# Supplementary material for: Identification of sex differentiation-related microRNA and long non-coding RNA in Takifugu rubripes gonads
Source: Sci Rep. 2021 Apr 2;11:7459. doi: 10.1038/s41598-021-83891-w (PMC8018949; doi:10.1038/s41598-021-83891-w)
Supplement: Supplementary file 3 — Supplementary File S2. [file 41598_2021_83891_MOESM3_ESM.xlsx]

## Sheet: Sheet1
Sample name	Raw reads	N%＞10%	Low quality	5 adapter contamine	3 adapter null or insert null	With polyA/T/G/C	Clean reads	Mapped sRNA	Known miRNA	Novel miRNA
Female	16653352	3(0.00%)	8,265(0.05%)	13,986 (0.08%)	3,467,618 (20.82%)	11,539(0.07%)	13,151,941 (78.97%)	5,769,544 (57.69%)	2193958	101840
Male	19117245	3(0.00%)	8,906(0.05%)	18,875 (0.10%)	2,300,104 (12.03%)	14,122(0.07%)	16,775,235(87.75%)	9,720,240 (66.55%)	4245186	178996
