# Supplementary material for: Identification of sex differentiation-related microRNA and long non-coding RNA in Takifugu rubripes gonads
Source: Sci Rep. 2021 Apr 2;11:7459. doi: 10.1038/s41598-021-83891-w (PMC8018949; doi:10.1038/s41598-021-83891-w)
Supplement: Supplementary file 4 — Supplementary File S3. [file 41598_2021_83891_MOESM4_ESM.xlsx]

## Sheet: Supplementary File S3-Readcount
sRNA.readcount	Female.readcount	Male.readcount	Female.tpm	Male.tpm
fru-miR-100	453080	906233	208602	214807
fru-miR-30d	149991	272080	69057.1	64491.9
fru-miR-181a-5p	127846	265427	58861.3	62915
fru-miR-21	132723	249282	61106.7	59088.1
fru-miR-22a	141960	228308	65359.5	54116.5
fru-miR-92	186647	209951	85933.8	49765.3
fru-miR-199	62628	176611	28834.4	41862.6
fru-miR-125a	82338	161849	37909.1	38363.6
fru-let-7d	44346	117952	20417.3	27958.5
fru-miR-25	36468	112795	16790.2	26736.1
fru-miR-200b	41379	105770	19051.2	25071
fru-miR-375	57223	90411	26345.9	21430.4
fru-miR-217	33457	77811	15403.9	18443.8
fru-miR-133	21800	66205	10036.9	15692.8
fru-miR-10b	30697	66123	14133.1	15673.3
fru-let-7i	33009	57109	15197.6	13536.7
fru-miR-192	30614	56843	14094.9	13473.7
fru-miR-125b	23360	55142	10755.1	13070.5
fru-miR-30c	25123	54076	11566.8	12817.8
novel_1	34118	52989	15708.2	12560.1
fru-miR-10d	24175	51892	11130.4	12300.1
fru-miR-10c	23156	51217	10661.2	12140.1
fru-miR-205	20002	49062	9209.08	11629.3
fru-let-7b	20125	46969	9265.71	11133.2
fru-miR-214	27859	45185	12826.5	10710.3
fru-miR-200a	21192	42038	9756.97	9964.39
fru-miR-27b	18190	37552	8374.82	8901.06
fru-let-7a	19635	33140	9040.11	7855.27
fru-miR-26	15009	31877	6910.27	7555.9
fru-miR-194	17407	26415	8014.32	6261.23
fru-miR-181b	13199	24600	6076.93	5831.01
novel_22	12088	22429	5565.41	5316.41
fru-miR-129	15446	22373	7111.46	5303.14
fru-miR-222	13038	18741	6002.8	4442.24
fru-miR-221	9598	18328	4419	4344.34
fru-miR-24-3p	9659	17895	4447.08	4241.71
fru-miR-7	6407	17119	2949.83	4057.77
fru-miR-216b	8373	16730	3855	3965.56
novel_35	7697	15499	3543.76	3673.77
fru-miR-204a	4613	12889	2123.86	3055.12
fru-miR-128	5988	12405	2756.92	2940.39
fru-miR-429	4856	11951	2235.74	2832.78
fru-miR-187	7818	11714	3599.47	2776.6
fru-miR-23a	3416	10759	1572.75	2550.24
fru-miR-181a-3p	3819	10397	1758.3	2464.43
fru-miR-15b	4649	9523	2140.44	2257.27
fru-miR-1	906	9493	417.13	2250.15
novel_341	4755	8902	2189.24	2110.07
novel_459	4203	8806	1935.1	2087.31
fru-let-7g	7336	8005	3377.55	1897.45
novel_57	3676	7408	1692.46	1755.94
fru-miR-196a	1900	6350	874.775	1505.16
fru-miR-103	4353	6179	2004.16	1464.63
fru-miR-203	3504	6116	1613.27	1449.69
fru-miR-218a	2266	6100	1043.28	1445.9
novel_330	3494	5992	1608.67	1420.3
fru-miR-455	2774	5973	1277.17	1415.8
fru-let-7e	3384	5298	1558.02	1255.8
novel_72	1568	4265	721.92	1010.95
novel_263	2984	4239	1373.86	1004.78
fru-miR-126	1574	4041	724.682	957.85
fru-miR-122	1373	3951	632.14	936.517
fru-miR-17	2040	3762	939.233	891.718
novel_71	1569	3437	722.38	814.682
fru-miR-27e	1312	3287	604.055	779.127
fru-let-7h	1822	3187	838.864	755.424
fru-miR-210	2958	3089	1361.89	732.195
fru-let-7j	2078	2687	956.728	636.908
fru-miR-148	1475	2674	679.102	633.826
fru-miR-23b	983	2646	452.581	627.189
novel_87	1489	2639	685.548	625.53
novel_88	1215	2435	559.396	577.175
fru-miR-101a	1398	2197	643.651	520.761
fru-miR-30b	762	2085	350.831	494.214
fru-miR-27c	1034	2010	476.062	476.436
fru-miR-9	651	1917	299.726	454.392
fru-miR-183	490	1454	225.6	344.646
novel_100	913	1446	420.353	342.75
fru-miR-135a	629	1436	289.597	340.379
fru-miR-152	551	1404	253.685	332.794
fru-miR-16	772	1344	355.435	318.572
fru-miR-15a	570	1324	262.433	313.832
novel_121	362	1141	166.668	270.455
novel_501	1017	1004	468.235	237.981
novel_119	556	977	255.987	231.581
novel_117	664	967	305.711	229.211
novel_103	284	914	130.756	216.648
fru-miR-20	491	910	226.06	215.7
novel_331	609	778	280.389	184.412
novel_456	235	758	108.196	179.671
fru-miR-202	594	697	273.482	165.212
fru-miR-458	346	626	159.301	148.383
fru-miR-489	381	610	175.415	144.59
fru-miR-218b	245	600	112.8	142.22
novel_123	439	590	202.119	139.849
novel_126	241	554	110.958	131.316
novel_415	190	530	87.4775	125.627
fru-miR-132	230	499	105.894	118.279
fru-miR-216a	188	462	86.5567	109.509
fru-miR-140	291	427	133.979	101.213
fru-miR-223	68	424	31.3078	100.502
novel_127	261	396	120.167	93.8651
novel_7	172	379	79.1902	89.8355
fru-miR-184	206	355	94.8441	84.1467
fru-miR-138	248	353	114.181	83.6726
novel_128	444	349	204.421	82.7245
novel_301	181	290	83.3339	68.7396
fru-miR-365	102	258	46.9616	61.1545
fru-miR-196b	126	256	58.0114	60.6804
novel_347	94	215	43.2784	50.9621
fru-miR-22b	79	190	36.3722	45.0363
fru-miR-338	127	188	58.4718	44.5622
fru-miR-19b	64	187	29.4661	44.3252
novel_148	154	182	70.9029	43.14
novel_266	91	173	41.8971	41.0067
fru-miR-18	74	165	34.0702	39.1104
novel_146	35	135	16.1143	31.9995
novel_157	84	133	38.6743	31.5254
novel_340	47	131	21.6392	31.0513
fru-miR-190	28	101	12.8914	23.9403
novel_300	41	91	18.8767	21.57
novel_306	57	87	26.2433	20.6219
novel_404	31	82	14.2727	19.4367
novel_124	31	80	14.2727	18.9626
novel_162	45	64	20.7184	15.1701
fru-miR-96	49	58	22.56	13.7479
novel_309	12	55	5.5249	13.0368
fru-miR-24-5p	37	54	17.0351	12.7998
fru-miR-29b	17	46	7.82694	10.9035
novel_185	14	37	6.44571	8.77022
fru-miR-182	18	35	8.28735	8.29615
fru-miR-29a	13	34	5.98531	8.05912
novel_186	18	32	8.28735	7.58506
novel_177	10	31	4.60408	7.34802
fru-miR-144	15	30	6.90612	7.11099
fru-miR-153b	14	29	6.44571	6.87396
novel_413	14	29	6.44571	6.87396
novel_358	20	26	9.20816	6.16286
novel_318	13	25	5.98531	5.92582
novel_312	8	25	3.68326	5.92582
fru-miR-101b	22	24	10.129	5.68879
novel_432	9	22	4.14367	5.21473
novel_188	5	22	2.30204	5.21473
novel_326	0	22	0	5.21473
novel_388	8	21	3.68326	4.97769
fru-miR-137	6	21	2.76245	4.97769
novel_140	6	20	2.76245	4.74066
novel_191	16	19	7.36653	4.50363
novel_320	7	19	3.22286	4.50363
novel_249	4	19	1.84163	4.50363
novel_342	10	18	4.60408	4.26659
novel_303	9	18	4.14367	4.26659
fru-miR-135b	7	18	3.22286	4.26659
novel_265	14	17	6.44571	4.02956
novel_264	11	17	5.06449	4.02956
novel_512	0	17	0	4.02956
novel_167	25	16	11.5102	3.79253
fru-miR-193	17	16	7.82694	3.79253
novel_365	8	15	3.68326	3.55549
novel_277	3	15	1.38122	3.55549
novel_174	0	14	0	3.31846
novel_273	0	14	0	3.31846
fru-miR-130	14	13	6.44571	3.08143
novel_195	3	13	1.38122	3.08143
novel_296	2	12	0.920816	2.8444
novel_481	9	11	4.14367	2.60736
novel_451	9	10	4.14367	2.37033
novel_310	7	10	3.22286	2.37033
novel_426	1	10	0.460408	2.37033
novel_468	0	10	0	2.37033
novel_502	0	10	0	2.37033
novel_168	40	9	18.4163	2.1333
novel_509	0	9	0	2.1333
novel_534	0	9	0	2.1333
fru-miR-301	9	8	4.14367	1.89626
novel_433	0	8	0	1.89626
fru-miR-142	31	7	14.2727	1.65923
novel_290	7	7	3.22286	1.65923
novel_257	6	7	2.76245	1.65923
novel_442	4	7	1.84163	1.65923
novel_455	4	7	1.84163	1.65923
novel_402	1	7	0.460408	1.65923
novel_474	0	7	0	1.65923
novel_532	0	7	0	1.65923
novel_538	0	7	0	1.65923
novel_445	2	6	0.920816	1.4222
novel_497	2	6	0.920816	1.4222
novel_450	0	6	0	1.4222
novel_383	12	5	5.5249	1.18516
fru-miR-124	3	5	1.38122	1.18516
novel_160	0	5	0	1.18516
novel_190	0	5	0	1.18516
novel_222	0	5	0	1.18516
novel_234	0	5	0	1.18516
novel_409	0	5	0	1.18516
novel_552	0	5	0	1.18516
novel_343	6	4	2.76245	0.948132
fru-miR-219	5	4	2.30204	0.948132
novel_217	3	4	1.38122	0.948132
novel_548	2	4	0.920816	0.948132
novel_495	0	4	0	0.948132
novel_500	0	4	0	0.948132
novel_519	0	4	0	0.948132
novel_457	8	3	3.68326	0.711099
fru-miR-153a	4	3	1.84163	0.711099
novel_288	0	3	0	0.711099
novel_317	0	3	0	0.711099
fru-miR-212	18	2	8.28735	0.474066
novel_421	9	2	4.14367	0.474066
fru-miR-19a	8	2	3.68326	0.474066
novel_520	6	2	2.76245	0.474066
novel_233	2	2	0.920816	0.474066
novel_454	2	2	0.920816	0.474066
novel_518	3	1	1.38122	0.237033
novel_308	1	1	0.460408	0.237033
novel_390	0	1	0	0.237033
novel_527	0	1	0	0.237033
novel_81	0	1	0	0.237033
novel_564	8	0	3.68326	0
novel_554	7	0	3.22286	0
novel_243	5	0	2.30204	0
novel_499	5	0	2.30204	0
novel_536	5	0	2.30204	0
novel_496	4	0	1.84163	0
novel_544	4	0	1.84163	0
novel_240	3	0	1.38122	0
novel_194	2	0	0.920816	0
novel_407	2	0	0.920816	0
novel_542	2	0	0.920816	0
fru-miR-460	1	0	0.460408	0
novel_389	1	0	0.460408	0
