# Supplementary material for: Identification of sex differentiation-related microRNA and long non-coding RNA in Takifugu rubripes gonads
Source: Sci Rep. 2021 Apr 2;11:7459. doi: 10.1038/s41598-021-83891-w (PMC8018949; doi:10.1038/s41598-021-83891-w)
Supplement: Supplementary file 5 — Supplementary File S4. [file 41598_2021_83891_MOESM5_ESM.txt]

GeneID of target gene	miRNA	Name	Description
100036576	novel_310	get4	||NM_001083622.1:golgi to ER traffic protein 4 homolog (S. cerevisiae);
100037833	novel_347,novel_318,fru-miR-214	tas1r1	||NM_001097625.1:taste receptor%2C type 1%2C member 1;
100049068	fru-miR-182	tfip11	||XM_011615645.1:tuftelin interacting protein 11%2C transcript variant X1;|NM_001097626.1:tuftelin interacting protein 11;
100049069	novel_265,novel_544,novel_347	pparg	||XR_965328.1:peroxisome proliferator-activated receptor gamma%2C transcript variant X2;
100049070	novel_358	ppard	||XM_011621858.1:peroxisome proliferator-activated receptor delta%2C transcript variant X1;|NM_001097628.1:peroxisome proliferator-activated receptor delta;
100049071	novel_358	ppara2	||XM_011613460.1:peroxisome proliferators-activated receptor alpha2%2C transcript variant X1;|NM_001097629.1:peroxisome proliferators-activated receptor alpha2;|XM_011613461.1:peroxisome proliferators-activated receptor alpha2%2C transcript variant X2;
100049072	novel_343,fru-miR-210,novel_57	ppara1	||XM_011607316.1:peroxisome proliferators-activated receptor alpha1%2C transcript variant X1;|XM_011607317.1:peroxisome proliferators-activated receptor alpha1%2C transcript variant X2;|NM_001097630.1:peroxisome proliferators-activated receptor alpha1;
100049621	novel_402	socs1	||NM_001098640.1:suppressor of cytokine signaling 1;
100049622	fru-miR-25	rln3	||NM_001098641.1:relaxin 3;
100049623	novel_128,fru-miR-214	rln3b	||XM_011603858.1:relaxin 3b%2C transcript variant X1;|NM_001098642.1:relaxin 3b;
100049624	novel_402,novel_126,novel_303,novel_518	rln	||NM_001098643.1:relaxin 3 precursor isoform c;
100049625	novel_358,fru-miR-214	adgrf1	||NM_001098644.1:adhesion G protein-coupled receptor F1;
100049626	novel_388,novel_455,novel_347	rfrp	||XM_011609004.1:RFamide-related peptide%2C transcript variant X3;|XM_011609003.1:RFamide-related peptide%2C transcript variant X2;|XM_011609002.1:RFamide-related peptide%2C transcript variant X1;|NM_001098645.1:RFamide-related peptide;
100049628	novel_128	rfrpr	||NM_001098647.1:RFamide-related peptide receptor;
100049629	novel_388	npffr2	||NM_001098648.1:neuropeptide FF receptor 2;|XM_003975173.2:coxsackievirus and adenovirus receptor homolog%2C transcript variant X1;
100049630	fru-miR-138,novel_140	npffr-2	||NM_001098649.1:neuropeptide FF receptor-2 NPFF2-2;
100049632	novel_217	runx3	||XM_011615537.1:runt-related transcription factor 3%2C transcript variant X1;|NM_001098651.1:runt-related transcription factor 3;
100049633	fru-miR-22a	frrunt	||NM_001098652.1:frRunt protein;
100049634	novel_442,novel_157,novel_538,novel_365	cbfb	||NM_001098653.1:core-binding factor%2C beta subunit;
100049635	novel_347	asip2	||NM_001098654.1:agouti signaling protein 2;
100049636	fru-miR-214	agrp1	||NM_001098655.1:agouti related protein 1;
100049637	novel_343	agrp2	||XM_011616595.1:agouti related protein 2%2C transcript variant X1;|NM_001098656.1:agouti related protein 2;
100049638	novel_451	LOC100049638	||XM_011608492.1:neurolin-b%2C transcript variant X1;|XM_011608493.1:neurolin-b%2C transcript variant X2;|NM_001098657.1:neurolin-b;
100049639	novel_358	alcam	||NM_001098658.1:activated leukocyte cell adhesion molecule;
100049640	novel_265,novel_451	flot1	||XM_011605879.1:flotillin 1%2C transcript variant X1;|NM_001098659.1:flotillin 1;
100049641	novel_481,novel_534,novel_358,novel_312	LOC100049641	||XM_011609130.1:reggie protein 2a%2C transcript variant X1;|NM_001098660.1:reggie protein 2a;
100049644	novel_277,novel_451,novel_459	LOC100049644	||NM_001098663.1:ASPIP;|XM_011612425.1:ASPIP%2C transcript variant X1;
100101241	novel_527	plod1	||NM_001099604.2:procollagen-lysine%2C 2-oxoglutarate 5-dioxygenase 1;
100101242	novel_402,fru-miR-489	plod3	||NM_001099605.1:procollagen-lysine%2C 2-oxoglutarate 5-dioxygenase 3;
100101451	novel_303	tbp	||XM_011609581.1:TATA box binding protein%2C transcript variant X1;|XM_011609582.1:TATA box binding protein%2C transcript variant X2;|NM_001099794.1:TATA box binding protein;
100101453	fru-miR-183,novel_542	tbpl1	||NM_001099795.1:TATA box binding protein-like 1;
100124426	novel_388,novel_126,novel_496	duox	||XM_003967742.1:dual oxidase;
100124427	novel_140,novel_71,fru-miR-138,novel_310	noxo1	||XM_011603875.1:NADPH oxidase organizer 1;
100125322	fru-miR-187,novel_544,novel_296,novel_265,novel_317	twist1b	||XM_011609391.1:twist 1b%2C transcript variant X1;|XM_011609392.1:twist 1b%2C transcript variant X2;|NM_001104598.1:twist 1b;
100125323	novel_306,novel_388	twist1	||XM_011605620.1:twist family bHLH transcription factor 1%2C transcript variant X1;|XM_011605621.1:twist family bHLH transcription factor 1%2C transcript variant X2;|NM_001104599.1:twist family bHLH transcription factor 1;
100125324	fru-miR-129,novel_538	twist2	||XM_011611851.1:twist family bHLH transcription factor 2%2C transcript variant X1;|NM_001104600.1:twist family bHLH transcription factor 2;
100125327	novel_347	nox4	||XM_011608291.1:NADPH oxidase 4%2C transcript variant X5;|XM_011608287.1:NADPH oxidase 4%2C transcript variant X1;|XM_011608288.1:NADPH oxidase 4%2C transcript variant X2;|XM_011608292.1:NADPH oxidase 4%2C transcript variant X6;|XM_011608290.1:NADPH oxidase 4%2C transcript variant X4;|XM_011608289.1:NADPH oxidase 4%2C transcript variant X3;
100125328	fru-miR-103,novel_140	npy8ar	||NM_001104603.1:neuropeptide Y/peptide YY receptor;
100125329	novel_300,fru-miR-124,novel_185	npy8br	||XM_011615265.1:neuropeptide Y/peptide YY receptor Npy8br%2C transcript variant X2;|XM_011615264.1:neuropeptide Y/peptide YY receptor Npy8br%2C transcript variant X1;|XR_965422.1:neuropeptide Y/peptide YY receptor Npy8br%2C transcript variant X4;|XM_011615266.1:neuropeptide Y/peptide YY receptor Npy8br%2C transcript variant X3;|NM_001104604.1:neuropeptide Y/peptide YY receptor Npy8br;
100125330	novel_496	npy4r	||NM_001104605.1:neuropeptide Y/peptide YY receptor Npy4r;
100125675	novel_554,novel_310	pacap1a	||NM_001105215.1:pituitary adenylate-cyclase activating polypeptide receptor 1A;
100125676	novel_148,novel_388,novel_358	pacap1b	||NM_001105216.1:pituitary adenylate cyclase-activating polypeptide 1B;
100125677	fru-miR-214,novel_217	tas1r2a	||NM_001105217.1:taste receptor%2C type 1%2C member 2a;
100125765	novel_358,fru-let-7i	calcr	||NM_001105219.1:calcitonin receptor;
100125766	novel_451	cyp17a2	||NM_001105221.1:cytochrome P450 family 17 polypeptide 2;
100125767	novel_140	npy2r	||NM_001105223.1:neuropeptide Y receptor Y2;
100125768	novel_310,novel_342,novel_544	npy7r	||XM_011610744.1:neuropeptide Y receptor Y7%2C transcript variant X1;|NM_001105225.1:neuropeptide Y receptor Y7;
100125770	novel_71,fru-let-7b	mtx2	||XM_011603039.1:metaxin 2%2C transcript variant X1;|NM_001105229.1:metaxin 2;
100125771	fru-miR-138	waspipb	||XM_011603040.1:WASP-interacting protein%2C transcript variant X1;|NM_001105231.1:WASP-interacting protein;
100125772	novel_217,novel_512	gpr155b	||XM_011603041.1:G protein-coupled receptor 155%2C transcript variant X1;|XM_011603042.1:G protein-coupled receptor 155%2C transcript variant X2;|XM_011603043.1:G protein-coupled receptor 155%2C transcript variant X3;|NM_001105233.1:G protein-coupled receptor 155;
100126185	novel_538,novel_312	nr1i2	||XM_003961708.2:nuclear receptor subfamily 1%2C group I%2C member 2%2C transcript variant X1;|XM_011607792.1:nuclear receptor subfamily 1%2C group I%2C member 2%2C transcript variant X2;
100134848	novel_496,novel_455	vip	||XM_011603045.1:vasoactive intestinal peptide%2C transcript variant X2;|XM_011603044.1:vasoactive intestinal peptide%2C transcript variant X1;|NM_001113190.1:vasoactive intestinal peptide;
100134849	fru-miR-103	LOC100134849	||XM_011608001.1:GHRH/PACAP precursor%2C transcript variant X1;|NM_001113191.1:GHRH/PACAP precursor;
100134850	novel_160,novel_277	LOC100134850	||XM_011616251.1:GHRH/PACAP precursor%2C transcript variant X2;|XM_011616252.1:GHRH/PACAP precursor%2C transcript variant X3;|XM_011616250.1:GHRH/PACAP precursor%2C transcript variant X1;|XM_011616253.1:GHRH/PACAP precursor%2C transcript variant X4;|NM_001113192.1:GHRH/PACAP precursor;
100134851	fru-miR-27b	tlr22	||NM_001113193.1:Toll-like receptor 22;|XM_011608078.1:Toll-like receptor 22%2C transcript variant X2;|XM_011608079.1:Toll-like receptor 22%2C transcript variant X3;|XM_011608077.1:Toll-like receptor 22%2C transcript variant X1;
100134852	novel_296	ticam	||XM_011616394.1:toll-like receptor adaptor molecule%2C transcript variant X1;|NM_001113194.1:toll-like receptor adaptor molecule;
100135423	novel_318	socs8	||NM_001114158.1:suppressor of cytokine signaling 8;|XM_011613801.1:suppressor of cytokine signaling 8%2C transcript variant X1;
100137129	novel_162,fru-miR-216b	LOC100137129	||XM_011607319.1:DKFZP434C245-like protein%2C transcript variant X2;|XM_011607320.1:DKFZP434C245-like protein%2C transcript variant X3;|XM_011607318.1:DKFZP434C245-like protein%2C transcript variant X1;|NM_001170352.1:DKFZP434C245-like protein;
100137150	novel_71,novel_277,novel_243,novel_124	dusp6	||NM_001170353.1:dual specificity phosphatase 6;
100137152	novel_303,fru-miR-125a,fru-miR-7,novel_81	tes	||XM_011607322.1:testin LIM domain protein%2C transcript variant X1;|NM_001245095.1:testin LIM domain protein;
100137154	fru-miR-458,novel_320	cav1	||NM_001170356.1:caveolin 1%2C caveolae protein%2C 22kDa;
100137506	novel_388	cpa1	||NM_001170358.1:pancreatic carboxypeptidase A1;
100137507	novel_343	met	||XM_011607323.1:MET proto-oncogene%2C receptor tyrosine kinase%2C transcript variant X1;|NM_001170359.1:MET proto-oncogene%2C receptor tyrosine kinase;
100137508	novel_234,fru-miR-138,novel_140	wnt2	||NM_001170360.1:wingless-type MMTV integration site family member 2;
100137532	novel_249,novel_402	st7	||XM_011607327.1:suppression of tumorigenicity 7%2C transcript variant X3;|XM_011607325.1:suppression of tumorigenicity 7%2C transcript variant X1;|XM_011607326.1:suppression of tumorigenicity 7%2C transcript variant X2;|XM_011607330.1:suppression of tumorigenicity 7%2C transcript variant X6;|XM_011607328.1:suppression of tumorigenicity 7%2C transcript variant X4;|XM_011607329.1:suppression of tu…
100144307	novel_217,novel_347,fru-miR-133	cish	||XM_011613920.1:cytokine inducible SH2-containing protein%2C transcript variant X1;|NM_001122859.1:cytokine inducible SH2-containing protein;
100144308	novel_542,fru-miR-196b,novel_103,fru-miR-196a	socs2	||NM_001122860.1:suppressor of cytokine signaling 2;
100144309	novel_124,novel_148,fru-miR-187	socs5	||XM_011602828.1:suppressor of cytokine signaling 5%2C transcript variant X1;|NM_001122861.1:suppressor of cytokine signaling 5;
100144310	novel_554	socs6	||XM_011618494.1:suppressor of cytokine signaling 6%2C transcript variant X1;|NM_001122862.1:suppressor of cytokine signaling 6;
100144311	novel_317,novel_538,novel_296,novel_148,novel_320,novel_217	socs7	||NM_001122863.1:suppressor of cytokine signaling 7;
100144312	novel_277,novel_140,fru-miR-196a	socs9	||NM_001122864.1:suppressor of cytokine signaling 9;
100144313	novel_103	socs4	||XM_011609735.1:suppressor of cytokine signaling 4%2C transcript variant X1;|NM_001122865.1:suppressor of cytokine signaling 4;
100144314	novel_128,novel_554,novel_388,novel_296	insl5a	||NM_001122866.1:relaxin family locus A type 1;
100144315	fru-miR-15b,novel_303	insl5b	||NM_001122867.1:relaxin family locus A type 2;
100144317	novel_140	LOC100144317	||XM_003976124.2:interferon-induced%2C double-stranded RNA-activated protein kinase%2C transcript variant X2;|XM_011617020.1:interferon-induced%2C double-stranded RNA-activated protein kinase%2C transcript variant X1;
100174783	fru-miR-103	lepr	||NM_001130869.1:leptin receptor;|XM_011615071.1:leptin receptor%2C transcript variant X1;|XM_011615072.1:leptin receptor%2C transcript variant X2;
100187712	novel_358	mc1r	||NM_001134455.1:melanocortin 1 receptor (alpha melanocyte stimulating hormone receptor);
100190941	novel_496,novel_234,novel_217,novel_290	smn	||NM_001135880.1:survival motor neuron;
100190944	novel_157,novel_388	il15ra	||NM_001135881.1:interleukin 15 receptor%2C alpha;
100191066	novel_481	LOC100191066	||NM_001136143.1:IL-2-like;
100191069	fru-miR-22b,novel_277,fru-miR-103,novel_234,fru-miR-214	dio3a	||NM_001136146.1:deiodinase%2C iodothyronine%2C type III a;
100191070	fru-miR-214,novel_234,novel_277,fru-miR-22b	dio3	||NM_001136147.1:deiodinase%2C iodothyronine%2C type III;
100191073	novel_388	leprotl1	||XM_011610966.1:leptin receptor overlapping transcript-like 1%2C transcript variant X1;|NM_001136150.2:leptin receptor overlapping transcript-like 1;
100216471	novel_265,novel_548	rest	||XM_011620376.1:RE1-silencing transcription factor%2C transcript variant X1;|NM_001142486.1:RE1-silencing transcription factor;
100271886	novel_188,novel_409,novel_538	igfbp4	||NM_001146062.1:insulin-like growth factor binding protein 4;
100294697	novel_358	raldh3	||NM_001160185.1:retinaldehyde dehydrogenase 3;
100294698	novel_358	scf	||NM_001160186.1:stem cell factor;
100379633	novel_388	nlgn1	||XM_011619249.1:neuroligin 1%2C transcript variant X1;|NM_001173491.1:neuroligin 1;
100379637	novel_140,fru-miR-124	nlgn3b	||NM_001173494.1:neuroligin 3b;|XM_011611450.1:neuroligin 3b%2C transcript variant X1;
100379639	novel_542	pfcyp19b-tstr	||NM_001173496.1:cytochrome P450 aromatase;|XM_011607623.1:cytochrome P450 aromatase%2C transcript variant X1;
100422794	novel_534,novel_188,fru-miR-375,novel_320	nexn	||NM_001177892.1:nexilin (F actin binding protein);|XM_011614892.1:nexilin (F actin binding protein)%2C transcript variant X1;
100462942	novel_317	LOC100462942	||XM_003979489.1:myosin heavy chain%2C fast skeletal muscle;
100462944	novel_326,novel_140	myh7b	||XM_011614318.1:myosin%2C heavy chain 7B%2C cardiac muscle%2C beta;
100462945	novel_140,novel_296,novel_538	LOC100462945	||XM_011616386.1:myosin-7;
100462947	fru-miR-138,novel_140,novel_318,novel_496	b7-h1/dc	||NM_001190364.1:B7-H1/DC protein;
100462948	novel_407,novel_157	cd276	||NM_001190365.1:CD276 molecule;
100502575	novel_296,novel_538,novel_140	myhm2126-1	||XM_011616391.1:myosin heavy chain;
100533176	fru-miR-193,novel_496,novel_318	plcz1	||XM_003967518.1:phospholipase C%2C zeta 1;
100653409	novel_249	lgi1a	||NM_001246290.1:LGI1a protein;
100653415	fru-miR-24-3p	cxcl13	||NM_001246294.1:chemokine (C-X-C motif) ligand 13;
100653417	novel_451,novel_538,fru-miR-22a	mct1a	||XR_965528.1:monocarboxylate transporter 1a%2C transcript variant X3;|XM_011616992.1:monocarboxylate transporter 1a%2C transcript variant X1;|XM_011616993.1:monocarboxylate transporter 1a%2C transcript variant X2;|NM_001246296.1:monocarboxylate transporter 1a;
100653418	novel_358	LOC100653418	||XM_011610967.1:prominin-1a%2C transcript variant X1;|XM_011610968.1:prominin-1a%2C transcript variant X2;|XM_011610970.1:prominin-1a%2C transcript variant X3;|NM_001246297.1:prominin-1a;
100653419	novel_358	LOC100653419	||NM_001246298.1:prominin-1b;
100653420	novel_548	LOC100653420	||XM_011603329.1:prominin-3%2C transcript variant X2;|XM_011603328.1:prominin-3%2C transcript variant X1;|NM_001246299.1:prominin-3;
100653422	novel_128,novel_358,novel_538,novel_388,novel_148,novel_249	tnfsf10	||NM_001246301.1:tumor necrosis factor (ligand) superfamily%2C member 10;
101060878	fru-miR-29a,fru-miR-29b	trnai-aau	|
101060881	novel_306	trnam-cau	|
101060892	novel_389	trnap-ugg	|
101060893	novel_389	trnap-cgg	|
101060896	novel_495	trnat-ugu	|
101060901	novel_390	trnaa-cgc	|
101060909	novel_243	trnan-guu	|
101060917	novel_390	trnac-gca	|
101060919	fru-miR-193	trnar-acg	|
101060920	novel_57	trnar-ccg	|
101061021	fru-miR-216a,novel_426	LOC101061021	||XR_964471.1:lncRNA|Supporting evidence includes similarity to: 100%25 coverage of the annotated genomic feature by RNAseq alignments%2C including 1 sample with support for all annotated introns;|XR_964470.1:lncRNA|Supporting evidence includes similarity to: 100%25 coverage of the annotated genomic feature by RNAseq alignments%2C including 2 samples with support for all annotated introns;
101061022	novel_217	LOC101061022	||XM_003961642.2:gamma-crystallin M3-like;
101061023	novel_358	gja5	||XM_003961811.2:gap junction protein%2C alpha 5%2C 40kDa;
101061024	novel_455	rpusd2	||XM_011617658.1:RNA pseudouridylate synthase domain containing 2%2C transcript variant X2;|XM_003962681.2:RNA pseudouridylate synthase domain containing 2%2C transcript variant X1;
101061025	novel_160	e2f1	||XM_003962997.2:E2F transcription factor 1%2C transcript variant X2;|XM_011621708.1:E2F transcription factor 1%2C transcript variant X1;
101061026	fru-miR-202	ppp1r3d	||XM_003963243.2:protein phosphatase 1%2C regulatory subunit 3D;
101061027	novel_500,novel_303	phlda3	||XM_011602453.1:pleckstrin homology-like domain%2C family A%2C member 3%2C transcript variant X2;|XM_003963324.2:pleckstrin homology-like domain%2C family A%2C member 3%2C transcript variant X1;
101061034	novel_148	slc25a19	||XM_011603889.1:solute carrier family 25 (mitochondrial thiamine pyrophosphate carrier)%2C member 19%2C transcript variant X1;|XM_003964595.2:solute carrier family 25 (mitochondrial thiamine pyrophosphate carrier)%2C member 19%2C transcript variant X2;
101061035	novel_388,novel_450,novel_343	c6h18orf54	||XM_011604399.1:chromosome 6 open reading frame%2C human C18orf54%2C transcript variant X5;|XM_011604395.1:chromosome 6 open reading frame%2C human C18orf54%2C transcript variant X1;|XM_011604397.1:chromosome 6 open reading frame%2C human C18orf54%2C transcript variant X3;|XM_011604396.1:chromosome 6 open reading frame%2C human C18orf54%2C transcript variant X2;|XM_011604398.1:chromosome 6 open …
101061036	novel_217,novel_388,novel_296	LOC101061036	||XM_003965229.2:BCL2/adenovirus E1B 19 kDa protein-interacting protein 3-like;
101061037	novel_296	LOC101061037	||XM_011604838.1:zinc finger protein 3-like%2C transcript variant X2;|XM_011604837.1:zinc finger protein 3-like%2C transcript variant X1;
101061041	fru-miR-214	LOC101061041	||XM_011605844.1:voltage-dependent calcium channel gamma-6 subunit-like;
101061042	novel_195,novel_265,novel_128	LOC101061042	||XM_011606575.1:RNA-binding protein 4.1-like%2C transcript variant X2;|XM_003966815.2:RNA-binding protein 4.1-like%2C transcript variant X1;
101061043	novel_265	LOC101061043	||XM_011606673.1:vigilin-like%2C transcript variant X1;|XM_011606674.1:vigilin-like%2C transcript variant X2;|XM_011606675.1:vigilin-like%2C transcript variant X3;
101061044	fru-miR-24-3p,novel_358,novel_365	plaa	||XM_003966964.2:phospholipase A2-activating protein;
101061047	novel_496	LOC101061047	||XM_003967999.2:cystatin-B-like;
101061048	novel_388	LOC101061048	||XM_003968392.1:P2Y purinoceptor 13-like;
101061050	novel_265	slc39a4	||XM_003969355.2:solute carrier family 39 (zinc transporter)%2C member 4;
101061055	fru-miR-489,fru-miR-214	trmt12	||XM_003970151.2:tRNA methyltransferase 12 homolog (S. cerevisiae)%2C transcript variant X1;|XM_011610427.1:tRNA methyltransferase 12 homolog (S. cerevisiae)%2C transcript variant X2;
101061057	novel_402,novel_296	prrg3	||XM_011611032.1:proline rich Gla (G-carboxyglutamic acid) 3 (transmembrane);
101061058	novel_527	stk10	||XM_011611317.1:serine/threonine kinase 10;
101061061	fru-miR-18,novel_538,novel_265	LOC101061061	||XM_011611845.1:homeobox protein Nkx-2.2a-like;
101061064	novel_157	strip2	||XM_011613491.1:striatin interacting protein 2%2C transcript variant X1;|XM_011613492.1:striatin interacting protein 2%2C transcript variant X2;
101061065	fru-miR-138,novel_317	brk1	||XM_003973322.2:BRICK1%2C SCAR/WAVE actin-nucleating complex subunit;
101061066	novel_185,novel_542,novel_496	LOC101061066	||XM_011614015.1:synapsin-1-like;
101061067	novel_217,novel_265	tarbp2	||XM_011614129.1:TAR (HIV-1) RNA binding protein 2%2C transcript variant X1;|XM_003973487.2:TAR (HIV-1) RNA binding protein 2%2C transcript variant X2;
101061068	novel_358,novel_538,novel_296	ubap1	||XM_003973559.2:ubiquitin associated protein 1;
101061069	fru-miR-199	LOC101061069	||XM_003973796.1:leucine-rich repeat-containing protein 24-like;
101061071	novel_188,fru-miR-22b,novel_157,fru-miR-124	lpxn	||XM_011614768.1:leupaxin;
101061072	novel_310	LOC101061072	||XM_011615534.1:natterin-3-like;
101061073	novel_538,novel_534,novel_388,novel_365,novel_296,fru-miR-133,novel_409	ccdc112	||XM_011615638.1:coiled-coil domain containing 112;
101061075	novel_296	wdfy3	||XM_011615916.1:WD repeat and FYVE domain containing 3%2C transcript variant X1;|XM_011615917.1:WD repeat and FYVE domain containing 3%2C transcript variant X2;
101061076	novel_548	LOC101061076	||XM_003975650.2:leucine-rich repeat and immunoglobulin-like domain-containing nogo receptor-interacting protein 3;
101061077	novel_326,novel_310	tctex1d1	||XM_003975814.2:Tctex1 domain containing 1;
101061079	novel_544,novel_217	gorasp1	||XM_011617259.1:golgi reassembly stacking protein 1%2C 65kDa%2C transcript variant X1;|XM_011617260.1:golgi reassembly stacking protein 1%2C 65kDa%2C transcript variant X2;
101061080	novel_358,novel_527	LOC101061080	||XM_011617343.1:E3 ubiquitin-protein ligase TRIM21-like%2C transcript variant X2;|XM_011617342.1:E3 ubiquitin-protein ligase TRIM21-like%2C transcript variant X1;
101061081	novel_409,novel_358,novel_128	crebzf	||XM_003976913.2:CREB/ATF bZIP transcription factor%2C transcript variant X2;|XR_965667.1:CREB/ATF bZIP transcription factor%2C transcript variant X1;
101061082	novel_358	LOC101061082	||XM_011618240.1:protocadherin Fat 4-like;
101061083	novel_265,novel_497,novel_409	LOC101061083	||XM_011618402.1:myomegalin-like%2C transcript variant X2;|XM_011618401.1:myomegalin-like%2C transcript variant X1;
101061089	novel_538	LOC101061089	||XM_011620858.1:protein phosphatase 1 regulatory subunit 12C-like;
101061091	novel_358,novel_544,novel_190,fru-miR-24-3p,novel_542	LOC101061091	||XM_003961000.2:sodium channel protein type 4 subunit alpha A;
101061094	novel_194	osgepl1	||XM_011613035.1:O-sialoglycoprotein endopeptidase-like 1;
101061095	novel_123,novel_190	atl1	||XM_011615076.1:atlastin GTPase 1;
101061096	novel_103	LOC101061096	||XM_011619259.1:ryanodine receptor 3-like;
101061100	fru-miR-22a	LOC101061100	||XM_003963561.1:tumor protein D54-like;
101061101	novel_388	rel	||XM_011602844.1:v-rel avian reticuloendotheliosis viral oncogene homolog%2C transcript variant X2;|XM_011602843.1:v-rel avian reticuloendotheliosis viral oncogene homolog%2C transcript variant X1;
101061102	novel_57	LOC101061102	||XM_003964046.1:cadherin-related family member 1-like;
101061103	fru-miR-15a,fru-miR-214,novel_450	cog1	||XM_011603652.1:component of oligomeric golgi complex 1%2C transcript variant X1;|XM_011603653.1:component of oligomeric golgi complex 1%2C transcript variant X2;|XM_011603655.1:component of oligomeric golgi complex 1%2C transcript variant X4;|XM_011603654.1:component of oligomeric golgi complex 1%2C transcript variant X3;
101061106	novel_388	pctp	||XM_003964989.2:phosphatidylcholine transfer protein;
101061107	fru-miR-214,novel_265,novel_157	LOC101061107	||XM_003965149.1:coxsackievirus and adenovirus receptor homolog;
101061109	novel_265,fru-miR-214	LOC101061109	||XM_003965625.2:claudin-23-like;
101061110	fru-miR-125a,novel_217	LOC101061110	||XM_003965786.2:membrane-spanning 4-domains subfamily A member 4A-like;
101061111	novel_188,novel_358,novel_538	colec10	||XM_011605483.1:collectin sub-family member 10 (C-type lectin);
101061112	novel_128,novel_265,novel_538,novel_320	LOC101061112	||XM_011605785.1:non-syndromic hearing impairment protein 5-like;
101061114	novel_303,novel_72	gckr	||XM_011606189.1:glucokinase (hexokinase 4) regulator;
101061119	novel_128,novel_160	rora	||XM_003967437.2:RAR-related orphan receptor A%2C transcript variant X1;|XM_011607360.1:RAR-related orphan receptor A%2C transcript variant X2;
101061123	novel_140	LOC101061123	||XM_011608785.1:matrix metalloproteinase-23-like;
101061124	novel_544,novel_306	pef1	||XM_003969033.2:penta-EF-hand domain containing 1;
101061125	novel_240	nsun3	||XM_011610111.1:NOP2/Sun domain family%2C member 3;
101061126	novel_265	LOC101061126	||XM_003970070.2:dual specificity protein phosphatase 22-A-like;
101061128	novel_160,novel_365,novel_538	plp1	||XM_011610769.1:proteolipid protein 1%2C transcript variant X1;|XM_011610770.1:proteolipid protein 1%2C transcript variant X2;|XM_003970480.2:proteolipid protein 1%2C transcript variant X3;
101061130	novel_347	LOC101061130	||XM_011611196.1:platelet-derived growth factor receptor beta-like;
101061131	novel_71,novel_265,novel_496,novel_409	LOC101061131	||XM_003971029.2:bicaudal D-related protein 1-like;
101061132	novel_343	LOC101061132	||XM_011611702.1:protocadherin Fat 3-like;
101061136	novel_217,novel_474	LOC101061136	||XM_011613023.1:multidrug resistance-associated protein 1-like%2C transcript variant X1;|XM_011613026.1:multidrug resistance-associated protein 1-like%2C transcript variant X4;|XM_011613024.1:multidrug resistance-associated protein 1-like%2C transcript variant X2;|XM_011613025.1:multidrug resistance-associated protein 1-like%2C transcript variant X3;
101061137	novel_538	strap	||XM_003972622.2:serine/threonine kinase receptor associated protein;
101061139	fru-miR-128	cela1	||XM_003973091.2:chymotrypsin-like elastase family%2C member 1;
101061141	novel_390,novel_538,novel_389	kif21b	||XM_011614243.1:kinesin family member 21B%2C transcript variant X1;|XM_011614244.1:kinesin family member 21B%2C transcript variant X2;
101061142	novel_497,novel_157	zbtb11	||XM_011614486.1:zinc finger and BTB domain containing 11;
101061143	novel_265,novel_160,novel_320	LOC101061143	||XM_003974360.2:angiopoietin-related protein 4-like;
101061145	fru-miR-214	gpr182	||XM_003976107.2:G protein-coupled receptor 182%2C transcript variant X1;|XM_011616997.1:G protein-coupled receptor 182%2C transcript variant X2;
101061146	novel_347,fru-miR-125b	larp4b	||XM_011617087.1:La ribonucleoprotein domain family%2C member 4B;
101061147	novel_343,novel_451	LOC101061147	||XM_011617445.1:complement C1q subcomponent subunit C-like;
101061148	novel_548	LOC101061148	|
101061151	fru-miR-96,novel_326	LOC101061151	||XM_011618333.1:transmembrane protein 222-like;
101061152	novel_409,novel_249,novel_157,novel_296,novel_365	sgta	||XM_003977485.2:small glutamine-rich tetratricopeptide repeat (TPR)-containing%2C alpha;
101061153	novel_296	LOC101061153	||XM_011618751.1:cysteine string protein-like;
101061154	novel_296,novel_265	mboat7	||XM_003977640.2:membrane bound O-acyltransferase domain containing 7%2C transcript variant X1;|XM_011618817.1:membrane bound O-acyltransferase domain containing 7%2C transcript variant X2;
101061156	novel_124,novel_240	LOC101061156	||XM_011619111.1:CDK5 and ABL1 enzyme substrate 2-like%2C transcript variant X1;|XM_011619112.1:CDK5 and ABL1 enzyme substrate 2-like%2C transcript variant X2;
101061159	novel_343,novel_296	cd81	||XM_011620012.1:CD81 molecule;
101061161	novel_303,fru-miR-27e	LOC101061161	||XM_011620592.1:serum amyloid P-component-like;
101061163	novel_188	LOC101061163	|
101061168	novel_358	usp42	||XM_003961486.2:ubiquitin specific peptidase 42%2C transcript variant X1;|XM_011604401.1:ubiquitin specific peptidase 42%2C transcript variant X3;|XM_011604393.1:ubiquitin specific peptidase 42%2C transcript variant X2;
101061176	novel_167	abcg8	||XM_003963887.2:ATP-binding cassette%2C sub-family G (WHITE)%2C member 8;
101061178	novel_162,novel_538	rnps1	||XM_011603987.1:RNA binding protein S1%2C serine-rich domain;
101061179	novel_407,novel_538,novel_343,novel_474,novel_320,novel_389	pde4a	||XM_003964836.2:phosphodiesterase 4A%2C cAMP-specific%2C transcript variant X1;|XM_011604100.1:phosphodiesterase 4A%2C cAMP-specific%2C transcript variant X3;|XM_011604099.1:phosphodiesterase 4A%2C cAMP-specific%2C transcript variant X2;|XM_011604101.1:phosphodiesterase 4A%2C cAMP-specific%2C transcript variant X4;
101061181	novel_71,novel_124	LOC101061181	||XM_011605282.1:protein LYRIC-like%2C transcript variant X2;|XM_011605281.1:protein LYRIC-like%2C transcript variant X1;
101061182	novel_303,novel_265	zadh2	||XM_003965942.2:zinc binding alcohol dehydrogenase domain containing 2;
101061183	novel_358	adamts1	||XM_003966419.2:ADAM metallopeptidase with thrombospondin type 1 motif%2C 1;
101061184	fru-miR-22b,fru-miR-22a	slc29a2	||XM_003966732.2:solute carrier family 29 (equilibrative nucleoside transporter)%2C member 2;
101061185	novel_358,novel_217,novel_167	mapk8ip2	||XM_003967133.2:mitogen-activated protein kinase 8 interacting protein 2;
101061187	fru-miR-187,novel_265	slc25a22	||XM_003967694.2:solute carrier family 25 (mitochondrial carrier: glutamate)%2C member 22;
101061188	novel_217,novel_312	c9h12orf29	||XM_003967767.2:chromosome 9 open reading frame%2C human C12orf29;
101061190	novel_148	LOC101061190	||XM_003968156.2:E3 ubiquitin-protein ligase MSL2-like;
101061192	novel_365,novel_554	LOC101061192	||XM_011608486.1:keratin%2C type II cytoskeletal 1-like;
101061193	novel_343	LOC101061193	||XM_003968870.2:forkhead box protein C1-B-like;
101061194	novel_519	LOC101061194	||XM_011609173.1:keratinocyte differentiation factor 1-like%2C transcript variant X3;|XM_003969113.2:keratinocyte differentiation factor 1-like%2C transcript variant X2;|XM_011609172.1:keratinocyte differentiation factor 1-like%2C transcript variant X1;
101061197	novel_538,novel_390,novel_217	spata5l1	||XM_011609995.1:spermatogenesis associated 5-like 1;
101061201	fru-miR-128,novel_538,novel_534,novel_296	cep128	||XM_011611893.1:centrosomal protein 128kDa%2C transcript variant X1;|XM_011611894.1:centrosomal protein 128kDa%2C transcript variant X2;
101061202	fru-miR-193,novel_481,novel_157,novel_496	LOC101061202	||XM_011612209.1:regulator of G-protein signaling 6-like;
101061203	novel_388	ptrhd1	||XM_003971915.2:peptidyl-tRNA hydrolase domain containing 1;
101061204	novel_128	LOC101061204	||XM_003971985.2:growth factor receptor-bound protein 2-like;
101061205	novel_249,novel_343	aiolos	||XM_011612555.1:zinc finger protein Eos%2C transcript variant X3;|XM_011612554.1:zinc finger protein Eos%2C transcript variant X2;|XM_011612556.1:zinc finger protein Eos%2C transcript variant X4;|XM_003972143.2:zinc finger protein Eos%2C transcript variant X1;
101061207	novel_358	LOC101061207	||XM_003972306.2:fascin-like;
101061208	novel_454	klhl42	||XM_003972699.2:kelch-like family member 42;
101061209	novel_554,novel_358,novel_318,novel_496	LOC101061209	||XM_003972779.2:fibroblast growth factor 23;
101061210	fru-miR-124,novel_140	parp11	||XM_011613355.1:poly (ADP-ribose) polymerase family%2C member 11%2C transcript variant X3;|XM_011613356.1:poly (ADP-ribose) polymerase family%2C member 11%2C transcript variant X4;|XM_011613354.1:poly (ADP-ribose) polymerase family%2C member 11%2C transcript variant X2;|XM_003972864.2:poly (ADP-ribose) polymerase family%2C member 11%2C transcript variant X5;|XM_011613353.1:poly (ADP-ribose) poly…
101061214	novel_310,novel_496	myo9b	||XM_011614860.1:myosin IXB%2C transcript variant X1;|XM_011614861.1:myosin IXB%2C transcript variant X2;|XM_011614862.1:myosin IXB%2C transcript variant X3;|XM_011614864.1:myosin IXB%2C transcript variant X5;|XM_011614863.1:myosin IXB%2C transcript variant X4;
101061215	fru-miR-221,novel_140,fru-miR-222	LOC101061215	||XM_003974280.2:alkaline phosphatase-like;
101061216	novel_310,fru-miR-129	LOC101061216	||XM_011615162.1:capon-like protein;
101061217	novel_542	LOC101061217	||XM_003974524.2:probable E3 ubiquitin-protein ligase DTX3%2C transcript variant X1;|XM_011615254.1:probable E3 ubiquitin-protein ligase DTX3%2C transcript variant X2;
101061218	novel_185,novel_554	cep78	||XM_011615499.1:centrosomal protein 78kDa%2C transcript variant X2;|XM_011615501.1:centrosomal protein 78kDa%2C transcript variant X4;|XM_011615498.1:centrosomal protein 78kDa%2C transcript variant X1;|XM_011615502.1:centrosomal protein 78kDa%2C transcript variant X5;|XM_011615500.1:centrosomal protein 78kDa%2C transcript variant X3;
101061219	novel_358,novel_534,novel_265,fru-miR-187	ccdc42b	||XM_011615824.1:coiled-coil domain containing 42B;
101061220	novel_265,novel_167	LOC101061220	||XM_003975078.2:heparan sulfate glucosamine 3-O-sulfotransferase 1-like;
101061221	novel_497	crhr2	||XM_003975329.2:corticotropin releasing hormone receptor 2;
101061222	novel_265	dapk3	||XM_003975411.2:death-associated protein kinase 3;
101061224	novel_217,novel_358	LOC101061224	||XM_011616569.1:anoctamin-8-like;
101061225	fru-miR-214,fru-miR-193	LOC101061225	||XM_011616732.1:sodium- and chloride-dependent betaine transporter-like;
101061228	novel_409,fru-miR-138,novel_296,novel_358,novel_140	LOC101061228	||XM_003976558.2:monoacylglycerol lipase abhd6-A-like%2C transcript variant X1;|XM_011617525.1:monoacylglycerol lipase abhd6-A-like%2C transcript variant X2;|XM_011617526.1:monoacylglycerol lipase abhd6-A-like%2C transcript variant X3;
101061229	novel_538	LOC101061229	||XM_011618023.1:tudor and KH domain-containing protein-like;
101061230	novel_347	myot	||XM_011618137.1:myotilin;
101061231	novel_103,fru-miR-196a,novel_303,novel_160	gdap1l1	||XM_003977800.1:ganglioside induced differentiation associated protein 1-like 1;
101061232	novel_326	LOC101061232	||XM_003978040.2:purine nucleoside phosphorylase-like;
101061233	novel_538,novel_185,novel_217,novel_542	LOC101061233	||XM_011619505.1:protein FAM131A-like;
101061236	fru-miR-15a,novel_157	lrch3	||XM_011620275.1:leucine-rich repeats and calponin homology (CH) domain containing 3;
101061237	novel_160,fru-let-7b,fru-let-7d	LOC101061237	||XM_011620446.1:transcription factor AP-2-beta-like;
101061241	novel_303	LOC101061241	|
101061243	fru-miR-22b,novel_358	LOC101061243	||XM_011621287.1:membrane-associated phosphatidylinositol transfer protein 2-like;
101061246	novel_544	LOC101061246	||XM_003961242.2:dual specificity phosphatase DUPD1-like;
101061247	fru-miR-216b	LOC101061247	||XM_011602741.1:carbonic anhydrase 4-like;
101061250	novel_404,novel_148,novel_185	LOC101061250	||XM_011617710.1:protein-L-isoaspartate(D-aspartate) O-methyltransferase-like%2C transcript variant X3;|XM_003962682.2:protein-L-isoaspartate(D-aspartate) O-methyltransferase-like%2C transcript variant X1;|XM_011617706.1:protein-L-isoaspartate(D-aspartate) O-methyltransferase-like%2C transcript variant X2;
101061251	novel_188	znf341	||XM_011621729.1:zinc finger protein 341;
101061252	novel_358	phactr3	||XM_003963244.2:phosphatase and actin regulator 3;
101061253	fru-miR-216b	nav1	||XM_011602473.1:neuron navigator 1;
101061255	novel_326	LOC101061255	||XM_003963805.2:homeobox protein Hox-D9b;
101061262	novel_542,novel_71	LOC101061262	||XM_011604616.1:dnaJ homolog subfamily B member 5-like;
101061263	novel_157,novel_126	LOC101061263	||XM_011604840.1:PH and SEC7 domain-containing protein 2-like%2C transcript variant X2;|XM_011604842.1:PH and SEC7 domain-containing protein 2-like%2C transcript variant X4;|XM_011604839.1:PH and SEC7 domain-containing protein 2-like%2C transcript variant X1;|XM_011604844.1:PH and SEC7 domain-containing protein 2-like%2C transcript variant X6;|XM_011604843.1:PH and SEC7 domain-containing protein …
101061265	novel_347,fru-miR-214,novel_140	apom	||XM_003965705.2:apolipoprotein M;
101061267	fru-miR-92,novel_257,novel_160	LOC101061267	||XR_964682.1:lncRNA|Supporting evidence includes similarity to: 100%25 coverage of the annotated genomic feature by RNAseq alignments%2C including 3 samples with support for all annotated introns;
101061269	novel_160	dvl2	||XM_003966888.2:dishevelled segment polarity protein 2%2C transcript variant X2;|XM_011606693.1:dishevelled segment polarity protein 2%2C transcript variant X1;|XM_011606694.1:dishevelled segment polarity protein 2%2C transcript variant X3;
101061270	novel_409	ostc	||XM_003966965.2:oligosaccharyltransferase complex subunit (non-catalytic);
101061273	novel_35	LOC101061273	||XM_003968000.2:thiosulfate sulfurtransferase/rhodanese-like domain-containing protein 1;
101061276	fru-miR-138	tomm40	||XM_003969192.2:translocase of outer mitochondrial membrane 40 homolog (yeast);
101061277	novel_300,novel_265,novel_358,novel_148,fru-miR-22a	recql4	||XM_011609442.1:RecQ protein-like 4%2C transcript variant X1;|XM_011609443.1:RecQ protein-like 4%2C transcript variant X2;
101061279	fru-miR-22b	LOC101061279	||XM_003969662.2:F-box/LRR-repeat protein 3-like%2C transcript variant X1;|XM_011610096.1:F-box/LRR-repeat protein 3-like%2C transcript variant X2;
101061282	novel_320	sytl4	||XM_011610429.1:synaptotagmin-like 4%2C transcript variant X3;|XM_011610428.1:synaptotagmin-like 4%2C transcript variant X2;|XM_003970152.2:synaptotagmin-like 4%2C transcript variant X1;
101061283	novel_177,novel_188	LOC101061283	||XM_003970560.2:60S ribosomal protein L36a;
101061285	novel_538	LOC101061285	||XM_003970716.2:biotin--protein ligase-like;
101061289	novel_160,fru-miR-138,novel_140	LOC101061289	||XM_011611846.1:hepatocyte nuclear factor 3-beta-like;
101061292	novel_296,novel_512	morn2	||XM_011613493.1:MORN repeat containing 2%2C transcript variant X2;|XM_011613494.1:MORN repeat containing 2%2C transcript variant X3;|XM_011613495.1:MORN repeat containing 2%2C transcript variant X4;|XM_003972940.2:MORN repeat containing 2%2C transcript variant X1;
101061293	novel_496	LOC101061293	||XM_003973323.2:guanine nucleotide-binding protein G(i) subunit alpha-2;
101061296	fru-miR-222	lonp1	||XM_003973797.2:lon peptidase 1%2C mitochondrial;
101061298	novel_157	LOC101061298	||XM_011614775.1:metalloprotease TIKI2-like;
101061299	novel_548	LOC101061299	||XM_003974681.1:protein FAM163B-like;
101061300	fru-miR-22b,novel_389	pggt1b	||XM_003974837.2:protein geranylgeranyltransferase type I%2C beta subunit;
101061302	novel_306	rusc2	||XM_011615919.1:RUN and SH3 domain containing 2%2C transcript variant X2;|XM_011615918.1:RUN and SH3 domain containing 2%2C transcript variant X1;|XM_011615920.1:RUN and SH3 domain containing 2%2C transcript variant X3;
101061303	novel_343	sf3a2	||XM_003975651.2:splicing factor 3a%2C subunit 2%2C 66kDa%2C transcript variant X2;|XM_011616476.1:splicing factor 3a%2C subunit 2%2C 66kDa%2C transcript variant X1;
101061304	fru-miR-22b	LOC101061304	||XM_003975815.1:SH3-containing GRB2-like protein 3-interacting protein 1;
101061308	novel_265,novel_358	las1l	||XM_011617958.1:LAS1-like (S. cerevisiae);
101061310	novel_409	LOC101061310	|
101061312	novel_451	ciao1	||XM_003977406.2:cytosolic iron-sulfur assembly component 1;
101061313	novel_128,fru-miR-138,novel_140,novel_554,novel_544,novel_538,novel_190	rreb1	||XM_011619210.1:ras responsive element binding protein 1;
101061314	novel_303	slc7a1	||XM_011619918.1:solute carrier family 7 (cationic amino acid transporter%2C y+ system)%2C member 1;
101061315	novel_277,fru-miR-15b,novel_217,novel_548,novel_358,novel_140	gcc1	||XM_011620342.1:GRIP and coiled-coil domain containing 1%2C transcript variant X2;|XM_011620341.1:GRIP and coiled-coil domain containing 1%2C transcript variant X1;
101061316	novel_257	qprt	||XM_003979370.2:quinolinate phosphoribosyltransferase;
101061317	novel_312	LOC101061317	||XM_003979945.2:ornithine decarboxylase-like;
101061319	novel_534	cdk5rap3	||XM_003961082.2:CDK5 regulatory subunit associated protein 3;
101061320	novel_317	ndufb8	||XM_003961160.2:NADH dehydrogenase (ubiquinone) 1 beta subcomplex%2C 8%2C 19kDa;
101061322	novel_544	LOC101061322	||XM_011609433.1:caspase-8-like%2C transcript variant X2;|XM_011609427.1:caspase-8-like%2C transcript variant X1;
101061323	novel_365,novel_249	gmppa	||XM_003962054.2:GDP-mannose pyrophosphorylase A%2C transcript variant X2;|XM_011611660.1:GDP-mannose pyrophosphorylase A%2C transcript variant X1;
101061325	novel_343	l2hgdh	||XM_003962361.2:L-2-hydroxyglutarate dehydrogenase;
101061327	novel_409	LOC101061327	||XM_003962599.2:fibrinogen-like protein A;
101061328	novel_303	fgd1	||XM_011621134.1:FYVE%2C RhoGEF and PH domain containing 1;
101061329	novel_318	LOC101061329	||XR_966395.1:lncRNA|Supporting evidence includes similarity to: 7 ESTs%2C and 100%25 coverage of the annotated genomic feature by RNAseq alignments%2C including 5 samples with support for all annotated introns;
101061330	novel_188,novel_544	LOC101061330	||XM_011602556.1:5-aminolevulinate synthase%2C nonspecific%2C mitochondrial-like;
101061331	novel_157,novel_71,fru-miR-24-3p,novel_124	LOC101061331	||XM_011602787.1:nucleolar protein 4-like;
101061333	novel_496,fru-miR-489,novel_296,novel_388	LOC101061333	||XM_003964047.2:leucine-rich repeat%2C immunoglobulin-like domain and transmembrane domain-containing protein 2;
101061336	fru-miR-133,novel_534,novel_544,novel_538,novel_265,novel_512	LOC101061336	||XM_011604237.1:GTPase IMAP family member 8-like;
101061338	novel_249	vav2	||XM_011604497.1:vav 2 guanine nucleotide exchange factor%2C transcript variant X2;|XM_011604498.1:vav 2 guanine nucleotide exchange factor%2C transcript variant X3;|XM_011604496.1:vav 2 guanine nucleotide exchange factor%2C transcript variant X1;
101061339	novel_310,fru-miR-214,novel_358	tmem150c	||XM_003965397.1:transmembrane protein 150C;
101061341	novel_217,novel_497,novel_496,novel_564	LOC101061341	||XM_003965787.1:perilipin-2-like;
101061343	novel_296,novel_265	osbpl3	||XM_011605726.1:oxysterol binding protein-like 3%2C transcript variant X2;|XM_011605725.1:oxysterol binding protein-like 3%2C transcript variant X1;
101061345	novel_534,novel_310	LOC101061345	||XM_011606190.1:uncharacterized LOC101061345;
101061346	novel_277	nhej1	||XM_011606356.1:nonhomologous end-joining factor 1;
101061347	novel_265,novel_365	LOC101061347	||XM_003967049.2:ras-related and estrogen-regulated growth inhibitor-like protein;
101061351	novel_57	ighmbp2	||XM_011607578.1:immunoglobulin mu binding protein 2%2C transcript variant X1;|XM_011607579.1:immunoglobulin mu binding protein 2%2C transcript variant X2;
101061352	novel_167	pitpnm3	||XM_011608564.1:PITPNM family member 3;
101061353	novel_188,novel_243,fru-let-7d	sptbn4	||XM_011608742.1:spectrin%2C beta%2C non-erythrocytic 4;
101061354	novel_544,novel_306	LOC101061354	||XM_011608813.1:segment polarity protein dishevelled homolog DVL-3-like;
101061355	novel_481	LOC101061355	||XM_011609062.1:gap junction beta-4 protein-like%2C transcript variant X2;|XM_011609061.1:gap junction beta-4 protein-like%2C transcript variant X1;|XM_011609063.1:gap junction beta-4 protein-like%2C transcript variant X3;
101061357	novel_538	gins2	||XM_003970071.2:GINS complex subunit 2 (Psf2 homolog);
101061360	novel_71	LOC101061360	||XM_011611120.1:adenosine deaminase domain-containing protein 2-like%2C transcript variant X7;|XM_011611115.1:adenosine deaminase domain-containing protein 2-like%2C transcript variant X2;|XM_011611114.1:adenosine deaminase domain-containing protein 2-like%2C transcript variant X1;|XM_011611117.1:adenosine deaminase domain-containing protein 2-like%2C transcript variant X4;|XM_011611119.1:adenos…
101061361	novel_358,novel_496	LOC101061361	||XM_011611201.1:A disintegrin and metalloproteinase with thrombospondin motifs 2-like%2C transcript variant X1;|XM_011611202.1:A disintegrin and metalloproteinase with thrombospondin motifs 2-like%2C transcript variant X2;
101061364	novel_320	LOC101061364	||XM_011612125.1:ryanodine receptor 3-like;
101061365	novel_35	lrba	||XM_011612959.1:LPS-responsive vesicle trafficking%2C beach and anchor containing;
101061367	novel_217	LOC101061367	||XM_011613139.1:glycosyltransferase-like protein LARGE1%2C transcript variant X5;|XM_003972623.2:glycosyltransferase-like protein LARGE1%2C transcript variant X1;|XM_011613138.1:glycosyltransferase-like protein LARGE1%2C transcript variant X4;|XM_011613137.1:glycosyltransferase-like protein LARGE1%2C transcript variant X3;|XM_011613136.1:glycosyltransferase-like protein LARGE1%2C transcript vari…
101061368	fru-miR-181b,fru-miR-181a-5p,novel_340,novel_7	ippk	||XM_003973019.2:inositol 1%2C3%2C4%2C5%2C6-pentakisphosphate 2-kinase;
101061370	novel_303,novel_217	uroc1	||XM_003973170.2:urocanate hydratase 1;
101061373	fru-miR-128,novel_347	LOC101061373	||XM_003974601.2:betaine--homocysteine S-methyltransferase 1-like;
101061374	fru-miR-15a	LOC101061374	||XM_011616998.1:SPRY domain-containing protein 3-like;
101061377	fru-miR-133	asb7	||XM_011617715.1:ankyrin repeat and SOCS box containing 7%2C transcript variant X2;|XM_003976707.2:ankyrin repeat and SOCS box containing 7%2C transcript variant X1;
101061378	novel_538	LOC101061378	||XM_011617796.1:dehydrogenase/reductase SDR family member 4-like;
101061379	fru-miR-133	LOC101061379	||XM_011617874.1:sushi%2C von Willebrand factor type A%2C EGF and pentraxin domain-containing protein 1-like;
101061380	fru-miR-138,novel_157,novel_140	LOC101061380	||XM_003977196.2:membrane progestin receptor alpha-B-like;
101061381	novel_358,novel_343	LOC101061381	||XM_011618695.1:abnormal spindle-like microcephaly-associated protein homolog;
101061382	fru-miR-103,novel_497	LOC101061382	||XM_011618752.1:tripartite motif-containing protein 54-like;
101061383	novel_148,fru-miR-133	LOC101061383	||XM_003977641.1:RNA binding protein fox-1 homolog 1-like;
101061384	novel_148,novel_160,fru-miR-205,novel_538,novel_534,novel_265,novel_409,novel_217,novel_527	acin1	||XM_011618911.1:apoptotic chromatin condensation inducer 1;
101061387	novel_481	ganc	||XM_011619830.1:glucosidase%2C alpha%3B neutral C;
101061390	novel_303,fru-miR-27e	LOC101061390	||XM_011620593.1:serum amyloid P-component-like;
101061393	fru-miR-103,novel_474	LOC101061393	||XM_003979604.1:radial spoke head protein 6 homolog A-like;
101061394	novel_548,novel_277,novel_140,novel_544	LOC101061394	||XM_003979780.1:carbohydrate sulfotransferase 8-like;
101061395	novel_542	LOC101061395	||XM_011621576.1:uncharacterized LOC101061395;
101061396	novel_128	LOC101061396	||XM_003980002.2:histone H2A;
101061398	novel_407	pms2	||XM_003961487.2:PMS2 postmeiotic segregation increased 2 (S. cerevisiae);
101061399	novel_496,fru-miR-187,fru-miR-216b	ankzf1	||XM_003961977.2:ankyrin repeat and zinc finger domain containing 1;
101061400	fru-miR-96	rbks	||XM_003962278.2:ribokinase%2C transcript variant X3;|XM_011614182.1:ribokinase%2C transcript variant X1;|XM_011614189.1:ribokinase%2C transcript variant X2;
101061401	novel_312	adssl1	||XM_003962432.2:adenylosuccinate synthase like 1;
101061403	novel_265,novel_538	eif5	||XM_011620314.1:eukaryotic translation initiation factor 5%2C transcript variant X2;|XM_011620310.1:eukaryotic translation initiation factor 5%2C transcript variant X1;
101061404	novel_554,novel_388,novel_495	wnt10b	||XM_003963074.1:wingless-type MMTV integration site family%2C member 10B;
101061408	fru-miR-22b	rab26	||XM_003964672.2:RAB26%2C member RAS oncogene family;
101061409	novel_234	prkcsh	||XM_003964837.2:protein kinase C substrate 80K-H%2C transcript variant X1;|XM_011604102.1:protein kinase C substrate 80K-H%2C transcript variant X2;
101061411	novel_157	matn2	||XM_011605324.1:matrilin 2;
101061412	novel_320,novel_538	znf407	||XM_011605376.1:zinc finger protein 407;
101061415	novel_140	arsa	||XM_011606972.1:arylsulfatase A;
101061416	fru-miR-184,novel_117,novel_87,fru-let-7b	fbxl14	||XM_003967292.2:F-box and leucine-rich repeat protein 14;
101061417	novel_538,novel_409	pidd1	||XR_964832.1:p53-induced death domain protein 1%2C transcript variant X1;|XM_011607592.1:p53-induced death domain protein 1%2C transcript variant X2;
101061418	fru-miR-15a	tbc1d15	||XM_011607681.1:TBC1 domain family%2C member 15;
101061420	novel_265	LOC101061420	||XM_003968157.2:tumor necrosis factor ligand superfamily member 10-like;
101061423	novel_140,fru-miR-138	wisp1	||XM_011608877.1:WNT1 inducible signaling pathway protein 1;
101061424	novel_388,novel_167,fru-miR-27b	LOC101061424	||XM_003969114.1:nuclear receptor subfamily 0 group B member 2-like;
101061427	novel_451	LOC101061427	||XM_011610525.1:HRAS-like suppressor 2;
101061429	fru-miR-21	arhgap31	||XM_011611584.1:Rho GTPase activating protein 31%2C transcript variant X1;|XM_011611585.1:Rho GTPase activating protein 31%2C transcript variant X2;
101061430	novel_124	sptlc2	||XM_003971511.2:serine palmitoyltransferase%2C long chain base subunit 2;
101061431	fru-miR-1	lama2	||XM_011612210.1:laminin%2C alpha 2;
101061433	fru-miR-202	LOC101061433	||XM_011612420.1:melanin-concentrating hormone receptor 1-like;
101061434	novel_343	smarce1	||XM_003972144.2:SWI/SNF related%2C matrix associated%2C actin dependent regulator of chromatin%2C subfamily e%2C member 1%2C transcript variant X1;|XM_011612557.1:SWI/SNF related%2C matrix associated%2C actin dependent regulator of chromatin%2C subfamily e%2C member 1%2C transcript variant X2;|XM_011612558.1:SWI/SNF related%2C matrix associated%2C actin dependent regulator of chromatin%2C subfam…
101061435	novel_496,novel_538	hoga1	||XM_003972226.2:4-hydroxy-2-oxoglutarate aldolase 1;
101061436	novel_544,novel_310	LOC101061436	||XM_003972307.2:cytochrome P450 4V2%2C transcript variant X1;|XM_011612756.1:cytochrome P450 4V2%2C transcript variant X2;
101061438	novel_500	LOC101061438	||XM_003972780.1:fibroblast growth factor 6-like;
101061442	novel_240,novel_358,novel_157	LOC101061442	||XM_011614742.1:cytokine receptor-like factor 1;
101061443	novel_548	LOC101061443	||XM_011614867.1:rho guanine nucleotide exchange factor 18-like;
101061448	fru-miR-187	LOC101061448	||XM_003975090.2:calcium/calmodulin-dependent protein kinase type II subunit beta-like;
101061450	fru-miR-125b,fru-miR-125a	myl3	||XM_003975330.2:myosin%2C light chain 3%2C alkali%3B ventricular%2C skeletal%2C slow;
101061451	novel_527	LOC101061451	||XM_011616242.1:rho guanine nucleotide exchange factor 18-like;
101061452	fru-miR-129,novel_265	LOC101061452	||XM_011616574.1:occludin-like%2C transcript variant X1;|XM_011616575.1:occludin-like%2C transcript variant X2;
101061453	novel_544	LOC101061453	||XM_003975894.2:integrin beta-1-like%2C transcript variant X1;|XM_011616743.1:integrin beta-1-like%2C transcript variant X2;
101061454	novel_217	LOC101061454	||XM_011616841.1:riboflavin transporter 2-like%2C transcript variant X2;|XM_003975962.2:riboflavin transporter 2-like%2C transcript variant X1;
101061455	novel_388	arv1	||XM_003976255.2:ARV1 homolog (S. cerevisiae);
101061456	fru-miR-214,novel_167,novel_103	pigu	||XM_003976559.2:phosphatidylinositol glycan anchor biosynthesis%2C class U;
101061458	novel_538	LOC101061458	||XM_011618119.1:uncharacterized LOC101061458;
101061459	novel_318,novel_358	intu	||XM_011619325.1:inturned planar cell polarity protein%2C transcript variant X2;|XM_011619324.1:inturned planar cell polarity protein%2C transcript variant X1;|XM_011619326.1:inturned planar cell polarity protein%2C transcript variant X3;
101061460	novel_265,novel_71,novel_277,fru-miR-24-3p,novel_124	LOC101061460	||XM_011619506.1:chloride channel protein 2-like;
101061461	novel_308	pc	||XM_003978420.2:pyruvate carboxylase;
101061462	fru-miR-214,novel_157	LOC101061462	||XM_011620108.1:calcium/calmodulin-dependent protein kinase type II subunit gamma-like;
101061467	novel_388,novel_217,novel_548,novel_409	ilkap	||XM_011621035.1:integrin-linked kinase-associated serine/threonine phosphatase;
101061468	novel_407	LOC101061468	|
101061470	novel_188,fru-miR-15b	pus3	||XM_003961243.2:pseudouridylate synthase 3;
101061477	novel_326	LOC101061477	||XM_011602456.1:myosin-binding protein H-like%2C transcript variant X3;|XM_011602455.1:myosin-binding protein H-like%2C transcript variant X2;|XM_011602454.1:myosin-binding protein H-like%2C transcript variant X1;
101061480	fru-miR-210,novel_265,novel_407	slit1	||XM_003964126.2:slit homolog 1 (Drosophila)%2C transcript variant X2;|XM_011603356.1:slit homolog 1 (Drosophila)%2C transcript variant X1;|XM_011603357.1:slit homolog 1 (Drosophila)%2C transcript variant X3;
101061481	novel_320,novel_148,fru-miR-130	LOC101061481	||XM_003964292.1:homeobox even-skipped homolog protein 1;
101061482	fru-miR-129,novel_358	LOC101061482	||XM_003964521.1:cartilage intermediate layer protein 2-like;
101061484	novel_87,novel_496,fru-miR-184,novel_117	ythdc2	||XM_011604403.1:YTH domain containing 2;
101061487	novel_71,fru-miR-22b	LOC101061487	||XM_011604939.1:netrin receptor UNC5C-like;
101061488	novel_388,novel_542	bag6	||XM_011605121.1:BCL2-associated athanogene 6%2C transcript variant X2;|XM_011605120.1:BCL2-associated athanogene 6%2C transcript variant X1;|XM_011605122.1:BCL2-associated athanogene 6%2C transcript variant X3;|XM_011605123.1:BCL2-associated athanogene 6%2C transcript variant X4;
101061492	novel_474	LOC101061492	||XM_003966889.2:cornifelin homolog B-like;
101061494	novel_320	LOC101061494	||XM_011607448.1:protein phosphatase 1H-like%2C transcript variant X1;|XM_011607449.1:protein phosphatase 1H-like%2C transcript variant X2;
101061497	fru-miR-22b	ctsc	||XM_011608286.1:cathepsin C%2C transcript variant X2;|XM_003968313.2:cathepsin C%2C transcript variant X1;
101061498	novel_318	mfsd1	||XM_003968394.2:major facilitator superfamily domain containing 1%2C transcript variant X1;|XM_011608342.1:major facilitator superfamily domain containing 1%2C transcript variant X2;
101061500	fru-miR-133	ago3	||XM_003969194.2:argonaute RISC catalytic component 3%2C transcript variant X1;|XM_011609334.1:argonaute RISC catalytic component 3%2C transcript variant X2;
101061503	novel_554	LOC101061503	||XM_003969436.2:glucose-6-phosphate isomerase-like;
101061506	novel_320	srpx2	||XM_011610430.1:sushi-repeat containing protein%2C X-linked 2%2C transcript variant X2;|XM_003970153.2:sushi-repeat containing protein%2C X-linked 2%2C transcript variant X1;
101061507	novel_140	timm8a	||XM_003970561.2:translocase of inner mitochondrial membrane 8 homolog A (yeast);
101061508	novel_496	asb5	||XM_003970644.2:ankyrin repeat and SOCS box containing 5;
101061515	fru-miR-9	acp1	||XM_003971679.2:acid phosphatase 1%2C soluble%2C transcript variant X1;|XM_003971680.2:acid phosphatase 1%2C soluble%2C transcript variant X2;
101061518	novel_451,novel_72	edem1	||XM_011613949.1:ER degradation enhancer%2C mannosidase alpha-like 1%2C transcript variant X3;|XM_003973324.2:ER degradation enhancer%2C mannosidase alpha-like 1%2C transcript variant X2;|XM_011613948.1:ER degradation enhancer%2C mannosidase alpha-like 1%2C transcript variant X1;
101061520	fru-miR-103,novel_474	LOC101061520	||XM_011614461.1:radial spoke head protein 4 homolog A-like;
101061529	novel_167,novel_296,novel_128	LOC101061529	||XM_011617344.1:F-box/LRR-repeat protein 19-like;
101061530	novel_388	ephx4	||XM_003977132.1:epoxide hydrolase 4;
101061531	novel_388	LOC101061531	||XM_003977264.1:solute carrier family 22 member 13-like;
101061532	novel_303	LOC101061532	||XM_003977330.1:dihydropyrimidinase-related protein 1-like;
101061533	fru-miR-204a	rictor	||XM_011618558.1:RPTOR independent companion of MTOR%2C complex 2;
101061534	novel_296,novel_358	LOC101061534	||XM_003977962.1:clavesin-1-like;
101061535	novel_538	mrgbp	||XM_003978578.2:MRG/MORF4L binding protein;
101061537	novel_303,novel_140	LOC101061537	|
101061540	novel_265,novel_409	osbpl7	||XM_003961083.2:oxysterol binding protein-like 7;
101061543	fru-miR-138,novel_140,novel_365	prkra	||XM_003961895.2:protein kinase%2C interferon-inducible double stranded RNA dependent activator;
101061544	fru-miR-214	chpf	||XM_011611698.1:chondroitin polymerizing factor;
101061546	novel_426,novel_300	adat3	||XM_003962200.2:adenosine deaminase%2C tRNA-specific 3;
101061547	novel_496	sos2	||XM_011615083.1:son of sevenless homolog 2 (Drosophila);
101061549	novel_455,novel_72,novel_303	LOC101061549	||XM_003962600.2:iron/zinc purple acid phosphatase-like protein;
101061551	novel_217,novel_538,fru-miR-132	LOC101061551	||XM_011621881.1:receptor tyrosine-protein kinase erbB-3-like;
101061553	novel_310	LOC101061553	||XM_011602788.1:uncharacterized LOC101061553;
101061554	novel_496	LOC101061554	||XM_011602862.1:uncharacterized LOC101061554;
101061556	fru-miR-132,fru-miR-212	rrn3	||XM_011603659.1:RRN3 RNA polymerase I transcription factor homolog (S. cerevisiae)%2C transcript variant X3;|XM_003964372.2:RRN3 RNA polymerase I transcription factor homolog (S. cerevisiae)%2C transcript variant X2;|XM_011603658.1:RRN3 RNA polymerase I transcription factor homolog (S. cerevisiae)%2C transcript variant X1;
101061557	fru-miR-202	pet100	||XM_011604064.1:PET100 homolog (S. cerevisiae);
101061558	novel_140	LOC101061558	||XM_011604239.1:neurexophilin-1-like;
101061561	novel_265	enoph1	||XM_003965398.2:enolase-phosphatase 1;
101061566	novel_388	LOC101061566	||XM_011605973.1:hemicentin-1-like;
101061568	novel_303,novel_450,novel_265	LOC101061568	||XM_003966649.2:indian hedgehog B protein-like;
101061570	novel_538,fru-miR-15b,novel_312	LOC101061570	||XM_003967211.2:troponin T%2C fast skeletal muscle isoforms-like%2C transcript variant X2;|XM_003967212.2:troponin T%2C fast skeletal muscle isoforms-like%2C transcript variant X1;|XM_011607120.1:troponin T%2C fast skeletal muscle isoforms-like%2C transcript variant X3;
101061572	novel_277,novel_140,fru-miR-138	LOC101061572	||XM_003967439.1:forkhead box protein B1-like;
101061574	novel_548,novel_542,novel_157	drd3	||XM_003967922.1:dopamine receptor D3;
101061576	fru-miR-138,novel_140	klc3	||XM_011608710.1:kinesin light chain 3%2C transcript variant X1;|XR_964916.1:kinesin light chain 3%2C transcript variant X3;|XM_011608711.1:kinesin light chain 3%2C transcript variant X2;
101061577	novel_496,novel_459,novel_326,novel_358	LOC101061577	||XM_011608787.1:glucuronokinase 1-like;
101061578	novel_347,novel_388	csmd2	||XM_011609122.1:CUB and Sushi multiple domains 2;
101061579	novel_140	ca7	||XM_011610113.1:carbonic anhydrase VII%2C transcript variant X2;|XM_011610115.1:carbonic anhydrase VII%2C transcript variant X4;|XM_011610112.1:carbonic anhydrase VII%2C transcript variant X1;|XM_011610114.1:carbonic anhydrase VII%2C transcript variant X3;|XM_011610116.1:carbonic anhydrase VII%2C transcript variant X5;
101061581	novel_388	sept8	||XM_003970401.2:septin 8%2C transcript variant X1;|XM_011610722.1:septin 8%2C transcript variant X2;
101061582	novel_320,novel_544	LOC101061582	||XM_011610773.1:caltractin-like;
101061585	novel_542	limk1	||XM_011611373.1:LIM domain kinase 1%2C transcript variant X1;|XM_011611374.1:LIM domain kinase 1%2C transcript variant X2;
101061586	fru-miR-214	smpd1	||XM_003971354.2:sphingomyelin phosphodiesterase 1%2C acid lysosomal;
101061587	novel_538,novel_167	LOC101061587	||XM_011612164.1:muscarinic acetylcholine receptor M5-like;
101061588	novel_240,novel_365	sh3d19	||XM_003972463.2:SH3 domain containing 19;
101061589	novel_167,fru-miR-210	LOC101061589	||XM_011613072.1:protein notum homolog;
101061590	novel_128,novel_409	mrps33	||XM_011613140.1:mitochondrial ribosomal protein S33%2C transcript variant X2;|XM_003972624.2:mitochondrial ribosomal protein S33%2C transcript variant X1;
101061592	novel_343	gdf11	||XM_011613695.1:growth differentiation factor 11;
101061594	fru-miR-214	LOC101061594	||XM_003973638.2:dnaJ homolog subfamily C member 16-like;
101061597	novel_195,novel_185,fru-miR-187	LOC101061597	||XM_011617005.1:LIM domain and actin-binding protein 1-like;
101061599	novel_320,fru-miR-92,novel_451	LOC101061599	||XM_011617621.1:C-Jun-amino-terminal kinase-interacting protein 1-like;
101061600	novel_167	mesdc1	||XM_011617716.1:mesoderm development candidate 1;
101061606	novel_534	leng8	||XM_003977642.2:leukocyte receptor cluster (LRC) member 8;
101061609	novel_451,novel_195	LOC101061609	||XM_011619120.1:transcription elongation factor A protein 2-like;
101061610	novel_527	tacr3b	||NM_001280112.1:neuromedin-K receptor-like;|XM_011619673.1:neuromedin-K receptor-like%2C transcript variant X1;
101061611	novel_409,fru-miR-92	znf106	||XM_011619832.1:zinc finger protein 106;
101061612	novel_167	LOC101061612	||XM_003978659.1:voltage-dependent calcium channel gamma-2 subunit-like;
101061613	novel_365,novel_538,novel_265,novel_140,novel_167	LOC101061613	||XM_011620189.1:class E basic helix-loop-helix protein 23-like;
101061615	novel_243,fru-let-7b,novel_388,fru-miR-125a	LOC101061615	||XM_011620729.1:protein LSM14 homolog A-like;
101061616	fru-miR-193	LOC101061616	||XM_003979605.2:L-asparaginase-like;
101061617	novel_71,novel_347	LOC101061617	||XM_003979781.1:melatonin receptor type 1A-like;
101061618	novel_296	LOC101061618	||XM_011621495.1:disks large homolog 1-like;
101061619	novel_117,fru-miR-184,novel_87	LOC101061619	||XR_966355.1:lncRNA|Supporting evidence includes similarity to: 3 ESTs%2C and 100%25 coverage of the annotated genomic feature by RNAseq alignments%2C including 3 samples with support for all annotated introns;
101061620	novel_185,fru-miR-125a	LOC101061620	||XM_011621756.1:histone H3;
101061623	novel_538	tmem41a	||XM_003961978.2:transmembrane protein 41A;
101061624	novel_157	bre	||XM_003962279.2:brain and reproductive organ-expressed (TNFRSF1A modulator);
101061625	novel_365	gchfr	||XM_003962433.2:GTP cyclohydrolase I feedback regulator;
101061627	novel_195,novel_277	mark3	||XM_011620462.1:MAP/microtubule affinity-regulating kinase 3;
101061629	novel_358,fru-miR-103	dnajc9	||XM_003963729.2:DnaJ (Hsp40) homolog%2C subfamily C%2C member 9;
101061630	fru-miR-221	cep170	||XM_011603134.1:centrosomal protein 170kDa%2C transcript variant X1;|XM_011603136.1:centrosomal protein 170kDa%2C transcript variant X3;|XM_011603135.1:centrosomal protein 170kDa%2C transcript variant X2;|XM_003963889.2:centrosomal protein 170kDa%2C transcript variant X4;
101061631	novel_148	plek	||XM_003963964.2:pleckstrin;
101061632	fru-miR-18,novel_157,novel_186	mertk	||XM_003964209.2:MER proto-oncogene%2C tyrosine kinase;
101061633	fru-miR-338	drg2	||XM_003964448.2:developmentally regulated GTP binding protein 2%2C transcript variant X1;|XM_011603762.1:developmentally regulated GTP binding protein 2%2C transcript variant X2;
101061634	novel_402	LOC101061634	||XM_003964673.2:dexamethasone-induced Ras-related protein 1-like;
101061641	novel_128,novel_388,novel_544	shank3	||XM_003967135.2:SH3 and multiple ankyrin repeat domains 3;
101061642	novel_358	LOC101061642	||XM_003967293.2:ATP-sensitive inward rectifier potassium channel 11-like;
101061644	novel_500	zfc3h1	||XM_011607720.1:zinc finger%2C C3H1-type containing;
101061645	novel_358,novel_542	LOC101061645	||XM_003968082.2:elongation factor 1-alpha-like;
101061647	novel_497	LOC101061647	||XM_003968234.2:F-box only protein 50-like;
101061648	fru-miR-218b,fru-miR-218a	LOC101061648	||XM_011608435.1:septin-4-like%2C transcript variant X1;|XM_011608436.1:septin-4-like%2C transcript variant X2;
101061649	novel_455,novel_534,novel_296	sla	||XM_003968872.2:Src-like-adaptor;
101061650	novel_310,novel_57	LOC101061650	||XM_011609177.1:membrane progestin receptor alpha-B-like%2C transcript variant X2;|XM_003969115.2:membrane progestin receptor alpha-B-like%2C transcript variant X1;
101061657	novel_128,novel_388,novel_167,fru-miR-214,novel_347	LOC101061657	||XM_011612248.1:vesicular inhibitory amino acid transporter-like;
101061658	novel_527	lrp11	||XM_011612308.1:low density lipoprotein receptor-related protein 11;
101061659	novel_217,fru-miR-202	LOC101061659	||XM_011612366.1:melanin-concentrating hormone receptor 1-like;
101061667	novel_388,novel_157	vgll4	||XM_011614016.1:vestigial-like family member 4%2C transcript variant X2;|XM_003973409.2:vestigial-like family member 4%2C transcript variant X1;
101061668	novel_402	LOC101061668	||XM_003973719.2:coiled-coil domain-containing protein 120-like;
101061669	novel_128,novel_347,fru-miR-24-3p,novel_126	tmem59l	||XM_003974047.1:transmembrane protein 59-like;
101061670	novel_157	LOC101061670	||XM_003974202.2:ectoderm-neural cortex protein 1-like;
101061671	novel_128,novel_249	pycrl	||XM_011615169.1:pyrroline-5-carboxylate reductase-like%2C transcript variant X3;|XM_011615168.1:pyrroline-5-carboxylate reductase-like%2C transcript variant X1;|XM_003974442.2:pyrroline-5-carboxylate reductase-like%2C transcript variant X2;
101061677	fru-miR-24-3p,novel_124	exoc3	||XM_003975489.2:exocyst complex component 3;
101061678	novel_124	LOC101061678	||XM_003975736.2:MARVEL domain-containing protein 2-like;
101061679	novel_128,novel_317,novel_157,novel_358,novel_217	crem	||XM_003975895.2:cAMP responsive element modulator%2C transcript variant X1;|XR_965508.1:cAMP responsive element modulator%2C transcript variant X2;|XM_011616751.1:cAMP responsive element modulator%2C transcript variant X3;
101061680	fru-miR-22b,novel_174	LOC101061680	||XM_003975963.2:nuclear factor of activated T-cells%2C cytoplasmic 1-like;
101061681	fru-miR-214,novel_190,novel_265	fam89a	||XM_011617174.1:family with sequence similarity 89%2C member A;
101061682	novel_538,novel_358	LOC101061682	|
101061683	fru-miR-15a,novel_217,fru-miR-27b,fru-miR-27c,novel_544	blcap	||XM_011617527.1:bladder cancer associated protein;
101061684	fru-miR-124	LOC101061684	||XM_011618048.1:unconventional myosin-XVB-like;
101061685	novel_303,novel_124,novel_538,fru-miR-187,novel_358	rab33b	||XM_011618118.1:RAB33B%2C member RAS oncogene family%2C transcript variant X7;|XR_965692.1:RAB33B%2C member RAS oncogene family%2C transcript variant X6;|XM_011618117.1:RAB33B%2C member RAS oncogene family%2C transcript variant X5;|XM_011618116.1:RAB33B%2C member RAS oncogene family%2C transcript variant X4;|XM_011618115.1:RAB33B%2C member RAS oncogene family%2C transcript variant X3;|XM_0116181…
101061686	novel_217	ino80b	||XM_011619322.1:INO80 complex subunit B%2C transcript variant X2;|XM_003978042.2:INO80 complex subunit B%2C transcript variant X1;
101061687	novel_160,novel_388	LOC101061687	||XM_011619493.1:solute carrier family 12 member 9-like%2C transcript variant X2;|XM_003978194.2:solute carrier family 12 member 9-like%2C transcript variant X1;
101061689	novel_265,novel_544,fru-miR-187	lhx1	||XM_003978421.1:LIM homeobox 1;
101061692	novel_388,novel_548	dpp7	||XM_011620448.1:dipeptidyl-peptidase 7;
101061694	fru-let-7b,novel_140,novel_544	LOC101061694	||XM_003979430.2:tubulin beta-1 chain;
101061695	novel_265	LOC101061695	||XM_003979488.2:arf-GAP with coiled-coil%2C ANK repeat and PH domain-containing protein 2-like;
101061696	novel_496,novel_277,novel_128,novel_534,novel_544	LOC101061696	||XM_003979541.2:endothelial zinc finger protein induced by tumor necrosis factor alpha-like;
101061700	novel_217	LOC101061700	||XM_011605546.1:protein PFC0760c-like;
101061701	novel_303	LOC101061701	||XM_011606048.1:band 3 anion exchange protein-like;
101061706	novel_343,fru-miR-214,fru-miR-103,novel_240	LOC101061706	||XM_003963246.2:WAP four-disulfide core domain protein 5-like;
101061708	novel_290	LOC101061708	||XM_003963485.2:protein kinase C and casein kinase substrate in neurons protein 1-like%2C transcript variant X1;|XM_011602654.1:protein kinase C and casein kinase substrate in neurons protein 1-like%2C transcript variant X2;
101061710	novel_140,fru-miR-138	arhgap19	||XM_011603358.1:Rho GTPase activating protein 19;
101061711	novel_157,novel_234	hoxb4	||XM_011603564.1:homeobox B4;|XM_011603558.1:homeobox protein Hox-B3a-like%2C transcript variant X2;|XM_011603560.1:homeobox protein Hox-B3a-like%2C transcript variant X4;|XM_011603563.1:homeobox protein Hox-B3a-like%2C transcript variant X7;|XM_003964294.2:homeobox protein Hox-B3a-like%2C transcript variant X1;
101061713	novel_308	LOC101061713	||XM_011603899.1:neuronal-specific septin-3-like%2C transcript variant X1;|XM_011603902.1:neuronal-specific septin-3-like%2C transcript variant X4;|XM_011603900.1:neuronal-specific septin-3-like%2C transcript variant X2;|XM_011603901.1:neuronal-specific septin-3-like%2C transcript variant X3;
101061714	novel_358	LOC101061714	||XM_003965071.2:histone H3-like centromeric protein A%2C transcript variant X2;|XM_011604404.1:histone H3-like centromeric protein A%2C transcript variant X1;|XM_011604406.1:histone H3-like centromeric protein A%2C transcript variant X3;
101061715	fru-miR-22a,fru-miR-22b	LOC101061715	||XM_011604845.1:ADP-ribosylation factor-like protein 3%2C transcript variant X2;|XM_003965477.2:ADP-ribosylation factor-like protein 3%2C transcript variant X1;
101061718	fru-miR-214	hacl1	||XM_011605735.1:2-hydroxyacyl-CoA lyase 1%2C transcript variant X1;|XM_003966109.2:2-hydroxyacyl-CoA lyase 1%2C transcript variant X2;
101061720	novel_534,fru-miR-199,novel_409	LOC101061720	||XM_003966818.1:protein C-ets-1-like;
101061721	novel_140	pcdh7	||XM_011606701.1:protocadherin 7;
101061726	fru-miR-194	lamtor1	||XM_003968314.2:late endosomal/lysosomal adaptor%2C MAPK and MTOR activator 1;
101061727	novel_409,novel_496,novel_320,novel_140,novel_538,fru-miR-138	LOC101061727	||XM_011608344.1:schwannomin-interacting protein 1-like;
101061728	novel_497,novel_496,novel_552,novel_538	spg20	||XM_011608594.1:spastic paraplegia 20 (Troyer syndrome)%2C transcript variant X1;|XM_011608595.1:spastic paraplegia 20 (Troyer syndrome)%2C transcript variant X2;
101061731	novel_157	grtp1	||XM_003969664.2:growth hormone regulated TBC protein 1;
101061734	novel_496,fru-let-7i	med12	||XM_011610884.1:mediator complex subunit 12%2C transcript variant X2;|XM_011610883.1:mediator complex subunit 12%2C transcript variant X1;
101061736	novel_71,novel_249,novel_310,novel_124	LOC101061736	||XM_011611033.1:CXADR-like membrane protein;
101061737	novel_140,fru-miR-138	LOC101061737	||XM_011611318.1:gamma-aminobutyric acid receptor subunit alpha-6-like;
101061739	novel_35	LOC101061739	||XM_003971194.2:acetyl-CoA carboxylase-like;
101061740	novel_347,novel_128	ndufaf7	||XM_011611809.1:NADH dehydrogenase (ubiquinone) complex I%2C assembly factor 7%2C transcript variant X3;|XM_011611807.1:NADH dehydrogenase (ubiquinone) complex I%2C assembly factor 7%2C transcript variant X2;|XM_003971432.2:NADH dehydrogenase (ubiquinone) complex I%2C assembly factor 7%2C transcript variant X1;
101061743	novel_407,novel_217	rnf24	||XM_011612887.1:ring finger protein 24%2C transcript variant X2;|XM_003972382.2:ring finger protein 24%2C transcript variant X1;
101061746	novel_538	cherp	||XM_011614418.1:calcium homeostasis endoplasmic reticulum protein%2C transcript variant X1;|XM_003973799.2:calcium homeostasis endoplasmic reticulum protein%2C transcript variant X2;|XM_011614419.1:calcium homeostasis endoplasmic reticulum protein%2C transcript variant X3;
101061748	novel_450,novel_388,novel_542	elavl4	||XM_011614776.1:ELAV like neuron-specific RNA binding protein 4;
101061749	fru-miR-15a	tmem8c	||XM_003974683.1:transmembrane protein 8C;
101061751	novel_542,fru-miR-22b	LOC101061751	||XM_003974921.2:T-box transcription factor TBX5-A-like;
101061753	novel_496,novel_157	LOC101061753	||XM_003975653.1:potassium/sodium hyperpolarization-activated cyclic nucleotide-gated channel 2-like;
101061754	novel_167,novel_320	LOC101061754	||XM_011616646.1:transmembrane protein 69-like%2C transcript variant X2;|XM_003975817.2:transmembrane protein 69-like%2C transcript variant X1;
101061755	fru-miR-214	usp37	||XM_003976033.2:ubiquitin specific peptidase 37;
101061758	novel_409	LOC101061758	||XM_011618403.1:solute carrier family 22 member 13-like;
101061759	novel_512,fru-miR-15a	npc1l1	||XM_011618567.1:NPC1-like 1;
101061760	novel_409,novel_358	LOC101061760	||XM_011619219.1:aspartyl/asparaginyl beta-hydroxylase-like;
101061761	novel_318	LOC101061761	||XM_011620349.1:1-phosphatidylinositol 4%2C5-bisphosphate phosphodiesterase eta-2-like;
101061763	fru-miR-15a	LOC101061763	||XM_011621663.1:multidrug and toxin extrusion protein 1-like;
101061767	novel_296,novel_534,novel_167	osbpl6	||XM_011609446.1:oxysterol binding protein-like 6%2C transcript variant X2;|XM_011609441.1:oxysterol binding protein-like 6%2C transcript variant X1;
101061768	novel_534	LOC101061768	||XM_003962056.2:melanoregulin-like;
101061771	fru-miR-103,novel_160,novel_249	LOC101061771	||XM_011614877.1:galectin-3-like;
101061774	novel_157,novel_544,novel_538	LOC101061774	||XM_011602413.1:zinc finger protein Eos-like;
101061776	novel_265,novel_538,novel_128	LOC101061776	||XM_011602790.1:uncharacterized LOC101061776;
101061777	novel_347,novel_358	LOC101061777	||XM_003963645.1:transmembrane protein 229B-like;
101061780	novel_167	stxbp2	||XM_011604065.1:syntaxin binding protein 2;
101061781	novel_265,novel_388	LOC101061781	||XM_003964992.2:forkhead box protein K2-like;
101061785	fru-miR-217,novel_303	LOC101061785	||XM_011605224.1:DC-STAMP domain-containing protein 1-like;
101061787	fru-miR-22a,fru-miR-22b,novel_277,novel_320	LOC101061787	||XM_003966189.2:chromobox protein homolog 3-like%2C transcript variant X1;|XM_011605727.1:chromobox protein homolog 3-like%2C transcript variant X2;
101061788	novel_140	LOC101061788	||XM_011605975.1:carcinoembryonic antigen-related cell adhesion molecule 8-like;
101061790	novel_409	LOC101061790	||XM_011606362.1:tubulin alpha-1A chain-like;
101061793	novel_277,fru-miR-138,novel_140	LOC101061793	||XM_003967440.1:forkhead box protein B1-like;
101061795	novel_167,novel_388	zdhhc23	||XM_003967923.2:zinc finger%2C DHHC-type containing 23;
101061798	novel_234,fru-let-7b	usf1	||XM_011608789.1:upstream transcription factor 1%2C transcript variant X2;
101061799	novel_277	LOC101061799	||XM_011609064.1:angiopoietin-2-like;
101061801	novel_409	atmin	||XM_003970073.2:ATM interactor;
101061803	novel_542	acrc	||XM_011610774.1:acidic repeat containing%2C transcript variant X1;|XM_011610775.1:acidic repeat containing%2C transcript variant X2;
101061806	novel_234,novel_310	thsd1	||XM_011611712.1:thrombospondin%2C type I%2C domain containing 1%2C transcript variant X2;|XM_011611711.1:thrombospondin%2C type I%2C domain containing 1%2C transcript variant X1;
101061808	novel_512	fam160a1	||XM_003972464.2:family with sequence similarity 160%2C member A1;
101061810	novel_296,novel_303,novel_160	hgh1	||XM_003973021.2:HGH1 homolog (S. cerevisiae);
101061815	novel_277	LOC101061815	||XM_011614488.1:nucleoside diphosphate kinase 7-like;
101061816	fru-miR-22b,fru-miR-22a	LOC101061816	||XM_011614987.1:lens fiber membrane intrinsic protein-like;
101061819	novel_496	ptk6	||XM_011617004.1:protein tyrosine kinase 6;
101061820	novel_409	egln1	||XM_011617090.1:egl-9 family hypoxia-inducible factor 1;
101061821	novel_500,novel_390,novel_455	ccdc66	||XM_011617444.1:coiled-coil domain containing 66;
101061825	fru-miR-460	LOC101061825	||XM_003976844.2:cytochrome c-type heme lyase;
101061826	novel_140,novel_265,novel_534,novel_128	taf4	||XM_011618334.1:TAF4 RNA polymerase II%2C TATA box binding protein (TBP)-associated factor%2C 135kDa;
101061829	novel_497	cdc42ep5	||XM_003977643.2:CDC42 effector protein (Rho GTPase binding) 5;
101061830	novel_35,novel_527	LOC101061830	||XM_003977722.2:E3 ubiquitin-protein ligase TRIM11-like;
101061832	novel_300,novel_409	arsb	||XM_003978116.2:arylsulfatase B;
101061833	fru-miR-124	acsl1	||XM_011619678.1:acyl-CoA synthetase long-chain family member 1%2C transcript variant X2;|XM_003978343.2:acyl-CoA synthetase long-chain family member 1%2C transcript variant X1;
101061835	novel_303	sstr3	||XM_003978660.1:somatostatin receptor 3;
101061839	novel_303	LOC101061839	||XM_011621200.1:plexin domain-containing protein 1-like;
101061842	novel_413	LOC101061842	||XM_003980004.2:histone H4-like;
101061844	novel_512	dlgap5	||XM_011604426.1:discs%2C large (Drosophila) homolog-associated protein 5%2C transcript variant X1;|XM_011604431.1:discs%2C large (Drosophila) homolog-associated protein 5%2C transcript variant X2;
101061850	novel_496	actn2	||XM_003963730.2:actinin%2C alpha 2;
101061852	novel_265	LOC101061852	||XM_003963965.2:G-protein coupled receptor 26-like;
101061854	novel_71,fru-miR-24-3p,novel_277,novel_124	gfer	||XM_003964449.2:growth factor%2C augmenter of liver regeneration;
101061857	fru-miR-23a,novel_538	rpl37	||XM_003965233.2:ribosomal protein L37;
101061858	fru-miR-222,novel_217	LOC101061858	||XM_011604702.1:protein CutA homolog;
101061860	novel_148	derl1	||XM_003965945.2:derlin 1;
101061862	fru-miR-214	LOC101061862	||XM_003966735.2:C-C motif chemokine 14-like;
101061863	novel_442	rabl2b	||XM_003967136.2:RAB%2C member of RAS oncogene family-like 2B;
101061864	novel_273	sycp3	||XM_003967294.2:synaptonemal complex protein 3%2C transcript variant X2;|XM_011607222.1:synaptonemal complex protein 3%2C transcript variant X1;
101061865	novel_474,fru-miR-221	LOC101061865	||XM_011607593.1:protein phosphatase 1 regulatory subunit 12A-like%2C transcript variant X1;|XM_011607595.1:protein phosphatase 1 regulatory subunit 12A-like%2C transcript variant X3;|XM_011607596.1:protein phosphatase 1 regulatory subunit 12A-like%2C transcript variant X4;|XM_011607594.1:protein phosphatase 1 regulatory subunit 12A-like%2C transcript variant X2;
101061867	novel_157	chpf2	||XM_003968083.2:chondroitin polymerizing factor 2;
101061872	novel_554,novel_496	kcnk9	||XM_003968951.1:potassium channel%2C two pore domain subfamily K%2C member 9;
101061873	novel_409,novel_320,novel_167	LOC101061873	||XM_003969116.2:gap junction beta-4 protein-like;
101061874	novel_217	olah	||XM_003969195.2:oleoyl-ACP hydrolase%2C transcript variant X1;|XM_011609333.1:oleoyl-ACP hydrolase%2C transcript variant X2;
101061875	novel_404	LOC101061875	||XM_003969438.2:cytochrome b-c1 complex subunit Rieske%2C mitochondrial-like;
101061878	novel_388	dbndd1	||XM_003969992.2:dysbindin (dystrobrevin binding protein 1) domain containing 1%2C transcript variant X2;|XM_011610338.1:dysbindin (dystrobrevin binding protein 1) domain containing 1%2C transcript variant X1;
101061880	fru-miR-210,novel_365	tlx3	||XM_003970318.1:T-cell leukemia homeobox 3;
101061881	novel_548,novel_388,novel_544	LOC101061881	||XM_003971273.1:palmitoyltransferase ZDHHC23-like;
101061884	novel_301	ptprk	||XM_011612211.1:protein tyrosine phosphatase%2C receptor type%2C K;
101061885	novel_265,novel_365	pcmt1	||XM_011612287.1:protein-L-isoaspartate (D-aspartate) O-methyltransferase%2C transcript variant X3;|XM_011612286.1:protein-L-isoaspartate (D-aspartate) O-methyltransferase%2C transcript variant X2;|XM_003971918.2:protein-L-isoaspartate (D-aspartate) O-methyltransferase%2C transcript variant X1;
101061886	fru-miR-205,novel_343,novel_390,novel_564	usp43	||XM_011612368.1:ubiquitin specific peptidase 43%2C transcript variant X1;|XM_011612369.1:ubiquitin specific peptidase 43%2C transcript variant X2;
101061889	fru-miR-221	sorbs2	||XM_011612759.1:sorbin and SH3 domain containing 2%2C transcript variant X3;|XM_011612757.1:sorbin and SH3 domain containing 2%2C transcript variant X1;|XM_011612758.1:sorbin and SH3 domain containing 2%2C transcript variant X2;|XM_011612760.1:sorbin and SH3 domain containing 2%2C transcript variant X4;|XM_011612761.1:sorbin and SH3 domain containing 2%2C transcript variant X5;|XM_011612763.1:so…
101061890	novel_365	metap2	||XM_003972702.2:methionyl aminopeptidase 2;
101061891	novel_160	LOC101061891	||XM_003972782.2:WASH complex subunit CCDC53-like;
101061892	novel_277	LOC101061892	||XM_011613446.1:IQ motif and SEC7 domain-containing protein 3-like;
101061893	novel_538,novel_358	LOC101061893	||XM_011613902.1:epidermal growth factor receptor kinase substrate 8-like protein 3;
101061894	novel_358,fru-miR-214	LOC101061894	||XM_003973720.2:SRSF protein kinase 2-like;
101061896	novel_544	tmprss9	||XM_011614869.1:transmembrane protease%2C serine 9%2C transcript variant X2;|XM_011614868.1:transmembrane protease%2C serine 9%2C transcript variant X1;
101061899	novel_390	LOC101061899	||XM_011615785.1:clustered mitochondria protein homolog;
101061900	novel_167	LOC101061900	||XM_011616068.1:arrestin domain-containing protein 3-like%2C transcript variant X2;|XM_011616067.1:arrestin domain-containing protein 3-like%2C transcript variant X1;|XM_011616069.1:arrestin domain-containing protein 3-like%2C transcript variant X3;
101061902	novel_388,novel_310,novel_217	LOC101061902	||XM_011616216.1:unconventional myosin-IXb-like%2C transcript variant X1;|XM_011616217.1:unconventional myosin-IXb-like%2C transcript variant X2;|XM_011616218.1:unconventional myosin-IXb-like%2C transcript variant X3;
101061904	novel_124,fru-miR-24-3p,fru-miR-23b,novel_407	LOC101061904	||XM_003975737.2:small conductance calcium-activated potassium channel protein 2-like;
101061905	novel_318	ccny	||XM_011616750.1:cyclin Y%2C transcript variant X1;|XM_003975896.2:cyclin Y%2C transcript variant X2;
101061912	novel_160,novel_296	mfap3l	||XM_003978043.2:microfibrillar-associated protein 3-like%2C transcript variant X1;|XM_011619329.1:microfibrillar-associated protein 3-like%2C transcript variant X4;|XM_011619328.1:microfibrillar-associated protein 3-like%2C transcript variant X3;|XM_011619327.1:microfibrillar-associated protein 3-like%2C transcript variant X2;
101061914	novel_388,novel_538,novel_320	LOC101061914	||XM_011619593.1:leishmanolysin-like peptidase;
101061915	novel_277,novel_303,fru-miR-15a,novel_128	LOC101061915	||XM_003978422.2:dehydrogenase/reductase SDR family member 13-like;
101061917	novel_195,novel_310,novel_277	LOC101061917	||XM_011620111.1:matrix metalloproteinase-17-like;
101061918	fru-miR-214	pex10	||XM_011620276.1:peroxisomal biogenesis factor 10%2C transcript variant X1;|XM_011620277.1:peroxisomal biogenesis factor 10%2C transcript variant X2;
101061920	novel_538,novel_358,fru-miR-22b	dhx9	||XM_003979188.2:DEAH (Asp-Glu-Ala-His) box helicase 9;
101061921	novel_217,novel_140	LOC101061921	||XM_003979431.2:complement C1q tumor necrosis factor-related protein 3-like;
101061922	novel_388	LOC101061922	|
101061923	novel_296	lrrc6	||XM_003979542.2:leucine rich repeat containing 6;
101061924	novel_148	LOC101061924	||XM_011621288.1:protein NLRC3-like;
101061925	fru-miR-138,novel_140	sec24c	||XM_011621361.1:SEC24 family member C;
101061928	novel_538	LOC101061928	||XM_011606073.1:ataxin-7-like protein 3%2C transcript variant X3;|XM_011606066.1:ataxin-7-like protein 3%2C transcript variant X2;|XM_011606081.1:ataxin-7-like protein 3%2C transcript variant X4;|XM_003961562.2:ataxin-7-like protein 3%2C transcript variant X1;|XM_011606087.1:ataxin-7-like protein 3%2C transcript variant X5;
101061929	novel_534	LOC101061929	||XM_003961646.2:SH3 domain-binding protein 4-like%2C transcript variant X1;|XM_011607674.1:SH3 domain-binding protein 4-like%2C transcript variant X2;
101061930	novel_310	rpe	||XM_003961815.2:ribulose-5-phosphate-3-epimerase;
101061932	novel_320,novel_300,novel_538	itpka	||XM_003962685.2:inositol-trisphosphate 3-kinase A;
101061936	novel_388	grm4	||XM_003963486.2:glutamate receptor%2C metabotropic 4;
101061939	fru-miR-10c	LOC101061939	||XM_011603562.1:homeobox protein Hox-B3a-like%2C transcript variant X6;
101061940	novel_234	LOC101061940	||XM_011603839.1:voltage-dependent T-type calcium channel subunit alpha-1H-like;
101061944	novel_296	LOC101061944	||XM_011604941.1:bone morphogenetic protein 10-like;
101061948	novel_188	LOC101061948	||XM_011606581.1:structure-specific endonuclease subunit slx1-like%2C transcript variant X3;|XM_011606579.1:structure-specific endonuclease subunit slx1-like%2C transcript variant X1;|XM_011606580.1:structure-specific endonuclease subunit slx1-like%2C transcript variant X2;
101061949	fru-miR-133,novel_188,novel_160	LOC101061949	||XM_003966891.2:dnaJ homolog subfamily C member 3-like;
101061950	novel_157,novel_388,novel_265	sec24d	||XM_003966968.2:SEC24 family member D;
101061951	novel_188,novel_512	LOC101061951	||XM_011607612.1:transcription intermediary factor 1-alpha-like;
101061955	novel_534,novel_388	LOC101061955	||XM_011608471.1:uncharacterized LOC101061955;
101061958	novel_358,novel_188	akap9	||XM_011609447.1:A kinase (PRKA) anchor protein 9;
101061959	fru-miR-133	rasa3	||XM_003969665.2:RAS p21 protein activator 3;
101061961	novel_409	arl13a	||XM_003970155.2:ADP-ribosylation factor-like 13A;
101061962	fru-miR-22a,novel_538	smyd5	||XM_003970563.2:SMYD family member 5;
101061963	novel_512	tdo2	||XM_003970646.2:tryptophan 2%2C3-dioxygenase;
101061965	novel_496	gabra1	||XM_003970948.1:gamma-aminobutyric acid (GABA) A receptor%2C alpha 1;
101061967	fru-miR-214,fru-miR-17,fru-miR-20	LOC101061967	||XM_003971195.1:seizure protein 6 homolog;
101061968	fru-miR-24-3p,novel_71	prkd3	||XM_011611805.1:protein kinase D3%2C transcript variant X1;|XM_003971433.2:protein kinase D3%2C transcript variant X3;|XM_011611806.1:protein kinase D3%2C transcript variant X2;
101061969	novel_140	LOC101061969	||XM_003971596.2:CLOCK-interacting pacemaker-like;
101061970	fru-miR-24-3p,novel_538	aspscr1	||XM_011612471.1:alveolar soft part sarcoma chromosome region%2C candidate 1;
101061972	novel_317,novel_185	aqp7	||XM_003973563.2:aquaporin 7;
101061973	novel_167,novel_502	LOC101061973	||XM_003973800.2:Krueppel-like factor 2;
101061975	novel_538	LOC101061975	||XM_003974123.2:C-C motif chemokine 25-like;
101061977	novel_548	atoh1	||XM_003974840.1:atonal homolog 1 (Drosophila);
101061978	novel_358,fru-miR-338	thoc5	||XM_011615786.1:THO complex 5;
101061979	fru-miR-124	rnf215	||XM_003975169.2:ring finger protein 215;
101061980	fru-miR-29a	sugp1	||XM_011616480.1:SURP and G patch domain containing 1;
101061983	novel_388,novel_265,novel_148	LOC101061983	||XM_011617348.1:SH2B adapter protein 1-like;
101061984	novel_265	LOC101061984	||XM_011617962.1:cytochrome c oxidase subunit 6C-1%2C transcript variant X1;|XM_003976914.2:cytochrome c oxidase subunit 6C-1%2C transcript variant X2;
101061986	novel_167	LOC101061986	||XM_003977266.2:solute carrier family 22 member 13-like;
101061987	novel_534,novel_538,novel_296	nono	||XM_003977409.2:non-POU domain containing%2C octamer-binding;
101061988	novel_554,fru-miR-129	syt6	||XM_003977804.1:synaptotagmin VI;
101061989	novel_296	LOC101061989	||XM_011619220.1:sodium channel protein type 4 subunit alpha-like;
101061995	fru-miR-214	grid1	||XM_003961085.2:glutamate receptor%2C ionotropic%2C delta 1;
101061997	novel_413,novel_190	pde11a	||XM_003961897.1:phosphodiesterase 11A;
101062002	novel_451,novel_358	slc10a1	||XM_003962602.1:solute carrier family 10 (sodium/bile acid cotransporter)%2C member 1;
101062003	novel_388,novel_548	hcfc1	||XM_011620936.1:host cell factor C1%2C transcript variant X4;|XM_011620928.1:host cell factor C1%2C transcript variant X3;|XM_011620940.1:host cell factor C1%2C transcript variant X5;|XM_011620922.1:host cell factor C1%2C transcript variant X1;|XM_011620925.1:host cell factor C1%2C transcript variant X2;
101062005	fru-miR-129	gp9	||XM_011602562.1:glycoprotein IX (platelet)%2C transcript variant X2;|XM_003963405.2:glycoprotein IX (platelet)%2C transcript variant X1;
101062007	novel_124,novel_310,novel_496,novel_234	thada	||XM_011602865.1:thyroid adenoma associated;
101062008	novel_407	LOC101062008	||XM_011603292.1:poly(ADP-ribose) glycohydrolase-like%2C transcript variant X3;|XM_011603291.1:poly(ADP-ribose) glycohydrolase-like%2C transcript variant X2;|XM_003964050.2:poly(ADP-ribose) glycohydrolase-like%2C transcript variant X1;
101062011	fru-miR-138,novel_140	rxra	||XM_003965153.2:retinoid X receptor%2C alpha%2C transcript variant X2;|XM_011604506.1:retinoid X receptor%2C alpha%2C transcript variant X1;
101062012	fru-miR-210,novel_358	LOC101062012	||XM_003965400.2:zinc finger SWIM domain-containing protein 6-like;
101062013	novel_249,novel_497	LOC101062013	||XM_003965629.2:progestin and adipoQ receptor family member 3-like%2C transcript variant X2;|XM_011605027.1:progestin and adipoQ receptor family member 3-like%2C transcript variant X1;
101062014	novel_167	LOC101062014	||XM_011605205.1:disintegrin and metalloproteinase domain-containing protein 15-like%2C transcript variant X1;|XM_011605207.1:disintegrin and metalloproteinase domain-containing protein 15-like%2C transcript variant X3;|XM_011605206.1:disintegrin and metalloproteinase domain-containing protein 15-like%2C transcript variant X2;
101062017	novel_538	LOC101062017	||XM_011606191.1:cilia- and flagella-associated protein 221-like;
101062022	novel_343	LOC101062022	||XM_003967530.2:dihydrofolate reductase-like;
101062023	novel_358	atp6v1a	||XM_003967924.2:ATPase%2C H+ transporting%2C lysosomal 70kDa%2C V1 subunit A;
101062024	fru-miR-22a,novel_358	LOC101062024	||XM_003968548.1:uncharacterized serine/threonine-protein kinase SgK494;
101062025	novel_296,novel_542,novel_188	ccdc9	||XM_011608714.1:coiled-coil domain containing 9;
101062026	novel_544	LOC101062026	||XM_011608793.1:alpha-2-macroglobulin-like;
101062031	novel_296	LOC101062031	||XM_011610781.1:BTB/POZ domain-containing protein KCTD12-like;
101062032	novel_388	LOC101062032	||XM_011611129.1:homeobox protein MSH-D-like%2C transcript variant X1;|XR_965112.1:homeobox protein MSH-D-like%2C transcript variant X2;
101062034	fru-let-7d	LOC101062034	||XM_011611413.1:clustered mitochondria protein homolog;
101062037	novel_358,novel_534	gatb	||XM_003972465.2:glutamyl-tRNA(Gln) amidotransferase%2C subunit B;
101062038	novel_318,novel_451	LOC101062038	||XM_003972549.1:germ cell-specific gene 1-like protein;
101062039	novel_358,novel_103,fru-miR-214	lmo3	||XM_003972626.2:LIM domain only 3 (rhombotin-like 2);
101062042	novel_240	gata2	||XM_011613774.1:GATA binding protein 2%2C transcript variant X1;|XM_003973173.2:GATA binding protein 2%2C transcript variant X2;
101062043	fru-miR-214	slc6a1	||XM_003973411.1:solute carrier family 6 (neurotransmitter transporter)%2C member 1;
101062044	novel_548,fru-miR-103,novel_542,novel_527	mars	||XM_003973492.2:methionyl-tRNA synthetase;
101062046	novel_402,fru-miR-199,novel_320,novel_126	LOC101062046	||XM_011614490.1:homocysteine S-methyltransferase 1-like;
101062047	novel_527,novel_217	ptger3	||XM_011614954.1:prostaglandin E receptor 3 (subtype EP3);
101062050	novel_265,novel_358,novel_496,novel_343	LOC101062050	||XM_011617006.1:nucleolar protein 4-like;
101062052	novel_409,novel_358,novel_544	LOC101062052	||XM_003976493.2:complement C1q subcomponent subunit B-like;
101062053	novel_534,novel_140	sf3b3	||XM_011617622.1:splicing factor 3b%2C subunit 3%2C 130kDa;
101062054	fru-miR-133	LOC101062054	||XM_003976772.2:DNA-binding protein inhibitor ID-1-like;
101062055	novel_390,fru-miR-214	reck	||XM_011617875.1:reversion-inducing-cysteine-rich protein with kazal motifs;
101062058	novel_388	LOC101062058	||XM_011618696.1:ribonuclease inhibitor-like;
101062060	novel_265,novel_451	leng9	||XM_011618821.1:leukocyte receptor cluster (LRC) member 9;
101062061	novel_365,novel_188	chd8	||XM_011618914.1:chromodomain helicase DNA binding protein 8%2C transcript variant X1;|XM_011618915.1:chromodomain helicase DNA binding protein 8%2C transcript variant X2;|XM_011618916.1:chromodomain helicase DNA binding protein 8%2C transcript variant X3;|XM_011618917.1:chromodomain helicase DNA binding protein 8%2C transcript variant X4;
101062062	novel_365,novel_496	oprl1	||XM_011619119.1:opiate receptor-like 1;
101062064	fru-miR-187	ccdc86	||XM_003978344.2:coiled-coil domain containing 86;
101062066	novel_358	LOC101062066	||XM_011620018.1:protein CutA homolog;
101062067	novel_548,novel_300,novel_296	LOC101062067	||XM_003978807.2:interferon alpha-inducible protein 27-like protein 2A;
101062069	novel_320	LOC101062069	||XM_003979607.2:ran-binding protein 9-like;
101062074	novel_496,novel_190,novel_538	smarcal1	||XM_011610615.1:SWI/SNF related%2C matrix associated%2C actin dependent regulator of chromatin%2C subfamily a-like 1;
101062076	novel_162	LOC101062076	||XM_003962435.2:actin%2C alpha cardiac;
101062077	novel_296	LOC101062077	||XM_011618888.1:heparan-sulfate 6-O-sulfotransferase 1-A-like%2C transcript variant X1;|XM_011618891.1:heparan-sulfate 6-O-sulfotransferase 1-A-like%2C transcript variant X2;
101062078	fru-miR-210,novel_157	LOC101062078	||XM_003963077.1:transcription factor Sp5-like;
101062079	novel_358	chrm3	||XM_003963731.2:cholinergic receptor%2C muscarinic 3%2C transcript variant X3;|XM_011602958.1:cholinergic receptor%2C muscarinic 3%2C transcript variant X2;|XM_011602957.1:cholinergic receptor%2C muscarinic 3%2C transcript variant X1;
101062081	novel_121	LOC101062081	||XM_003963966.2:carbohydrate sulfotransferase 15-like%2C transcript variant X1;|XM_011603221.1:carbohydrate sulfotransferase 15-like%2C transcript variant X3;|XM_011603219.1:carbohydrate sulfotransferase 15-like%2C transcript variant X2;
101062085	novel_347,novel_217,novel_249,novel_157	nprl3	||XM_011604109.1:nitrogen permease regulator-like 3 (S. cerevisiae)%2C transcript variant X1;|XM_011604110.1:nitrogen permease regulator-like 3 (S. cerevisiae)%2C transcript variant X2;
101062086	novel_265,novel_358	pdcl	||XM_003965234.2:phosducin-like;
101062087	novel_265,novel_534,novel_157,novel_188	LOC101062087	||XM_011604709.1:disabled homolog 2-interacting protein-like;
101062088	novel_409,novel_290	pop1	||XM_003965866.2:processing of precursor 1%2C ribonuclease P/MRP subunit (S. cerevisiae);
101062089	novel_265,novel_148,fru-miR-22b,novel_496	tbc1d31	||XM_011605380.1:TBC1 domain family%2C member 31%2C transcript variant X1;|XM_011605381.1:TBC1 domain family%2C member 31%2C transcript variant X2;
101062094	novel_57	athl1	||XM_011607597.1:ATH1%2C acid trehalase-like 1 (yeast)%2C transcript variant X1;|XM_003967698.2:ATH1%2C acid trehalase-like 1 (yeast)%2C transcript variant X2;
101062095	novel_326,novel_544,novel_265	LOC101062095	||XM_011607721.1:fibroblast growth factor receptor substrate 2-like;
101062100	novel_217,novel_500,novel_167	elp2	||XM_011608879.1:elongator acetyltransferase complex subunit 2%2C transcript variant X1;|XM_011608880.1:elongator acetyltransferase complex subunit 2%2C transcript variant X2;
101062103	novel_388	apoa1bp	||XM_003969196.2:apolipoprotein A-I binding protein%2C transcript variant X2;|XM_011609340.1:apolipoprotein A-I binding protein%2C transcript variant X1;
101062104	fru-miR-210,fru-miR-214,novel_496,novel_290	akap13	||XM_011609552.1:A kinase (PRKA) anchor protein 13%2C transcript variant X1;|XM_011609555.1:A kinase (PRKA) anchor protein 13%2C transcript variant X3;|XM_011609553.1:A kinase (PRKA) anchor protein 13%2C transcript variant X2;
101062108	novel_343	ganab	||XM_011610527.1:glucosidase%2C alpha%3B neutral AB%2C transcript variant X2;|XM_011610526.1:glucosidase%2C alpha%3B neutral AB%2C transcript variant X1;|XM_011610529.1:glucosidase%2C alpha%3B neutral AB%2C transcript variant X4;|XM_011610528.1:glucosidase%2C alpha%3B neutral AB%2C transcript variant X3;
101062109	novel_409,novel_296,novel_534	LOC101062109	||XM_011610637.1:janus kinase and microtubule-interacting protein 1-like;
101062110	novel_57,novel_388,novel_167,novel_318	LOC101062110	||XM_003971274.2:lipocalin-like;
101062111	novel_426	LOC101062111	||XM_011611896.1:cholesterol 24-hydroxylase-like;
101062112	novel_310,fru-miR-214	fig4	||XM_011612106.1:FIG4 phosphoinositide 5-phosphatase;
101062113	novel_542,novel_409,novel_128,novel_388	LOC101062113	||XM_011612249.1:disks large-associated protein 2-like;
101062114	novel_518	lats1	||XM_011612288.1:large tumor suppressor kinase 1%2C transcript variant X1;|XM_011612289.1:large tumor suppressor kinase 1%2C transcript variant X2;|XM_011612290.1:large tumor suppressor kinase 1%2C transcript variant X3;
101062115	novel_303,novel_310,novel_358	cfap52	||XM_003971989.2:cilia and flagella associated protein 52;
101062117	novel_312,novel_388	LOC101062117	||XM_011612644.1:rho GTPase-activating protein 19-like%2C transcript variant X1;|XM_003972229.2:rho GTPase-activating protein 19-like%2C transcript variant X2;|XM_011612645.1:rho GTPase-activating protein 19-like%2C transcript variant X3;
101062120	novel_481	LOC101062120	||XM_003972784.2:WASH complex subunit CCDC53-like;
101062121	novel_300	LOC101062121	||XM_011613362.1:plasma membrane calcium-transporting ATPase 1-like%2C transcript variant X1;|XM_011613363.1:plasma membrane calcium-transporting ATPase 1-like%2C transcript variant X2;
101062126	novel_358,novel_157,novel_217,novel_497	LOC101062126	||XM_003974204.1:kelch-like protein 23;
101062127	novel_534,novel_320	LOC101062127	||XM_003974444.2:leukocyte elastase inhibitor-like;
101062128	fru-miR-202	prr16	||XM_011615549.1:proline rich 16;
101062129	novel_296	srrd	||XM_011615784.1:SRR1 domain containing;
101062132	fru-miR-187,novel_347	LOC101062132	||XM_003975414.1:protein-lysine 6-oxidase-like;
101062134	novel_388,novel_124,novel_548	LOC101062134	||XM_011616576.1:small conductance calcium-activated potassium channel protein 2-like;
101062135	novel_388	exoc8	||XM_003976258.2:exocyst complex component 8%2C transcript variant X1;|XR_965541.1:exocyst complex component 8%2C transcript variant X2;
101062136	novel_157,novel_548	LOC101062136	||XM_011617530.1:dynein heavy chain 12%2C axonemal-like;
101062137	novel_365	galk1	||XM_011618027.1:galactokinase 1%2C transcript variant X1;|XM_011618030.1:galactokinase 1%2C transcript variant X4;|XM_011618029.1:galactokinase 1%2C transcript variant X3;|XM_011618031.1:galactokinase 1%2C transcript variant X5;|XM_011618028.1:galactokinase 1%2C transcript variant X2;
101062140	novel_538	LOC101062140	||XM_003978196.2:transcription cofactor HES-6-like;
101062141	novel_234,novel_538,novel_265,novel_296	LOC101062141	||XM_011619594.1:ecto-NOX disulfide-thiol exchanger 1-like;
101062142	fru-let-7i,novel_534,novel_320,fru-miR-214	LOC101062142	||XM_003978423.1:DC-STAMP domain-containing protein 2-like;
101062143	fru-miR-214	LOC101062143	||XM_003978581.2:deoxyribonuclease-1-like 2%2C transcript variant X2;|XM_011619919.1:deoxyribonuclease-1-like 2%2C transcript variant X1;
101062144	novel_140,fru-miR-187	LOC101062144	||XM_011620110.1:syntaxin-3-like;
101062145	novel_303	LOC101062145	||XM_011620278.1:recombining binding protein suppressor of hairless-like protein;
101062146	novel_407,novel_343	LOC101062146	||XM_011620451.1:extracellular sulfatase Sulf-2-like;
101062148	novel_496	LOC101062148	||XM_011620668.1:ATP-dependent DNA helicase Q1-like;
101062152	novel_157,novel_538	LOC101062152	||XM_011621363.1:uncharacterized LOC101062152;
101062156	novel_234	bcor	||XM_011607682.1:BCL6 corepressor;
101062158	novel_167	kal1	||XM_003961816.2:Kallmann syndrome 1 sequence;
101062162	fru-miR-210	LOC101062162	||XM_003963248.2:large neutral amino acids transporter small subunit 1-like;
101062163	novel_121	LOC101062163	||XM_011602465.1:protein FAM19A2-like;
101062167	novel_140,novel_128,fru-miR-138	LOC101062167	||XM_003964295.1:homeobox protein Hox-B1a;
101062168	novel_388,novel_544,novel_409	LOC101062168	||XM_011603840.1:epsin-2-like;
101062172	novel_358,novel_296	LOC101062172	||XM_011604846.1:VIP36-like protein%2C transcript variant X2;|XM_003965479.2:VIP36-like protein%2C transcript variant X1;
101062174	novel_249	ankmy2	||XM_003965709.2:ankyrin repeat and MYND domain containing 2;
101062175	novel_542,fru-miR-216a	hdac9	||XM_011605738.1:histone deacetylase 9%2C transcript variant X4;|XM_011605737.1:histone deacetylase 9%2C transcript variant X3;|XM_011605736.1:histone deacetylase 9%2C transcript variant X2;|XM_003966111.2:histone deacetylase 9%2C transcript variant X1;|XM_011605739.1:histone deacetylase 9%2C transcript variant X5;
101062176	novel_388,novel_544	LOC101062176	||XM_011605877.1:forkhead box protein J3-like;
101062178	novel_450	cldn15	||XM_003966892.2:claudin 15;
101062180	novel_402,novel_534	yars2	||XM_003967613.2:tyrosyl-tRNA synthetase 2%2C mitochondrial;
101062182	fru-miR-214	dlec1	||XM_011607944.1:deleted in lung and esophageal cancer 1;
101062183	novel_347	phox2a	||XM_003968316.1:paired-like homeobox 2a;
101062184	novel_140,novel_300,fru-miR-15b,novel_497	LOC101062184	||XM_011608472.1:homeobox protein six1-like;
101062187	fru-miR-214,novel_301	LOC101062187	||XM_003969360.2:lanosterol 14-alpha demethylase;
101062197	novel_303,novel_542	LOC101062197	||XM_011612487.1:protein notum homolog;
101062199	novel_277	celf4	||XM_003973564.1:CUGBP%2C Elav-like family member 4;
101062206	fru-miR-210	slc39a14	||XM_011615924.1:solute carrier family 39 (zinc transporter)%2C member 14%2C transcript variant X2;
101062208	novel_217,fru-miR-15b,novel_188,novel_234,novel_167	LOC101062208	||XM_011616502.1:protein Dos-like;
101062209	novel_296,novel_481,novel_497,novel_409	nasp	||XM_011616647.1:nuclear autoantigenic sperm protein (histone-binding)%2C transcript variant X1;|XM_011616648.1:nuclear autoantigenic sperm protein (histone-binding)%2C transcript variant X2;
101062210	novel_57	mcm3ap	||XM_011616922.1:minichromosome maintenance complex component 3 associated protein%2C transcript variant X1;|XM_011616923.1:minichromosome maintenance complex component 3 associated protein%2C transcript variant X2;
101062212	novel_365,novel_190,novel_409	LOC101062212	||XM_011617964.1:angiopoietin-4-like;
101062213	novel_265	LOC101062213	||XM_003977134.2:cadherin-6-like;
101062214	novel_128,novel_538	LOC101062214	||XM_003977267.2:mitochondrial sodium/hydrogen exchanger 9B2-like;
101062216	novel_277,novel_265	olfml3	||XM_011619018.1:olfactomedin-like 3%2C transcript variant X2;|XM_011619017.1:olfactomedin-like 3%2C transcript variant X1;
101062217	novel_310,novel_277	LOC101062217	||XM_003977965.2:myosin regulatory light polypeptide 9;
101062219	novel_167	LOC101062219	||XM_011620861.1:ladderlectin-like;
101062220	novel_317	LOC101062220	||XM_011621585.1:interferon-inducible GTPase 5-like;
101062225	novel_358,novel_388	LOC101062225	||XM_011611457.1:uridine 5'-monophosphate synthase-like;
101062226	fru-miR-489	LOC101062226	||XM_011612506.1:insulin-like growth factor-binding protein 2-B;
101062227	novel_310,fru-miR-214	lss	||XM_003962203.2:lanosterol synthase (2%2C3-oxidosqualene-lanosterol cyclase);
101062229	novel_544	LOC101062229	||XM_011616669.1:ras-related protein Rab-15-like;
101062230	novel_358	LOC101062230	||XM_011621139.1:plexin-B1-like;
101062233	fru-miR-15b,novel_217,novel_544	LOC101062233	||XM_003963565.2:lysine-specific demethylase 5B-B-like%2C transcript variant X4;|XM_011602762.1:lysine-specific demethylase 5B-B-like%2C transcript variant X1;|XM_011602763.1:lysine-specific demethylase 5B-B-like%2C transcript variant X2;|XM_011602764.1:lysine-specific demethylase 5B-B-like%2C transcript variant X3;
101062234	novel_388	plekhh2	||XM_003963647.2:pleckstrin homology domain containing%2C family H (with MyTH4 domain) member 2;
101062235	novel_347	LOC101062235	||XM_011603293.1:myoferlin-like;
101062236	novel_426	gps1	||XM_011603665.1:G protein pathway suppressor 1;
101062237	novel_72	elac2	||XM_011604320.1:elaC ribonuclease Z 2%2C transcript variant X2;|XM_011604319.1:elaC ribonuclease Z 2%2C transcript variant X1;
101062238	novel_496,novel_157	LOC101062238	||XM_011604851.1:membrane-associated phosphatidylinositol transfer protein 2-like;
101062239	fru-miR-22b,fru-miR-22a	lim2	||XM_003965630.1:lens intrinsic membrane protein 2%2C 19kDa%2C transcript variant X2;|XM_011605033.1:lens intrinsic membrane protein 2%2C 19kDa%2C transcript variant X1;
101062241	novel_497,fru-miR-92	mtbp	||XM_011605489.1:MDM2 binding protein%2C transcript variant X2;|XM_011605487.1:MDM2 binding protein%2C transcript variant X1;
101062242	novel_534,novel_188	skap2	||XM_011605728.1:src kinase associated phosphoprotein 2%2C transcript variant X1;|XM_011605729.1:src kinase associated phosphoprotein 2%2C transcript variant X2;
101062245	novel_544,fru-miR-22a,novel_303	LOC101062245	||XM_003966652.2:NF-kappa-B inhibitor zeta-like;
101062246	novel_265,novel_548	rgma	||XM_011606858.1:repulsive guidance molecule family member a;
101062247	novel_358	LOC101062247	||XM_003967215.2:troponin I%2C fast skeletal muscle-like;
101062250	novel_167	mlc1	||XM_003967531.1:megalencephalic leukoencephalopathy with subcortical cysts 1;
101062253	novel_496	pak4	||XM_011608717.1:p21 protein (Cdc42/Rac)-activated kinase 4%2C transcript variant X2;|XM_011608716.1:p21 protein (Cdc42/Rac)-activated kinase 4%2C transcript variant X1;
101062254	novel_140,novel_157,novel_358,novel_564,fru-let-7i	LOC101062254	||XM_011608814.1:ubiquitin carboxyl-terminal hydrolase 2-like;
101062258	fru-miR-338	hspa4	||XM_011610725.1:heat shock 70kDa protein 4;
101062261	fru-miR-27b,fru-miR-27c,novel_538,novel_249,novel_317	LOC101062261	||XM_011611414.1:F-box only protein 40-like;
101062262	novel_124,novel_157	LOC101062262	||XM_003971357.1:microtubule-associated tumor suppressor candidate 2-like;
101062265	novel_124,novel_538	LOC101062265	||XM_003972550.2:coiled-coil domain-containing protein 85A-like%2C transcript variant X2;|XM_011613033.1:coiled-coil domain-containing protein 85A-like%2C transcript variant X1;
101062266	fru-miR-214	dera	||XM_003972627.2:deoxyribose-phosphate aldolase (putative)%2C transcript variant X1;|XM_011613142.1:deoxyribose-phosphate aldolase (putative)%2C transcript variant X2;
101062267	fru-miR-15a	LOC101062267	||XM_011613571.1:putative homeodomain transcription factor 2;
101062268	novel_497,novel_167	slc6a11	||XM_003973412.1:solute carrier family 6 (neurotransmitter transporter)%2C member 11;
101062275	novel_500,novel_496	LOC101062275	||XM_011616837.1:uncharacterized LOC101062275%2C transcript variant X2;|XM_003975966.2:uncharacterized LOC101062275%2C transcript variant X1;|XM_011616838.1:uncharacterized LOC101062275%2C transcript variant X3;
101062276	novel_277,novel_157	nid1	||XM_003976187.2:nidogen 1;
101062281	novel_310	LOC101062281	||XM_003976773.1:high choriolytic enzyme 1-like;
101062284	fru-miR-103,novel_124	LOC101062284	||XM_003977334.1:VPS10 domain-containing receptor SorCS1-like;
101062285	novel_538	rpe65	||XM_011618650.1:retinal pigment epithelium-specific protein 65kDa%2C transcript variant X1;|XM_011618651.1:retinal pigment epithelium-specific protein 65kDa%2C transcript variant X3;|XM_003977490.2:retinal pigment epithelium-specific protein 65kDa%2C transcript variant X2;
101062287	fru-let-7b	LOC101062287	||XM_003977645.2:tubulin beta-2A chain;
101062290	novel_388	glb1	||XM_011619674.1:galactosidase%2C beta 1%2C transcript variant X1;|XM_011619675.1:galactosidase%2C beta 1%2C transcript variant X2;
101062291	novel_157	dcaf10	||XM_011619841.1:DDB1 and CUL4 associated factor 10;
101062292	novel_554	ift27	||XM_003978662.2:intraflagellar transport 27;
101062294	fru-miR-214	LOC101062294	||XM_011620597.1:phytanoyl-CoA dioxygenase domain-containing protein 1-like;
101062297	novel_554	LOC101062297	||XM_011621499.1:claudin-1-like;
101062299	novel_390	wipi1	||XM_003961327.2:WD repeat domain%2C phosphoinositide interacting 1;
101062300	fru-miR-204a	bhlha15	||XM_011604475.1:basic helix-loop-helix family%2C member a15;
101062301	novel_496	march4	||XM_003961981.2:membrane-associated ring finger (C3HC4) 4%2C E3 ubiquitin protein ligase;
101062303	novel_290,novel_243	LOC101062303	||XM_003962765.1:otolith matrix protein 1-like;
101062304	fru-miR-133	LOC101062304	||XM_003963078.1:neurogenic differentiation factor 4-like;
101062305	novel_407	rgs7	||XM_011603010.1:regulator of G-protein signaling 7;
101062307	novel_195	nkx1-2	||XM_003963967.1:NK1 homeobox 2;
101062311	novel_554,novel_358	mpg	||XM_011604111.1:N-methylpurine-DNA glycosylase;
101062312	fru-let-7b,fru-let-7i	rpl28	||XM_003965236.2:ribosomal protein L28%2C transcript variant X1;|XM_003965235.2:ribosomal protein L28%2C transcript variant X2;
101062314	novel_518	LOC101062314	||XM_003965947.2:uncharacterized protein C8orf76-like;
101062316	novel_554	afap1	||XM_011606464.1:actin filament associated protein 1;
101062317	novel_310,fru-miR-15a,novel_554	LOC101062317	||XM_011606973.1:protein tyrosine phosphatase domain-containing protein 1-like;
101062318	novel_538	rps17	||XM_003967296.2:ribosomal protein S17;
101062319	fru-miR-22b,novel_87,novel_117,novel_160,novel_277,novel_317,novel_148,fru-miR-22a,novel_296	incenp	||XM_011607598.1:inner centromere protein antigens 135/155kDa%2C transcript variant X1;|XM_011607600.1:inner centromere protein antigens 135/155kDa%2C transcript variant X3;|XM_011607599.1:inner centromere protein antigens 135/155kDa%2C transcript variant X2;
101062320	fru-let-7b,fru-let-7d	nup160	||XM_011607684.1:nucleoporin 160kDa;
101062321	fru-miR-15a	LOC101062321	||XM_003968085.2:uncharacterized LOC101062321;
101062323	novel_217,novel_140,fru-miR-138	clns1a	||XM_003968237.2:chloride channel%2C nucleotide-sensitive%2C 1A;
101062324	novel_303	cluh	||XM_011608440.1:clustered mitochondria (cluA/CLU1) homolog%2C transcript variant X1;|XM_003968475.2:clustered mitochondria (cluA/CLU1) homolog%2C transcript variant X2;|XM_011608441.1:clustered mitochondria (cluA/CLU1) homolog%2C transcript variant X3;
101062325	fru-let-7i	gabbr2	||XM_011608944.1:gamma-aminobutyric acid (GABA) B receptor%2C 2;
101062326	novel_57,novel_358,novel_544,novel_303,novel_496,novel_519	LOC101062326	||XR_964935.1:KH domain-containing%2C RNA-binding%2C signal transduction-associated protein 1-like%2C transcript variant X2;|XM_003968953.2:KH domain-containing%2C RNA-binding%2C signal transduction-associated protein 1-like%2C transcript variant X1;
101062327	novel_552	LOC101062327	||XM_011609186.1:keratinocyte-associated protein 3-like%2C transcript variant X2;|XM_011609185.1:keratinocyte-associated protein 3-like%2C transcript variant X1;|XM_011609187.1:keratinocyte-associated protein 3-like%2C transcript variant X3;
101062328	fru-miR-129	LOC101062328	||XM_011609345.1:myelin basic protein-like%2C transcript variant X1;|XM_011609346.1:myelin basic protein-like%2C transcript variant X2;
101062332	novel_296	irf8	||XM_003969994.2:interferon regulatory factor 8%2C transcript variant X2;|XM_011610340.1:interferon regulatory factor 8%2C transcript variant X1;
101062335	novel_538	prdx4	||XM_011611590.1:peroxiredoxin 4;
101062336	fru-miR-22b,fru-miR-218a	LOC101062336	||XM_011611905.1:coiled-coil domain-containing protein 85C-B-like;
101062337	fru-miR-214	LOC101062337	||XM_003971683.1:G-protein coupled receptor 6-like;
101062339	novel_365,novel_148,novel_409	kif3c	||XM_003971920.2:kinesin family member 3C;
101062341	novel_388	LOC101062341	||XM_011612576.1:regulating synaptic membrane exocytosis protein 1-like;
101062342	novel_538,novel_296,novel_217,novel_474	LOC101062342	||XM_011612648.1:aftiphilin-like%2C transcript variant X2;|XM_011612647.1:aftiphilin-like%2C transcript variant X1;|XM_011612649.1:aftiphilin-like%2C transcript variant X3;|XM_011612654.1:aftiphilin-like%2C transcript variant X8;|XM_011612650.1:aftiphilin-like%2C transcript variant X4;|XM_011612651.1:aftiphilin-like%2C transcript variant X5;|XM_011612652.1:aftiphilin-like%2C transcript variant X6…
101062343	novel_234,novel_320	LOC101062343	||XM_011612860.1:protocadherin-16-like;
101062345	novel_365,novel_358	LOC101062345	||XM_011613449.1:collagen alpha-1(XIV) chain-like;
101062346	fru-miR-183	lyrm5	||XM_003972942.2:LYR motif containing 5;
101062347	fru-miR-214,novel_318	LOC101062347	||XM_011613903.1:probable G-protein coupled receptor 61;
101062350	novel_496,novel_320,fru-miR-222,novel_519,novel_347	dot1l	||XR_965371.1:DOT1-like histone H3K79 methyltransferase%2C transcript variant X3;|XM_011614646.1:DOT1-like histone H3K79 methyltransferase%2C transcript variant X4;|XR_965370.1:DOT1-like histone H3K79 methyltransferase%2C transcript variant X1;|XM_011614645.1:DOT1-like histone H3K79 methyltransferase%2C transcript variant X2;
101062351	novel_188,novel_496	cers4	||XM_011614872.1:ceramide synthase 4%2C transcript variant X3;|XM_011614874.1:ceramide synthase 4%2C transcript variant X5;|XM_011614875.1:ceramide synthase 4%2C transcript variant X6;|XM_011614871.1:ceramide synthase 4%2C transcript variant X2;|XM_011614873.1:ceramide synthase 4%2C transcript variant X4;|XM_003974205.2:ceramide synthase 4%2C transcript variant X1;
101062352	novel_402	LOC101062352	||XM_011615170.1:myosin light chain kinase family member 4-like;
101062354	novel_538	enkd1	||XM_011615792.1:enkurin domain containing 1%2C transcript variant X2;|XM_011615793.1:enkurin domain containing 1%2C transcript variant X3;|XM_003975005.2:enkurin domain containing 1%2C transcript variant X1;
101062356	novel_303,novel_358	wnt3a	||XM_011616188.1:wingless-type MMTV integration site family%2C member 3A;
101062357	novel_548	LOC101062357	||XM_003975415.2:nicotinamide riboside kinase 2-like;
101062359	novel_157	LOC101062359	||XM_003975739.1:potassium voltage-gated channel subfamily V member 2-like;
101062360	fru-miR-128	trim67	||XM_011617180.1:tripartite motif containing 67;
101062361	novel_548,novel_388	LOC101062361	||XM_003976562.2:V-type proton ATPase subunit S1-like protein;
101062363	fru-miR-202	rell2	||XM_011618121.1:RELT-like 2%2C transcript variant X2;|XM_011618120.1:RELT-like 2%2C transcript variant X1;|XM_011618122.1:RELT-like 2%2C transcript variant X3;
101062364	novel_310	nit1	||XM_011619333.1:nitrilase 1%2C transcript variant X2;|XM_003978045.2:nitrilase 1%2C transcript variant X1;
101062365	novel_326	LOC101062365	||XM_011619499.1:G-protein coupled receptor 55-like;
101062366	novel_140	LOC101062366	||XM_011619595.1:titin-like;
101062367	novel_358,novel_451	LOC101062367	||XM_003978424.2:dehydrogenase/reductase SDR family member 13-like;
101062368	fru-miR-103	lrsam1	||XM_011620114.1:leucine rich repeat and sterile alpha motif containing 1%2C transcript variant X3;|XM_003978742.2:leucine rich repeat and sterile alpha motif containing 1%2C transcript variant X1;|XM_011620113.1:leucine rich repeat and sterile alpha motif containing 1%2C transcript variant X2;
101062369	novel_306,novel_303	matn4	||XM_011620279.1:matrilin 4;
101062375	novel_87	LOC101062375	||XM_011621289.1:immunoglobulin lambda-like polypeptide 1;
101062376	novel_296	LOC101062376	||XM_003979728.1:Down syndrome cell adhesion molecule-like;
101062381	novel_365	LOC101062381	||XM_003961648.2:ras-related protein Rab-33B-like%2C transcript variant X1;|XM_011606668.1:ras-related protein Rab-33B-like%2C transcript variant X2;
101062384	fru-miR-202,novel_415	ppp1cb	||XM_003962523.2:protein phosphatase 1%2C catalytic subunit%2C beta isozyme;
101062385	novel_538,fru-miR-214	rpap1	||XM_011617749.1:RNA polymerase II associated protein 1%2C transcript variant X2;|XM_011617742.1:RNA polymerase II associated protein 1%2C transcript variant X1;
101062386	novel_544,novel_217	alas2	||XM_003963249.2:5'-aminolevulinate synthase 2;
101062388	novel_544	actr2	||XM_003963811.2:ARP2 actin-related protein 2 homolog (yeast);
101062389	novel_413	pprc1	||XM_011603365.1:peroxisome proliferator-activated receptor gamma%2C coactivator-related 1;
101062391	fru-miR-23b,novel_496	LOC101062391	||XM_003964524.2:GRB2-related adapter protein-like;
101062394	novel_538	LOC101062394	||XM_003965074.1:LIM domain transcription factor LMO4.1-like;
101062395	fru-miR-214	LOC101062395	||XM_003965554.1:palmitoyltransferase ZDHHC5-like;
101062396	novel_185	ispd	||XM_011605127.1:isoprenoid synthase domain containing;
101062398	novel_365,novel_188	LOC101062398	||XM_011605853.1:serine/threonine-protein kinase SBK2-like;
101062402	fru-miR-15a	LOC101062402	||XM_011607613.1:potassium voltage-gated channel subfamily KQT member 1-like;
101062404	novel_140	LOC101062404	||XM_003968005.1:sperm-associated antigen 6-like;
101062407	fru-miR-29b	LOC101062407	||XM_011608600.1:FH2 domain-containing protein 1-like%2C transcript variant X2;|XM_011608599.1:FH2 domain-containing protein 1-like%2C transcript variant X1;
101062408	novel_240,novel_538	exosc7	||XM_003969276.2:exosome component 7;
101062411	novel_148	ptpmt1	||XM_003969750.2:protein tyrosine phosphatase%2C mitochondrial 1;
101062412	novel_140,novel_388	shisa3	||XM_003970565.2:shisa family member 3;
101062414	novel_186	dmpk	||XM_011611024.1:dystrophia myotonica-protein kinase;
101062417	novel_310,novel_296	LOC101062417	||XM_003971197.1:gap junction delta-2 protein-like;
101062422	novel_71,fru-miR-24-3p,fru-miR-214	LOC101062422	||XM_011613701.1:transmembrane protein 198-like%2C transcript variant X2;|XM_011613702.1:transmembrane protein 198-like%2C transcript variant X4;|XM_011613700.1:transmembrane protein 198-like%2C transcript variant X1;|XM_011613703.1:transmembrane protein 198-like%2C transcript variant X5;|XM_011613704.1:transmembrane protein 198-like%2C transcript variant X6;|XM_003973096.2:transmembrane protein …
101062425	novel_442	LOC101062425	||XM_003973565.2:nicalin-1-like%2C transcript variant X1;|XM_011614212.1:nicalin-1-like%2C transcript variant X2;
101062426	fru-miR-22b,fru-let-7b	arhgap39	||XM_011614424.1:Rho GTPase activating protein 39%2C transcript variant X1;|XM_011614425.1:Rho GTPase activating protein 39%2C transcript variant X2;
101062429	novel_538,novel_409	nudt12	||XM_011615535.1:nudix (nucleoside diphosphate linked moiety X)-type motif 12;
101062430	novel_388	LOC101062430	||XM_011615640.1:SWI/SNF-related matrix-associated actin-dependent regulator of chromatin subfamily A containing DEAD/H box 1B-like;
101062432	novel_290	grsf1	||XM_011615934.1:G-rich RNA sequence binding factor 1%2C transcript variant X1;|XM_011615935.1:G-rich RNA sequence binding factor 1%2C transcript variant X2;
101062434	fru-miR-129	midn	||XM_011616484.1:midnolin%2C transcript variant X3;|XM_011616482.1:midnolin%2C transcript variant X1;|XM_011616483.1:midnolin%2C transcript variant X2;
101062435	novel_527	LOC101062435	||XM_003975820.2:HORMA domain-containing protein 1-like;
101062436	novel_343	LOC101062436	||XM_011616925.1:A-kinase anchor protein 11-like%2C transcript variant X2;|XM_011616924.1:A-kinase anchor protein 11-like%2C transcript variant X1;
101062437	novel_265,fru-miR-214	spns1	||XM_003976416.2:spinster homolog 1 (Drosophila);
101062438	novel_167	LOC101062438	||XM_011617966.1:cullin-associated NEDD8-dissociated protein 1-like;
101062442	novel_234,novel_519	sdf4	||XM_003977806.2:stromal cell derived factor 4%2C transcript variant X1;|XM_011619019.1:stromal cell derived factor 4%2C transcript variant X2;
101062443	fru-miR-214	plxna1	||XM_011619227.1:plexin A1;
101062447	novel_185	tmem101	||XM_003961006.2:transmembrane protein 101;
101062450	novel_265	hnrnpa3	||XM_003961899.2:heterogeneous nuclear ribonucleoprotein A3;
101062452	novel_234	LOC101062452	||XM_011612367.1:tensin-1-like%2C transcript variant X4;|XM_011612387.1:tensin-1-like%2C transcript variant X8;|XM_011612362.1:tensin-1-like%2C transcript variant X3;|XM_011612371.1:tensin-1-like%2C transcript variant X5;|XM_011612396.1:tensin-1-like%2C transcript variant X10;|XM_011612392.1:tensin-1-like%2C transcript variant X9;|XM_011612383.1:tensin-1-like%2C transcript variant X7;|XM_01161237…
101062454	novel_534	LOC101062454	||XM_003962366.2:cytochrome c oxidase assembly protein COX16 homolog%2C mitochondrial;
101062457	novel_527	LOC101062457	||XM_011620957.1:SRSF protein kinase 3-like%2C transcript variant X2;|XM_011620951.1:SRSF protein kinase 3-like%2C transcript variant X1;
101062460	novel_188	LOC101062460	||XM_011602765.1:tubulin alpha-8 chain-like;
101062462	fru-miR-15b	LOC101062462	||XM_003964051.1:cone cGMP-specific 3'%2C5'-cyclic phosphodiesterase subunit alpha'-like;
101062463	novel_185	LOC101062463	||XM_003964376.2:monocarboxylate transporter 7;
101062465	fru-miR-132	mphosph9	||XM_011604740.1:M-phase phosphoprotein 9;
101062468	novel_312,novel_296	zfat	||XM_011605492.1:zinc finger and AT hook domain containing%2C transcript variant X3;|XM_011605493.1:zinc finger and AT hook domain containing%2C transcript variant X4;|XM_011605491.1:zinc finger and AT hook domain containing%2C transcript variant X2;|XM_011605490.1:zinc finger and AT hook domain containing%2C transcript variant X1;
101062469	novel_409	LOC101062469	||XM_011605732.1:homeobox protein Hox-A13b;
101062470	novel_358,novel_265,fru-miR-210	LOC101062470	||XM_011605955.1:zinc finger protein 585A-like%2C transcript variant X1;|XM_011605957.1:zinc finger protein 585A-like%2C transcript variant X3;|XM_011605956.1:zinc finger protein 585A-like%2C transcript variant X2;|XM_003966346.2:zinc finger protein 585A-like%2C transcript variant X4;|XM_011605958.1:zinc finger protein 585A-like%2C transcript variant X5;
101062471	novel_538	LOC101062471	||XM_011606192.1:cilia- and flagella-associated protein 221-like;
101062472	novel_188,novel_148,novel_358	LOC101062472	||XM_011606368.1:eukaryotic translation initiation factor 3 subunit A-like%2C transcript variant X1;|XM_011606369.1:eukaryotic translation initiation factor 3 subunit A-like%2C transcript variant X2;
101062473	fru-miR-17	lysmd4	||XM_003967053.2:LysM%2C putative peptidoglycan-binding%2C domain containing 4;
101062476	novel_388,fru-miR-125a,fru-miR-125b	trabd	||XM_003967532.2:TraB domain containing;
101062478	fru-miR-214	synrg	||XM_011608549.1:synergin%2C gamma%2C transcript variant X1;|XM_011608550.1:synergin%2C gamma%2C transcript variant X2;|XM_011608551.1:synergin%2C gamma%2C transcript variant X4;|XM_011608552.1:synergin%2C gamma%2C transcript variant X5;|XM_011608553.1:synergin%2C gamma%2C transcript variant X6;|XM_011608554.1:synergin%2C gamma%2C transcript variant X7;|XR_964906.1:synergin%2C gamma%2C transcript…
101062480	fru-miR-128	LOC101062480	||XM_003968795.2:ubiquitin carboxyl-terminal hydrolase 2-like;
101062481	novel_519,novel_148	adgrb2	||XM_003969039.2:adhesion G protein-coupled receptor B2;
101062483	fru-miR-193	LOC101062483	||XM_003970405.2:NEDD4 family-interacting protein 1-like;
101062486	novel_409	LOC101062486	||XM_003971034.1:F-box only protein 40-like;
101062488	novel_538,novel_409	fbxw7	||XM_011612962.1:F-box and WD repeat domain containing 7%2C E3 ubiquitin protein ligase%2C transcript variant X1;|XM_011612963.1:F-box and WD repeat domain containing 7%2C E3 ubiquitin protein ligase%2C transcript variant X2;
101062490	novel_518	LOC101062490	||XM_003972628.2:prolactin-like;
101062494	fru-miR-214,novel_544	pusl1	||XM_011614249.1:pseudouridylate synthase-like 1;
101062497	fru-miR-375,novel_343,novel_388	ncbp2	||XM_003974363.2:nuclear cap binding protein subunit 2%2C 20kDa;
101062499	novel_234,fru-miR-15a	LOC101062499	||XM_011616755.1:sodium- and chloride-dependent GABA transporter 3-like;
101062501	novel_518,novel_303	lyst	||XM_011617092.1:lysosomal trafficking regulator;
101062502	novel_542,fru-miR-338,novel_497	LOC101062502	||XM_003976340.1:vesicular inhibitory amino acid transporter-like;
101062506	novel_365,novel_320	mtg2	||XM_003977201.2:mitochondrial ribosome-associated GTPase 2;
101062507	novel_451,novel_518	LOC101062507	||XM_011618476.1:ribosomal protein S6 kinase beta-2-like%2C transcript variant X2;|XM_003977335.2:ribosomal protein S6 kinase beta-2-like%2C transcript variant X1;|XM_011618477.1:ribosomal protein S6 kinase beta-2-like%2C transcript variant X3;|XM_011618478.1:ribosomal protein S6 kinase beta-2-like%2C transcript variant X4;|XM_011618479.1:ribosomal protein S6 kinase beta-2-like%2C transcript vari…
101062509	novel_257	tmem134	||XM_011618757.1:transmembrane protein 134%2C transcript variant X2;|XM_003977567.2:transmembrane protein 134%2C transcript variant X1;
101062510	novel_544	aqp4	||XM_011618835.1:aquaporin 4%2C transcript variant X1;|XM_003977646.2:aquaporin 4%2C transcript variant X2;
101062511	fru-let-7b,novel_140	LOC101062511	||XM_003977725.2:zinc finger protein with KRAB and SCAN domains 7-like;
101062512	novel_310	LOC101062512	||XM_003978119.2:phosphatidylinositol 3-kinase regulatory subunit alpha-like;
101062513	novel_388	primpol	||XM_011619677.1:primase and polymerase (DNA-directed);
101062517	novel_303	LOC101062517	||XM_011620599.1:uncharacterized LOC101062517;
101062518	fru-miR-338,fru-miR-214	LOC101062518	||XM_003979609.2:sister chromatid cohesion protein PDS5 homolog B-like;
101062519	novel_127,novel_358,fru-miR-214	LOC101062519	||XM_011621436.1:glutamate receptor ionotropic%2C NMDA 2B-like;
101062520	fru-let-7b	LOC101062520	||XM_003979832.2:homeobox protein MSX-2-like;
101062523	novel_140,novel_402,fru-miR-138,novel_496	tecpr1	||XM_011604481.1:tectonin beta-propeller repeat containing 1%2C transcript variant X1;|XM_011604490.1:tectonin beta-propeller repeat containing 1%2C transcript variant X3;|XM_003961492.2:tectonin beta-propeller repeat containing 1%2C transcript variant X4;|XM_011604488.1:tectonin beta-propeller repeat containing 1%2C transcript variant X2;
101062526	novel_303,novel_148	d2hgdh	||XM_003962766.2:D-2-hydroxyglutarate dehydrogenase;
101062527	novel_296,novel_409	actr8	||XM_003963002.2:ARP8 actin-related protein 8 homolog (yeast);
101062530	novel_388	tnfaip3	||XM_011603142.1:tumor necrosis factor%2C alpha-induced protein 3;
101062531	novel_358,novel_317	LOC101062531	||XM_011603222.1:protein FAM53B-like;
101062532	novel_544	micu1	||XM_011603459.1:mitochondrial calcium uptake 1%2C transcript variant X1;|XM_003964213.2:mitochondrial calcium uptake 1%2C transcript variant X2;|XM_011603460.1:mitochondrial calcium uptake 1%2C transcript variant X3;|XM_011603461.1:mitochondrial calcium uptake 1%2C transcript variant X4;
101062535	fru-miR-184,novel_117,novel_87,fru-let-7i	mgrn1	||XM_003964840.2:mahogunin ring finger 1%2C E3 ubiquitin protein ligase%2C transcript variant X1;|XM_011604115.1:mahogunin ring finger 1%2C E3 ubiquitin protein ligase%2C transcript variant X2;
101062536	novel_296,novel_81	rgs22	||XM_011605325.1:regulator of G-protein signaling 22;
101062539	novel_538,fru-miR-125a	ablim2	||XM_011606466.1:actin binding LIM protein family%2C member 2%2C transcript variant X2;|XM_011606465.1:actin binding LIM protein family%2C member 2%2C transcript variant X1;|XM_011606468.1:actin binding LIM protein family%2C member 2%2C transcript variant X4;|XM_011606471.1:actin binding LIM protein family%2C member 2%2C transcript variant X7;|XM_011606469.1:actin binding LIM protein family%2C me…
101062540	novel_296,novel_538	LOC101062540	||XM_011606974.1:neuropilin and tolloid-like protein 2;
101062541	fru-miR-15b	LOC101062541	||XM_003967297.2:cocaine- and amphetamine-regulated transcript protein-like;
101062543	novel_538	LOC101062543	||XM_011607686.1:sodium channel protein type 2 subunit alpha-like%2C transcript variant X2;|XM_011607685.1:sodium channel protein type 2 subunit alpha-like%2C transcript variant X1;
101062548	novel_317	galnt12	||XM_003968876.2:polypeptide N-acetylgalactosaminyltransferase 12;
101062550	fru-miR-22b,fru-miR-22a	LOC101062550	||XM_011609214.1:cytosolic 5'-nucleotidase 1A-like;
101062551	fru-miR-210	rps18	||XM_003969198.2:ribosomal protein S18;
101062556	novel_358,novel_303	LOC101062556	||XM_003970238.2:EH domain-containing protein 1-like;
101062557	novel_188,novel_217	LOC101062557	||XM_011610579.1:zinc finger protein 16-like;
101062558	novel_326,novel_512,novel_317	map7d2	||XM_011611591.1:MAP7 domain containing 2%2C transcript variant X1;|XM_011611592.1:MAP7 domain containing 2%2C transcript variant X2;
101062561	novel_388,novel_188	saysd1	||XM_003971843.2:SAYSVFN motif domain containing 1;
101062564	novel_217,novel_188	LOC101062564	||XM_011612563.1:potassium voltage-gated channel subfamily KQT member 5-like%2C transcript variant X2;|XM_011612565.1:potassium voltage-gated channel subfamily KQT member 5-like%2C transcript variant X4;|XM_011612564.1:potassium voltage-gated channel subfamily KQT member 5-like%2C transcript variant X3;|XM_011612562.1:potassium voltage-gated channel subfamily KQT member 5-like%2C transcript varia…
101062568	fru-miR-222	lrguk	||XM_011613450.1:leucine-rich repeats and guanylate kinase domain containing;
101062569	novel_497	slc5a8	||NM_001280084.1:solute carrier family 5 (sodium/monocarboxylate cotransporter)%2C member 8;
101062570	novel_124	LOC101062570	||XM_003973252.2:amphoterin-induced protein 1-like;
101062571	novel_217	abhd14b	||XM_003973329.2:abhydrolase domain containing 14B;
101062573	novel_548,fru-miR-15a	amh	||XM_011614744.1:anti-Mullerian hormone;
101062574	novel_296,novel_496	fbn3	||XM_011614878.1:fibrillin 3%2C transcript variant X2;|XM_011614879.1:fibrillin 3%2C transcript variant X3;|XM_003974206.2:fibrillin 3%2C transcript variant X1;
101062578	novel_389	wdr54	||XM_003975252.2:WD repeat domain 54%2C transcript variant X1;|XM_011616072.1:WD repeat domain 54%2C transcript variant X2;
101062583	fru-miR-24-3p,fru-miR-22a,novel_71	LOC101062583	||XM_011617178.1:chromosome unknown open reading frame%2C human C1orf131;
101062584	novel_277	pde12	||XM_003976563.2:phosphodiesterase 12;
101062589	novel_413,novel_433	LOC101062589	||XM_011619590.1:chromosome unknown open reading frame%2C human C2orf76%2C transcript variant X2;|XM_003978268.2:chromosome unknown open reading frame%2C human C2orf76%2C transcript variant X1;
101062590	novel_217,novel_140	phf12	||XM_003978425.2:PHD finger protein 12;
101062592	novel_296	LOC101062592	||XM_011620282.1:vomeronasal type-1 receptor 1%2C transcript variant X3;|XM_011620281.1:vomeronasal type-1 receptor 1%2C transcript variant X2;|XM_011620280.1:vomeronasal type-1 receptor 1%2C transcript variant X1;
101062594	novel_234,novel_347,fru-miR-15a	LOC101062594	||XM_011620539.1:alpha-aspartyl dipeptidase-like;
101062595	novel_265,novel_217	LOC101062595	||XM_011620672.1:uncharacterized LOC101062595%2C transcript variant X2;|XM_011620671.1:uncharacterized LOC101062595%2C transcript variant X1;
101062597	fru-miR-210,novel_265,novel_538,novel_358,novel_554	LOC101062597	||XM_011620950.1:tripartite motif-containing protein 3-like%2C transcript variant X2;|XM_011620949.1:tripartite motif-containing protein 3-like%2C transcript variant X1;
101062598	novel_542	LOC101062598	||XM_003979543.2:homeobox protein XHOX-7.1-like;
101062600	novel_496,novel_542	LOC101062600	||XM_011621859.1:neurogenic differentiation factor 2-like;
101062602	novel_538	fra10ac1	||XM_003961565.2:fragile site%2C folic acid type%2C rare%2C fra(10)(q23.3) or fra(10)(q24.2) candidate 1;
101062603	novel_527	kbtbd7	||XM_003961649.2:kelch repeat and BTB (POZ) domain containing 7;
101062605	fru-miR-103,novel_317,fru-miR-22a,novel_358,novel_544,novel_365	LOC101062605	||XM_003962688.1:transmembrane protein 151B-like;
101062606	fru-miR-138,novel_296,novel_140,fru-miR-15b,novel_548	ttc34	||XM_011602370.1:tetratricopeptide repeat domain 34%2C transcript variant X1;|XM_011602371.1:tetratricopeptide repeat domain 34%2C transcript variant X2;
101062607	novel_512,novel_157	LOC101062607	||XM_011602660.1:protein phosphatase 1 regulatory subunit 12B-like%2C transcript variant X1;|XM_011602661.1:protein phosphatase 1 regulatory subunit 12B-like%2C transcript variant X2;|XM_011602662.1:protein phosphatase 1 regulatory subunit 12B-like%2C transcript variant X3;
101062608	fru-miR-200a	mgea5	||XM_011603366.1:meningioma expressed antigen 5 (hyaluronidase)%2C transcript variant X1;|XM_011603367.1:meningioma expressed antigen 5 (hyaluronidase)%2C transcript variant X2;
101062611	fru-miR-103,fru-miR-27b	c5h17orf75	||XM_011603905.1:chromosome 5 open reading frame%2C human C17orf75%2C transcript variant X2;|XM_003964601.2:chromosome 5 open reading frame%2C human C17orf75%2C transcript variant X1;
101062612	novel_358,novel_455	LOC101062612	||XM_003964757.2:noelin-2-like;
101062614	novel_542	LOC101062614	||XM_003965555.1:rhodopsin-like;
101062616	fru-miR-338	LOC101062616	||XM_003966113.2:casein kinase II subunit beta-like%2C transcript variant X2;|XM_011605754.1:casein kinase II subunit beta-like%2C transcript variant X1;
101062617	novel_148,fru-miR-125a,fru-miR-125b	LOC101062617	||XM_003966270.2:adaptin ear-binding coat-associated protein 1-like;
101062620	novel_57	LOC101062620	||XM_011606735.1:probable E3 ubiquitin-protein ligase ARI7;
101062622	novel_128	mansc4	||XM_003967615.1:MANSC domain containing 4;
101062623	novel_318,novel_310,novel_520	gjd4	||XM_003967849.1:gap junction protein%2C delta 4%2C 40.1kDa;
101062624	fru-miR-138,novel_265,novel_140	plcd1	||XM_011607938.1:phospholipase C%2C delta 1%2C transcript variant X2;|XM_003968006.2:phospholipase C%2C delta 1%2C transcript variant X1;
101062626	novel_188	LOC101062626	|
101062628	novel_365,novel_296	atpif1	||XM_003969277.2:ATPase inhibitory factor 1;
101062631	novel_358	ndufs3	||XM_003969751.2:NADH dehydrogenase (ubiquinone) Fe-S protein 3%2C 30kDa (NADH-coenzyme Q reductase);
101062632	novel_320,novel_188	taf7l	||XM_003970157.2:TAF7-like RNA polymerase II%2C TATA box binding protein (TBP)-associated factor%2C 50kDa;
101062635	novel_310	LOC101062635	||XM_011611025.1:transcription factor Ovo-like 2;
101062637	novel_538	stmn4	||XM_003971358.2:stathmin-like 4;
101062638	novel_263,novel_390,novel_140	rnaseh1	||XM_011611759.1:ribonuclease H1%2C transcript variant X3;|XM_011611757.1:ribonuclease H1%2C transcript variant X2;|XM_011611756.1:ribonuclease H1%2C transcript variant X1;|NM_001285950.1:ribonuclease H1;
101062639	novel_188,novel_277	mdga2	||XM_011611943.1:MAM domain containing glycosylphosphatidylinositol anchor 2%2C transcript variant X1;|XM_011611945.1:MAM domain containing glycosylphosphatidylinositol anchor 2%2C transcript variant X2;
101062641	novel_538	LOC101062641	||XM_003973097.2:25-hydroxyvitamin D-1 alpha hydroxylase%2C mitochondrial;
101062642	novel_35	rft1	||XM_003973176.2:RFT1 homolog (S. cerevisiae);
101062644	novel_496	fam219a	||XM_003973566.2:family with sequence similarity 219%2C member A;
101062645	novel_496	rad54l	||XM_011614428.1:RAD54-like (S. cerevisiae)%2C transcript variant X2;|XM_011614427.1:RAD54-like (S. cerevisiae)%2C transcript variant X1;
101062646	fru-miR-133,novel_296	LOC101062646	||XM_011614591.1:hydroxylysine kinase-like;
101062647	novel_296	gramd3	||XM_011615373.1:GRAM domain containing 3%2C transcript variant X3;|XM_011615372.1:GRAM domain containing 3%2C transcript variant X2;|XM_011615371.1:GRAM domain containing 3%2C transcript variant X1;
101062649	novel_512,fru-miR-138,novel_140	vdac3	||XM_011615791.1:voltage-dependent anion channel 3%2C transcript variant X1;|XM_003974925.2:voltage-dependent anion channel 3%2C transcript variant X2;
101062653	novel_148	aldh9a1	||XM_003975821.2:aldehyde dehydrogenase 9 family%2C member A1;
101062655	novel_548	mettl23	||XM_003976417.2:methyltransferase like 23;
101062656	novel_185,novel_290	sec13	||XM_011617963.1:SEC13 homolog (S. cerevisiae);
101062659	novel_451,novel_140,fru-miR-138	adgrd2	||XM_011618568.1:adhesion G protein-coupled receptor D2;
101062660	novel_140	hipk1	||XM_011619043.1:homeodomain interacting protein kinase 1;
101062663	novel_388	LOC101062663	||XM_011620353.1:RNA binding protein fox-1 homolog 2-like;
101062666	novel_217,novel_296	LOC101062666	||XM_003961007.2:guanine nucleotide-binding protein G(I)/G(S)/G(O) subunit gamma-T2-like;
101062667	novel_265,novel_310	htra1	||XM_011606077.1:HtrA serine peptidase 1;
101062668	fru-miR-15a,fru-miR-10c	LOC101062668	||XM_003961166.1:inorganic pyrophosphatase-like;
101062672	novel_548,novel_312	serpine3	||XM_011613117.1:serpin peptidase inhibitor%2C clade E (nexin%2C plasminogen activator inhibitor type 1)%2C member 3%2C transcript variant X2;|XM_003962205.2:serpin peptidase inhibitor%2C clade E (nexin%2C plasminogen activator inhibitor type 1)%2C member 3%2C transcript variant X1;
101062677	novel_318	LOC101062677	||XM_003963167.2:activin receptor type-1B-like;
101062680	novel_249	ttc7a	||XM_011602868.1:tetratricopeptide repeat domain 7A;
101062683	novel_265	LOC101062683	||XM_011604321.1:protein SCO1 homolog%2C mitochondrial%2C transcript variant X1;|XM_011604322.1:protein SCO1 homolog%2C mitochondrial%2C transcript variant X2;|XM_011604323.1:protein SCO1 homolog%2C mitochondrial%2C transcript variant X3;|XM_011604324.1:protein SCO1 homolog%2C mitochondrial%2C transcript variant X4;
101062684	novel_409	lmbrd2	||XM_003965154.2:LMBR1 domain containing 2;
101062688	novel_157	LOC101062688	||XM_011605209.1:protein DEK-like;
101062689	novel_343,novel_217	ptp4a3	||XM_003966032.2:protein tyrosine phosphatase type IVA%2C member 3%2C transcript variant X1;|XM_011605494.1:protein tyrosine phosphatase type IVA%2C member 3%2C transcript variant X2;
101062690	novel_496	LOC101062690	||XM_003966193.2:3-hydroxyisobutyrate dehydrogenase%2C mitochondrial-like;
101062692	novel_217	LOC101062692	||XM_011606182.1:gamma-aminobutyric acid receptor subunit gamma-3-like;
101062696	fru-miR-222,fru-miR-221	wasf3	||XM_003967927.2:WAS protein family%2C member 3;
101062697	novel_126,novel_500	nek8	||XM_011608557.1:NIMA-related kinase 8;
101062699	novel_167,novel_277	tbx10	||XM_011608815.1:T-box 10;
101062701	novel_450	galns	||XM_011610120.1:galactosamine (N-acetyl)-6-sulfatase%2C transcript variant X1;|XM_011610121.1:galactosamine (N-acetyl)-6-sulfatase%2C transcript variant X2;
101062702	novel_265	LOC101062702	||XM_011610369.1:transcription factor Maf-like;
101062703	novel_317	slc25a53	||XM_003970487.2:solute carrier family 25%2C member 53;
101062704	novel_188,novel_303	apbb3	||XM_011611261.1:amyloid beta (A4) precursor protein-binding%2C family B%2C member 3;
101062705	fru-miR-23a,novel_409,fru-miR-23b	LOC101062705	||XM_003971035.1:apoptosis-inducing factor 3-like;
101062707	novel_455	tma16	||XM_011612966.1:translation machinery associated 16 homolog (S. cerevisiae);
101062708	novel_126	LOC101062708	||XM_003972552.1:inactive phospholipase D5-like;
101062711	novel_277	c19h1orf116	||XM_011613593.1:chromosome 19 open reading frame%2C human C1orf116;
101062713	novel_174	LOC101062713	||XM_003973643.2:arf-GAP with coiled-coil%2C ANK repeat and PH domain-containing protein 3-like;
101062717	novel_343,novel_527	ostf1	||XM_003974607.2:osteoclast stimulating factor 1;
101062718	novel_388	kif5b	||XM_011616756.1:kinesin family member 5B;
101062720	novel_409	LOC101062720	||XM_011617099.1:poly(U)-binding-splicing factor PUF60-like%2C transcript variant X7;|XM_011617095.1:poly(U)-binding-splicing factor PUF60-like%2C transcript variant X3;|XM_011617093.1:poly(U)-binding-splicing factor PUF60-like%2C transcript variant X1;|XM_011617101.1:poly(U)-binding-splicing factor PUF60-like%2C transcript variant X9;|XM_011617097.1:poly(U)-binding-splicing factor PUF60-like%2C …
101062722	novel_451,fru-miR-128	ccdc51	||XM_011617449.1:coiled-coil domain containing 51%2C transcript variant X1;|XM_011617450.1:coiled-coil domain containing 51%2C transcript variant X2;|XM_003976496.2:coiled-coil domain containing 51%2C transcript variant X3;
101062733	novel_191,novel_496	LOC101062733	||XM_011619836.1:RING finger protein 145-like;
101062734	novel_347	tab1	||XM_011620020.1:TGF-beta activated kinase 1/MAP3K7 binding protein 1;
101062735	novel_217	LOC101062735	||XM_011620193.1:protein turtle homolog A-like;
101062736	novel_358	LOC101062736	||XM_011620600.1:coiled-coil domain-containing protein 8 homolog%2C transcript variant X1;|XM_011620601.1:coiled-coil domain-containing protein 8 homolog%2C transcript variant X2;|XM_011620602.1:coiled-coil domain-containing protein 8 homolog%2C transcript variant X3;
101062737	novel_554	LOC101062737	||XM_003979610.2:ubiquitin-like protein 4A;
101062738	novel_167,novel_124	LOC101062738	||XM_003979784.2:transmembrane protein 55B-A-like;
101062739	novel_388	LOC101062739	|
101062741	novel_342	LOC101062741	||XM_003961329.2:baculoviral IAP repeat-containing protein 5.2-like;
101062748	novel_303	LOC101062748	||XM_003963003.2:selenoprotein K;
101062749	novel_519,novel_160,novel_409	wdr92	||XM_003963812.2:WD repeat domain 92;
101062751	novel_249,novel_548,novel_234,novel_451	LOC101062751	||XM_011603464.1:nucleolar and coiled-body phosphoprotein 1-like%2C transcript variant X2;|XM_011603463.1:nucleolar and coiled-body phosphoprotein 1-like%2C transcript variant X1;|XM_011603465.1:nucleolar and coiled-body phosphoprotein 1-like%2C transcript variant X3;
101062754	novel_217	snrnp25	||XM_003964841.2:small nuclear ribonucleoprotein 25kDa (U11/U12);
101062755	novel_264	fbxo43	||XM_011605291.1:F-box protein 43%2C transcript variant X2;|XM_011605290.1:F-box protein 43%2C transcript variant X1;
101062756	novel_160,novel_296	atad2	||XM_011605385.1:ATPase family%2C AAA domain containing 2%2C transcript variant X2;|XM_011605384.1:ATPase family%2C AAA domain containing 2%2C transcript variant X1;
101062758	novel_388,novel_554,novel_347	zcchc4	||XM_011606476.1:zinc finger%2C CCHC domain containing 4;
101062759	novel_148,novel_358	ccdc79	||XM_011606975.1:coiled-coil domain containing 79;
101062760	novel_188,novel_57,novel_296	LOC101062760	||XM_011607234.1:zinc finger protein 609-like%2C transcript variant X2;|XM_011607235.1:zinc finger protein 609-like%2C transcript variant X3;|XM_003967298.2:zinc finger protein 609-like%2C transcript variant X1;
101062761	novel_388	mettl20	||XM_003967376.2:methyltransferase like 20;
101062762	novel_358,novel_519	rab3il1	||XM_011607601.1:RAB3A interacting protein (rabin3)-like 1;
101062763	novel_544	lamb1	||XM_003967773.2:laminin%2C beta 1;
101062764	fru-miR-133	LOC101062764	||XM_011608005.1:clusterin-like protein 1;
101062766	novel_402	LOC101062766	||XM_003968239.2:transmembrane protein 120A-like;
101062775	fru-miR-214	LOC101062775	||XM_003970239.2:microtubule-associated proteins 1A/1B light chain 3C-like;
101062776	novel_548	LOC101062776	||XM_011610638.1:endonuclease domain-containing 1 protein-like;
101062777	novel_303,novel_389	LOC101062777	||XM_011611600.1:lipase member H-like%2C transcript variant X3;|XM_003971277.2:lipase member H-like%2C transcript variant X2;|XM_011611599.1:lipase member H-like%2C transcript variant X1;
101062780	novel_474,novel_296,novel_512	rsph3	||XM_011612251.1:radial spoke 3 homolog (Chlamydomonas);
101062781	novel_265,novel_157,fru-miR-22b,novel_217,novel_409,novel_160	LOC101062781	||XR_965187.1:dystrobrevin beta-like%2C transcript variant X1;|XR_965188.1:dystrobrevin beta-like%2C transcript variant X2;|XM_011612293.1:dystrobrevin beta-like%2C transcript variant X8;|XM_003971922.2:dystrobrevin beta-like%2C transcript variant X5;|XM_011612292.1:dystrobrevin beta-like%2C transcript variant X7;|XR_965191.1:dystrobrevin beta-like%2C transcript variant X6;|XR_965190.1:dystrobrev…
101062783	novel_544,novel_512,novel_217,novel_343,novel_459	rin2	||XM_003972150.2:Ras and Rab interactor 2%2C transcript variant X1;|XM_011612567.1:Ras and Rab interactor 2%2C transcript variant X2;
101062785	novel_296,novel_188	fam193a	||XM_011612768.1:family with sequence similarity 193%2C member A;
101062786	novel_544	LOC101062786	||XM_003972707.2:CD9 antigen-like%2C transcript variant X1;|XM_003972706.2:CD9 antigen-like%2C transcript variant X2;
101062788	novel_527	arl1	||XM_003972944.2:ADP-ribosylation factor-like 1;
101062790	novel_544	tusc2	||XM_003973330.2:tumor suppressor candidate 2%2C transcript variant X1;|XM_011613968.1:tumor suppressor candidate 2%2C transcript variant X2;
101062792	novel_303,novel_347,fru-miR-22b,fru-miR-22a	c20h19orf35	||XM_003974052.2:chromosome 20 open reading frame%2C human C19orf35;
101062793	novel_217,novel_160	fam32a	||XM_003974127.2:family with sequence similarity 32%2C member A;
101062794	novel_296	timm44	||XM_011614880.1:translocase of inner mitochondrial membrane 44 homolog (yeast);
101062795	novel_265,novel_343	atxn2	||XM_011615515.1:ataxin 2%2C transcript variant X7;|XM_011615518.1:ataxin 2%2C transcript variant X10;|XM_011615511.1:ataxin 2%2C transcript variant X3;|XM_011615514.1:ataxin 2%2C transcript variant X6;|XM_011615517.1:ataxin 2%2C transcript variant X9;|XM_011615513.1:ataxin 2%2C transcript variant X5;|XM_011615512.1:ataxin 2%2C transcript variant X4;|XM_011615510.1:ataxin 2%2C transcript variant …
101062797	fru-miR-222	abcb8	||XM_011616085.1:ATP-binding cassette%2C sub-family B (MDR/TAP)%2C member 8%2C transcript variant X1;|XM_003975253.2:ATP-binding cassette%2C sub-family B (MDR/TAP)%2C member 8%2C transcript variant X2;
101062802	novel_167,novel_140,novel_544	gnpat	||XM_011617177.1:glyceronephosphate O-acyltransferase%2C transcript variant X1;|XR_965542.1:glyceronephosphate O-acyltransferase%2C transcript variant X2;
101062803	novel_140,novel_512,fru-miR-103,novel_343	lmcd1	||XM_003976564.2:LIM and cysteine-rich domains 1%2C transcript variant X1;|XM_011617524.1:LIM and cysteine-rich domains 1%2C transcript variant X2;
101062804	novel_496	LOC101062804	||XM_011618040.1:ryanodine receptor 2-like;
101062805	novel_240	setd7	||XM_003977057.2:SET domain containing (lysine methyltransferase) 7;
101062806	novel_243,novel_265,novel_481	rin1	||XM_003978047.2:Ras and Rab interactor 1%2C transcript variant X2;|XM_011619334.1:Ras and Rab interactor 1%2C transcript variant X1;|XM_011619335.1:Ras and Rab interactor 1%2C transcript variant X3;
101062810	novel_347	LOC101062810	||XM_011619922.1:extracellular sulfatase Sulf-2-like;
101062811	novel_388	txnl1	||XM_003978744.2:thioredoxin-like 1;
101062814	novel_542,novel_310,novel_497	LOC101062814	||XM_003979192.1:ribosomal protein S6 kinase alpha-2-like;
101062816	fru-miR-210	slc38a2	||XM_011620952.1:solute carrier family 38%2C member 2;
101062819	novel_358,novel_87	LOC101062819	||XM_011621366.1:uncharacterized LOC101062819;
101062821	novel_157,novel_234	med1	||XM_003961249.2:mediator complex subunit 1%2C transcript variant X1;|XM_011621868.1:mediator complex subunit 1%2C transcript variant X2;
101062822	novel_409,novel_188,novel_296,novel_538	tnnt1	||XM_003961411.2:troponin T type 1 (skeletal%2C slow);
101062823	novel_22	LOC101062823	||XM_003961566.2:attractin-like protein 1%2C transcript variant X1;|XM_011606239.1:attractin-like protein 1%2C transcript variant X2;
101062824	novel_157	slain1	||XM_011607690.1:SLAIN motif family%2C member 1;
101062826	novel_358	LOC101062826	||XM_003962689.2:inactive rhomboid protein 2-like;
101062828	novel_188,novel_190	LOC101062828	||XM_011602663.1:synaptotagmin-2-like;
101062829	novel_496,novel_402,novel_554,novel_538,novel_534	mettl18	||XM_003964132.2:methyltransferase like 18;
101062830	novel_459,novel_124	LOC101062830	||XM_003964526.2:sphingosine kinase 1-like%2C transcript variant X1;|XM_011603832.1:sphingosine kinase 1-like%2C transcript variant X2;
101062831	fru-let-7d,fru-let-7b	LOC101062831	||XM_003964602.2:arf-GAP with dual PH domain-containing protein 2-like;
101062833	novel_388	LOC101062833	||XM_003965076.2:protein O-mannose kinase-like%2C transcript variant X3;|XM_011604410.1:protein O-mannose kinase-like%2C transcript variant X4;|XM_011604409.1:protein O-mannose kinase-like%2C transcript variant X2;|XM_011604408.1:protein O-mannose kinase-like%2C transcript variant X1;
101062835	novel_544,novel_326,fru-miR-22b,novel_496	etv1	||XM_011605131.1:ets variant 1;
101062837	novel_409,novel_296,novel_538,novel_365	znf628	||XM_011605857.1:zinc finger protein 628;
101062838	novel_296	des	||XM_003966572.2:desmin;
101062840	novel_388,novel_542	LOC101062840	||XM_011606779.1:DENN domain-containing protein 4C-like;
101062844	fru-miR-30d	ctdspl	||XM_011607945.1:CTD (carboxy-terminal domain%2C RNA polymerase II%2C polypeptide A) small phosphatase-like;
101062848	novel_128	hnrnpr	||XM_011609412.1:heterogeneous nuclear ribonucleoprotein R%2C transcript variant X4;|XM_011609411.1:heterogeneous nuclear ribonucleoprotein R%2C transcript variant X3;|XM_003969278.2:heterogeneous nuclear ribonucleoprotein R%2C transcript variant X1;|XM_011609410.1:heterogeneous nuclear ribonucleoprotein R%2C transcript variant X2;
101062850	novel_217	c1qtnf4	||XM_003969752.2:C1q and tumor necrosis factor related protein 4;
101062851	novel_265	fhl1	||XM_011610439.1:four and a half LIM domains 1%2C transcript variant X4;|XM_011610438.1:four and a half LIM domains 1%2C transcript variant X3;|XM_011610437.1:four and a half LIM domains 1%2C transcript variant X1;|XM_003970158.2:four and a half LIM domains 1%2C transcript variant X2;
101062853	novel_358	glrb	||XM_003970650.2:glycine receptor%2C beta;
101062854	novel_217,novel_188	LOC101062854	||XM_011611028.1:vasodilator-stimulated phosphoprotein-like;
101062856	novel_544	LOC101062856	||XM_011611288.1:heat shock 70 kDa protein 4-like%2C transcript variant X1;|XM_011611290.1:heat shock 70 kDa protein 4-like%2C transcript variant X2;
101062857	novel_71,fru-miR-24-3p,fru-miR-202,novel_124,fru-miR-214	omg	||XM_011611652.1:oligodendrocyte myelin glycoprotein;
101062858	novel_217	LOC101062858	||XM_011611848.1:myelin transcription factor 1-like protein;
101062860	fru-miR-103	tmc8	||XM_011612475.1:transmembrane channel-like 8;
101062861	fru-miR-22b,novel_57	ints12	||XM_011612892.1:integrator complex subunit 12%2C transcript variant X2;|XM_011612891.1:integrator complex subunit 12%2C transcript variant X1;
101062863	novel_542	prkcd	||XM_003973177.2:protein kinase C%2C delta%2C transcript variant X1;|XM_011613776.1:protein kinase C%2C delta%2C transcript variant X2;
101062866	fru-miR-125b,fru-miR-125a	LOC101062866	||XM_011614590.1:dimethylaniline monooxygenase [N-oxide-forming] 5-like%2C transcript variant X2;|XM_003973969.2:dimethylaniline monooxygenase [N-oxide-forming] 5-like%2C transcript variant X1;
101062867	novel_538,novel_388,novel_128,novel_347	znf608	||XM_003974688.1:zinc finger protein 608;
101062868	novel_174	LOC101062868	||XM_003974844.2:histone H1.1-like;
101062877	novel_512,novel_265,novel_544,novel_190,novel_217	LOC101062877	||XM_011619020.1:arf-GAP with coiled-coil%2C ANK repeat and PH domain-containing protein 3-like%2C transcript variant X1;|XM_011619022.1:arf-GAP with coiled-coil%2C ANK repeat and PH domain-containing protein 3-like%2C transcript variant X3;|XM_011619021.1:arf-GAP with coiled-coil%2C ANK repeat and PH domain-containing protein 3-like%2C transcript variant X2;
101062878	novel_140,fru-miR-138,novel_100	LOC101062878	||XM_003977888.2:histone H2B 3;
101062880	novel_496	dmgdh	||XM_011619431.1:dimethylglycine dehydrogenase%2C transcript variant X2;|XM_011619430.1:dimethylglycine dehydrogenase%2C transcript variant X1;
101062881	novel_310	LOC101062881	||XM_011620354.1:neuronal PAS domain-containing protein 3-like;
101062883	novel_140	LOC101062883	||XM_003979889.2:relaxin-3 receptor 1-like;
101062885	novel_538,novel_71,novel_160,novel_124	c1h10orf88	||XM_003961088.2:chromosome 1 open reading frame%2C human C10orf88;
101062886	novel_534	nodal	||XM_003961167.2:nodal growth differentiation factor;
101062887	novel_306,novel_263	hoxd11	||XM_011609522.1:homeobox D11;
101062891	novel_140,novel_157	map3k9	||XM_003962368.1:mitogen-activated protein kinase kinase kinase 9;
101062895	novel_320,novel_148	LOC101062895	||XM_003963081.2:complement C1q-like protein 4;
101062898	novel_157	LOC101062898	||XM_011602768.1:CCAAT/enhancer-binding protein beta-like;
101062900	novel_318	phyhipl	||XM_003963735.2:phytanoyl-CoA 2-hydroxylase interacting protein-like;
101062902	novel_72,novel_538,novel_390	LOC101062902	||XM_011603677.1:serine/threonine-protein kinase BRSK1-like;
101062905	novel_188	LOC101062905	||XM_003965480.2:S-adenosylmethionine synthase isoform type-2-like;
101062907	novel_534,novel_548	LOC101062907	||XM_011605210.1:atrial natriuretic peptide receptor 1-like;
101062910	novel_548,novel_496	znf574	||XM_011605959.1:zinc finger protein 574;
101062911	novel_140	LOC101062911	||XM_011606193.1:gamma-aminobutyric acid receptor subunit alpha-5-like;
101062913	fru-miR-18,novel_544,novel_358,fru-miR-15b	fbxl22	||XM_011607384.1:F-box and leucine-rich repeat protein 22%2C transcript variant X2;|XM_003967445.2:F-box and leucine-rich repeat protein 22%2C transcript variant X1;|XR_964806.1:F-box and leucine-rich repeat protein 22%2C transcript variant X3;|XR_964808.1:F-box and leucine-rich repeat protein 22%2C transcript variant X5;|XR_964807.1:F-box and leucine-rich repeat protein 22%2C transcript variant …
101062914	novel_358	LOC101062914	||XM_011607604.1:neural-cadherin-like;
101062917	fru-miR-133	LOC101062917	||XM_011608720.1:mitogen-activated protein kinase kinase kinase kinase 5-like;
101062918	novel_512	bace1	||XM_003968797.2:beta-site APP-cleaving enzyme 1;
101062921	fru-miR-22a	LOC101062921	||XM_011610351.1:liprin-beta-2-like;
101062923	novel_167	LOC101062923	||XM_011611207.1:histone H3-like;
101062924	fru-miR-22b,novel_388,fru-miR-22a	LOC101062924	||XM_003971036.1:tumor suppressor candidate 5 homolog;
101062925	novel_185,novel_409	LOC101062925	||XM_003971111.1:gap junction delta-2 protein-like;
101062927	novel_388,fru-miR-27b,fru-miR-27c	march1	||XM_003972469.1:membrane-associated ring finger (C3HC4) 1%2C E3 ubiquitin protein ligase;
101062928	novel_277	LOC101062928	||XM_011613075.1:girdin-like;
101062929	novel_538	LOC101062929	||XM_011613150.1:axonemal dynein light intermediate polypeptide 1-like;
101062930	novel_542	scyl2	||XM_011613333.1:SCY1-like 2 (S. cerevisiae);
101062931	novel_317	sh2d5	||XM_011613576.1:SH2 domain containing 5%2C transcript variant X2;|XM_011613575.1:SH2 domain containing 5%2C transcript variant X1;|XM_011613577.1:SH2 domain containing 5%2C transcript variant X3;
101062933	novel_497,novel_162	camta1	||XM_011614272.1:calmodulin binding transcription activator 1;
101062934	novel_188	cnga3	||XM_003973887.1:cyclic nucleotide gated channel alpha 3;
101062937	novel_312	sdccag3	||XM_011615277.1:serologically defined colon cancer antigen 3%2C transcript variant X2;|XM_011615278.1:serologically defined colon cancer antigen 3%2C transcript variant X3;|XM_011615276.1:serologically defined colon cancer antigen 3%2C transcript variant X1;
101062941	novel_217,fru-miR-140	LOC101062941	||XM_011617106.1:nucleolar transcription factor 1-A-like%2C transcript variant X2;|XM_011617105.1:nucleolar transcription factor 1-A-like%2C transcript variant X1;
101062943	novel_318,novel_496,novel_290	LOC101062943	||XM_011617453.1:oxidative stress-induced growth inhibitor 2-like;
101062944	novel_167,novel_234	LOC101062944	||XM_003976640.2:homeobox protein goosecoid-2-like;
101062945	novel_519	LOC101062945	||XM_003976713.2:atrial natriuretic peptide receptor 2-like;
101062946	novel_544,novel_500	LOC101062946	||XM_011617882.1:zinc finger protein 708-like%2C transcript variant X2;|XM_011617881.1:zinc finger protein 708-like%2C transcript variant X1;
101062949	fru-miR-129	LOC101062949	||XM_011618698.1:adenomatous polyposis coli protein 2-like;
101062951	fru-miR-124,novel_128	LOC101062951	||XM_003977727.2:mitochondrial ubiquitin ligase activator of nfkb 1-A-like;
101062952	novel_303	ufsp2	||XM_003978348.2:UFM1-specific peptidase 2;
101062953	novel_358	manba	||XM_011619838.1:mannosidase%2C beta A%2C lysosomal;
101062954	fru-miR-214	mgat3	||XM_011620024.1:mannosyl (beta-1%2C4-)-glycoprotein beta-1%2C4-N-acetylglucosaminyltransferase%2C transcript variant X4;|XM_011620022.1:mannosyl (beta-1%2C4-)-glycoprotein beta-1%2C4-N-acetylglucosaminyltransferase%2C transcript variant X2;|XM_011620023.1:mannosyl (beta-1%2C4-)-glycoprotein beta-1%2C4-N-acetylglucosaminyltransferase%2C transcript variant X3;|XM_003978665.2:mannosyl (beta-1%2C4-)…
101062956	novel_265,novel_317,novel_303	LOC101062956	||XM_003979256.2:RNA-binding protein 39-like;
101062957	novel_554	LOC101062957	||XM_003979611.2:potassium voltage-gated channel subfamily A member 1-like;
101062961	novel_185,fru-miR-125a,fru-miR-125b	LOC101062961	||XM_003980008.2:histone H3;
101062962	novel_160	LOC101062962	||XM_003961330.2:uncharacterized protein C16orf52 homolog B-like;
101062964	novel_388	inpp4a	||XM_011608355.1:inositol polyphosphate-4-phosphatase%2C type I%2C 107kDa;
101062966	novel_312,novel_497,novel_388	LOC101062966	||XM_003962526.2:collagen alpha-1(X) chain-like;
101062967	novel_277	LOC101062967	||XM_011619625.1:single-stranded DNA-binding protein 3-like;
101062969	novel_532,novel_167	LOC101062969	||XM_003963813.2:CB1 cannabinoid receptor-interacting protein 1-like%2C transcript variant X1;|XM_011603093.1:CB1 cannabinoid receptor-interacting protein 1-like%2C transcript variant X2;
101062970	novel_71,novel_124	fam175b	||XM_011603224.1:family with sequence similarity 175%2C member B%2C transcript variant X2;|XM_011603223.1:family with sequence similarity 175%2C member B%2C transcript variant X1;
101062974	novel_358	spag1	||XM_011605326.1:sperm associated antigen 1;
101062975	novel_347	ccdc127	||XM_003965950.2:coiled-coil domain containing 127;
101062976	fru-miR-22b,fru-miR-22a	LOC101062976	||XM_003966427.2:probable ribonuclease ZC3H12C;
101062978	novel_409	LOC101062978	||XM_011606933.1:B-cadherin-like;
101062979	novel_277	fem1b	||XM_003967299.2:fem-1 homolog b (C. elegans);
101062980	novel_388	LOC101062980	||XM_011607245.1:solute carrier family 41 member 2-like%2C transcript variant X1;|NM_001280041.1:solute carrier family 41 member 2-like;
101062982	novel_140,novel_358	lamb4	||XM_011607722.1:laminin%2C beta 4;
101062985	novel_538	taf15	||XM_011608207.1:TAF15 RNA polymerase II%2C TATA box binding protein (TBP)-associated factor%2C 68kDa;
101062986	novel_542	scarf1	||XM_011608449.1:scavenger receptor class F%2C member 1;
101062987	fru-miR-22b	pex1	||XM_011608886.1:peroxisomal biogenesis factor 1;
101062991	novel_124	LOC101062991	||XM_011609578.1:mesoderm posterior protein 2-like;
101062994	fru-miR-21,fru-miR-193	slc24a5	||XM_003969837.2:solute carrier family 24 (sodium/potassium/calcium exchanger)%2C member 5;
101062997	fru-miR-92	LOC101062997	||XM_011610580.1:nuclear factor 7%2C brain-like;
101062998	novel_157,fru-miR-210,fru-miR-129	nkx3-2	||XM_011610906.1:NK3 homeobox 2;
101063002	novel_317,novel_157,novel_388	tagap	||XM_011612214.1:T-cell activation RhoGTPase activating protein;
101063005	novel_548	LOC101063005	||XM_011612577.1:sodium/potassium/calcium exchanger 3-like;
101063008	novel_296,novel_265	chchd3	||XM_011613393.1:coiled-coil-helix-coiled-coil-helix domain containing 3%2C transcript variant X2;|XM_011613392.1:coiled-coil-helix-coiled-coil-helix domain containing 3%2C transcript variant X1;|XM_003972872.2:coiled-coil-helix-coiled-coil-helix domain containing 3%2C transcript variant X4;|XM_011613395.1:coiled-coil-helix-coiled-coil-helix domain containing 3%2C transcript variant X5;|XM_011613…
101063011	novel_538	rassf1	||XM_011613969.1:Ras association (RalGDS/AF-6) domain family member 1%2C transcript variant X1;|XM_003973331.2:Ras association (RalGDS/AF-6) domain family member 1%2C transcript variant X2;|XM_011613970.1:Ras association (RalGDS/AF-6) domain family member 1%2C transcript variant X3;
101063012	fru-miR-15a	naaa	||XM_003973724.2:N-acylethanolamine acid amidase;
101063013	fru-miR-125b,novel_265,novel_358	lingo3	||XM_003974053.2:leucine rich repeat and Ig domain containing 3;
101063014	fru-miR-210,fru-miR-22a	fh	||XM_003974128.2:fumarate hydratase;
101063015	novel_240,novel_234	hnrnpm	||XM_003974207.2:heterogeneous nuclear ribonucleoprotein M;
101063020	novel_542,novel_388	LOC101063020	||XM_011616224.1:epidermal growth factor receptor substrate 15-like 1%2C transcript variant X3;|XM_011616223.1:epidermal growth factor receptor substrate 15-like 1%2C transcript variant X2;|XM_011616225.1:epidermal growth factor receptor substrate 15-like 1%2C transcript variant X4;|XM_011616222.1:epidermal growth factor receptor substrate 15-like 1%2C transcript variant X1;|XM_011616226.1:epider…
101063022	novel_296,novel_538,fru-miR-205,novel_160	LOC101063022	||XM_011616442.1:catenin delta-2-like;
101063025	novel_358	LOC101063025	||XM_011617532.1:cytosolic 10-formyltetrahydrofolate dehydrogenase-like;
101063027	novel_188	iqcd	||XM_003977058.1:IQ motif containing D;
101063028	novel_534	gal3st3	||XM_011619338.1:galactose-3-O-sulfotransferase 3%2C transcript variant X3;|XM_011619337.1:galactose-3-O-sulfotransferase 3%2C transcript variant X2;|XM_011619336.1:galactose-3-O-sulfotransferase 3%2C transcript variant X1;
101063029	novel_185,novel_358,novel_451,novel_217	pipox	||XM_003978427.2:pipecolic acid oxidase;
101063030	novel_347,novel_296,novel_538,novel_128	snx21	||XM_011619923.1:sorting nexin family member 21;
101063031	novel_277,novel_538,novel_265	LOC101063031	||XM_011620116.1:elongator complex protein 1-like;
101063034	novel_388	LOC101063034	||XM_003979066.2:alpha-1-antitrypsin-like protein CM55-MS;
101063035	novel_538,fru-miR-203	LOC101063035	||XM_003979193.2:ribonuclease T2-like;
101063037	novel_157,novel_310,novel_409	LOC101063037	||XM_011620953.1:sushi domain-containing protein 6-like;
101063043	novel_343	dnaaf3	||XM_011605569.1:dynein%2C axonemal%2C assembly factor 3;
101063045	novel_343	fbxl3	||XR_964765.1:F-box and leucine-rich repeat protein 3%2C transcript variant X2;
101063047	novel_388,novel_538,novel_358,novel_389,novel_190	dnaaf2	||XM_003962690.1:dynein%2C axonemal%2C assembly factor 2;
101063048	novel_544,novel_534	LOC101063048	||XM_003962845.2:creatine kinase B-type-like;
101063049	novel_496,novel_542,novel_544	LOC101063049	||XM_003963252.2:forkhead box protein J3-like;
101063053	novel_296,novel_495,novel_303	fbf1	||XM_011603831.1:Fas (TNFRSF6) binding factor 1%2C transcript variant X2;|XM_011603830.1:Fas (TNFRSF6) binding factor 1%2C transcript variant X1;
101063054	novel_426,novel_296,fru-miR-125a	atad5	||XM_011603907.1:ATPase family%2C AAA domain containing 5%2C transcript variant X1;|XM_011603908.1:ATPase family%2C AAA domain containing 5%2C transcript variant X2;
101063058	novel_303,novel_167,novel_544	LOC101063058	||XM_011605144.1:thrombospondin type-1 domain-containing protein 7A-like;
101063059	novel_538,novel_358,novel_409	rasip1	||XM_003966271.2:Ras interacting protein 1;
101063062	novel_542,novel_296	LOC101063062	||XM_003966973.2:borealin-2-like;
101063064	novel_185	LOC101063064	||XM_003967851.2:histone H3-like centromeric protein cpar-1;
101063066	novel_188,novel_358,fru-miR-204a,novel_177	otol1	||XM_003968399.1:otolin 1;
101063067	novel_185	LOC101063067	||XM_011608603.1:splicing factor%2C arginine/serine-rich 15-like;
101063072	novel_233	fam198b	||XM_011610954.1:family with sequence similarity 198%2C member B%2C transcript variant X2;|XM_011610955.1:family with sequence similarity 198%2C member B%2C transcript variant X3;|XM_011610953.1:family with sequence similarity 198%2C member B%2C transcript variant X1;
101063075	novel_148,novel_538,novel_265,novel_72,novel_188	LOC101063075	||XM_003971199.2:glycine receptor subunit alpha-4-like;
101063076	novel_296,novel_343,novel_409	hmbox1	||XM_011611728.1:homeobox containing 1%2C transcript variant X2;|XM_011611729.1:homeobox containing 1%2C transcript variant X3;|XM_011611727.1:homeobox containing 1%2C transcript variant X1;
101063077	novel_538	LOC101063077	||XM_011611812.1:transcription factor E2F6-like%2C transcript variant X2;|XM_011611811.1:transcription factor E2F6-like%2C transcript variant X1;
101063078	novel_527	mgat2	||XM_003971601.2:mannosyl (alpha-1%2C6-)-glycoprotein beta-1%2C2-N-acetylglucosaminyltransferase;
101063080	novel_310	LOC101063080	||XM_011612897.1:hydroperoxide isomerase ALOXE3-like%2C transcript variant X2;|XM_003972388.2:hydroperoxide isomerase ALOXE3-like%2C transcript variant X1;|XM_011612898.1:hydroperoxide isomerase ALOXE3-like%2C transcript variant X3;
101063081	novel_277	cdk4	||XM_003973099.2:cyclin-dependent kinase 4;
101063083	novel_358	LOC101063083	||XM_011614154.1:transmembrane protein 110-like;
101063085	fru-miR-133	LOC101063085	||XM_011614592.1:dimethylaniline monooxygenase [N-oxide-forming] 5-like%2C transcript variant X1;|XM_003973970.2:dimethylaniline monooxygenase [N-oxide-forming] 5-like%2C transcript variant X2;
101063088	novel_343,novel_167	LOC101063088	||XM_003974927.2:dynein light chain LC6%2C flagellar outer arm;
101063093	novel_365,novel_140,fru-miR-138	LOC101063093	||XM_003976776.2:CUB and zona pellucida-like domain-containing protein 1;
101063094	novel_234,novel_310,novel_265,novel_71,novel_128	LOC101063094	||XM_011617970.1:protein phosphatase 1 regulatory subunit 15B-like%2C transcript variant X1;|XM_011617971.1:protein phosphatase 1 regulatory subunit 15B-like%2C transcript variant X2;
101063095	novel_544	cnot1	||XM_011618247.1:CCR4-NOT transcription complex%2C subunit 1%2C transcript variant X2;|XM_011618248.1:CCR4-NOT transcription complex%2C subunit 1%2C transcript variant X3;|XM_011618246.1:CCR4-NOT transcription complex%2C subunit 1%2C transcript variant X1;
101063096	novel_140,novel_497,novel_167,novel_312,novel_409	LOC101063096	||XM_011618411.1:vasopressin V2 receptor-like;
101063102	fru-miR-92	LOC101063102	||XM_011619432.1:junction-mediating and -regulatory protein-like;
101063103	novel_542,novel_409	LOC101063103	||XM_003978810.1:cyclic nucleotide-gated cation channel beta-3-like;
101063104	novel_409	LOC101063104	||XM_011620358.1:LMBR1 domain-containing protein 2-B-like;
101063112	novel_534,novel_538,novel_343	znf142	||XM_011612417.1:zinc finger protein 142;
101063116	novel_157,novel_388	LOC101063116	||XM_003962440.2:regulator of G-protein signaling 6-like;
101063118	novel_303	cdk16	||XM_011621149.1:cyclin-dependent kinase 16;
101063120	novel_265,novel_544,novel_347	LOC101063120	||XM_003963169.1:ankyrin repeat domain-containing protein 33-like;
101063123	novel_388,novel_265	scrt2	||XM_003963569.2:scratch family zinc finger 2;
101063124	novel_301,fru-miR-429	LOC101063124	||XM_003963651.1:homeobox protein prophet of Pit-1-like;
101063126	novel_388,novel_538	LOC101063126	||XM_011603326.1:semaphorin-4G-like;
101063128	fru-miR-375,fru-miR-214	cdipt	||XM_003964917.2:CDP-diacylglycerol--inositol 3-phosphatidyltransferase;
101063129	novel_140,novel_265,novel_358,novel_548	LOC101063129	||XM_003964998.2:germ cell-specific gene 1-like protein;
101063130	novel_451	hspa5	||XM_003965156.2:heat shock 70kDa protein 5 (glucose-regulated protein%2C 78kDa);
101063131	novel_160,novel_320,novel_388,novel_402	rilpl1	||XM_011604749.1:Rab interacting lysosomal protein-like 1%2C transcript variant X1;|XM_003965404.2:Rab interacting lysosomal protein-like 1%2C transcript variant X3;|XM_011604750.1:Rab interacting lysosomal protein-like 1%2C transcript variant X2;
101063132	fru-let-7b,fru-miR-133	LOC101063132	||XM_003965481.2:apelin receptor B-like;
101063136	novel_277	cic	||XM_011605960.1:capicua transcriptional repressor%2C transcript variant X1;|XM_011605962.1:capicua transcriptional repressor%2C transcript variant X3;|XM_011605963.1:capicua transcriptional repressor%2C transcript variant X4;|XM_011605961.1:capicua transcriptional repressor%2C transcript variant X2;|XM_011605964.1:capicua transcriptional repressor%2C transcript variant X5;
101063137	novel_167	slitrk1	||XM_003966506.1:SLIT and NTRK-like family%2C member 1;
101063139	fru-miR-187,novel_128,novel_542	LOC101063139	||XM_003967446.1:cholesterol side-chain cleavage enzyme%2C mitochondrial;
101063141	novel_300	rpl21	||XM_003967929.2:ribosomal protein L21;
101063142	novel_303	LOC101063142	||XM_003968553.2:adenine phosphoribosyltransferase 1-like;
101063144	fru-miR-103,fru-miR-22b,fru-miR-138	LOC101063144	||XM_003968798.2:proprotein convertase subtilisin/kexin type 7-like;
101063145	novel_455,novel_538,novel_365	LOC101063145	||XM_003969042.2:raftlin-like;
101063146	novel_217	cbfa2t3	||XM_011610128.1:core-binding factor%2C runt domain%2C alpha subunit 2%3B translocated to%2C 3%2C transcript variant X5;|XM_011610125.1:core-binding factor%2C runt domain%2C alpha subunit 2%3B translocated to%2C 3%2C transcript variant X2;|XM_011610126.1:core-binding factor%2C runt domain%2C alpha subunit 2%3B translocated to%2C 3%2C transcript variant X3;|XM_011610124.1:core-binding factor%2C ru…
101063147	novel_234	LOC101063147	||XM_003970489.1:uncharacterized LOC101063147;
101063148	novel_409	LOC101063148	||XM_011611208.1:histone H2B type 1-A-like;
101063149	novel_140	LOC101063149	||XM_011611378.1:protein unc-119 homolog A-like%2C transcript variant X2;|XM_011611377.1:protein unc-119 homolog A-like%2C transcript variant X1;
101063153	novel_188,novel_388	wfikkn1	||XM_003972554.2:WAP%2C follistatin/kazal%2C immunoglobulin%2C kunitz and netrin domain containing 1;
101063154	fru-miR-214,fru-miR-15a	slc41a2	||XM_011613115.1:solute carrier family 41 (magnesium transporter)%2C member 2%2C transcript variant X1;|NM_001287859.1:solute carrier family 41 (magnesium transporter)%2C member 2;
101063158	novel_450,novel_265	LOC101063158	||XM_003973415.2:dual specificity protein phosphatase 7-like;
101063165	novel_548	LOC101063165	||XM_011616758.1:contactin-associated protein-like 4;
101063166	fru-miR-22a	tatdn1	||XM_011616846.1:TatD DNase domain containing 1%2C transcript variant X2;|XM_003975970.2:TatD DNase domain containing 1%2C transcript variant X1;
101063168	novel_35	LOC101063168	||XM_003976343.2:charged multivesicular body protein 4b-like;
101063169	novel_409,novel_320,novel_296	LOC101063169	||XM_011617451.1:metastasis suppressor protein 1-like%2C transcript variant X1;|XM_011617452.1:metastasis suppressor protein 1-like%2C transcript variant X2;
101063170	novel_552	clip3	||XM_011617631.1:CAP-GLY domain containing linker protein 3;
101063171	fru-miR-214	LOC101063171	||XM_011617719.1:E3 ubiquitin-protein ligase Topors-like;
101063174	novel_534	LOC101063174	||XM_011618483.1:lysine-specific demethylase 2A-like%2C transcript variant X2;|XM_011618482.1:lysine-specific demethylase 2A-like%2C transcript variant X1;|XM_011618484.1:lysine-specific demethylase 2A-like%2C transcript variant X3;
101063175	novel_124,novel_542	wdr18	||XM_011618662.1:WD repeat domain 18%2C transcript variant X2;|XM_011618661.1:WD repeat domain 18%2C transcript variant X1;
101063178	novel_296,novel_538	LOC101063178	||XM_011619679.1:DENN domain-containing protein 1C-like%2C transcript variant X1;|XM_011619680.1:DENN domain-containing protein 1C-like%2C transcript variant X2;|XM_011619681.1:DENN domain-containing protein 1C-like%2C transcript variant X3;
101063179	novel_496	lsm3	||XM_003978505.2:LSM3 homolog%2C U6 small nuclear RNA associated (S. cerevisiae);
101063181	fru-miR-214,novel_303,fru-miR-199,novel_128	wdr4	||XM_003979127.2:WD repeat domain 4;
101063182	fru-miR-138	bach2	||XM_011620732.1:BTB and CNC homology 1%2C basic leucine zipper transcription factor 2;
101063183	novel_390	LOC101063183	||XM_011621204.1:spartin-like%2C transcript variant X1;|XM_011621205.1:spartin-like%2C transcript variant X2;
101063184	novel_140,novel_544,novel_217	LOC101063184	||XM_003979672.2:relaxin-3 receptor 1-like;
101063185	fru-miR-214	LOC101063185	||XM_003979786.2:G1/S-specific cyclin-E1-like;
101063187	novel_140	LOC101063187	||XM_003961331.2:cytochrome b-c1 complex subunit 2%2C mitochondrial-like;
101063190	novel_544	pfkl	||XM_003961985.2:phosphofructokinase%2C liver;
101063192	fru-let-7b	LOC101063192	||XM_011618924.1:kelch-like ECH-associated protein 1;
101063193	novel_474	LOC101063193	||XM_003963005.2:cAMP-dependent protein kinase type II-alpha regulatory subunit-like;
101063195	novel_310	LOC101063195	||XM_011603227.1:C-terminal-binding protein 2-like%2C transcript variant X3;|XM_011603226.1:C-terminal-binding protein 2-like%2C transcript variant X2;|XM_011603225.1:C-terminal-binding protein 2-like%2C transcript variant X1;|XM_011603228.1:C-terminal-binding protein 2-like%2C transcript variant X4;
101063196	novel_140,fru-miR-21,fru-miR-15a	slc29a3	||XM_011603467.1:solute carrier family 29 (equilibrative nucleoside transporter)%2C member 3%2C transcript variant X2;|XM_003964216.2:solute carrier family 29 (equilibrative nucleoside transporter)%2C member 3%2C transcript variant X1;
101063198	novel_188,novel_320,novel_157	LOC101063198	||XM_003964843.1:protein shisa-9B-like;
101063199	novel_496,novel_343	rnf19a	||XM_011605327.1:ring finger protein 19A%2C RBR E3 ubiquitin protein ligase;
101063200	novel_317	LOC101063200	||XM_011605387.1:putative FXYD domain-containing ion transport regulator 8;
101063201	novel_277	LOC101063201	||XM_003966116.2:casein kinase II subunit alpha%2C transcript variant X1;|XM_011605767.1:casein kinase II subunit alpha%2C transcript variant X2;
101063204	novel_358,novel_343,fru-miR-214,fru-miR-27c	vwf	||XM_011606862.1:von Willebrand factor%2C transcript variant X1;|NM_001280029.1:von Willebrand factor;
101063208	novel_277,novel_542	hps5	||XM_011607602.1:Hermansky-Pudlak syndrome 5;
101063209	novel_157	insc	||XM_011607687.1:inscuteable homolog (Drosophila)%2C transcript variant X1;|XM_003967775.2:inscuteable homolog (Drosophila)%2C transcript variant X2;
101063210	fru-miR-222,novel_296	enosf1	||XM_003968088.2:enolase superfamily member 1%2C transcript variant X1;|XM_011608007.1:enolase superfamily member 1%2C transcript variant X2;
101063211	fru-miR-202	LOC101063211	||XM_003968165.2:gamma-aminobutyric acid receptor subunit rho-3-like;
101063217	novel_520	kcng2	||XM_011609189.1:potassium channel%2C voltage gated modifier subfamily G%2C member 2%2C transcript variant X1;|XM_003969122.2:potassium channel%2C voltage gated modifier subfamily G%2C member 2%2C transcript variant X2;
101063218	novel_481	ssr2	||XM_003969200.2:signal sequence receptor%2C beta (translocon-associated protein beta)%2C transcript variant X1;|XM_011609365.1:signal sequence receptor%2C beta (translocon-associated protein beta)%2C transcript variant X2;
101063219	novel_481	LOC101063219	||XM_011609556.1:aminopeptidase N-like%2C transcript variant X2;|XM_003969444.2:aminopeptidase N-like%2C transcript variant X1;
101063223	novel_234	cmc2	||XM_003969998.2:C-x(9)-C motif containing 2;
101063224	novel_347,novel_496,novel_388	dpf2	||XM_011610534.1:D4%2C zinc and double PHD fingers family 2%2C transcript variant X1;|XM_011610536.1:D4%2C zinc and double PHD fingers family 2%2C transcript variant X3;|XM_011610537.1:D4%2C zinc and double PHD fingers family 2%2C transcript variant X5;|XM_011610535.1:D4%2C zinc and double PHD fingers family 2%2C transcript variant X2;|XM_003970241.2:D4%2C zinc and double PHD fingers family 2%2C …
101063225	novel_538,novel_497	LOC101063225	||XM_011610639.1:calcium-binding protein 2-like;
101063226	novel_317	LOC101063226	||XM_003970408.1:BTB/POZ domain-containing protein KCTD16-like;
101063232	novel_358	dpysl5	||XM_011612299.1:dihydropyrimidinase-like 5;
101063235	fru-miR-103,novel_217,novel_534	gas8	||XM_011612670.1:growth arrest-specific 8%2C transcript variant X2;|XM_011612671.1:growth arrest-specific 8%2C transcript variant X3;|XM_011612669.1:growth arrest-specific 8%2C transcript variant X1;|XM_011612673.1:kinesin-like protein KIF16B%2C transcript variant X4;|XM_011612672.1:kinesin-like protein KIF16B%2C transcript variant X1;
101063236	novel_544,novel_365,novel_188,novel_303	fhdc1	||XM_003972315.2:FH2 domain containing 1;
101063242	novel_451	ap3d1	||XM_011614801.1:adaptor-related protein complex 3%2C delta 1 subunit%2C transcript variant X3;|XM_011614800.1:adaptor-related protein complex 3%2C delta 1 subunit%2C transcript variant X2;|XM_011614799.1:adaptor-related protein complex 3%2C delta 1 subunit%2C transcript variant X1;
101063243	fru-miR-202,novel_409,fru-miR-214	LOC101063243	||XM_011614888.1:E3 ubiquitin-protein ligase Rnf220-like;
101063245	novel_320	sept5	||XM_011615798.1:septin 5%2C transcript variant X2;|XM_011615797.1:septin 5%2C transcript variant X1;
101063255	novel_534	LOC101063255	||XM_011619340.1:serine/threonine-protein kinase D1-like%2C transcript variant X2;|XM_011619339.1:serine/threonine-protein kinase D1-like%2C transcript variant X1;
101063256	novel_157	LOC101063256	||XM_011619599.1:maltase-glucoamylase%2C intestinal-like;
101063257	fru-miR-221	LOC101063257	||XM_011619736.1:beta-1 adrenergic receptor-like;
101063258	novel_538	LOC101063258	||XM_011619925.1:membrane-associated guanylate kinase%2C WW and PDZ domain-containing protein 1-like;
101063261	novel_188	LOC101063261	||XM_011620675.1:interferon-induced protein 44-like;
101063263	novel_390,novel_409	LOC101063263	||XM_003979545.1:gap junction delta-2 protein-like;
101063270	novel_57	LOC101063270	||XM_011609254.1:claudin-10-like;
101063271	fru-let-7i,novel_347	klf11	||XM_003962691.2:Kruppel-like factor 11;
101063272	novel_534,novel_544	LOC101063272	||XM_003962846.2:creatine kinase B-type-like;
101063273	novel_518	LOC101063273	||XM_011602380.1:PR domain zinc finger protein 2-like%2C transcript variant X2;|XM_003963253.2:PR domain zinc finger protein 2-like%2C transcript variant X1;|XM_011602382.1:PR domain zinc finger protein 2-like%2C transcript variant X4;|XM_011602381.1:PR domain zinc finger protein 2-like%2C transcript variant X3;
101063277	fru-miR-15a,novel_538,novel_265,novel_157	LOC101063277	||XM_003964528.2:uncharacterized LOC101063277;
101063279	novel_249	auh	||XM_003965078.2:AU RNA binding protein/enoyl-CoA hydratase;
101063280	novel_343	kiaa2026	||XM_011604915.1:KIAA2026 ortholog%2C transcript variant X1;|XM_011604916.1:KIAA2026 ortholog%2C transcript variant X2;|XM_011604917.1:KIAA2026 ortholog%2C transcript variant X3;
101063283	novel_257	LOC101063283	||XM_003966574.2:tubulin alpha chain;
101063284	fru-miR-338	LOC101063284	||XM_003966897.2:N-acyl-aromatic-L-amino acid amidohydrolase (carboxylate-forming) B-like;
101063285	novel_496,fru-miR-96,novel_157,novel_265,novel_544,novel_358,novel_234,novel_249	plin2	||XM_011606768.1:perilipin 2;
101063289	novel_249	sptssb	||XM_011608347.1:serine palmitoyltransferase%2C small subunit B;
101063291	fru-miR-210	LOC101063291	||XM_011609413.1:dual specificity protein kinase CLK2-like;
101063293	novel_451,novel_388	LOC101063293	||XM_003969588.2:corticosteroid 11-beta-dehydrogenase isozyme 2-like;
101063296	novel_445	LOC101063296	||XM_011611040.1:junctional adhesion molecule C-like;
101063297	novel_188	spry4	||XM_011611292.1:sprouty homolog 4 (Drosophila);
101063298	novel_317,novel_320	aifm1	||XM_011611482.1:apoptosis-inducing factor%2C mitochondrion-associated%2C 1%2C transcript variant X2;|XM_011611481.1:apoptosis-inducing factor%2C mitochondrion-associated%2C 1%2C transcript variant X1;
101063307	novel_496,novel_318,novel_534	hyi	||XM_011614436.1:hydroxypyruvate isomerase (putative)%2C transcript variant X2;|XM_003973806.2:hydroxypyruvate isomerase (putative)%2C transcript variant X1;
101063309	fru-miR-138,novel_296	LOC101063309	||XM_011615538.1:putative histone-lysine N-methyltransferase PRDM6;
101063314	fru-miR-183,novel_534,novel_140,fru-miR-138	fam159a	||XM_003975824.2:family with sequence similarity 159%2C member A;
101063316	novel_71,fru-miR-24-3p,novel_124	sft2d3	||XM_003976192.2:SFT2 domain containing 3;
101063319	novel_538	LOC101063319	||XM_011617974.1:ELKS/Rab6-interacting/CAST family member 1-like%2C transcript variant X1;|XM_011617975.1:ELKS/Rab6-interacting/CAST family member 1-like%2C transcript variant X2;
101063321	novel_388,novel_140,fru-miR-202,fru-miR-214	LOC101063321	||XM_011618409.1:constitutive coactivator of PPAR-gamma-like protein 2;
101063322	novel_140,fru-miR-138	olfml2a	||XM_003977415.2:olfactomedin-like 2A%2C transcript variant X1;|XM_011618563.1:olfactomedin-like 2A%2C transcript variant X2;
101063323	novel_188,novel_343	cpsf3l	||XM_003977809.2:cleavage and polyadenylation specific factor 3-like;
101063327	novel_140	LOC101063327	||XM_011620201.1:leucine-rich repeat-containing protein 4B-like;
101063329	fru-miR-15b	LOC101063329	||XM_003979375.2:mothers against decapentaplegic homolog 2-like;
101063330	novel_534,novel_140,novel_157,fru-miR-138,fru-miR-15b,novel_500	LOC101063330	||XM_003979890.2:sterile alpha motif domain-containing protein 10-like;
101063331	fru-miR-15b,novel_188,novel_409,novel_317,novel_296	baiap2	||XM_011606583.1:BAI1-associated protein 2%2C transcript variant X2;|XM_011606527.1:BAI1-associated protein 2%2C transcript variant X1;
101063334	novel_188,novel_217,novel_534,novel_388	LOC101063334	||XM_003962062.2:motor neuron and pancreas homeobox protein 1-like;
101063336	novel_217,novel_162,novel_310,novel_296,novel_365	LOC101063336	||XM_003962208.2:uncharacterized LOC101063336;
101063337	novel_542,novel_538	wdr43	||XM_011614371.1:WD repeat domain 43;
101063339	novel_263	exd1	||XM_011616746.1:exonuclease 3'-5' domain containing 1;
101063340	novel_326,novel_358,novel_277	LOC101063340	||XM_011620978.1:PHD finger protein 20-like;
101063343	fru-miR-222	LOC101063343	||XM_011602481.1:DNA topoisomerase 1-like;
101063346	novel_167,novel_347,novel_217,novel_534	LOC101063346	||XM_003963652.1:homeobox protein prophet of Pit-1-like;
101063348	novel_265	LOC101063348	||XM_011603327.1:uncharacterized LOC101063348;
101063350	novel_542,novel_217	eif3g	||XM_003964761.2:eukaryotic translation initiation factor 3%2C subunit G;
101063353	novel_157	LOC101063353	||XM_003965157.2:rab9 effector protein with kelch motifs-like;
101063360	novel_409,novel_342	LOC101063360	||XM_003966657.2:obscurin-like protein 1;
101063363	novel_358	LOC101063363	||XM_011608559.1:carbonic anhydrase 4-like;
101063365	novel_234	LOC101063365	||XM_011608804.1:tripartite motif-containing protein 16-like%2C transcript variant X1;|XM_011608805.1:tripartite motif-containing protein 16-like%2C transcript variant X2;
101063367	novel_296	acsf3	||XM_003969920.2:acyl-CoA synthetase family member 3%2C transcript variant X1;|XM_011610130.1:acyl-CoA synthetase family member 3%2C transcript variant X3;|XM_011610129.1:acyl-CoA synthetase family member 3%2C transcript variant X2;
101063368	novel_288	LOC101063368	||XM_011610790.1:cis-aconitate decarboxylase-like;
101063370	fru-miR-214,fru-miR-103	LOC101063370	||XM_011611379.1:solute carrier family 13 member 2-like;
101063371	novel_157	LOC101063371	||XM_003971113.2:ependymin-1-like;
101063372	fru-miR-181b	LOC101063372	||XM_011612165.1:nesprin-1-like;
101063375	novel_296,novel_233,novel_124,novel_538,novel_534,novel_71,fru-miR-181b,novel_496,novel_459	c18h12orf45	||XM_003972632.2:chromosome 18 open reading frame%2C human C12orf45%2C transcript variant X1;|XM_011613120.1:chromosome 18 open reading frame%2C human C12orf45%2C transcript variant X2;|XM_011613121.1:chromosome 18 open reading frame%2C human C12orf45%2C transcript variant X3;
101063376	novel_303,fru-miR-210	orc5	||XM_003972709.2:origin recognition complex%2C subunit 5;
101063378	fru-miR-29a,novel_342,novel_140,novel_148,fru-miR-138	etv6	||XM_003972947.2:ets variant 6%2C transcript variant X1;|XM_011613510.1:ets variant 6%2C transcript variant X2;
101063379	novel_538,novel_128	eif4g3	||XM_011613586.1:eukaryotic translation initiation factor 4 gamma%2C 3%2C transcript variant X5;|XM_011613587.1:eukaryotic translation initiation factor 4 gamma%2C 3%2C transcript variant X6;|XM_011613585.1:eukaryotic translation initiation factor 4 gamma%2C 3%2C transcript variant X4;|XM_011613584.1:eukaryotic translation initiation factor 4 gamma%2C 3%2C transcript variant X3;|XM_011613583.1:eu…
101063380	novel_538	alas1	||XM_011614019.1:5'-aminolevulinate synthase 1;
101063381	novel_317	LOC101063381	||XM_011614264.1:vitamin D3 receptor B;
101063385	novel_318,novel_451	LOC101063385	||XM_003974449.2:phytanoyl-CoA hydroxylase-interacting protein-like;
101063387	fru-miR-15a	LOC101063387	||XM_003975256.2:late histone H2B.L4;
101063388	novel_538,fru-miR-27b	LOC101063388	||XM_011616741.1:arylsulfatase I-like;
101063389	novel_548,novel_409	LOC101063389	||XM_003976113.2:barrier-to-autointegration factor-like protein;
101063395	novel_240	LOC101063395	||XM_011618341.1:excitatory amino acid transporter 2-like;
101063397	novel_538,novel_407,novel_317	tmem259	||XM_011618665.1:transmembrane protein 259;
101063399	novel_358	LOC101063399	||XM_003977729.2:serine/threonine-protein kinase OSR1-like;
101063400	novel_497	LOC101063400	||XM_011619682.1:complement C3-like%2C transcript variant X1;|XM_011619683.1:complement C3-like%2C transcript variant X2;
101063404	novel_544,novel_140	LOC101063404	||XM_003979258.1:dipeptidyl aminopeptidase-like protein 6;
101063405	novel_326	LOC101063405	||XM_011620954.1:ATP-dependent RNA helicase DHX8-like;
101063406	novel_413	LOC101063406	||XM_011621208.1:chloride intracellular channel protein 4-like%2C transcript variant X4;|XM_011621206.1:chloride intracellular channel protein 4-like%2C transcript variant X2;|XM_011621207.1:chloride intracellular channel protein 4-like%2C transcript variant X3;|XM_003979613.2:chloride intracellular channel protein 4-like%2C transcript variant X1;
101063407	fru-miR-22b	LOC101063407	||XM_011621291.1:MFS-type transporter SLC18B1-like;
101063409	novel_265	LOC101063409	||XM_003980009.2:transmembrane and TPR repeat-containing protein 3-like;
101063410	novel_217	rac1	||XM_003961332.2:ras-related C3 botulinum toxin substrate 1 (rho family%2C small GTP binding protein Rac1);
101063412	novel_124	LOC101063412	||XM_003961739.2:cytochrome c oxidase assembly factor 5;
101063414	fru-miR-22b,fru-miR-22a	crlf1	||XM_003962769.2:cytokine receptor-like factor 1%2C transcript variant X2;|XM_011618931.1:cytokine receptor-like factor 1%2C transcript variant X1;|XM_011618941.1:cytokine receptor-like factor 1%2C transcript variant X3;|XM_011618944.1:cytokine receptor-like factor 1%2C transcript variant X4;
101063415	novel_264,novel_388	impdh2	||XM_003963006.2:IMP (inosine 5'-monophosphate) dehydrogenase 2;
101063416	novel_320	map4k3	||XM_011603097.1:mitogen-activated protein kinase kinase kinase kinase 3%2C transcript variant X1;|XM_011603098.1:mitogen-activated protein kinase kinase kinase kinase 3%2C transcript variant X2;|XM_011603101.1:mitogen-activated protein kinase kinase kinase kinase 3%2C transcript variant X5;|XM_011603100.1:mitogen-activated protein kinase kinase kinase kinase 3%2C transcript variant X4;|XM_011603…
101063417	fru-miR-187	edrf1	||XM_011603230.1:erythroid differentiation regulatory factor 1%2C transcript variant X1;|XM_011603231.1:erythroid differentiation regulatory factor 1%2C transcript variant X2;|XM_011603232.1:erythroid differentiation regulatory factor 1%2C transcript variant X3;
101063419	novel_388,novel_249,novel_347	LOC101063419	||XM_003964456.2:sarcoplasmic/endoplasmic reticulum calcium ATPase 1-like%2C transcript variant X1;|XM_011603778.1:sarcoplasmic/endoplasmic reticulum calcium ATPase 1-like%2C transcript variant X2;
101063420	novel_534,novel_100	stra13	||XM_003964678.2:stimulated by retinoic acid 13;
101063423	novel_233	grhl2	||XM_011605294.1:grainyhead-like 2 (Drosophila);
101063427	novel_388	LOC101063427	||XM_003967057.2:insulin-like growth factor 1 receptor;
101063428	novel_544,novel_538,fru-miR-22b,novel_343	frmd4a	||XM_011606935.1:FERM domain containing 4A%2C transcript variant X2;|XM_011606934.1:FERM domain containing 4A%2C transcript variant X1;|XM_011606937.1:FERM domain containing 4A%2C transcript variant X4;
101063430	novel_358,novel_217,novel_234,fru-miR-214	LOC101063430	||XM_003967379.2:leucine-rich repeat-containing protein 10-like;
101063434	novel_157	LOC101063434	||XM_003968166.2:vasoactive intestinal polypeptide receptor 2-like;
101063435	novel_544	fam124b	||XM_003968241.2:family with sequence similarity 124B;
101063438	novel_217	efcab1	||XM_011608945.1:EF-hand calcium binding domain 1;
101063440	fru-miR-129,novel_296	ctdp1	||XM_011609192.1:CTD (carboxy-terminal domain%2C RNA polymerase II%2C polypeptide A) phosphatase%2C subunit 1%2C transcript variant X1;|XM_011609196.1:CTD (carboxy-terminal domain%2C RNA polymerase II%2C polypeptide A) phosphatase%2C subunit 1%2C transcript variant X4;|XM_011609194.1:CTD (carboxy-terminal domain%2C RNA polymerase II%2C polypeptide A) phosphatase%2C subunit 1%2C transcript variant…
101063441	novel_124,novel_496,fru-miR-24-3p,novel_277	samd12	||XM_011609264.1:sterile alpha motif domain containing 12%2C transcript variant X2;|XM_011609263.1:sterile alpha motif domain containing 12%2C transcript variant X1;
101063442	novel_347	lrrc28	||XM_011609559.1:leucine rich repeat containing 28%2C transcript variant X2;|XM_011609558.1:leucine rich repeat containing 28%2C transcript variant X1;|XM_003969432.2:insulin-like growth factor 1 receptor%2C transcript variant X1;
101063445	novel_459	sema6d	||XM_011610012.1:sema domain%2C transmembrane domain (TM)%2C and cytoplasmic domain%2C (semaphorin) 6D%2C transcript variant X4;|XM_011610011.1:sema domain%2C transmembrane domain (TM)%2C and cytoplasmic domain%2C (semaphorin) 6D%2C transcript variant X3;|XM_011610009.1:sema domain%2C transmembrane domain (TM)%2C and cytoplasmic domain%2C (semaphorin) 6D%2C transcript variant X1;|XM_011610010.1:s…
101063446	novel_265	LOC101063446	||XM_011610350.1:transcription factor Maf-like%2C transcript variant X2;
101063448	novel_167,fru-miR-214,novel_409,novel_538,novel_534,fru-miR-16,novel_388	LOC101063448	||XM_011610546.1:sodium/potassium/calcium exchanger 3-like;
101063450	fru-miR-22b,fru-miR-22a,novel_544	fgf16	||XM_003970409.2:fibroblast growth factor 16;
101063453	fru-miR-15a	LOC101063453	||XM_003971280.2:organic solute transporter subunit alpha-like;
101063455	novel_188	ppp2r5a	||XM_003971847.2:protein phosphatase 2%2C regulatory subunit B'%2C alpha;
101063456	fru-miR-96	mapre3	||XM_011612301.1:microtubule-associated protein%2C RP/EB family%2C member 3%2C transcript variant X1;|XM_003971925.2:microtubule-associated protein%2C RP/EB family%2C member 3%2C transcript variant X2;
101063461	novel_188,novel_317,novel_358	zc3hc1	||XM_003972874.2:zinc finger%2C C3HC-type containing 1;
101063466	novel_296,novel_534	LOC101063466	||XM_003974055.1:hepatocyte nuclear factor 3-gamma-like;
101063467	novel_534	LOC101063467	||XM_011614890.1:obscurin-like;
101063472	novel_217	tnr	||XM_011616444.1:tenascin R;
101063475	novel_320	LOC101063475	||XM_011617533.1:protein FAM65C-like;
101063479	novel_217	cacng4	||XM_011619513.1:calcium channel%2C voltage-dependent%2C gamma subunit 4;
101063486	novel_296	LOC101063486	||XM_003979491.2:exosome complex component RRP45-like;
101063488	novel_277,novel_167	LOC101063488	||XM_011621371.1:eukaryotic translation initiation factor 4 gamma 2-like;
101063489	novel_388	LOC101063489	||XM_003979954.2:uridine 5'-monophosphate synthase-like;
101063491	fru-miR-210	LOC101063491	||XM_003961414.2:putative nuclease HARBI1;
101063499	novel_388	rrp12	||XM_011603492.1:ribosomal RNA processing 12 homolog (S. cerevisiae);
101063501	novel_296	LOC101063501	||XM_011603836.1:neuronal pentraxin-1-like;
101063505	novel_217,novel_358	ica1	||XM_011605145.1:islet cell autoantigen 1%2C 69kDa;
101063506	fru-miR-219,novel_496	LOC101063506	||XM_011605860.1:ephrin type-B receptor 5-like;
101063507	novel_544	ftcd	||XM_003966575.2:formimidoyltransferase cyclodeaminase;
101063509	novel_265,novel_496,novel_548	adamtsl1	||XM_011606782.1:ADAMTS-like 1;
101063511	novel_407,novel_474,novel_343	LOC101063511	||XM_011607461.1:SRSF protein kinase 2-like%2C transcript variant X4;|XR_964819.1:SRSF protein kinase 2-like%2C transcript variant X2;|XR_964820.1:SRSF protein kinase 2-like%2C transcript variant X3;|XM_011607459.1:SRSF protein kinase 2-like%2C transcript variant X1;|XM_011607462.1:SRSF protein kinase 2-like%2C transcript variant X5;
101063513	novel_157	LOC101063513	||XM_011607946.1:uncharacterized LOC101063513;
101063516	novel_217	LOC101063516	||XM_003969281.2:histone-lysine N-methyltransferase SETDB1-B-like;
101063519	novel_548	LOC101063519	||XM_003969755.2:forkhead box protein N5-like;
101063520	fru-miR-18	LOC101063520	||XM_011610372.1:protocadherin-10-like%2C transcript variant X2;|XM_011610374.1:protocadherin-10-like%2C transcript variant X3;|XM_011610371.1:protocadherin-10-like%2C transcript variant X1;
101063521	fru-miR-204a	LOC101063521	||XM_003970725.2:histone H3.3;
101063525	fru-miR-15a,novel_148	aig1	||XM_011611849.1:androgen-induced 1;
101063526	novel_303	LOC101063526	||XM_011611950.1:mitochondrial basic amino acids transporter-like%2C transcript variant X2;|XM_003971603.2:mitochondrial basic amino acids transporter-like%2C transcript variant X1;
101063528	novel_538	LOC101063528	||XM_003973101.2:phosphatidylinositol 5-phosphate 4-kinase type-2 gamma-like;
101063529	novel_358	fkbp11	||XM_003973180.2:FK506 binding protein 11%2C 19 kDa;
101063530	novel_542	LOC101063530	||XM_011614074.1:protein kinase C delta type-like;
101063531	novel_459	szt2	||XM_011614462.1:seizure threshold 2 homolog (mouse);
101063534	novel_265	elac1	||XM_011615583.1:elaC ribonuclease Z 1%2C transcript variant X2;|XM_003974847.2:elaC ribonuclease Z 1%2C transcript variant X1;
101063537	novel_459,fru-let-7i	tm6sf2	||XM_003975661.2:transmembrane 6 superfamily member 2;
101063538	novel_358,novel_126,fru-miR-214	LOC101063538	||XM_003976193.2:armadillo repeat-containing protein 1-like%2C transcript variant X1;|XM_011617111.1:armadillo repeat-containing protein 1-like%2C transcript variant X4;|XM_011617109.1:armadillo repeat-containing protein 1-like%2C transcript variant X2;|XM_011617110.1:armadillo repeat-containing protein 1-like%2C transcript variant X3;
101063543	novel_188,novel_409,fru-miR-15a	golga1	||XM_011618564.1:golgin A1;
101063544	novel_195	cptp	||XM_003977810.2:ceramide-1-phosphate transfer protein;
101063547	novel_358	dtwd2	||XM_011619434.1:DTW domain containing 2%2C transcript variant X1;|XM_011619436.1:DTW domain containing 2%2C transcript variant X3;|XM_011619435.1:DTW domain containing 2%2C transcript variant X2;|XM_011619437.1:DTW domain containing 2%2C transcript variant X4;
101063549	novel_167	LOC101063549	||XM_011620362.1:NACHT%2C LRR and PYD domains-containing protein 12-like;
101063550	novel_390,novel_358,novel_407	LOC101063550	||XM_011620866.1:discs large homolog 1-like protein%2C transcript variant X2;|XM_011620865.1:discs large homolog 1-like protein%2C transcript variant X1;
101063552	novel_234	LOC101063552	||XM_003979891.2:H-2 class I histocompatibility antigen%2C Q9 alpha chain-like;
101063558	novel_542,novel_388,novel_140,fru-miR-138	nusap1	||XM_003962371.2:nucleolar and spindle associated protein 1;
101063560	novel_538,novel_296	rasgrp1	||XM_011616761.1:RAS guanyl releasing protein 1 (calcium and DAG-regulated)%2C transcript variant X2;|XM_011616753.1:RAS guanyl releasing protein 1 (calcium and DAG-regulated)%2C transcript variant X1;
101063561	novel_358,novel_140	LOC101063561	||XM_011621160.1:protein NDRG3-like;
101063563	novel_188,novel_534	LOC101063563	||XM_003963171.2:solute carrier family 26 member 10-like;
101063565	fru-miR-22b,fru-miR-214	LOC101063565	||XM_011602579.1:uncharacterized LOC101063565;
101063566	novel_265	tcf15	||XM_003963571.2:transcription factor 15 (basic helix-loop-helix);
101063567	novel_544	LOC101063567	||XM_011602849.1:threo-3-hydroxyaspartate ammonia-lyase-like;
101063568	novel_451	ubac2	||XM_003963738.2:UBA domain containing 2%2C transcript variant X1;|XM_011602970.1:UBA domain containing 2%2C transcript variant X2;
101063570	novel_72,novel_409	LOC101063570	||XM_003964381.1:synaptotagmin-1-like;
101063571	fru-miR-125a,novel_342	dnmt1	||XM_011604089.1:DNA (cytosine-5-)-methyltransferase 1;
101063573	novel_318,fru-miR-214,novel_527,novel_128,novel_265,novel_538,novel_388	LOC101063573	||XM_011604334.1:ras-associating and dilute domain-containing protein-like;
101063574	novel_450	LOC101063574	||XM_003965158.2:myosin light chain 4-like;
101063575	novel_544	lhfpl2	||XM_003965321.2:lipoma HMGIC fusion partner-like 2;
101063581	novel_554	colq	||XM_011605734.1:collagen-like tail subunit (single strand of homotrimer) of asymmetric acetylcholinesterase;
101063582	novel_388,novel_157	pou2f2	||XM_011605966.1:POU class 2 homeobox 2%2C transcript variant X1;|XM_011605967.1:POU class 2 homeobox 2%2C transcript variant X2;
101063583	novel_71,novel_124,fru-miR-24-3p	LOC101063583	||XM_011606373.1:striated muscle preferentially expressed protein kinase-like;
101063584	novel_496	map2k1	||XM_003967448.2:mitogen-activated protein kinase kinase 1;
101063587	novel_451	LOC101063587	||XM_003968722.2:protein FAM57A-like;
101063588	novel_185	nudt8	||XM_011608808.1:nudix (nucleoside diphosphate linked moiety X)-type motif 8%2C transcript variant X4;|XM_003968800.2:nudix (nucleoside diphosphate linked moiety X)-type motif 8%2C transcript variant X1;|XM_011608806.1:nudix (nucleoside diphosphate linked moiety X)-type motif 8%2C transcript variant X2;|XM_011608807.1:nudix (nucleoside diphosphate linked moiety X)-type motif 8%2C transcript varia…
101063589	novel_542,novel_72,novel_409,fru-miR-204a	LOC101063589	||XM_011609125.1:acetylcholinesterase collagenic tail peptide-like;
101063591	fru-miR-214	LOC101063591	||XM_003970490.1:phytanoyl-CoA dioxygenase domain-containing protein 1-like;
101063592	novel_71,fru-miR-122,novel_35,novel_160	LOC101063592	||XM_011611211.1:hepatitis A virus cellular receptor 1 homolog%2C transcript variant X1;|XM_011611213.1:hepatitis A virus cellular receptor 1 homolog%2C transcript variant X2;
101063593	fru-miR-23a	LOC101063593	|
101063596	novel_534	LOC101063596	||XM_003972472.2:fibroblast growth factor-binding protein 1-like;
101063597	novel_527	calhm1	||XM_011613038.1:calcium homeostasis modulator 1;
101063599	novel_481	ndufb2	||XM_011613274.1:NADH dehydrogenase (ubiquinone) 1 beta subcomplex%2C 2%2C 8kDa%2C transcript variant X1;|XM_003972710.2:NADH dehydrogenase (ubiquinone) 1 beta subcomplex%2C 2%2C 8kDa%2C transcript variant X2;
101063602	novel_188,fru-miR-103,fru-miR-214	itga7	||XM_011614026.1:integrin%2C alpha 7;
101063606	novel_358	LOC101063606	||XM_003974290.2:receptor-transporting protein 4-like;
101063609	novel_128	qsox2	||XM_011615280.1:quiescin Q6 sulfhydryl oxidase 2;
101063610	fru-miR-22b	gbx1	||XM_003975257.1:gastrulation brain homeobox 1;
101063612	novel_217	LOC101063612	||XM_011616850.1:sodium channel subunit beta-4-like;
101063613	novel_451,novel_496	fam35a	||XM_011617008.1:family with sequence similarity 35%2C member A%2C transcript variant X2;|XM_003976114.2:family with sequence similarity 35%2C member A%2C transcript variant X1;
101063616	fru-miR-22a,novel_148,novel_365,novel_296,fru-miR-22b,fru-miR-103	LOC101063616	||XM_011617885.1:katanin p60 ATPase-containing subunit A-like 2;
101063618	novel_57,novel_265,novel_548	LOC101063618	||XM_003977496.1:lipid phosphate phosphatase-related protein type 3;
101063623	novel_306	LOC101063623	||XM_003978506.2:14-3-3 protein beta/alpha-1-like;
101063624	novel_157	cdk13	||XM_011620032.1:cyclin-dependent kinase 13%2C transcript variant X2;|XM_011620034.1:cyclin-dependent kinase 13%2C transcript variant X4;|XM_011620033.1:cyclin-dependent kinase 13%2C transcript variant X3;|XM_011620031.1:cyclin-dependent kinase 13%2C transcript variant X1;
101063627	novel_544	LOC101063627	||XM_011620955.1:CD209 antigen-like protein E;
101063630	novel_388	LOC101063630	||XM_003979835.2:high mobility group-T protein-like;
101063635	novel_459	creg2	||XM_003961740.2:cellular repressor of E1A-stimulated genes 2;
101063637	novel_249,novel_542	LOC101063637	||XM_003962770.2:outer dense fiber protein 3-like protein 2;
101063641	fru-miR-22b,novel_409	LOC101063641	||XM_003964679.2:protein notum homolog;
101063642	novel_481,novel_388,fru-miR-338	baiap3	||XM_011604225.1:BAI1-associated protein 3;
101063646	fru-miR-15a	LOC101063646	||XM_011605770.1:FXYD domain-containing ion transport regulator 6-like;
101063649	novel_407	mef2a	||XM_011606873.1:myocyte enhancer factor 2A%2C transcript variant X2;|XM_003967059.2:myocyte enhancer factor 2A%2C transcript variant X6;|XM_011606875.1:myocyte enhancer factor 2A%2C transcript variant X4;|XM_011606874.1:myocyte enhancer factor 2A%2C transcript variant X3;|XM_011606872.1:myocyte enhancer factor 2A%2C transcript variant X1;|XM_003967058.2:myocyte enhancer factor 2A%2C transcript v…
101063651	novel_343	bhlhe41	||XM_011607152.1:basic helix-loop-helix family%2C member e41%2C transcript variant X1;|XM_003967302.2:basic helix-loop-helix family%2C member e41%2C transcript variant X2;
101063652	novel_126	LOC101063652	||XM_003967380.2:seipin-like;
101063653	novel_234,fru-miR-214,novel_265,novel_103	LOC101063653	||XM_003967777.1:rhombotin-1-like;
101063655	novel_358,novel_388,novel_249	emilin2	||XM_011608017.1:elastin microfibril interfacer 2;
101063661	novel_303	adck5	||XM_003969124.2:aarF domain containing kinase 5;
101063662	novel_358	abra	||XM_003969202.1:actin-binding Rho activating protein;
101063663	novel_496,fru-miR-15a	fam219b	||XM_003969446.2:family with sequence similarity 219%2C member B;
101063667	novel_512	LOC101063667	|
101063668	novel_265	LOC101063668	||XM_003970162.2:zinc finger protein ZIC 1-like;
101063670	fru-miR-204a,novel_217	LOC101063670	||XM_003970326.2:smoothelin-like protein 1;
101063677	novel_185	LOC101063677	||XM_011612303.1:afadin-like;
101063678	novel_233	c17h4orf33	||XM_003971996.2:chromosome 17 open reading frame%2C human C4orf33;
101063679	fru-miR-221,novel_402	obfc1	||XM_011612571.1:oligonucleotide/oligosaccharide-binding fold containing 1;
101063680	novel_217,novel_296,novel_538,novel_534	esf1	||XM_011612667.1:ESF1%2C nucleolar pre-rRNA processing protein%2C homolog (S. cerevisiae);
101063683	novel_265,novel_296,novel_157,novel_542	LOC101063683	||XM_011613904.1:transmembrane and coiled-coil domains protein 2-like;
101063684	novel_358	LOC101063684	||XM_003973334.2:protein FAM83A-like;
101063687	novel_124	LOC101063687	||XM_011614891.1:IQ and AAA domain-containing protein 1-like;
101063689	novel_409	acvr2b	||XM_003975340.2:activin A receptor%2C type IIB;
101063691	novel_303	amotl2	||XM_011616397.1:angiomotin like 2;
101063695	novel_534	LOC101063695	||XM_011617535.1:matrin-3-like;
101063696	novel_347	LOC101063696	||XM_011618053.1:probable G-protein coupled receptor 123;
101063698	novel_388	LOC101063698	||XM_011618412.1:uncharacterized LOC101063698;
101063699	novel_296,novel_554,fru-miR-96,novel_383	sf3b2	||XM_011619349.1:splicing factor 3b%2C subunit 2%2C 145kDa;
101063700	novel_388	cacng5	||XM_003978200.2:calcium channel%2C voltage-dependent%2C gamma subunit 5;
101063705	novel_174	LOC101063705	||XM_011620455.1:uncharacterized LOC101063705;
101063706	novel_326	LOC101063706	||XM_003979068.1:gamma-crystallin M2-like;
101063707	novel_288,novel_128	mvp	||XM_003979196.2:major vault protein;
101063708	novel_217	LOC101063708	||XM_003979314.2:synaptosomal-associated protein 25-like;
101063709	fru-miR-221,novel_140,fru-miR-181a-5p,novel_340,fru-miR-222,novel_7	LOC101063709	||XM_003979732.2:ras-related protein Rab-44-like;
101063710	novel_358	ppif	||XM_003961171.2:peptidylprolyl isomerase F;
101063711	fru-miR-24-3p,novel_167,novel_124	LOC101063711	||XM_003961253.1:potassium voltage-gated channel subfamily H member 4-like;
101063712	novel_240	rexo4	||XM_003961415.2:REX4%2C RNA exonuclease 4 homolog (S. cerevisiae);
101063714	fru-miR-92,fru-miR-214	irg1	||XM_011606811.1:immunoresponsive 1 homolog (mouse)%2C transcript variant X2;|XM_003961654.2:immunoresponsive 1 homolog (mouse)%2C transcript variant X1;
101063715	novel_407,novel_343,novel_474	rap2a	||XM_003961823.2:RAP2A%2C member of RAS oncogene family;
101063720	fru-miR-22b	scpep1	||XM_003964301.2:serine carboxypeptidase 1;
101063721	novel_365	LOC101063721	||XM_003964529.2:GDP-L-fucose synthase-like;
101063724	fru-miR-222	ermp1	||XM_011604919.1:endoplasmic reticulum metallopeptidase 1;
101063725	novel_390	mios	||XM_003965716.2:missing oocyte%2C meiosis regulator%2C homolog (Drosophila);
101063728	novel_277,novel_128	syt4	||XM_003966824.1:synaptotagmin IV;
101063730	novel_388,novel_265,novel_195	larp7	||XM_003966975.2:La ribonucleoprotein domain family%2C member 7;
101063731	novel_71,novel_358,novel_124	LOC101063731	||XM_011607135.1:kinesin-like protein KIFC3;
101063733	novel_296	urad	||XM_003967932.2:ureidoimidazoline (2-oxo-4-hydroxy-4-carboxy-5-) decarboxylase;
101063734	novel_343	LOC101063734	||XM_011607947.1:nanos homolog 2-like;
101063735	novel_217,novel_157,novel_544	arl14	||XM_011608474.1:ADP-ribosylation factor-like 14;
101063737	novel_148,novel_265	LOC101063737	||XM_003969282.2:aquaporin-10-like;
101063738	novel_87,novel_265,novel_277	LOC101063738	||XM_011609453.1:myocyte-specific enhancer factor 2D homolog;
101063739	novel_320	LOC101063739	||XM_011609751.1:RNA-binding protein NOB1-like%2C transcript variant X1;|XM_011609752.1:RNA-binding protein NOB1-like%2C transcript variant X2;
101063740	novel_534,novel_538	LOC101063740	||XM_011609845.1:troponin I%2C fast skeletal muscle-like;
101063742	novel_162	LOC101063742	||XM_003970726.1:homeobox protein otx5-like;
101063744	novel_409,novel_103,fru-miR-196b,fru-miR-196a	LOC101063744	||XM_011611484.1:APC membrane recruitment protein 1-like;
101063746	novel_303	adat2	||XM_003971439.2:adenosine deaminase%2C tRNA-specific 2;
101063747	fru-miR-181b,novel_340	vrtn	||XM_003971604.2:vertebrae development associated;
101063748	novel_195	LOC101063748	||XM_003972074.2:soluble calcium-activated nucleotidase 1-like;
101063749	fru-miR-187	LOC101063749	||XM_003973102.2:class E basic helix-loop-helix protein 40-like;
101063750	novel_190,fru-miR-214,novel_303,novel_128	rps26	||XM_003973181.2:ribosomal protein S26;
101063751	fru-miR-96,novel_538,novel_320,novel_509,novel_290	fam19a4	||XM_003973499.1:family with sequence similarity 19 (chemokine (C-C motif)-like)%2C member A4;
101063752	novel_542,fru-miR-205,novel_534	ddx10	||XM_011614438.1:DEAD (Asp-Glu-Ala-Asp) box polypeptide 10;
101063755	novel_167	LOC101063755	||XM_003974930.2:dynein light chain LC6%2C flagellar outer arm;
101063756	novel_320,novel_538,novel_388	LOC101063756	||XM_011615940.1:uncharacterized protein C9orf117 homolog%2C transcript variant X1;|XM_011615941.1:uncharacterized protein C9orf117 homolog%2C transcript variant X2;
101063758	novel_496,novel_303,novel_128,fru-miR-138,fru-miR-133,fru-miR-202,novel_140,novel_148,novel_296,fru-miR-132	LOC101063758	||XM_003975825.1:transmembrane protein 125-like;
101063759	novel_265	bfsp2	||XM_011617112.1:beaded filament structural protein 2%2C phakinin;
101063760	novel_303,novel_277,novel_388	zcchc11	||XM_011617721.1:zinc finger%2C CCHC domain containing 11%2C transcript variant X1;|XM_011617722.1:zinc finger%2C CCHC domain containing 11%2C transcript variant X2;
101063761	novel_265,novel_185,fru-miR-214,novel_303,novel_290	tmem71	||XM_003976779.2:transmembrane protein 71;
101063763	novel_450	nip7	||XM_003977417.2:NIP7%2C nucleolar pre-rRNA processing protein;
101063764	novel_290	LOC101063764	||XM_003977811.2:ATP-dependent RNA helicase DDX19A-like;
101063767	novel_407,novel_500	LOC101063767	||XM_003978125.2:chromosome unknown open reading frame%2C human C2orf42%2C transcript variant X3;|XM_011619438.1:chromosome unknown open reading frame%2C human C2orf42%2C transcript variant X1;|XM_011619439.1:chromosome unknown open reading frame%2C human C2orf42%2C transcript variant X2;
101063768	fru-miR-214,fru-miR-103	LOC101063768	||XM_003978812.2:atypical chemokine receptor 4-like;
101063770	novel_538,novel_548	LOC101063770	||XM_011620867.1:5-hydroxytryptamine receptor 1A-alpha-like;
101063771	novel_300	LOC101063771	||XM_003979788.2:UDP-glucuronosyltransferase 2A2-like;
101063773	novel_402,fru-miR-22b,fru-miR-125a,novel_303	rnf213	||XM_011606948.1:ring finger protein 213;
101063774	novel_296	gpr155	||XM_003961905.2:G protein-coupled receptor 155;
101063776	novel_534,novel_358,novel_296	LOC101063776	||XM_003962132.1:ATP-binding cassette sub-family B member 6%2C mitochondrial-like;
101063777	novel_243	LOC101063777	||XM_003962210.2:sterol 26-hydroxylase%2C mitochondrial-like;
101063779	novel_512,novel_320	LOC101063779	||XM_003962444.2:zinc finger protein DPF3-like%2C transcript variant X3;|XM_011616715.1:zinc finger protein DPF3-like%2C transcript variant X4;|XM_011616697.1:zinc finger protein DPF3-like%2C transcript variant X1;|XM_011616704.1:zinc finger protein DPF3-like%2C transcript variant X2;
101063781	novel_140,novel_320	syndig1l	||XM_003962609.2:synapse differentiation inducing 1-like;
101063782	novel_303	rfc2	||XM_003962925.2:replication factor C (activator 1) 2%2C 40kDa;
101063784	novel_518,novel_167	ssr4	||XM_003963085.2:signal sequence receptor%2C delta;
101063785	novel_409,novel_167,novel_402	LOC101063785	||XM_011621887.1:beta-1%2C4 N-acetylgalactosaminyltransferase 1-like;
101063787	novel_318	LOC101063787	||XM_003963572.1:thyrotropin-releasing hormone receptor-like;
101063789	novel_157	mzt1	||XM_003963739.2:mitotic spindle organizing protein 1;
101063790	novel_496	LOC101063790	||XM_011603108.1:desumoylating isopeptidase 2-like;
101063794	novel_162	LOC101063794	||XM_011604338.1:GRB2-related adapter protein-like;
101063796	novel_407	tbca	||XM_003965322.2:tubulin folding cofactor A;
101063798	novel_128,novel_140	LOC101063798	||XM_011604868.1:calsenilin-like;
101063807	novel_217	gemin4	||XM_011608729.1:gem (nuclear organelle) associated protein 4;
101063808	novel_234,novel_303,novel_358,novel_140,novel_168	mfrp	||XM_011608816.1:membrane frizzled-related protein;
101063810	novel_544	spg7	||XM_003969922.2:spastic paraplegia 7 (pure and complicated autosomal recessive);
101063815	novel_124,novel_167	fgfbp2	||XM_003972473.2:fibroblast growth factor binding protein 2;
101063817	fru-miR-22a	LOC101063817	||XM_011613125.1:sorting nexin-4-like%2C transcript variant X2;|XM_003972634.2:sorting nexin-4-like%2C transcript variant X1;|XM_011613126.1:sorting nexin-4-like%2C transcript variant X3;
101063818	novel_303,novel_548,fru-miR-15b	ptn	||XM_011613281.1:pleiotrophin%2C transcript variant X1;|XM_011613282.1:pleiotrophin%2C transcript variant X2;
101063821	novel_496,novel_188	LOC101063821	||XM_003973029.1:leucine-rich repeat-containing protein 38-like;
101063822	novel_317	LOC101063822	||XM_011614029.1:collagen alpha-1(II) chain-like;
101063827	novel_451	nmur1	||XM_011614993.1:neuromedin U receptor 1;
101063829	novel_140	nkx6-3	||XM_003974451.2:NK6 homeobox 3;
101063833	novel_222	glud1	||XM_011617015.1:glutamate dehydrogenase 1;
101063836	novel_301	triap1	||XM_011617636.1:TP53 regulated inhibitor of apoptosis 1;
101063838	fru-miR-214	spcs2	||XM_003976921.2:signal peptidase complex subunit 2 homolog (S. cerevisiae);
101063841	novel_140,novel_157,fru-miR-138	misp	||XM_003977497.2:mitotic spindle positioning;
101063842	novel_388,novel_217	LOC101063842	||XM_011618770.1:growth arrest-specific protein 8-like;
101063843	novel_190	dsp	||XM_011618832.1:desmoplakin%2C transcript variant X2;|XM_011618831.1:desmoplakin%2C transcript variant X1;
101063849	novel_548	LOC101063849	||XM_011620733.1:rho GTPase-activating protein 5-like;
101063850	fru-miR-15a	LOC101063850	||XM_003979439.2:alpha-1-antitrypsin homolog;
101063851	novel_57	LOC101063851	||XM_003979492.2:solute carrier family 22 member 5-like;
101063853	novel_265,novel_548	LOC101063853	|
101063854	novel_409,fru-miR-9	LOC101063854	||XM_003980011.2:tyrosine-protein kinase CSK-like;
101063855	novel_148	hs3st3a1	||XM_003961013.1:heparan sulfate (glucosamine) 3-O-sulfotransferase 3A1;
101063860	novel_343	LOC101063860	||XM_011620155.1:fibroblast growth factor receptor 3-like;
101063862	novel_534,novel_303	LOC101063862	||XM_011603478.1:EP300-interacting inhibitor of differentiation 3-like%2C transcript variant X9;|XM_011603472.1:EP300-interacting inhibitor of differentiation 3-like%2C transcript variant X4;|XM_011603476.1:EP300-interacting inhibitor of differentiation 3-like%2C transcript variant X7;|XM_011603470.1:EP300-interacting inhibitor of differentiation 3-like%2C transcript variant X2;|XM_011603477.1:EP…
101063864	novel_548,fru-let-7a	LOC101063864	||XM_003964680.1:myeloid-associated differentiation marker-like protein 2;
101063865	fru-miR-221	LOC101063865	||XM_003964846.2:ubiquitin carboxyl-terminal hydrolase 31-like;
101063866	novel_496,novel_519	uck1	||XM_003965243.2:uridine-cytidine kinase 1;
101063868	novel_140,fru-miR-138,novel_343	mroh1	||XM_011605401.1:maestro heat-like repeat family member 1%2C transcript variant X2;|XM_011605400.1:maestro heat-like repeat family member 1%2C transcript variant X1;
101063869	novel_303,fru-miR-27e	LOC101063869	||XM_011605625.1:serum amyloid P-component-like;
101063875	novel_303,novel_388	akip1	||XM_003967778.2:A kinase (PRKA) interacting protein 1;
101063881	novel_303,novel_296	LOC101063881	||XM_003968481.1:proton-coupled folate transporter-like;
101063882	fru-miR-22a,novel_474	gpr3	||XM_011608946.1:G protein-coupled receptor 3;
101063887	novel_310,novel_496,novel_542,novel_407	nfatc3	||XM_011609659.1:nuclear factor of activated T-cells%2C cytoplasmic%2C calcineurin-dependent 3%2C transcript variant X2;|XR_964995.1:nuclear factor of activated T-cells%2C cytoplasmic%2C calcineurin-dependent 3%2C transcript variant X3;|XM_003969520.2:nuclear factor of activated T-cells%2C cytoplasmic%2C calcineurin-dependent 3%2C transcript variant X1;|XR_964996.1:nuclear factor of activated T-c…
101063890	novel_388,novel_312	tub	||XM_003970000.2:tubby bipartite transcription factor;
101063891	novel_188	fgf13	||XM_011610445.1:fibroblast growth factor 13;
101063892	novel_451	pola2	||XM_003970243.2:polymerase (DNA directed)%2C alpha 2%2C accessory subunit;
101063896	fru-miR-20	ncor1	||XM_011611138.1:nuclear receptor corepressor 1;
101063897	fru-miR-210	ccm2	||XM_003971689.2:cerebral cavernous malformation 2%2C transcript variant X1;|XM_011612027.1:cerebral cavernous malformation 2%2C transcript variant X3;|XM_011612026.1:cerebral cavernous malformation 2%2C transcript variant X2;
101063899	novel_243,novel_148	ncoa1	||XM_011612305.1:nuclear receptor coactivator 1%2C transcript variant X2;|XM_011612306.1:nuclear receptor coactivator 1%2C transcript variant X3;|XM_011612304.1:nuclear receptor coactivator 1%2C transcript variant X1;
101063900	novel_544	sclt1	||XM_011612376.1:sodium channel and clathrin linker 1%2C transcript variant X2;|XM_011612374.1:sodium channel and clathrin linker 1%2C transcript variant X1;
101063902	fru-miR-22a,novel_296	acaa1	||XM_011612666.1:acetyl-CoA acyltransferase 1;
101063903	novel_303	LOC101063903	||XM_011612778.1:protein disulfide-isomerase-like;
101063904	fru-miR-214,novel_388	LOC101063904	||XM_011613388.1:low affinity vacuolar monovalent cation/H(+) antiporter-like;
101063905	novel_390	LOC101063905	||XM_003973258.2:G1/S-specific cyclin-D2-like;
101063906	fru-miR-202	LOC101063906	||XM_011613986.1:epithelial membrane protein 3-like%2C transcript variant X2;|XM_003973335.2:epithelial membrane protein 3-like%2C transcript variant X1;
101063908	fru-miR-96,novel_383	LOC101063908	||XM_003974057.2:methyl-CpG-binding domain protein 3-like%2C transcript variant X4;|XM_011614672.1:methyl-CpG-binding domain protein 3-like%2C transcript variant X3;|XM_011614671.1:methyl-CpG-binding domain protein 3-like%2C transcript variant X2;|XM_011614670.1:methyl-CpG-binding domain protein 3-like%2C transcript variant X1;
101063909	fru-miR-184,novel_117,novel_87	LOC101063909	||XM_003974525.2:glutathione S-transferase theta-1-like;
101063910	novel_534,novel_265	gck	||XM_011615803.1:glucokinase (hexokinase 4);
101063911	fru-miR-129,novel_388	lrrc30	||XM_003975341.1:leucine rich repeat containing 30;
101063912	novel_388,fru-miR-129	LOC101063912	||XM_003975421.2:uncharacterized LOC101063912;
101063913	fru-miR-22b	LOC101063913	||XM_011616315.1:acyl-coenzyme A thioesterase 11-like%2C transcript variant X1;|XR_965484.1:acyl-coenzyme A thioesterase 11-like%2C transcript variant X3;|XM_011616317.1:acyl-coenzyme A thioesterase 11-like%2C transcript variant X4;|XM_011616318.1:acyl-coenzyme A thioesterase 11-like%2C transcript variant X5;|XM_011616316.1:acyl-coenzyme A thioesterase 11-like%2C transcript variant X2;
101063914	novel_167	aire	||XM_011616445.1:autoimmune regulator;
101063916	novel_157,novel_534,novel_347	eftud1	||XM_011617192.1:elongation factor Tu GTP binding domain containing 1%2C transcript variant X2;|XM_011617191.1:elongation factor Tu GTP binding domain containing 1%2C transcript variant X1;
101063917	novel_326,novel_320	gramd4	||XM_011617356.1:GRAM domain containing 4%2C transcript variant X3;|XM_011617355.1:GRAM domain containing 4%2C transcript variant X2;|XM_011617354.1:GRAM domain containing 4%2C transcript variant X1;|XM_011617357.1:GRAM domain containing 4%2C transcript variant X4;
101063919	fru-miR-103,fru-miR-183	kcnj13	||XM_003976985.1:potassium channel%2C inwardly rectifying subfamily J%2C member 13;
101063920	novel_217,novel_57	sil1	||XM_011618129.1:SIL1 nucleotide exchange factor%2C transcript variant X1;|XM_011618130.1:SIL1 nucleotide exchange factor%2C transcript variant X2;
101063921	novel_388	LOC101063921	||XM_011618413.1:uncharacterized LOC101063921;
101063923	novel_554	pitpnc1	||XM_011619511.1:phosphatidylinositol transfer protein%2C cytoplasmic 1;
101063924	novel_538	LOC101063924	||XM_011619598.1:acetylcholinesterase-like%2C transcript variant X2;|XM_011619597.1:acetylcholinesterase-like%2C transcript variant X1;
101063926	fru-miR-22a,fru-miR-22b	commd8	||XM_003978586.2:COMM domain containing 8;
101063931	novel_358	LOC101063931	||XM_011620797.1:protein phosphatase 1 regulatory subunit 37-like%2C transcript variant X1;|XM_011620799.1:protein phosphatase 1 regulatory subunit 37-like%2C transcript variant X2;
101063935	novel_312,novel_303	LOC101063935	||XM_003961254.2:peptidyl-prolyl cis-trans isomerase FKBP10-like;
101063937	novel_309	maob	||XM_003961571.2:monoamine oxidase B;
101063940	novel_296	iah1	||XM_003962694.2:isoamyl acetate-hydrolyzing esterase 1 homolog (S. cerevisiae);
101063941	novel_534,novel_358,novel_495	LOC101063941	||XM_003963256.2:chymotrypsin-like elastase family member 2A;
101063942	fru-miR-222	rnf114	||XM_003963332.2:ring finger protein 114;
101063943	fru-miR-210	LOC101063943	||XM_003963495.2:FERM domain-containing protein 4B-like;
101063947	novel_288	LOC101063947	||XM_011603924.1:Na(+)/H(+) exchange regulatory cofactor NHE-RF2-like;
101063951	fru-miR-128	LOC101063951	||XM_011605864.1:zinc finger CCCH domain-containing protein 13-like%2C transcript variant X3;|XM_011605865.1:zinc finger CCCH domain-containing protein 13-like%2C transcript variant X4;|XM_011605863.1:zinc finger CCCH domain-containing protein 13-like%2C transcript variant X2;|XM_011605862.1:zinc finger CCCH domain-containing protein 13-like%2C transcript variant X1;|XM_011605866.1:zinc finger CC…
101063952	novel_249	LOC101063952	||XM_011606209.1:solute carrier family 15 member 1-like;
101063953	novel_140,fru-miR-214	LOC101063953	||XM_003966577.2:tetraspanin-7-like;
101063955	novel_388	LOC101063955	||XM_011606654.1:regulator of G-protein signaling 12-like%2C transcript variant X1;|XM_011606656.1:regulator of G-protein signaling 12-like%2C transcript variant X3;|XM_011606655.1:regulator of G-protein signaling 12-like%2C transcript variant X2;
101063956	novel_317,fru-miR-204a,novel_188	col25a1	||XM_011606784.1:collagen%2C type XXV%2C alpha 1;
101063957	novel_168	znf277	||XM_011607024.1:zinc finger protein 277;
101063958	novel_303,novel_388	LOC101063958	||XM_011607614.1:apelin receptor B-like;
101063960	novel_388,fru-miR-132	trim59	||XM_003968402.2:tripartite motif containing 59;
101063962	fru-miR-132	ubap2l	||XM_011609423.1:ubiquitin associated protein 2-like%2C transcript variant X1;|XM_011609425.1:ubiquitin associated protein 2-like%2C transcript variant X4;|XM_011609426.1:ubiquitin associated protein 2-like%2C transcript variant X5;|XM_003969283.2:ubiquitin associated protein 2-like%2C transcript variant X3;|XM_011609424.1:ubiquitin associated protein 2-like%2C transcript variant X2;
101063963	novel_148	LOC101063963	||XM_003969367.2:transmembrane protein 79-like%2C transcript variant X1;|XM_011609454.1:transmembrane protein 79-like%2C transcript variant X2;
101063964	novel_520,novel_409	LOC101063964	||XM_003969590.2:annexin A2-B-like;
101063967	fru-miR-27b	LOC101063967	||XM_011611294.1:vacuolar protein sorting-associated protein 37B-like%2C transcript variant X2;|XM_011611293.1:vacuolar protein sorting-associated protein 37B-like%2C transcript variant X1;
101063968	novel_265	zc3h12b	||XM_003971203.2:zinc finger CCCH-type containing 12B;
101063970	fru-miR-214	atf3	||XM_003971440.2:activating transcription factor 3;
101063971	novel_455,novel_318	LOC101063971	||XM_003971605.2:tripartite motif-containing protein 16-like;
101063972	fru-miR-22b,novel_140	LOC101063972	||XM_011612478.1:hypermethylated in cancer 2 protein-like%2C transcript variant X1;|XM_011612479.1:hypermethylated in cancer 2 protein-like%2C transcript variant X2;
101063974	novel_217	suclg2	||XM_003973500.2:succinate-CoA ligase%2C GDP-forming%2C beta subunit;
101063975	fru-miR-214	slc5a9	||XM_011614439.1:solute carrier family 5 (sodium/sugar cotransporter)%2C member 9%2C transcript variant X1;|XM_011614440.1:solute carrier family 5 (sodium/sugar cotransporter)%2C member 9%2C transcript variant X2;|XM_011614441.1:solute carrier family 5 (sodium/sugar cotransporter)%2C member 9%2C transcript variant X3;|XM_011614442.1:solute carrier family 5 (sodium/sugar cotransporter)%2C member 9…
101063976	novel_388	sncaip	||XM_011615384.1:synuclein%2C alpha interacting protein;
101063981	novel_265	LOC101063981	||XM_003975826.1:transcription factor Sox-14-like;
101063982	novel_140	klhl18	||XM_003976195.2:kelch-like family member 18;
101063983	novel_160,novel_317,novel_538	LOC101063983	|
101063984	novel_140,novel_451	LOC101063984	||XM_003976780.2:ras-related protein Rab-33B-like%2C transcript variant X1;|XM_011617804.1:ras-related protein Rab-33B-like%2C transcript variant X2;
101063985	novel_140	LOC101063985	||XR_965707.1:lncRNA|Supporting evidence includes similarity to: 100%25 coverage of the annotated genomic feature by RNAseq alignments%2C including 1 sample with support for all annotated introns;
101063987	novel_320	vwa5b1	||XM_011619044.1:von Willebrand factor A domain containing 5B1;
101063988	novel_303,novel_243	LOC101063988	||XM_003977893.2:zona pellucida-like domain-containing protein 1;
101063989	novel_409	LOC101063989	||XM_003977972.2:cytochrome P450 26A1;
101063990	novel_388	LOC101063990	||XM_003978126.2:zinc finger protein 703-like%2C transcript variant X1;|XM_011619441.1:zinc finger protein 703-like%2C transcript variant X2;
101063993	novel_265,novel_388	LOC101063993	||XM_003979377.1:POU domain%2C class 4%2C transcription factor 2-like;
101063994	novel_496	LOC101063994	||XM_011621138.1:chorion-specific transcription factor GCMb-like;
101063997	novel_534,novel_538,novel_265,novel_217,novel_548	cep131	||XM_011607023.1:centrosomal protein 131kDa;
101063999	novel_296,novel_538,novel_534,novel_265,novel_409	cir1	||XM_003961906.2:corepressor interacting with RBPJ%2C 1;
101064000	novel_544	lrp1b	||XM_011611782.1:low density lipoprotein receptor-related protein 1B;
101064001	novel_188,novel_512,novel_301,novel_140,novel_407	LOC101064001	||XM_011612529.1:kalirin-like;
101064002	fru-miR-203,fru-miR-214	slc15a2	||XM_003962211.2:solute carrier family 15 (oligopeptide transporter)%2C member 2;
101064003	novel_409	crip1	||XM_003962372.2:cysteine-rich protein 1 (intestinal);
101064004	novel_188	LOC101064004	||XM_003962445.2:zinc finger FYVE domain-containing protein 1-like;
101064005	fru-miR-129	LOC101064005	||XM_003962531.2:transcription factor Sp3-like%2C transcript variant X1;|XM_011618859.1:transcription factor Sp3-like%2C transcript variant X2;|XM_011618865.1:transcription factor Sp3-like%2C transcript variant X3;
101064006	novel_157	vsx2	||XM_003962610.1:visual system homeobox 2;
101064007	fru-miR-138,novel_534,novel_140,novel_195	usp11	||XM_011620986.1:ubiquitin specific peptidase 11%2C transcript variant X1;|XM_011620992.1:ubiquitin specific peptidase 11%2C transcript variant X2;
101064008	novel_542	naa10	||XM_003963086.2:N(alpha)-acetyltransferase 10%2C NatA catalytic subunit;
101064011	fru-miR-22b	LOC101064011	||XM_011602770.1:hemicentin-2-like%2C transcript variant X1;|XM_011602771.1:hemicentin-2-like%2C transcript variant X2;|XM_011602772.1:hemicentin-2-like%2C transcript variant X3;
101064012	novel_290	pwwp2b	||XM_011602852.1:PWWP domain containing 2B%2C transcript variant X1;|XM_011602853.1:PWWP domain containing 2B%2C transcript variant X2;
101064013	novel_185,novel_388	pgbd5	||XM_011602976.1:piggyBac transposable element derived 5;
101064016	novel_554	LOC101064016	||XM_011603679.1:bcl-2-like protein 1;
101064017	novel_518,novel_388	elavl3	||XM_003964765.2:ELAV like neuron-specific RNA binding protein 3%2C transcript variant X1;|XM_011604103.1:ELAV like neuron-specific RNA binding protein 3%2C transcript variant X2;
101064018	fru-miR-183	LOC101064018	||XM_011604253.1:serine/threonine-protein phosphatase alpha-2 isoform-like%2C transcript variant X2;|XM_003964920.2:serine/threonine-protein phosphatase alpha-2 isoform-like%2C transcript variant X1;|XM_011604254.1:serine/threonine-protein phosphatase alpha-2 isoform-like%2C transcript variant X3;
101064020	novel_160,novel_343,fru-miR-15a,novel_402	ak1	||XM_011604533.1:adenylate kinase 1;
101064021	novel_265,novel_548	otp	||XM_003965323.1:orthopedia homeobox;
101064024	novel_388,novel_326,fru-miR-27e,fru-miR-214,novel_310	LOC101064024	||XM_011605227.1:dyslexia-associated protein KIAA0319-like;
101064026	novel_185,novel_160	LOC101064026	||XM_003966199.1:transcription factor Sp8;
101064028	novel_265,novel_538,fru-miR-214,novel_451	LOC101064028	||XM_011606376.1:serine/threonine-protein kinase 11-interacting protein-like%2C transcript variant X2;|XM_011606375.1:serine/threonine-protein kinase 11-interacting protein-like%2C transcript variant X1;
101064029	novel_538	snapc5	||XM_011607405.1:small nuclear RNA activating complex%2C polypeptide 5%2C 19kDa%2C transcript variant X2;|XM_011607404.1:small nuclear RNA activating complex%2C polypeptide 5%2C 19kDa%2C transcript variant X1;|XM_011607406.1:small nuclear RNA activating complex%2C polypeptide 5%2C 19kDa%2C transcript variant X3;
101064031	novel_358	p4ha3	||XM_011608562.1:prolyl 4-hydroxylase%2C alpha polypeptide III;
101064036	fru-miR-365	lcp2	||XM_011611216.1:lymphocyte cytosolic protein 2 (SH2 domain containing leukocyte protein of 76kDa)%2C transcript variant X2;|XM_011611217.1:lymphocyte cytosolic protein 2 (SH2 domain containing leukocyte protein of 76kDa)%2C transcript variant X3;|XM_011611215.1:lymphocyte cytosolic protein 2 (SH2 domain containing leukocyte protein of 76kDa)%2C transcript variant X1;
101064037	novel_481	LOC101064037	||XM_003971039.2:fatty aldehyde dehydrogenase-like;
101064040	fru-miR-200a	papss1	||XM_003972393.2:3'-phosphoadenosine 5'-phosphosulfate synthase 1;
101064043	novel_160,novel_388,novel_296	cog5	||XM_011613127.1:component of oligomeric golgi complex 5;
101064045	novel_538,novel_326	LOC101064045	||XM_003972950.2:mitogen-activated protein kinase 11-like%2C transcript variant X2;|XM_011613518.1:mitogen-activated protein kinase 11-like%2C transcript variant X1;
101064046	novel_148	dhrs3	||XM_003973030.2:dehydrogenase/reductase (SDR family) member 3;
101064047	fru-miR-214,novel_544,novel_358,novel_388	LOC101064047	||XM_003973418.1:leucine-rich repeat-containing protein 3-like;
101064049	fru-miR-210,novel_222,novel_402	tgm2	||XM_003973649.2:transglutaminase 2;
101064052	novel_365,novel_217	ebna1bp2	||XM_011615105.1:EBNA1 binding protein 2%2C transcript variant X2;|XM_003974370.2:EBNA1 binding protein 2%2C transcript variant X1;|XM_011615106.1:EBNA1 binding protein 2%2C transcript variant X3;
101064053	novel_300,novel_389,novel_188,novel_160	LOC101064053	||XM_003974452.2:apelin receptor A;
101064056	novel_534,novel_265	snai2	||XM_003975259.2:snail family zinc finger 2;
101064057	novel_296,novel_409	LOC101064057	||XM_011616747.1:neuropilin-1a-like;
101064060	novel_388,novel_390,fru-miR-103,novel_347,novel_188,novel_318	LOC101064060	||XM_011617457.1:potassium voltage-gated channel subfamily H member 2-like;
101064061	novel_317,novel_249	supt5h	||XM_003976644.2:suppressor of Ty 5 homolog (S. cerevisiae);
101064062	novel_538,novel_277	galt	||XM_003976853.2:galactose-1-phosphate uridylyltransferase;
101064064	novel_157	LOC101064064	|
101064066	novel_358	palm	||XM_011618699.1:paralemmin;
101064067	novel_407,novel_188	LOC101064067	||XM_003977574.2:double C2-like domain-containing protein beta;
101064068	novel_450,fru-miR-181b,novel_168	LOC101064068	||XM_011618833.1:solute carrier family 22 member 23-like;
101064069	novel_474	LOC101064069	||XM_003977732.2:cytochrome P450 2F2-like%2C transcript variant X1;|XM_011618937.1:cytochrome P450 2F2-like%2C transcript variant X2;
101064070	novel_190,novel_243	LOC101064070	||XM_003978508.2:actin-binding Rho-activating protein-like;
101064071	fru-miR-181b	fbxl7	||XM_003978670.2:F-box and leucine-rich repeat protein 7;
101064072	novel_195,novel_306,novel_162	LOC101064072	||XM_003978747.2:BTB/POZ domain-containing protein kctd15-like;
101064074	novel_544	LOC101064074	||XM_011620734.1:protein SET-like;
101064075	novel_388	LOC101064075	||XM_011620956.1:serpin A3-5-like;
101064076	fru-miR-128	LOC101064076	||XM_011621044.1:cytosolic sulfotransferase 3-like;
101064084	novel_538,novel_296,novel_365	LOC101064084	||XM_003962772.2:rab GTPase-activating protein 1-like%2C isoform 10;
101064085	novel_534,novel_157	letm1	||XR_965920.1:leucine zipper-EF-hand containing transmembrane protein 1%2C transcript variant X2;|XM_011620165.1:leucine zipper-EF-hand containing transmembrane protein 1%2C transcript variant X3;|XM_003962850.2:leucine zipper-EF-hand containing transmembrane protein 1%2C transcript variant X1;
101064087	novel_426,fru-miR-133	LOC101064087	||XM_003964220.2:zinc transporter ZIP9-A-like;
101064090	novel_455,novel_128	LOC101064090	||XM_003964847.1:heparan sulfate glucosamine 3-O-sulfotransferase 2-like;
101064095	novel_312	LOC101064095	||XM_011606094.1:ras-associated and pleckstrin homology domains-containing protein 1-like%2C transcript variant X4;|XM_011606092.1:ras-associated and pleckstrin homology domains-containing protein 1-like%2C transcript variant X2;|XM_011606093.1:ras-associated and pleckstrin homology domains-containing protein 1-like%2C transcript variant X3;|XM_011606091.1:ras-associated and pleckstrin homology d…
101064096	fru-miR-27e	vps16	||XM_003966745.2:vacuolar protein sorting 16 homolog (S. cerevisiae);
101064099	novel_358,novel_188,novel_548	wee1	||XM_011607701.1:WEE1 G2 checkpoint kinase%2C transcript variant X2;|XM_011607702.1:WEE1 G2 checkpoint kinase%2C transcript variant X3;|XM_011607703.1:WEE1 G2 checkpoint kinase%2C transcript variant X4;|XM_003967779.2:WEE1 G2 checkpoint kinase%2C transcript variant X1;
101064101	novel_217	fastkd3	||XM_003968092.2:FAST kinase domains 3;
101064107	novel_160	txnl4a	||XM_003968960.2:thioredoxin-like 4A;
101064109	novel_128	LOC101064109	||XM_011609267.1:syndecan-2-like;
101064111	novel_157,novel_342,novel_388,fru-miR-22b,novel_303	esrp2	||XM_003969521.2:epithelial splicing regulatory protein 2%2C transcript variant X1;|XM_011609658.1:epithelial splicing regulatory protein 2%2C transcript variant X2;
101064112	fru-miR-27e	ist1	||XM_003969675.2:increased sodium tolerance 1 homolog (yeast)%2C transcript variant X2;|XM_011610139.1:increased sodium tolerance 1 homolog (yeast)%2C transcript variant X1;
101064113	novel_538	tnfaip8l3	||XM_011610015.1:tumor necrosis factor%2C alpha-induced protein 8-like 3;
101064114	fru-miR-214	LOC101064114	||XM_011610224.1:rhombotin-1;
101064117	novel_538,novel_300,novel_409	LOC101064117	||XM_003970244.2:thiosulfate sulfurtransferase/rhodanese-like domain-containing protein 1;
101064119	novel_538	LOC101064119	||XM_003970412.2:uncharacterized LOC101064119;
101064122	novel_318	LOC101064122	||XM_011611601.1:G-protein coupled receptor 64-like%2C transcript variant X1;|XM_011611603.1:G-protein coupled receptor 64-like%2C transcript variant X3;|XM_011611602.1:G-protein coupled receptor 64-like%2C transcript variant X2;
101064123	novel_185,novel_296,novel_451	pinx1	||XM_011612030.1:PIN2/TERF1 interacting%2C telomerase inhibitor 1;
101064125	novel_265,novel_538,novel_358,novel_496	LOC101064125	||XM_011612309.1:protein FAM184A-like;
101064128	fru-miR-202	map1lc3c	||XM_003972238.2:microtubule-associated protein 1 light chain 3 gamma;
101064130	novel_388,novel_407	smo	||XM_011613387.1:smoothened%2C frizzled class receptor;
101064132	novel_277	nuak2	||XM_003973259.2:NUAK family%2C SNF1-like kinase%2C 2;
101064134	novel_496	LOC101064134	||XM_011614358.1:band 4.1-like protein 1;
101064135	novel_388	LOC101064135	||XM_011614745.1:unconventional myosin-Va-like;
101064136	novel_407	LOC101064136	||XM_003974526.2:2-oxoglutarate dehydrogenase%2C mitochondrial;
101064139	novel_358	LOC101064139	||XM_003975422.1:serine/threonine-protein kinase NIM1-like;
101064141	novel_296	espnl	||XM_003975581.1:espin-like;
101064142	fru-miR-338	LOC101064142	||XM_011616931.1:multidrug resistance-associated protein 1-like;
101064143	novel_326	LOC101064143	||XM_003976266.2:lamin-L(III)-like;
101064144	novel_509	celsr1	||XM_011617358.1:cadherin%2C EGF LAG seven-pass G-type receptor 1;
101064145	novel_303,novel_358	LOC101064145	||XM_011617538.1:TBC1 domain family member 2A-like;
101064150	fru-miR-193	helz	||XM_011619512.1:helicase with zinc finger;
101064154	novel_358,novel_157	LOC101064154	||XM_003979070.2:heterogeneous nuclear ribonucleoprotein L-like;
101064157	fru-miR-187,novel_538,novel_234	LOC101064157	||XM_003979734.2:transmembrane protein 50B%2C transcript variant X1;|XM_011621375.1:transmembrane protein 50B%2C transcript variant X2;
101064159	novel_365	LOC101064159	||XM_003961255.2:synaptonemal complex protein SC65-like;
101064160	novel_409	LOC101064160	||XM_003961417.1:stonustoxin subunit beta-like;
101064163	fru-miR-221,novel_217	ndufs1	||XM_003961825.2:NADH dehydrogenase (ubiquinone) Fe-S protein 1%2C 75kDa (NADH-coenzyme Q reductase);
101064165	fru-miR-103	LOC101064165	||XM_011617811.1:dnaJ homolog subfamily C member 30-like;
101064168	novel_409	spata2	||XM_003963333.2:spermatogenesis associated 2;
101064169	novel_538	lmod3	||XM_003963496.2:leiomodin 3 (fetal);
101064170	novel_265,novel_157,fru-miR-22b,novel_217,novel_303	LOC101064170	||XM_003963894.2:alpha-internexin-like;
101064172	novel_140,fru-miR-138	csnk1d	||XM_003964303.2:casein kinase 1%2C delta;
101064176	novel_303,fru-miR-124	anxa4	||XM_003965485.2:annexin A4%2C transcript variant X1;|XM_011604872.1:annexin A4%2C transcript variant X2;
101064182	fru-miR-214,novel_554	etnppl	||XM_003966977.2:ethanolamine-phosphate phospho-lyase;
101064184	fru-miR-15a	hdac10	||XM_011607466.1:histone deacetylase 10%2C transcript variant X1;|XM_011607467.1:histone deacetylase 10%2C transcript variant X2;
101064185	fru-miR-204a,novel_544	abhd10	||XM_011607894.1:abhydrolase domain containing 10%2C transcript variant X2;|XM_003967934.2:abhydrolase domain containing 10%2C transcript variant X1;|XM_011607895.1:abhydrolase domain containing 10%2C transcript variant X3;
101064189	novel_167	c12h1orf43	||XM_003969284.2:chromosome 12 open reading frame%2C human C1orf43;
101064191	novel_277,novel_544	LOC101064191	||XM_003969591.1:forkhead box protein B1-like;
101064195	novel_265	ophn1	||XM_011611486.1:oligophrenin 1;
101064196	novel_309	rpl7l1	||XM_003971364.2:ribosomal protein L7-like 1;
101064197	fru-miR-10c	nsl1	||XM_011611818.1:NSL1%2C MIS12 kinetochore complex component%2C transcript variant X1;|XM_011611819.1:NSL1%2C MIS12 kinetochore complex component%2C transcript variant X2;
101064199	novel_243	LOC101064199	||XM_011613343.1:leucine-rich repeat-containing protein 4-like;
101064203	fru-miR-103,novel_140	lox	||XM_003974694.1:lysyl oxidase;
101064205	fru-miR-214,novel_388	gp1bb	||XM_003974932.2:glycoprotein Ib (platelet)%2C beta polypeptide;
101064207	novel_320,novel_527	prpf38b	||XM_003975664.2:pre-mRNA processing factor 38B;
101064208	fru-miR-138,novel_140,fru-miR-124,fru-miR-15b	LOC101064208	||XM_011616659.1:claudin-18-like;
101064209	fru-miR-210	LOC101064209	||XM_011617113.1:AFG3-like protein 2;
101064211	novel_71	LOC101064211	||XM_003976781.2:MLN64 N-terminal domain homolog;
101064213	novel_234,novel_388	greb1	||XM_011618587.1:growth regulation by estrogen in breast cancer 1;
101064214	novel_534	fam43b	||XM_011619046.1:family with sequence similarity 43%2C member B;
101064215	novel_455	LOC101064215	||XM_011619128.1:phosphatidylinositol-binding clathrin assembly protein-like%2C transcript variant X1;|XM_011619131.1:phosphatidylinositol-binding clathrin assembly protein-like%2C transcript variant X4;|XM_011619132.1:phosphatidylinositol-binding clathrin assembly protein-like%2C transcript variant X5;|XM_011619133.1:phosphatidylinositol-binding clathrin assembly protein-like%2C transcript varia…
101064219	novel_534,novel_185,novel_358	LOC101064219	||XM_003979378.2:insulin-like growth factor-binding protein 7;
101064220	novel_234,novel_388	LOC101064220	||XM_003979548.1:D(5)-like dopamine receptor;
101064225	novel_188,novel_320,novel_100,novel_140	LOC101064225	|
101064226	novel_544	hspbap1	||XM_011613179.1:HSPB (heat shock 27kDa) associated protein 1%2C transcript variant X2;|XM_011613188.1:HSPB (heat shock 27kDa) associated protein 1%2C transcript variant X4;|XM_011613171.1:HSPB (heat shock 27kDa) associated protein 1%2C transcript variant X1;|XM_011613184.1:HSPB (heat shock 27kDa) associated protein 1%2C transcript variant X3;
101064230	novel_538	pomt2	||XM_011616793.1:protein-O-mannosyltransferase 2%2C transcript variant X2;|XM_011616786.1:protein-O-mannosyltransferase 2%2C transcript variant X1;
101064231	novel_534,novel_542,novel_217,fru-miR-202,novel_496	iqsec2	||XM_011621165.1:IQ motif and Sec7 domain 2;
101064232	novel_317	mbd4	||XM_011602592.1:methyl-CpG binding domain protein 4%2C transcript variant X1;|XM_011602593.1:methyl-CpG binding domain protein 4%2C transcript variant X2;|XM_011602594.1:methyl-CpG binding domain protein 4%2C transcript variant X3;
101064233	novel_347,novel_249	slc13a3	||XM_003963574.2:solute carrier family 13 (sodium-dependent dicarboxylate transporter)%2C member 3;
101064236	fru-miR-489	LOC101064236	||XM_011603115.1:calcium/calmodulin-dependent protein kinase type II subunit gamma%2C transcript variant X4;|XM_011603113.1:calcium/calmodulin-dependent protein kinase type II subunit gamma%2C transcript variant X2;|XM_011603114.1:calcium/calmodulin-dependent protein kinase type II subunit gamma%2C transcript variant X3;|XM_011603112.1:calcium/calmodulin-dependent protein kinase type II subunit g…
101064237	novel_35	LOC101064237	||XM_011603315.1:tripartite motif-containing protein 16-like;
101064239	novel_128,novel_554,fru-miR-214,fru-miR-133	cldn32a	||XM_003964921.2:claudin-4;
101064240	novel_35,novel_534	LOC101064240	||XM_003965003.2:cytohesin-4-like;
101064241	fru-miR-138,novel_140,novel_320	bcl7a	||XM_011604755.1:B-cell CLL/lymphoma 7A%2C transcript variant X2;|XM_003965409.2:B-cell CLL/lymphoma 7A%2C transcript variant X1;
101064242	novel_160,novel_296	rspo1	||XM_011605056.1:R-spondin 1%2C transcript variant X1;|XM_003965638.2:R-spondin 1%2C transcript variant X2;
101064245	novel_450	LOC101064245	||XM_011605741.1:rap guanine nucleotide exchange factor 5-like;
101064246	novel_542	LOC101064246	||XM_003966354.1:alpha-crystallin A chain-like;
101064248	novel_343	smad6	||XM_003967451.2:SMAD family member 6;
101064250	fru-miR-15a	LOC101064250	||XM_011608566.1:olfactory receptor 51I1-like;
101064251	fru-miR-138,novel_140	smtnl2	||XM_011608730.1:smoothelin-like 2;
101064252	novel_512	LOC101064252	||XM_011608811.1:TRPM8 channel-associated factor homolog%2C transcript variant X4;|XM_011608809.1:TRPM8 channel-associated factor homolog%2C transcript variant X1;|XM_003968803.2:TRPM8 channel-associated factor homolog%2C transcript variant X3;|XM_011608810.1:TRPM8 channel-associated factor homolog%2C transcript variant X2;
101064254	fru-miR-92	slc22a31	||XM_011610135.1:solute carrier family 22%2C member 31;
101064256	novel_160,novel_538	LOC101064256	||XM_003970885.2:uncharacterized LOC101064256;
101064257	novel_310	LOC101064257	||XM_003971040.1:carbonic anhydrase 4-like;
101064260	novel_358,novel_310	sgms2	||XM_003972394.2:sphingomyelin synthase 2;
101064262	novel_426	taf5	||XM_011613040.1:TAF5 RNA polymerase II%2C TATA box binding protein (TBP)-associated factor%2C 100kDa;
101064263	novel_300,novel_538	LOC101064263	||XM_003972636.2:zinc finger protein aebp2-like;
101064264	fru-miR-214	mtpn	||XM_003972713.2:myotrophin;
101064265	novel_527	LOC101064265	||XM_003972951.2:cyclin-dependent kinase 17-like;
101064268	novel_450	LOC101064268	||XM_003973575.2:myosin regulatory light chain 2%2C ventricular/cardiac muscle isoform;
101064271	novel_157,novel_217	cth	||XM_003974211.2:cystathionine gamma-lyase;
101064272	novel_124,fru-miR-24-3p,novel_71	LOC101064272	||XM_011614971.1:uncharacterized LOC101064272%2C transcript variant X1;|XM_011614972.1:uncharacterized LOC101064272%2C transcript variant X2;
101064275	novel_451	tsc1	||XM_011615283.1:tuberous sclerosis 1%2C transcript variant X3;|XM_011615284.1:tuberous sclerosis 1%2C transcript variant X4;|XM_011615282.1:tuberous sclerosis 1%2C transcript variant X2;|XM_011615281.1:tuberous sclerosis 1%2C transcript variant X1;
101064276	novel_496,novel_358	mcm4	||XM_003975260.1:minichromosome maintenance complex component 4%2C transcript variant X1;|XM_011616102.1:minichromosome maintenance complex component 4%2C transcript variant X2;
101064277	novel_544	LOC101064277	||XM_011616748.1:partitioning defective 3 homolog;
101064278	novel_303	LOC101064278	||XM_003976117.2:elongation of very long chain fatty acids protein 6-like;
101064279	novel_191,fru-miR-15b	LOC101064279	||XM_011617266.1:piezo-type mechanosensitive ion channel component 2-like;
101064280	novel_527,novel_190	map4	||XM_011617456.1:microtubule-associated protein 4;
101064281	novel_303,fru-miR-22b	LOC101064281	||XM_011617638.1:ribonuclease Oy-like;
101064282	novel_544,novel_388,fru-miR-187	lipt2	||XM_003976923.2:lipoyl(octanoyl) transferase 2 (putative);
101064283	novel_128,novel_57,novel_296,novel_534,novel_217	LOC101064283	||XM_011618342.1:T-lymphoma invasion and metastasis-inducing protein 2-like;
101064288	novel_520,novel_409	LOC101064288	||XM_003978352.2:annexin A2-B-like;
101064289	novel_358	khk	||XM_011619843.1:ketohexokinase (fructokinase)%2C transcript variant X3;|XM_003978509.2:ketohexokinase (fructokinase)%2C transcript variant X2;|XM_011619842.1:ketohexokinase (fructokinase)%2C transcript variant X1;
101064292	fru-miR-22b,novel_388,fru-miR-122	LOC101064292	|
101064293	novel_451	LOC101064293	||XM_003979260.2:neuronal tyrosine-phosphorylated phosphoinositide-3-kinase adapter 2-like;
101064294	fru-miR-24-3p,novel_71	LOC101064294	||XM_003979441.2:uncharacterized LOC101064294;
101064297	novel_188,novel_317	LOC101064297	|
101064299	novel_265,novel_317,novel_310,novel_320	tekt3	||XM_003961015.1:tektin 3;
101064301	novel_320,novel_343,novel_409	LOC101064301	||XM_003961743.2:rho guanine nucleotide exchange factor 7-like%2C transcript variant X1;|XM_011608489.1:rho guanine nucleotide exchange factor 7-like%2C transcript variant X2;
101064302	fru-miR-129,novel_358	LOC101064302	||XM_011610731.1:sacsin-like;
101064309	novel_265,fru-miR-22b	LOC101064309	||XM_003964848.2:UNC93-like protein MFSD11%2C transcript variant X1;|XM_011604128.1:UNC93-like protein MFSD11%2C transcript variant X2;
101064310	novel_542,fru-miR-214,fru-miR-122,novel_265,novel_564,fru-miR-22b	cep192	||XM_011605303.1:centrosomal protein 192kDa%2C transcript variant X1;|XM_011605304.1:centrosomal protein 192kDa%2C transcript variant X2;
101064311	fru-miR-214	cmtm8	||XM_003965956.2:CKLF-like MARVEL transmembrane domain containing 8;
101064315	novel_157	hgf	||XM_011606941.1:hepatocyte growth factor (hepapoietin A%3B scatter factor);
101064318	novel_534,novel_265	LOC101064318	||XM_011607693.1:switch-associated protein 70-like%2C transcript variant X2;|XM_011607699.1:switch-associated protein 70-like%2C transcript variant X8;|XM_011607697.1:switch-associated protein 70-like%2C transcript variant X6;|XM_011607698.1:switch-associated protein 70-like%2C transcript variant X7;|XM_011607696.1:switch-associated protein 70-like%2C transcript variant X5;|XM_011607695.1:switch-…
101064319	novel_300,novel_495	pdia4	||XM_003967855.2:protein disulfide isomerase family A%2C member 4;
101064326	novel_300,novel_195	LOC101064326	||XM_011609037.1:protein FAM49A-like%2C transcript variant X2;|XM_003968962.2:protein FAM49A-like%2C transcript variant X1;
101064328	fru-miR-214,novel_310	tpmt	||XM_003969205.2:thiopurine S-methyltransferase%2C transcript variant X1;|XM_011609270.1:thiopurine S-methyltransferase%2C transcript variant X4;|XM_011609268.1:thiopurine S-methyltransferase%2C transcript variant X2;|XM_011609269.1:thiopurine S-methyltransferase%2C transcript variant X3;
101064329	novel_217	lrrc49	||XM_003969449.1:leucine rich repeat containing 49;
101064330	fru-miR-214	LOC101064330	||XM_011609667.1:leukotriene B4 receptor 1-like;
101064333	novel_343,novel_309	stk33	||XM_011610228.1:serine/threonine kinase 33%2C transcript variant X3;|XM_011610229.1:serine/threonine kinase 33%2C transcript variant X4;|XM_011610226.1:serine/threonine kinase 33%2C transcript variant X1;|XM_011610227.1:serine/threonine kinase 33%2C transcript variant X2;
101064337	novel_87,novel_117	LOC101064337	||XM_011610592.1:reticulon-4 receptor-like 2;
101064338	novel_318,novel_148	kiaa1191	||XM_011610692.1:KIAA1191 ortholog%2C transcript variant X2;|XM_011610691.1:KIAA1191 ortholog%2C transcript variant X1;|XM_011610693.1:KIAA1191 ortholog%2C transcript variant X3;
101064340	novel_140,fru-miR-138	nfrkb	||XM_003971283.2:nuclear factor related to kappaB binding protein;
101064341	novel_162,novel_234,novel_300,novel_317,novel_249,novel_365	blk	||XM_003971691.2:BLK proto-oncogene%2C Src family tyrosine kinase%2C transcript variant X1;|XM_011612031.1:BLK proto-oncogene%2C Src family tyrosine kinase%2C transcript variant X2;|XM_011612033.1:BLK proto-oncogene%2C Src family tyrosine kinase%2C transcript variant X4;|XM_011612032.1:BLK proto-oncogene%2C Src family tyrosine kinase%2C transcript variant X3;
101064342	novel_317,fru-miR-338,novel_243	rd3	||XM_003971851.2:retinal degeneration 3;
101064343	novel_343	LOC101064343	||XM_003971928.2:mannosyl-oligosaccharide 1%2C2-alpha-mannosidase IA-like;
101064344	novel_160,fru-miR-125a	ccdc149	||XM_011612384.1:coiled-coil domain containing 149%2C transcript variant X4;|XM_011612382.1:coiled-coil domain containing 149%2C transcript variant X3;|XM_011612381.1:coiled-coil domain containing 149%2C transcript variant X2;|XM_011612380.1:coiled-coil domain containing 149%2C transcript variant X1;
101064347	novel_407	LOC101064347	||XM_003972320.2:synaptogyrin-3-like;
101064348	novel_496,novel_383,novel_409,novel_72	tspan33	||XM_003972878.2:tetraspanin 33;
101064349	fru-miR-455,novel_554	mettl7a	||XM_003973105.2:methyltransferase like 7A;
101064350	novel_243,novel_512	celsr2	||XM_011613906.1:cadherin%2C EGF LAG seven-pass G-type receptor 2;
101064352	novel_217,novel_188,novel_265	rybp	||XM_003973730.2:RING1 and YY1 binding protein;
101064353	novel_548,novel_303	LOC101064353	||XM_003974058.1:protein unc-13 homolog A-like;
101064354	novel_317	LOC101064354	||XM_011614809.1:transducin-like enhancer protein 4%2C transcript variant X2;|XM_011614810.1:transducin-like enhancer protein 4%2C transcript variant X3;|XM_011614811.1:transducin-like enhancer protein 4%2C transcript variant X4;|XM_003974135.2:transducin-like enhancer protein 4%2C transcript variant X1;
101064358	novel_450	LOC101064358	||XM_011616230.1:C-C motif chemokine 24-like;
101064360	fru-miR-214,novel_496,novel_265	kif1a	||XM_003975582.2:kinesin family member 1A;
101064362	novel_128,novel_388	LOC101064362	||XM_011617194.1:gap junction delta-2 protein-like;
101064363	novel_148	trmu	||XM_003976424.2:tRNA 5-methylaminomethyl-2-thiouridylate methyltransferase;
101064364	novel_303	LOC101064364	||XM_011617534.1:choline transporter-like protein 1;
101064365	fru-miR-204a	rnf7	||XM_003976987.2:ring finger protein 7;
101064366	novel_308	LOC101064366	||XM_011618142.1:trafficking protein particle complex subunit 6B-like%2C transcript variant X3;|XM_011618144.1:trafficking protein particle complex subunit 6B-like%2C transcript variant X4;|XM_011618141.1:trafficking protein particle complex subunit 6B-like%2C transcript variant X2;|XM_003977064.2:trafficking protein particle complex subunit 6B-like%2C transcript variant X1;
101064370	novel_388,novel_527,fru-miR-15a	cacng1	||XM_003978203.2:calcium channel%2C voltage-dependent%2C gamma subunit 1;
101064372	fru-miR-205	LOC101064372	||XM_011619745.1:PDZ and LIM domain protein 2-like%2C transcript variant X4;|XM_011619744.1:PDZ and LIM domain protein 2-like%2C transcript variant X3;|XM_011619743.1:PDZ and LIM domain protein 2-like%2C transcript variant X2;|XM_011619742.1:PDZ and LIM domain protein 2-like%2C transcript variant X1;|XM_011619746.1:PDZ and LIM domain protein 2-like%2C transcript variant X5;
101064373	fru-miR-22b	LOC101064373	||XM_011619933.1:neurexin-3a-like;
101064376	novel_249,novel_195,novel_140,novel_388	LOC101064376	||XM_003979071.2:homeobox protein EMX1-like;
101064379	fru-miR-22a,fru-miR-22b	LOC101064379	|
101064380	novel_538,novel_358,novel_310	LOC101064380	||XM_011621673.1:niban-like protein 1;
101064381	novel_57	LOC101064381	||XM_011620230.1:calcium-activated potassium channel subunit alpha-1;
101064382	novel_499,novel_318	LOC101064382	||XM_003961256.2:disintegrin and metalloproteinase domain-containing protein 11-like;
101064383	novel_146,novel_277	LOC101064383	||XM_011605594.1:testicular acid phosphatase homolog;
101064387	fru-miR-22b,novel_217	myt1l	||XM_011614569.1:myelin transcription factor 1-like;
101064388	novel_343	asap2	||XM_011617825.1:ArfGAP with SH3 domain%2C ankyrin repeat and PH domain 2%2C transcript variant X1;|XM_011617831.1:ArfGAP with SH3 domain%2C ankyrin repeat and PH domain 2%2C transcript variant X2;
101064389	fru-miR-210	LOC101064389	||XM_011621813.1:oxysterol-binding protein-related protein 2-like;
101064392	novel_22	slc9a8	||XM_003963334.2:solute carrier family 9%2C subfamily A (NHE8%2C cation proton antiporter 8)%2C member 8;
101064394	novel_343,novel_534	cryzl1	||XM_003963895.2:crystallin%2C zeta (quinone reductase)-like 1;
101064395	novel_310,novel_358,novel_185	LOC101064395	||XM_011603493.1:tyrosine-protein phosphatase non-receptor type 13-like;
101064396	novel_518,novel_409,novel_188,novel_534	dus1l	||XM_003964304.2:dihydrouridine synthase 1-like (S. cerevisiae);
101064399	novel_358	LOC101064399	||XM_003964766.2:hemoglobin embryonic subunit alpha-like;
101064400	novel_409	purg	||XM_011604419.1:purine-rich element binding protein G;
101064401	fru-miR-125a,novel_548	lhx3	||XM_011604535.1:LIM homeobox 3;
101064403	novel_277	LOC101064403	||XM_003965486.1:prolactin-releasing peptide receptor-like;
101064406	novel_548	polr3c	||XM_003966277.2:polymerase (RNA) III (DNA directed) polypeptide C (62kD);
101064410	novel_407	LOC101064410	||XM_011606785.1:sodium/potassium/calcium exchanger 2-like;
101064414	novel_303	LOC101064414	||XM_011607949.1:cysteine/serine-rich nuclear protein 1-like%2C transcript variant X2;|XM_003968013.2:cysteine/serine-rich nuclear protein 1-like%2C transcript variant X1;
101064416	fru-miR-103,novel_303,novel_496,novel_296,novel_233	spred3	||XM_011608696.1:sprouty-related%2C EVH1 domain containing 3;
101064418	novel_303	LOC101064418	||XM_003969592.2:liver carboxylesterase 2-like;
101064419	fru-miR-214	LOC101064419	||XM_003969759.2:ERO1-like protein alpha;
101064422	novel_358	LOC101064422	||XM_003971205.1:gap junction beta-1 protein-like;
101064423	novel_388,fru-miR-133	LOC101064423	|
101064426	novel_451	trappc5	||XM_003972076.2:trafficking protein particle complex 5;
101064429	novel_303	lrig1	||XM_011614079.1:leucine-rich repeats and immunoglobulin-like domains 1;
101064432	novel_318	ndufaf2	||XM_003974850.2:NADH dehydrogenase (ubiquinone) complex I%2C assembly factor 2;
101064433	novel_310	LOC101064433	||XM_003974933.2:septin-2;
101064434	novel_128	taok3	||XM_003975098.2:TAO kinase 3%2C transcript variant X1;|XM_011615960.1:TAO kinase 3%2C transcript variant X2;
101064435	novel_481	cnnm4	||XM_011615948.1:cyclin and CBS domain divalent metal cation transport mediator 4;
101064438	novel_538	LOC101064438	||XM_011617806.1:tubulin alpha chain;
101064439	fru-miR-196b	LOC101064439	||XM_011618254.1:adenylate cyclase type 8-like;
101064441	fru-miR-15a	slc38a8	||XM_003977734.1:solute carrier family 38%2C member 8;
101064442	novel_157,novel_320	LOC101064442	||XM_011619024.1:trypsin-3-like;
101064444	fru-miR-92	LOC101064444	||XM_011619442.1:TNF receptor-associated factor 2-like;
101064446	novel_407	polr2b	||XM_003979379.2:polymerase (RNA) II (DNA directed) polypeptide B%2C 140kDa;
101064447	novel_100	LOC101064447	||XR_966215.1:kelch-like protein 6%2C transcript variant X2;|XM_003979549.2:kelch-like protein 6%2C transcript variant X1;
101064448	fru-miR-214	LOC101064448	||XM_003979838.2:neutral amino acid transporter B(0)-like;
101064452	novel_409	tex30	||XM_003962067.2:testis expressed 30;
101064453	novel_544	LOC101064453	||XM_011612541.1:contactin-associated protein-like 5;
101064454	fru-miR-27b	sema5b	||XM_011613712.1:sema domain%2C seven thrombospondin repeats (type 1 and type 1-like)%2C transmembrane domain (TM) and short cytoplasmic domain%2C (semaphorin) 5B;
101064455	novel_303	ptbp1	||XM_003962373.2:polypyrimidine tract binding protein 1;
101064456	novel_407,novel_343	arel1	||XM_003962447.2:apoptosis resistant E3 ubiquitin protein ligase 1;
101064457	fru-miR-214	pdcd10	||XM_003962533.2:programmed cell death 10;
101064459	novel_538	LOC101064459	||XM_011621173.1:PDZ domain-containing protein 4-like;
101064463	novel_342,novel_358	LOC101064463	||XM_011602870.1:probable G-protein coupled receptor 125;
101064466	novel_512	LOC101064466	||XM_003964385.1:uncharacterized LOC101064466;
101064468	fru-miR-210	LOC101064468	||XM_011604339.1:somatostatin receptor type 5-like;
101064470	novel_358	LOC101064470	||XM_003965639.2:protein eva-1 homolog B-like;
101064471	novel_310,novel_320	atp2c1	||XM_003965799.2:ATPase%2C Ca++ transporting%2C type 2C%2C member 1%2C transcript variant X1;|XM_011605216.1:ATPase%2C Ca++ transporting%2C type 2C%2C member 1%2C transcript variant X2;
101064472	fru-miR-125a	col14a1	||XM_011605511.1:collagen%2C type XIV%2C alpha 1%2C transcript variant X3;|XM_011605510.1:collagen%2C type XIV%2C alpha 1%2C transcript variant X2;|XM_011605509.1:collagen%2C type XIV%2C alpha 1%2C transcript variant X1;
101064473	fru-miR-214,novel_518	LOC101064473	||XM_003966201.1:solute carrier family 40 member 1-like;
101064476	fru-miR-27b	smad3	||XM_003967452.2:SMAD family member 3;
101064477	novel_188	LOC101064477	||XM_011607606.1:coiled-coil domain-containing protein 113-like;
101064479	fru-miR-210	sebox	||XM_003968726.2:SEBOX homeobox;
101064482	novel_388	dpep1	||XM_003969925.2:dipeptidase 1 (renal);
101064484	novel_538	LOC101064484	||XM_003970886.2:protein FAM53C-like;
101064488	fru-miR-210,fru-miR-214,fru-let-7d,fru-let-7b	utrn	||XM_011612146.1:utrophin%2C transcript variant X3;|XM_011612148.1:utrophin%2C transcript variant X5;|XM_011612145.1:utrophin%2C transcript variant X2;|XM_011612147.1:utrophin%2C transcript variant X4;|XM_011612144.1:utrophin%2C transcript variant X1;|XM_011612150.1:utrophin%2C transcript variant X6;
101064491	novel_538	ina	||XM_003972560.2:internexin neuronal intermediate filament protein%2C alpha;
101064492	novel_57	LOC101064492	||XM_011613151.1:pleckstrin homology domain-containing family A member 5-like;
101064494	novel_534	LOC101064494	||XM_003972952.2:unique cartilage matrix-associated protein-like;
101064496	novel_457	LOC101064496	||XM_003973420.2:suppressor of tumorigenicity 7 protein-like%2C transcript variant X2;|XM_011614046.1:suppressor of tumorigenicity 7 protein-like%2C transcript variant X1;
101064504	fru-miR-214	LOC101064504	||XM_003975907.2:frizzled-8-like;
101064505	novel_538	LOC101064505	||XM_003975972.2:calmodulin-alpha-like;
101064507	novel_388	gnas	||XM_011617264.1:GNAS complex locus;
101064508	fru-miR-122	LOC101064508	||XM_011617458.1:dihydropyridine-sensitive L-type skeletal muscle calcium channel subunit alpha-1-like;
101064509	novel_542	LOC101064509	||XM_011617639.1:cytochrome c oxidase subunit 7A2%2C mitochondrial;
101064511	novel_234,novel_358	rnf169	||XM_003976924.2:ring finger protein 169;
101064513	novel_402,novel_538,novel_450	LOC101064513	||XM_003977344.1:wolframin-like;
101064514	novel_358,novel_451,novel_318,novel_167	trmt13	||XM_011618672.1:tRNA methyltransferase 13 homolog (S. cerevisiae);
101064517	novel_320	LOC101064517	||XM_011619688.1:RNA-binding protein NOB1-like%2C transcript variant X2;|XM_011619687.1:RNA-binding protein NOB1-like%2C transcript variant X1;
101064518	novel_358,novel_538	grip2	||XM_011619845.1:glutamate receptor interacting protein 2;
101064519	novel_188	LOC101064519	||XM_003978672.2:chromosome unknown open reading frame%2C human C8orf59%2C transcript variant X1;|XM_011620028.1:chromosome unknown open reading frame%2C human C8orf59%2C transcript variant X2;
101064520	novel_249	LOC101064520	||XM_011620121.1:chromosome unknown open reading frame%2C human C9orf41;
101064521	fru-miR-22a,novel_388	LOC101064521	|
101064522	novel_365,novel_160	LOC101064522	||XM_011620735.1:leukocyte elastase inhibitor-like;
101064527	novel_544,novel_234	LOC101064527	||XM_011603350.1:cdc42 effector protein 4-like;
101064528	novel_167	LOC101064528	||XM_011604623.1:heparan sulfate glucosamine 3-O-sulfotransferase 6-like;
101064529	fru-miR-199,novel_320	prmt2	||XM_011610708.1:protein arginine methyltransferase 2%2C transcript variant X2;|XM_011610703.1:protein arginine methyltransferase 2%2C transcript variant X1;
101064530	novel_124	LOC101064530	||XM_011619634.1:SLIT and NTRK-like protein 3;
101064535	novel_124	LOC101064535	||XM_003964683.2:neuropeptide B-like;
101064536	novel_103,fru-miR-15a,novel_290	rmi2	||XM_003964849.2:RecQ mediated genome instability 2;
101064538	novel_527	ldlrad4	||XM_011605305.1:low density lipoprotein receptor class A domain containing 4%2C transcript variant X1;|XM_011605307.1:low density lipoprotein receptor class A domain containing 4%2C transcript variant X3;|XM_011605308.1:low density lipoprotein receptor class A domain containing 4%2C transcript variant X4;|XM_011605306.1:low density lipoprotein receptor class A domain containing 4%2C transcript v…
101064540	fru-miR-24-3p,novel_124	LOC101064540	||XM_011605626.1:nuclear receptor ROR-alpha-like;
101064542	novel_538	LOC101064542	||XM_011606481.1:ADP-ribosylation factor-like protein 11%2C transcript variant X2;|XR_964727.1:ADP-ribosylation factor-like protein 11%2C transcript variant X3;|XR_964728.1:ADP-ribosylation factor-like protein 11%2C transcript variant X4;|XM_011606480.1:ADP-ribosylation factor-like protein 11%2C transcript variant X1;
101064543	novel_317	cacna2d1	||XM_011606942.1:calcium channel%2C voltage-dependent%2C alpha 2/delta subunit 1;
101064544	novel_167	eea1	||XM_003967305.2:early endosome antigen 1;
101064547	novel_388	ppp1r16a	||XM_003967856.2:protein phosphatase 1%2C regulatory subunit 16A;
101064548	novel_534	LOC101064548	||XM_003968094.1:sex-determining region Y protein-like;
101064549	novel_157	LOC101064549	||XM_011608127.1:uncharacterized LOC101064549;
101064553	novel_495	fgr	||XM_011608895.1:FGR proto-oncogene%2C Src family tyrosine kinase%2C transcript variant X3;|XM_003968885.2:FGR proto-oncogene%2C Src family tyrosine kinase%2C transcript variant X1;|XM_011608894.1:FGR proto-oncogene%2C Src family tyrosine kinase%2C transcript variant X2;
101064557	novel_195,novel_534	fgf3	||XM_003969450.1:fibroblast growth factor 3;
101064562	fru-miR-132	LOC101064562	||XM_003970082.2:mothers against decapentaplegic homolog 5%2C transcript variant X1;|XM_011610384.1:mothers against decapentaplegic homolog 5%2C transcript variant X2;
101064565	novel_217,novel_140,fru-miR-22b	LOC101064565	||XM_003970414.2:rho GTPase-activating protein 22-like;
101064567	novel_265	cxxc5	||XM_003971284.2:CXXC finger protein 5%2C transcript variant X1;|XM_011611606.1:CXXC finger protein 5%2C transcript variant X2;
101064568	fru-miR-187	fndc4	||XM_011612034.1:fibronectin type III domain containing 4;
101064569	novel_548	LOC101064569	||XM_011612252.1:cysteine-rich secretory protein 2-like;
101064570	novel_296,novel_128	sod3	||XM_011612385.1:superoxide dismutase 3%2C extracellular;
101064574	fru-miR-210,novel_409,novel_538	LOC101064574	||XM_011613383.1:voltage-dependent L-type calcium channel subunit alpha-1C-like;
101064578	novel_265	pdzrn3	||XM_003973731.2:PDZ domain containing ring finger 3;
101064582	novel_365	fgf10	||XM_003975015.2:fibroblast growth factor 10;
101064583	fru-miR-15a,fru-miR-214	epb41l3	||XM_011616148.1:erythrocyte membrane protein band 4.1-like 3%2C transcript variant X6;|XM_011616147.1:erythrocyte membrane protein band 4.1-like 3%2C transcript variant X5;|XM_011616144.1:erythrocyte membrane protein band 4.1-like 3%2C transcript variant X2;|XM_011616145.1:erythrocyte membrane protein band 4.1-like 3%2C transcript variant X3;|XM_011616143.1:erythrocyte membrane protein band 4.1-…
101064585	novel_534	depdc5	||XM_011616323.1:DEP domain containing 5%2C transcript variant X2;|XM_011616327.1:DEP domain containing 5%2C transcript variant X5;|XM_011616326.1:DEP domain containing 5%2C transcript variant X4;|XM_011616324.1:DEP domain containing 5%2C transcript variant X3;|XM_011616322.1:DEP domain containing 5%2C transcript variant X1;|XM_011616328.1:DEP domain containing 5%2C transcript variant X6;
101064587	novel_544	c8b	||XM_003975828.2:complement component 8%2C beta polypeptide;
101064589	novel_320	bnc1	||XM_011617193.1:basonuclin 1;
101064593	novel_388	yif1b	||XM_003977065.2:Yip1 interacting factor homolog B (S. cerevisiae);
101064595	novel_358	LOC101064595	||XM_011619240.1:ras-related C3 botulinum toxin substrate 3%2C transcript variant X2;|XM_003977975.2:ras-related C3 botulinum toxin substrate 3%2C transcript variant X1;
101064596	novel_265,fru-miR-22b	LOC101064596	||XM_011619351.1:Fc receptor-like protein 5%2C transcript variant X1;|XM_011619352.1:Fc receptor-like protein 5%2C transcript variant X2;|XM_011619353.1:Fc receptor-like protein 5%2C transcript variant X3;
101064597	fru-miR-133	LOC101064597	||XM_011619516.1:ATP-dependent RNA helicase DDX39A-like%2C transcript variant X2;|XM_011619515.1:ATP-dependent RNA helicase DDX39A-like%2C transcript variant X1;
101064600	fru-miR-22b,novel_402	slirp	||XM_003978589.2:SRA stem-loop interacting RNA binding protein;
101064602	novel_389,novel_388,novel_365	LOC101064602	||XM_011620545.1:uncharacterized LOC101064602;
101064603	fru-miR-103,novel_303	LOC101064603	||XM_011620680.1:neutrophil cytosol factor 2-like;
101064605	novel_554,novel_312,novel_303,novel_320,fru-miR-103	LOC101064605	||XM_011621376.1:basement membrane-specific heparan sulfate proteoglycan core protein-like;
101064608	novel_548	LOC101064608	||XM_003961174.2:zinc finger protein 503-like;
101064611	novel_320	LOC101064611	||XM_003961574.2:MAGUK p55 subfamily member 3-like;
101064614	novel_388	mboat2	||XM_003962696.2:membrane bound O-acyltransferase domain containing 2;
101064615	novel_296	LOC101064615	||XM_003963089.2:rho-related GTP-binding protein Rho6;
101064616	novel_445,novel_265	hes3	||XM_003963259.1:hes family bHLH transcription factor 3;
101064617	novel_358	b4galt5	||XM_003963335.2:UDP-Gal:betaGlcNAc beta 1%2C4- galactosyltransferase%2C polypeptide 5%2C transcript variant X1;|XM_011602485.1:UDP-Gal:betaGlcNAc beta 1%2C4- galactosyltransferase%2C polypeptide 5%2C transcript variant X2;
101064621	novel_388,novel_128	LOC101064621	||XM_003964305.2:tryptase-2-like;
101064625	fru-miR-214	slc38a9	||XM_011604421.1:solute carrier family 38%2C member 9%2C transcript variant X2;|XM_011604420.1:solute carrier family 38%2C member 9%2C transcript variant X1;
101064626	fru-miR-27c	crhbp	||XM_003965326.2:corticotropin releasing hormone binding protein;
101064627	novel_124,novel_71,novel_140	orai1	||XM_003965487.2:ORAI calcium release-activated calcium modulator 1;
101064628	novel_234,novel_542,novel_57	LOC101064628	||XM_011605147.1:zinc finger protein 385D-like;
101064629	novel_532	gba	||XM_003966278.2:glucosidase%2C beta%2C acid;
101064633	novel_157,novel_306,novel_326	LOC101064633	||XM_003966902.2:homeobox protein HMX2-like;
101064634	novel_35,novel_496,novel_148	sepsecs	||XM_003966979.2:Sep (O-phosphoserine) tRNA:Sec (selenocysteine) tRNA synthase%2C transcript variant X1;|XM_011606770.1:Sep (O-phosphoserine) tRNA:Sec (selenocysteine) tRNA synthase%2C transcript variant X2;
101064637	novel_265,novel_409	bhlhe22	||XM_003967936.1:basic helix-loop-helix family%2C member e22;
101064638	novel_217	LOC101064638	||XM_003968014.2:elastase-1-like;
101064639	fru-miR-205,novel_409,novel_538,novel_148	stx1a	||XM_011608475.1:syntaxin 1A (brain);
101064640	novel_140,novel_450	dhx34	||XM_011608612.1:DEAH (Asp-Glu-Ala-His) box polypeptide 34%2C transcript variant X2;|XM_011608611.1:DEAH (Asp-Glu-Ala-His) box polypeptide 34%2C transcript variant X1;
101064644	novel_388,novel_35,fru-miR-25	ints2	||XM_011611058.1:integrator complex subunit 2%2C transcript variant X1;|XM_011611059.1:integrator complex subunit 2%2C transcript variant X2;
101064647	novel_310,fru-miR-133	LOC101064647	||XM_011611751.1:ankyrin repeat and EF-hand domain-containing protein 1-like;
101064651	fru-miR-181a-5p,novel_7	tspan11	||XM_003972795.2:tetraspanin 11%2C transcript variant X2;|XM_011613348.1:tetraspanin 11%2C transcript variant X1;
101064653	novel_347,novel_326	slc25a26	||XM_003973503.2:solute carrier family 25 (S-adenosylmethionine carrier)%2C member 26;
101064654	novel_240	LOC101064654	||XM_003973812.1:uncharacterized LOC101064654;
101064655	novel_310,novel_290	LOC101064655	||XM_003974851.1:forkhead box protein D5-A-like;
101064656	fru-miR-103	cldn5	||XM_011615799.1:claudin 5;
101064658	novel_358	LOC101064658	||XM_011615950.1:transcriptional activator protein Pur-beta;
101064660	novel_160,novel_320	tmub1	||XM_011617107.1:transmembrane and ubiquitin-like domain containing 1%2C transcript variant X1;|XM_003976196.2:transmembrane and ubiquitin-like domain containing 1%2C transcript variant X2;
101064661	novel_195,novel_167	LOC101064661	||XM_003976782.2:transcription elongation factor A protein 2-like;
101064663	novel_57,novel_481	pskh1	||XM_003977735.2:protein serine kinase H1;
101064664	novel_426,novel_548	LOC101064664	||XM_003977815.2:anionic trypsin-1-like;
101064666	novel_157,novel_265	LOC101064666	||XM_003978129.2:tenascin-like;
101064668	fru-miR-22b,fru-miR-22a	ttc26	||XM_011620872.1:tetratricopeptide repeat domain 26;
101064669	novel_358	LOC101064669	||XM_003979550.2:4-hydroxyphenylpyruvate dioxygenase-like;
101064670	novel_500,novel_499	LOC101064670	||XM_011621505.1:F-box only protein 50-like;
101064671	fru-miR-22b	LOC101064671	||XM_011621588.1:pancreatic alpha-amylase-like;
101064673	fru-miR-214	LOC101064673	||XM_011613129.1:dual specificity mitogen-activated protein kinase kinase 6-like;
101064675	novel_388	cdca7	||XM_003961909.2:cell division cycle associated 7%2C transcript variant X2;|XM_011609646.1:cell division cycle associated 7%2C transcript variant X1;
101064677	novel_538,novel_390,novel_496	neb	||XM_011613258.1:nebulin%2C transcript variant X1;|XM_011613264.1:nebulin%2C transcript variant X2;
101064679	novel_160	LOC101064679	||XM_003962534.2:guanine nucleotide-binding protein G(q) subunit alpha%2C transcript variant X1;|XM_003962535.2:guanine nucleotide-binding protein G(q) subunit alpha%2C transcript variant X2;
101064681	novel_296	LOC101064681	||XM_011621178.1:neural cell adhesion molecule L1-like;
101064684	novel_318	LOC101064684	||XM_003963576.1:thyrotropin-releasing hormone receptor-like;
101064685	novel_157	kndc1	||XM_011602871.1:kinase non-catalytic C-lobe domain (KIND) containing 1;
101064687	novel_217	LOC101064687	||XM_011603320.1:NFU1 iron-sulfur cluster scaffold homolog%2C mitochondrial-like;
101064689	novel_548	LOC101064689	||XM_003964923.2:cytochrome c oxidase subunit 6A%2C mitochondrial;
101064690	novel_365	apol3	||XM_003965004.2:apolipoprotein L%2C 3;
101064700	novel_188	poldip2	||XM_003968727.2:polymerase (DNA-directed)%2C delta interacting protein 2%2C transcript variant X1;|XM_011608731.1:polymerase (DNA-directed)%2C delta interacting protein 2%2C transcript variant X2;
101064702	novel_388	LOC101064702	||XM_011609038.1:protein L-Myc-1b-like%2C transcript variant X1;|XM_011609039.1:protein L-Myc-1b-like%2C transcript variant X2;
101064703	novel_88,fru-miR-210,novel_160,novel_358,novel_538,novel_534	LOC101064703	||XM_011609103.1:tax1-binding protein 1 homolog B-like%2C transcript variant X4;|XM_011609102.1:tax1-binding protein 1 homolog B-like%2C transcript variant X3;|XM_011609101.1:tax1-binding protein 1 homolog B-like%2C transcript variant X2;|XM_011609099.1:tax1-binding protein 1 homolog B-like%2C transcript variant X1;
101064704	novel_303	LOC101064704	||XM_003969926.2:sulfotransferase family cytosolic 2B member 1-like;
101064705	novel_445	pdzd11	||XM_003970166.2:PDZ domain containing 11%2C transcript variant X1;|XM_011610457.1:PDZ domain containing 11%2C transcript variant X2;
101064708	novel_358	tpst1	||XM_011611384.1:tyrosylprotein sulfotransferase 1%2C transcript variant X2;|XM_011611385.1:tyrosylprotein sulfotransferase 1%2C transcript variant X3;|XM_011611383.1:tyrosylprotein sulfotransferase 1%2C transcript variant X1;
101064710	novel_265,novel_217	epm2a	||XM_003971771.2:epilepsy%2C progressive myoclonus type 2A%2C Lafora disease (laforin);
101064712	novel_296	nt5c2	||XM_003972561.2:5'-nucleotidase%2C cytosolic II;
101064713	fru-miR-214,novel_413,novel_233	gnai1	||XM_011613286.1:guanine nucleotide binding protein (G protein)%2C alpha inhibiting activity polypeptide 1;
101064714	novel_519,fru-miR-193	rbm17	||XM_011613524.1:RNA binding motif protein 17%2C transcript variant X1;|XM_011613526.1:RNA binding motif protein 17%2C transcript variant X2;
101064718	novel_300	chst7	||XM_003973895.2:carbohydrate (N-acetylglucosamine 6-O) sulfotransferase 7;
[truncated: 10,465 more rows]
