# Supplementary material for: Identification of sex differentiation-related microRNA and long non-coding RNA in Takifugu rubripes gonads
Source: Sci Rep. 2021 Apr 2;11:7459. doi: 10.1038/s41598-021-83891-w (PMC8018949; doi:10.1038/s41598-021-83891-w)
Supplement: Supplementary file 6 — Supplementary File S5. [file 41598_2021_83891_MOESM6_ESM.xlsx]

## Sheet: Sheet1
Sample name	Raw reads	Clean reads	Clean bases	Total mapped	Multiple mapped	Uniquely mapped
Female	95060334	92214964	13.83G	69773943 (75.66%)	2793318 (3.03%)	66980625 (72.64%)
Male	85738818	83050486	12.46G	55367530 (66.67%)	2118089 (2.55%)	53249441 (64.12%)
