# Supplementary material for: Identification of sex differentiation-related microRNA and long non-coding RNA in Takifugu rubripes gonads
Source: Sci Rep. 2021 Apr 2;11:7459. doi: 10.1038/s41598-021-83891-w (PMC8018949; doi:10.1038/s41598-021-83891-w)
Supplement: Supplementary file 7 — Supplementary File S6. [file 41598_2021_83891_MOESM7_ESM.xltx]

## Sheet: mRNA_information
Novel_lncRNA_ID	Novel_lncRNA_Gene_ID	Gene_Type	Status	Chromosome	Start	End	Strand	Exon_number	Length	ORF
LNC_000217	XLOC_004935	lincRNA	Novel_lncRNA	NC_018893.1	8676051	8676583	+	2	371	75
LNC_000216	XLOC_004930	lincRNA	Novel_lncRNA	NC_018893.1	8659311	8666579	+	4	1678	146
LNC_000215	XLOC_004918	intronic_lncRNA	Novel_lncRNA	NC_018893.1	8274187	8276477	+	4	2011	168
LNC_000214	XLOC_004905	lincRNA	Novel_lncRNA	NC_018893.1	8139255	8140481	+	3	463	102
LNC_000213	XLOC_004887	lincRNA	Novel_lncRNA	NC_018893.1	7491871	7492622	+	2	720	154
LNC_000212	XLOC_004882	antisense_lncRNA	Novel_lncRNA	NC_018893.1	7458880	7463921	+	4	839	87
LNC_000211	XLOC_004859	antisense_lncRNA	Novel_lncRNA	NC_018893.1	6593331	6599104	+	2	317	105
LNC_000210	XLOC_004848	antisense_lncRNA	Novel_lncRNA	NC_018893.1	6171448	6174404	+	2	1318	132
LNC_001346	XLOC_028122	lincRNA	Novel_lncRNA	NW_004071271.1	23498	24565	-	3	1027	93
LNC_001347	XLOC_028143	intronic_lncRNA	Novel_lncRNA	NW_004071274.1	81069	81602	+	2	350	116
LNC_001344	XLOC_028122	lincRNA	Novel_lncRNA	NW_004071271.1	23498	24565	-	2	1037	93
LNC_001345	XLOC_028122	lincRNA	Novel_lncRNA	NW_004071271.1	23498	24565	-	3	1017	93
LNC_001342	XLOC_028073	intronic_lncRNA	Novel_lncRNA	NW_004071265.1	9055	10781	+	2	316	105
LNC_001343	XLOC_028121	antisense_lncRNA	Novel_lncRNA	NW_004071271.1	17434	19553	-	2	1643	239
LNC_000219	XLOC_004977	intronic_lncRNA	Novel_lncRNA	NC_018893.1	9945211	9947931	+	5	485	133
LNC_000218	XLOC_004974	intronic_lncRNA	Novel_lncRNA	NC_018893.1	9819877	9820307	+	2	349	93
LNC_001188	XLOC_025529	antisense_lncRNA	Novel_lncRNA	NC_018910.1	10050094	10050395	-	2	222	73
LNC_001189	XLOC_025544	antisense_lncRNA	Novel_lncRNA	NC_018910.1	10274349	10280476	-	2	5593	167
LNC_001180	XLOC_025313	antisense_lncRNA	Novel_lncRNA	NC_018910.1	6004610	6007031	-	2	2338	394
LNC_001181	XLOC_025315	intronic_lncRNA	Novel_lncRNA	NC_018910.1	6010355	6012880	-	8	1446	406
LNC_001182	XLOC_025321	intronic_lncRNA	Novel_lncRNA	NC_018910.1	6067041	6067807	-	3	234	78
LNC_001183	XLOC_025365	lincRNA	Novel_lncRNA	NC_018910.1	7544746	7546511	-	2	759	155
LNC_001184	XLOC_025368	antisense_lncRNA	Novel_lncRNA	NC_018910.1	7556122	7558209	-	4	1143	161
LNC_001185	XLOC_025456	intronic_lncRNA	Novel_lncRNA	NC_018910.1	9017412	9017713	-	2	221	73
LNC_001186	XLOC_025491	lincRNA	Novel_lncRNA	NC_018910.1	9640658	9641122	-	2	320	92
LNC_001187	XLOC_025502	intronic_lncRNA	Novel_lncRNA	NC_018910.1	9732075	9732509	-	2	229	75
LNC_000109	XLOC_002480	intronic_lncRNA	Novel_lncRNA	NC_018891.1	6873007	6873990	+	3	339	112
LNC_000108	XLOC_002479	intronic_lncRNA	Novel_lncRNA	NC_018891.1	6865958	6868642	+	2	204	67
LNC_000103	XLOC_002383	intronic_lncRNA	Novel_lncRNA	NC_018891.1	5111326	5113647	+	9	1188	342
LNC_000102	XLOC_002375	intronic_lncRNA	Novel_lncRNA	NC_018891.1	4832164	4833105	+	2	255	84
LNC_000101	XLOC_002374	intronic_lncRNA	Novel_lncRNA	NC_018891.1	4819471	4819793	+	2	232	77
LNC_000100	XLOC_002348	intronic_lncRNA	Novel_lncRNA	NC_018891.1	4006803	4007823	+	2	292	97
LNC_000107	XLOC_002443	antisense_lncRNA	Novel_lncRNA	NC_018891.1	6292066	6296984	+	2	4770	155
LNC_000106	XLOC_002402	intronic_lncRNA	Novel_lncRNA	NC_018891.1	5553250	5554096	+	3	371	122
LNC_000105	XLOC_002401	intronic_lncRNA	Novel_lncRNA	NC_018891.1	5550186	5551590	+	5	487	161
LNC_000104	XLOC_002383	intronic_lncRNA	Novel_lncRNA	NC_018891.1	5111326	5113647	+	9	1184	341
LNC_001980	XLOC_036678	lincRNA	Novel_lncRNA	NW_004074913.1	1778	2262	+	3	361	98
LNC_001981	XLOC_036682	lincRNA	Novel_lncRNA	NW_004074921.1	36	2188	+	4	1908	143
LNC_001982	XLOC_036686	lincRNA	Novel_lncRNA	NW_004074923.1	1151	2281	+	3	1049	88
LNC_001983	XLOC_036691	lincRNA	Novel_lncRNA	NW_004074928.1	257	682	+	2	310	103
LNC_001984	XLOC_036693	lincRNA	Novel_lncRNA	NW_004074928.1	1793	2229	-	2	392	130
LNC_001985	XLOC_036700	lincRNA	Novel_lncRNA	NW_004074941.1	40	776	+	2	539	127
LNC_001986	XLOC_036705	lincRNA	Novel_lncRNA	NW_004074949.1	15	2200	+	2	1221	244
LNC_001987	XLOC_036707	lincRNA	Novel_lncRNA	NW_004074951.1	20	2245	+	5	801	158
LNC_001988	XLOC_036718	lincRNA	Novel_lncRNA	NW_004074964.1	1470	2231	-	3	608	115
LNC_001989	XLOC_036718	lincRNA	Novel_lncRNA	NW_004074964.1	1470	2231	-	2	476	101
LNC_001298	XLOC_027623	antisense_lncRNA	Novel_lncRNA	NW_004071228.1	26602	27222	-	2	596	103
LNC_001299	XLOC_027626	lincRNA	Novel_lncRNA	NW_004071228.1	56689	57829	-	3	1088	123
LNC_001294	XLOC_027501	lincRNA	Novel_lncRNA	NW_004071216.1	104853	106605	-	2	1580	131
LNC_001295	XLOC_027504	intronic_lncRNA	Novel_lncRNA	NW_004071217.1	18806	19599	+	3	230	76
LNC_001296	XLOC_027555	intronic_lncRNA	Novel_lncRNA	NW_004071223.1	6492	10251	+	5	588	195
LNC_001297	XLOC_027558	intronic_lncRNA	Novel_lncRNA	NW_004071223.1	19011	20196	+	3	277	92
LNC_001290	XLOC_027477	intronic_lncRNA	Novel_lncRNA	NW_004071215.1	4686	4975	-	2	211	70
LNC_001291	XLOC_027495	lincRNA	Novel_lncRNA	NW_004071216.1	115159	118008	+	2	2794	114
LNC_001292	XLOC_027501	lincRNA	Novel_lncRNA	NW_004071216.1	104853	106605	-	4	1591	129
LNC_001293	XLOC_027501	lincRNA	Novel_lncRNA	NW_004071216.1	104853	106605	-	3	1645	135
LNC_001968	XLOC_036627	lincRNA	Novel_lncRNA	NW_004074844.1	1123	9083	+	3	373	120
LNC_001969	XLOC_036633	lincRNA	Novel_lncRNA	NW_004074848.1	2180	4245	+	2	2035	196
LNC_001348	XLOC_028156	lincRNA	Novel_lncRNA	NW_004071275.1	7284	9182	-	3	1668	142
LNC_001962	XLOC_036583	lincRNA	Novel_lncRNA	NW_004074811.1	2	1230	+	2	386	74
LNC_001963	XLOC_036586	lincRNA	Novel_lncRNA	NW_004074817.1	7500	8581	+	2	626	68
LNC_001960	XLOC_036537	lincRNA	Novel_lncRNA	NW_004074738.1	1699	2470	-	2	322	106
LNC_001349	XLOC_028161	lincRNA	Novel_lncRNA	NW_004071276.1	1	10615	-	2	10585	183
LNC_001966	XLOC_036609	lincRNA	Novel_lncRNA	NW_004074830.1	1	3996	-	2	3744	223
LNC_001967	XLOC_036609	lincRNA	Novel_lncRNA	NW_004074830.1	1	4906	-	2	1699	158
LNC_001964	XLOC_036597	lincRNA	Novel_lncRNA	NW_004074822.1	2829	4284	-	5	988	252
LNC_001965	XLOC_036609	lincRNA	Novel_lncRNA	NW_004074830.1	1	3990	-	2	3702	211
LNC_001340	XLOC_028037	lincRNA	Novel_lncRNA	NW_004071263.1	68	727	-	2	577	145
LNC_001341	XLOC_028038	lincRNA	Novel_lncRNA	NW_004071263.1	1116	2243	-	2	802	147
LNC_000965	XLOC_020479	lincRNA	Novel_lncRNA	NC_018906.1	263631	264691	-	2	306	82
LNC_000964	XLOC_020471	intronic_lncRNA	Novel_lncRNA	NC_018906.1	146651	148766	-	3	397	132
LNC_000967	XLOC_020557	intronic_lncRNA	Novel_lncRNA	NC_018906.1	2119926	2120808	-	3	237	78
LNC_000966	XLOC_020545	lincRNA	Novel_lncRNA	NC_018906.1	1962378	1963141	-	2	268	89
LNC_000961	XLOC_020457	lincRNA	Novel_lncRNA	NC_018906.1	11120581	11122283	+	3	1619	165
LNC_000960	XLOC_020427	intronic_lncRNA	Novel_lncRNA	NC_018906.1	10589374	10590449	+	2	272	90
LNC_000963	XLOC_020467	intronic_lncRNA	Novel_lncRNA	NC_018906.1	130682	131479	-	2	687	114
LNC_000962	XLOC_020460	intronic_lncRNA	Novel_lncRNA	NC_018906.1	10636	11186	-	3	402	133
LNC_000969	XLOC_020598	intronic_lncRNA	Novel_lncRNA	NC_018906.1	2655007	2655509	-	2	423	140
LNC_000968	XLOC_020594	intronic_lncRNA	Novel_lncRNA	NC_018906.1	2571787	2573453	-	4	587	176
LNC_002059	XLOC_037390	lincRNA	Novel_lncRNA	NW_004075478.1	5705	7690	-	2	1794	122
LNC_002058	XLOC_037387	lincRNA	Novel_lncRNA	NW_004075475.1	1	7829	-	3	5933	94
LNC_001728	XLOC_033932	lincRNA	Novel_lncRNA	NW_004072722.1	34	2446	-	2	2161	122
LNC_001729	XLOC_033934	lincRNA	Novel_lncRNA	NW_004072724.1	121	2152	-	3	1521	96
LNC_000819	XLOC_017888	lincRNA	Novel_lncRNA	NC_018904.1	3893480	3895740	+	2	332	80
LNC_000818	XLOC_017868	intronic_lncRNA	Novel_lncRNA	NC_018904.1	3621045	3622081	+	3	242	80
LNC_001432	XLOC_029375	intronic_lncRNA	Novel_lncRNA	NW_004071779.1	33771	34363	+	4	324	107
LNC_001433	XLOC_029376	intronic_lncRNA	Novel_lncRNA	NW_004071779.1	34965	36334	+	4	318	105
LNC_001434	XLOC_029377	intronic_lncRNA	Novel_lncRNA	NW_004071779.1	36473	39121	+	2	910	303
LNC_001435	XLOC_029383	lincRNA	Novel_lncRNA	NW_004071780.1	50142	50908	+	2	690	118
LNC_001436	XLOC_029389	lincRNA	Novel_lncRNA	NW_004071782.1	4812	7983	+	2	3128	144
LNC_001437	XLOC_029389	lincRNA	Novel_lncRNA	NW_004071782.1	4813	7983	+	2	3149	144
LNC_000811	XLOC_017726	intronic_lncRNA	Novel_lncRNA	NC_018903.1	12273970	12274580	-	2	540	131
LNC_000810	XLOC_017725	intronic_lncRNA	Novel_lncRNA	NC_018903.1	12271973	12272548	-	4	319	106
LNC_000813	XLOC_017744	lincRNA	Novel_lncRNA	NC_018904.1	204195	204827	+	2	331	106
LNC_000812	XLOC_017739	intronic_lncRNA	Novel_lncRNA	NC_018904.1	132723	133230	+	3	367	122
LNC_000815	XLOC_017825	lincRNA	Novel_lncRNA	NC_018904.1	2702805	2709394	+	2	6568	128
LNC_000814	XLOC_017746	intronic_lncRNA	Novel_lncRNA	NC_018904.1	214160	214436	+	2	210	70
LNC_000817	XLOC_017847	lincRNA	Novel_lncRNA	NC_018904.1	3051880	3053750	+	3	1651	106
LNC_000816	XLOC_017839	antisense_lncRNA	Novel_lncRNA	NC_018904.1	2868261	2871419	+	3	247	82
LNC_001720	XLOC_033876	lincRNA	Novel_lncRNA	NW_004072653.1	1307	2333	-	2	909	97
LNC_001721	XLOC_033883	lincRNA	Novel_lncRNA	NW_004072664.1	2528	2832	+	2	230	55
LNC_002185	XLOC_039009	lincRNA	Novel_lncRNA	NW_004077247.1	2958	3309	-	2	308	51
LNC_002184	XLOC_039009	lincRNA	Novel_lncRNA	NW_004077247.1	2958	3309	-	2	330	53
LNC_002187	XLOC_039012	lincRNA	Novel_lncRNA	NW_004077253.1	167	4332	-	3	825	123
LNC_002186	XLOC_039009	lincRNA	Novel_lncRNA	NW_004077247.1	2958	3309	-	2	330	53
LNC_002181	XLOC_038959	lincRNA	Novel_lncRNA	NW_004077208.1	65	1758	+	4	585	85
LNC_002180	XLOC_038959	lincRNA	Novel_lncRNA	NW_004077208.1	65	1758	+	5	525	85
LNC_002183	XLOC_038972	lincRNA	Novel_lncRNA	NW_004077218.1	1076	2010	+	2	755	106
LNC_002182	XLOC_038965	lincRNA	Novel_lncRNA	NW_004077209.1	3363	3750	-	2	360	71
LNC_002189	XLOC_039030	lincRNA	Novel_lncRNA	NW_004077260.1	3151	4300	-	2	214	62
LNC_002188	XLOC_039017	lincRNA	Novel_lncRNA	NW_004077256.1	95	699	+	2	340	56
LNC_001504	XLOC_030575	lincRNA	Novel_lncRNA	NW_004072153.1	21570	21953	-	2	289	93
LNC_001505	XLOC_030577	intronic_lncRNA	Novel_lncRNA	NW_004072154.1	5180	6248	+	2	481	90
LNC_001506	XLOC_030582	antisense_lncRNA	Novel_lncRNA	NW_004072156.1	3599	7587	+	2	3192	127
LNC_001507	XLOC_030610	lincRNA	Novel_lncRNA	NW_004072163.1	16023	17667	+	4	1395	129
LNC_001500	XLOC_030458	lincRNA	Novel_lncRNA	NW_004072129.1	3464	6150	+	3	351	102
LNC_001501	XLOC_030483	lincRNA	Novel_lncRNA	NW_004072132.1	23436	24046	+	3	439	146
LNC_001502	XLOC_030543	lincRNA	Novel_lncRNA	NW_004072144.1	3604	7992	+	2	3933	155
LNC_001503	XLOC_030553	lincRNA	Novel_lncRNA	NW_004072145.1	2692	5520	-	2	937	74
LNC_002237	XLOC_039637	antisense_lncRNA	Novel_lncRNA	NW_004077771.1	1374	3759	-	2	232	77
LNC_002236	XLOC_039633	antisense_lncRNA	Novel_lncRNA	NW_004077768.1	1005	1372	-	2	294	81
LNC_002235	XLOC_039621	antisense_lncRNA	Novel_lncRNA	NW_004077763.1	2410	9301	-	2	362	56
LNC_002234	XLOC_039600	lincRNA	Novel_lncRNA	NW_004077749.1	6664	7965	+	2	1222	118
LNC_001508	XLOC_030611	lincRNA	Novel_lncRNA	NW_004072163.1	8225	9233	+	3	427	122
LNC_001509	XLOC_030631	lincRNA	Novel_lncRNA	NW_004072189.1	1455	2876	+	8	889	253
LNC_002231	XLOC_039592	lincRNA	Novel_lncRNA	NW_004077745.1	6453	7599	+	2	313	67
LNC_002230	XLOC_039530	lincRNA	Novel_lncRNA	NW_004077701.1	5514	6093	+	2	472	156
LNC_002001	XLOC_036856	lincRNA	Novel_lncRNA	NW_004075096.1	3701	4097	+	2	309	70
LNC_000587	XLOC_012694	lincRNA	Novel_lncRNA	NC_018899.1	8630966	8631596	+	2	532	68
LNC_000586	XLOC_012655	antisense_lncRNA	Novel_lncRNA	NC_018899.1	7356972	7359997	+	2	1819	167
LNC_000585	XLOC_012655	antisense_lncRNA	Novel_lncRNA	NC_018899.1	7356464	7359997	+	2	1514	148
LNC_000584	XLOC_012611	intronic_lncRNA	Novel_lncRNA	NC_018899.1	6862709	6863058	+	2	277	92
LNC_000583	XLOC_012606	intronic_lncRNA	Novel_lncRNA	NC_018899.1	6753279	6753670	+	3	215	71
LNC_000582	XLOC_012591	antisense_lncRNA	Novel_lncRNA	NC_018899.1	6461427	6463818	+	3	337	89
LNC_000581	XLOC_012538	lincRNA	Novel_lncRNA	NC_018899.1	5586866	5589053	+	3	2007	176
LNC_000580	XLOC_012506	intronic_lncRNA	Novel_lncRNA	NC_018899.1	5049745	5050787	+	3	339	113
LNC_000589	XLOC_012768	intronic_lncRNA	Novel_lncRNA	NC_018899.1	987516	988097	-	2	207	69
LNC_000588	XLOC_012739	intronic_lncRNA	Novel_lncRNA	NC_018899.1	250836	252354	-	4	477	145
LNC_000741	XLOC_015926	intronic_lncRNA	Novel_lncRNA	NC_018902.1	15972105	15972984	+	3	285	95
LNC_000740	XLOC_015848	lincRNA	Novel_lncRNA	NC_018902.1	13862749	13872520	+	2	3775	161
LNC_000743	XLOC_015968	lincRNA	Novel_lncRNA	NC_018902.1	16475933	16483223	+	2	769	103
LNC_000742	XLOC_015927	intronic_lncRNA	Novel_lncRNA	NC_018902.1	16013913	16014582	+	2	239	79
LNC_000745	XLOC_016026	lincRNA	Novel_lncRNA	NC_018902.1	3284483	3285880	-	2	430	84
LNC_000744	XLOC_016003	lincRNA	Novel_lncRNA	NC_018902.1	2395432	2398627	-	2	3167	117
LNC_000747	XLOC_016028	lincRNA	Novel_lncRNA	NC_018902.1	3303514	3304456	-	2	849	127
LNC_000746	XLOC_016028	lincRNA	Novel_lncRNA	NC_018902.1	3298028	3304456	-	4	4431	142
LNC_000749	XLOC_016100	antisense_lncRNA	Novel_lncRNA	NC_018902.1	5900667	5948669	-	2	388	57
LNC_000748	XLOC_016095	lincRNA	Novel_lncRNA	NC_018902.1	5379669	5380407	-	2	465	117
LNC_001612	XLOC_032455	lincRNA	Novel_lncRNA	NW_004072426.1	216669	223020	-	2	6290	113
LNC_001613	XLOC_032475	intronic_lncRNA	Novel_lncRNA	NW_004072427.1	83844	84610	-	3	482	83
LNC_001614	XLOC_032480	intronic_lncRNA	Novel_lncRNA	NW_004072427.1	175804	176216	-	2	231	76
LNC_001615	XLOC_032509	antisense_lncRNA	Novel_lncRNA	NW_004072428.1	28082	28612	-	2	350	97
LNC_001616	XLOC_032547	intronic_lncRNA	Novel_lncRNA	NW_004072430.1	100135	100562	+	2	331	110
LNC_001617	XLOC_032551	lincRNA	Novel_lncRNA	NW_004072430.1	178724	179236	+	2	359	119
LNC_001768	XLOC_034407	lincRNA	Novel_lncRNA	NW_004072939.1	15272	17514	+	3	2029	80
LNC_001769	XLOC_034429	intronic_lncRNA	Novel_lncRNA	NW_004072949.1	5649	6098	-	2	230	76
LNC_001764	XLOC_034354	lincRNA	Novel_lncRNA	NW_004072910.1	11836	14130	+	5	1475	251
LNC_001765	XLOC_034367	lincRNA	Novel_lncRNA	NW_004072913.1	20	996	-	2	831	167
LNC_001766	XLOC_034378	lincRNA	Novel_lncRNA	NW_004072918.1	7704	14072	+	2	6285	145
LNC_001767	XLOC_034395	lincRNA	Novel_lncRNA	NW_004072932.1	4308	6542	-	2	1802	161
LNC_001760	XLOC_034327	lincRNA	Novel_lncRNA	NW_004072898.1	24	1103	-	2	646	82
LNC_001761	XLOC_034347	lincRNA	Novel_lncRNA	NW_004072906.1	1	1520	+	4	1344	117
LNC_001762	XLOC_034349	lincRNA	Novel_lncRNA	NW_004072906.1	17064	17845	+	3	715	86
LNC_001763	XLOC_034352	lincRNA	Novel_lncRNA	NW_004072909.1	15405	15986	-	2	479	118
LNC_000369	XLOC_008152	lincRNA	Novel_lncRNA	NC_018896.1	1062438	1065112	+	4	1860	95
LNC_000368	XLOC_008092	intronic_lncRNA	Novel_lncRNA	NC_018895.1	9147250	9147742	-	2	235	78
LNC_000367	XLOC_008085	lincRNA	Novel_lncRNA	NC_018895.1	9069937	9072716	-	4	1369	141
LNC_000366	XLOC_008081	lincRNA	Novel_lncRNA	NC_018895.1	8929538	8931443	-	2	1884	144
LNC_000365	XLOC_008080	lincRNA	Novel_lncRNA	NC_018895.1	8932435	8934753	-	2	2246	216
LNC_000364	XLOC_008080	lincRNA	Novel_lncRNA	NC_018895.1	8924385	8934760	-	2	1216	156
LNC_000363	XLOC_008079	lincRNA	Novel_lncRNA	NC_018895.1	8921593	8923624	-	2	1564	204
LNC_000362	XLOC_008060	intronic_lncRNA	Novel_lncRNA	NC_018895.1	8651876	8652407	-	2	454	98
LNC_000361	XLOC_008012	antisense_lncRNA	Novel_lncRNA	NC_018895.1	8096555	8099933	-	2	3332	138
LNC_000360	XLOC_007957	lincRNA	Novel_lncRNA	NC_018895.1	7206504	7207376	-	2	535	92
LNC_000569	XLOC_012239	lincRNA	Novel_lncRNA	NC_018898.1	13062011	13066499	-	2	277	92
LNC_000568	XLOC_012217	intronic_lncRNA	Novel_lncRNA	NC_018898.1	12850248	12850805	-	3	402	134
LNC_000561	XLOC_012075	intronic_lncRNA	Novel_lncRNA	NC_018898.1	10051879	10054966	-	3	495	145
LNC_000560	XLOC_012056	lincRNA	Novel_lncRNA	NC_018898.1	9448020	9449831	-	2	1786	157
LNC_000563	XLOC_012147	intronic_lncRNA	Novel_lncRNA	NC_018898.1	11768026	11769882	-	7	1346	331
LNC_000562	XLOC_012093	lincRNA	Novel_lncRNA	NC_018898.1	10515382	10529346	-	3	13783	200
LNC_000565	XLOC_012201	lincRNA	Novel_lncRNA	NC_018898.1	12694855	12696255	-	3	1275	254
LNC_000564	XLOC_012198	lincRNA	Novel_lncRNA	NC_018898.1	12661224	12664342	-	2	331	99
LNC_000567	XLOC_012207	antisense_lncRNA	Novel_lncRNA	NC_018898.1	12746671	12747615	-	2	832	120
LNC_000566	XLOC_012201	lincRNA	Novel_lncRNA	NC_018898.1	12694855	12696255	-	4	1231	238
LNC_002079	XLOC_037707	lincRNA	Novel_lncRNA	NW_004075791.1	3	2203	+	3	1769	119
LNC_001829	XLOC_035160	lincRNA	Novel_lncRNA	NW_004073684.1	128	2542	+	4	453	150
LNC_001828	XLOC_035160	lincRNA	Novel_lncRNA	NW_004073684.1	128	2542	+	5	564	187
LNC_001359	XLOC_028303	intronic_lncRNA	Novel_lncRNA	NW_004071296.1	1163	2246	+	3	392	122
LNC_001358	XLOC_028273	intronic_lncRNA	Novel_lncRNA	NW_004071291.1	54588	55684	+	6	446	148
LNC_001355	XLOC_028232	lincRNA	Novel_lncRNA	NW_004071284.1	476	5223	-	4	340	112
LNC_001354	XLOC_028183	lincRNA	Novel_lncRNA	NW_004071278.1	93112	96111	+	2	2868	118
LNC_001357	XLOC_028240	lincRNA	Novel_lncRNA	NW_004071285.1	39781	41244	+	2	870	101
LNC_001356	XLOC_028237	lincRNA	Novel_lncRNA	NW_004071284.1	89016	90300	-	3	485	159
LNC_001351	XLOC_028164	lincRNA	Novel_lncRNA	NW_004071276.1	34684	57615	-	4	22747	199
LNC_001350	XLOC_028162	lincRNA	Novel_lncRNA	NW_004071276.1	10798	27053	-	3	12958	163
LNC_001353	XLOC_028179	lincRNA	Novel_lncRNA	NW_004071277.1	110239	111244	-	2	886	110
LNC_001352	XLOC_028167	lincRNA	Novel_lncRNA	NW_004071276.1	61928	63894	-	2	1923	97
LNC_001199	XLOC_025839	intronic_lncRNA	Novel_lncRNA	NC_018911.1	2172603	2173680	+	3	205	68
LNC_001198	XLOC_025796	lincRNA	Novel_lncRNA	NC_018911.1	1420590	1424427	+	2	446	98
LNC_001197	XLOC_025757	intronic_lncRNA	Novel_lncRNA	NC_018911.1	495723	496885	+	6	724	241
LNC_001196	XLOC_025737	intronic_lncRNA	Novel_lncRNA	NC_018911.1	116575	117113	+	3	324	108
LNC_001195	XLOC_025707	lincRNA	Novel_lncRNA	NC_018910.1	14277752	14282828	-	3	698	125
LNC_001194	XLOC_025707	lincRNA	Novel_lncRNA	NC_018910.1	14275725	14282772	-	4	1425	107
LNC_001193	XLOC_025627	lincRNA	Novel_lncRNA	NC_018910.1	12376836	12380230	-	5	499	166
LNC_001192	XLOC_025604	lincRNA	Novel_lncRNA	NC_018910.1	11813999	11816610	-	2	2590	145
LNC_001191	XLOC_025580	antisense_lncRNA	Novel_lncRNA	NC_018910.1	11346233	11346989	-	2	637	98
LNC_001190	XLOC_025544	intronic_lncRNA	Novel_lncRNA	NC_018910.1	10274349	10280476	-	5	5823	216
LNC_001821	XLOC_035092	antisense_lncRNA	Novel_lncRNA	NW_004073579.1	882	2219	+	2	303	101
LNC_001820	XLOC_035085	lincRNA	Novel_lncRNA	NW_004073569.1	1269	2389	-	2	504	86
LNC_000178	XLOC_003974	lincRNA	Novel_lncRNA	NC_018892.1	813644	817952	-	2	4241	191
LNC_000179	XLOC_003981	antisense_lncRNA	Novel_lncRNA	NC_018892.1	942222	945640	-	2	2350	182
LNC_000176	XLOC_003935	lincRNA	Novel_lncRNA	NC_018892.1	171261	174666	-	2	3199	131
LNC_000177	XLOC_003970	lincRNA	Novel_lncRNA	NC_018892.1	797935	802302	-	2	4296	185
LNC_000174	XLOC_003922	intronic_lncRNA	Novel_lncRNA	NC_018892.1	12906577	12908681	+	2	215	71
LNC_000175	XLOC_003925	antisense_lncRNA	Novel_lncRNA	NC_018892.1	12985346	12985899	+	2	471	136
LNC_000172	XLOC_003839	antisense_lncRNA	Novel_lncRNA	NC_018892.1	11437344	11438410	+	2	670	112
LNC_000173	XLOC_003844	lincRNA	Novel_lncRNA	NC_018892.1	11459525	11460508	+	3	804	133
LNC_000170	XLOC_003816	lincRNA	Novel_lncRNA	NC_018892.1	11049832	11052609	+	2	538	93
LNC_000171	XLOC_003829	intronic_lncRNA	Novel_lncRNA	NC_018892.1	11294855	11295306	+	3	283	93
LNC_001997	XLOC_036820	lincRNA	Novel_lncRNA	NW_004075069.1	287	8710	+	2	939	49
LNC_001996	XLOC_036805	lincRNA	Novel_lncRNA	NW_004075058.1	5649	6270	-	2	586	155
LNC_001995	XLOC_036799	lincRNA	Novel_lncRNA	NW_004075053.1	1	693	+	2	633	133
LNC_001994	XLOC_036790	antisense_lncRNA	Novel_lncRNA	NW_004075041.1	7321	8539	+	2	267	88
LNC_001993	XLOC_036760	lincRNA	Novel_lncRNA	NW_004075022.1	6	1033	+	2	972	74
LNC_001992	XLOC_036749	lincRNA	Novel_lncRNA	NW_004075004.1	1444	2081	-	2	461	153
LNC_001991	XLOC_036747	lincRNA	Novel_lncRNA	NW_004075003.1	348	1095	+	2	649	176
LNC_001990	XLOC_036734	lincRNA	Novel_lncRNA	NW_004074985.1	1523	2172	-	2	499	156
LNC_001999	XLOC_036837	lincRNA	Novel_lncRNA	NW_004075081.1	19	931	-	2	388	94
LNC_001998	XLOC_036824	intronic_lncRNA	Novel_lncRNA	NW_004075074.1	4375	4801	+	2	349	111
LNC_001283	XLOC_027326	lincRNA	Novel_lncRNA	NW_004071208.1	3276	5256	+	2	1738	160
LNC_001282	XLOC_027302	intronic_lncRNA	Novel_lncRNA	NW_004071205.1	112982	115221	-	4	735	244
LNC_001281	XLOC_027297	lincRNA	Novel_lncRNA	NW_004071205.1	38651	39408	+	2	706	100
LNC_001280	XLOC_027250	lincRNA	Novel_lncRNA	NW_004071201.1	91710	101593	-	3	426	82
LNC_001287	XLOC_027461	antisense_lncRNA	Novel_lncRNA	NW_004071215.1	23706	25983	+	5	1988	141
LNC_001286	XLOC_027451	intronic_lncRNA	Novel_lncRNA	NW_004071214.1	118877	122594	+	2	3349	141
LNC_001285	XLOC_027416	intronic_lncRNA	Novel_lncRNA	NW_004071212.1	25234	30307	-	6	469	116
LNC_001284	XLOC_027330	lincRNA	Novel_lncRNA	NW_004071208.1	31590	32500	+	3	432	113
LNC_001289	XLOC_027471	lincRNA	Novel_lncRNA	NW_004071215.1	111691	112327	+	2	483	98
LNC_001288	XLOC_027468	intronic_lncRNA	Novel_lncRNA	NW_004071215.1	93690	94230	+	3	322	106
LNC_001979	XLOC_036672	lincRNA	Novel_lncRNA	NW_004074896.1	1	2241	+	2	1915	177
LNC_001978	XLOC_036660	lincRNA	Novel_lncRNA	NW_004074870.1	1	2325	-	3	2238	144
LNC_001971	XLOC_036650	lincRNA	Novel_lncRNA	NW_004074857.1	1	740	-	3	573	71
LNC_001970	XLOC_036650	lincRNA	Novel_lncRNA	NW_004074857.1	1	735	-	2	660	102
LNC_001973	XLOC_036650	lincRNA	Novel_lncRNA	NW_004074857.1	1	740	-	2	642	94
LNC_001972	XLOC_036650	lincRNA	Novel_lncRNA	NW_004074857.1	1	740	-	2	677	106
LNC_001975	XLOC_036653	lincRNA	Novel_lncRNA	NW_004074858.1	1	926	+	2	894	192
LNC_001974	XLOC_036653	lincRNA	Novel_lncRNA	NW_004074858.1	1	926	+	2	906	196
LNC_001977	XLOC_036655	lincRNA	Novel_lncRNA	NW_004074861.1	1	2167	-	2	1175	91
LNC_001976	XLOC_036653	lincRNA	Novel_lncRNA	NW_004074858.1	2	926	+	3	869	215
LNC_000521	XLOC_011375	lincRNA	Novel_lncRNA	NC_018898.1	10412445	10425977	+	4	1887	172
LNC_000520	XLOC_011375	lincRNA	Novel_lncRNA	NC_018898.1	10411506	10425977	+	4	1305	117
LNC_000002	XLOC_000024	antisense_lncRNA	Novel_lncRNA	NC_018890.1	557237	560466	+	2	2337	155
LNC_000003	XLOC_000064	intronic_lncRNA	Novel_lncRNA	NC_018890.1	1384611	1387464	+	2	434	80
LNC_000001	XLOC_000009	lincRNA	Novel_lncRNA	NC_018890.1	276260	277345	+	2	1064	132
LNC_000006	XLOC_000117	antisense_lncRNA	Novel_lncRNA	NC_018890.1	2172703	2174584	+	2	1089	189
LNC_000007	XLOC_000118	antisense_lncRNA	Novel_lncRNA	NC_018890.1	2202983	2204230	+	2	260	86
LNC_000004	XLOC_000077	lincRNA	Novel_lncRNA	NC_018890.1	1555911	1558404	+	2	2469	109
LNC_000005	XLOC_000115	intronic_lncRNA	Novel_lncRNA	NC_018890.1	2080448	2081881	+	3	246	81
LNC_000008	XLOC_000167	intronic_lncRNA	Novel_lncRNA	NC_018890.1	3550271	3550575	+	2	212	70
LNC_000009	XLOC_000174	lincRNA	Novel_lncRNA	NC_018890.1	3820756	3830285	+	2	8399	144
LNC_000529	XLOC_011472	intronic_lncRNA	Novel_lncRNA	NC_018898.1	12259358	12262379	+	3	1610	151
LNC_001031	XLOC_021846	lincRNA	Novel_lncRNA	NC_018908.1	1699908	1701257	+	2	1266	292
LNC_001427	XLOC_029284	lincRNA	Novel_lncRNA	NW_004071763.1	40661	41650	+	2	962	94
LNC_001426	XLOC_029276	intronic_lncRNA	Novel_lncRNA	NW_004071761.1	6094	9338	+	6	465	149
LNC_001425	XLOC_029262	lincRNA	Novel_lncRNA	NW_004071757.1	6112	6807	-	2	579	85
LNC_001424	XLOC_029261	lincRNA	Novel_lncRNA	NW_004071757.1	3025	9269	-	3	369	117
LNC_000828	XLOC_018215	lincRNA	Novel_lncRNA	NC_018904.1	10133654	10136542	+	2	2320	136
LNC_000829	XLOC_018241	lincRNA	Novel_lncRNA	NC_018904.1	10437704	10439550	+	2	773	75
LNC_001421	XLOC_029203	lincRNA	Novel_lncRNA	NW_004071718.1	648	2402	+	2	640	139
LNC_001420	XLOC_029173	lincRNA	Novel_lncRNA	NW_004071678.1	3007	3436	+	2	326	108
LNC_000824	XLOC_018100	lincRNA	Novel_lncRNA	NC_018904.1	8275632	8280280	+	2	265	64
LNC_000825	XLOC_018176	lincRNA	Novel_lncRNA	NC_018904.1	9588856	9602808	+	2	5253	156
LNC_000826	XLOC_018198	intronic_lncRNA	Novel_lncRNA	NC_018904.1	9858900	9859189	+	2	215	71
LNC_000827	XLOC_018204	lincRNA	Novel_lncRNA	NC_018904.1	9939675	9940775	+	2	982	91
LNC_000820	XLOC_017898	lincRNA	Novel_lncRNA	NC_018904.1	4041338	4045438	+	3	3987	103
LNC_000821	XLOC_017976	lincRNA	Novel_lncRNA	NC_018904.1	5815622	5816426	+	2	785	74
LNC_000822	XLOC_018051	lincRNA	Novel_lncRNA	NC_018904.1	7108883	7109262	+	2	306	68
LNC_000823	XLOC_018076	intronic_lncRNA	Novel_lncRNA	NC_018904.1	7493088	7494249	+	3	293	97
LNC_000958	XLOC_020301	lincRNA	Novel_lncRNA	NC_018906.1	8542201	8576363	+	2	1564	79
LNC_000959	XLOC_020336	antisense_lncRNA	Novel_lncRNA	NC_018906.1	9271863	9278236	+	3	1384	124
LNC_000950	XLOC_020110	lincRNA	Novel_lncRNA	NC_018906.1	4675682	4676118	+	3	305	101
LNC_000951	XLOC_020135	lincRNA	Novel_lncRNA	NC_018906.1	4942464	4948927	+	2	644	164
LNC_000952	XLOC_020182	lincRNA	Novel_lncRNA	NC_018906.1	5846592	5847675	+	2	1003	117
LNC_000953	XLOC_020210	antisense_lncRNA	Novel_lncRNA	NC_018906.1	6496827	6498001	+	2	765	137
LNC_000954	XLOC_020210	antisense_lncRNA	Novel_lncRNA	NC_018906.1	6496830	6498001	+	2	743	137
LNC_000955	XLOC_020218	intronic_lncRNA	Novel_lncRNA	NC_018906.1	6647159	6648045	+	2	482	159
LNC_000956	XLOC_020236	intronic_lncRNA	Novel_lncRNA	NC_018906.1	6932633	6933253	+	2	257	85
LNC_000957	XLOC_020238	lincRNA	Novel_lncRNA	NC_018906.1	6977527	6978391	+	3	360	71
LNC_001519	XLOC_030674	lincRNA	Novel_lncRNA	NW_004072248.1	11	2777	+	4	1579	128
LNC_001518	XLOC_030671	lincRNA	Novel_lncRNA	NW_004072243.1	23	2929	-	4	2554	117
LNC_001513	XLOC_030645	lincRNA	Novel_lncRNA	NW_004072202.1	4	1847	+	4	1570	113
LNC_001512	XLOC_030645	lincRNA	Novel_lncRNA	NW_004072202.1	4	1847	+	5	572	114
LNC_001511	XLOC_030645	lincRNA	Novel_lncRNA	NW_004072202.1	4	1847	+	5	569	113
LNC_001510	XLOC_030637	lincRNA	Novel_lncRNA	NW_004072193.1	1	1009	+	2	953	107
LNC_001517	XLOC_030671	lincRNA	Novel_lncRNA	NW_004072243.1	23	2824	-	4	2326	115
LNC_001516	XLOC_030669	lincRNA	Novel_lncRNA	NW_004072236.1	1998	2851	+	2	552	117
LNC_001515	XLOC_030661	lincRNA	Novel_lncRNA	NW_004072223.1	1	1157	+	2	1127	150
LNC_001514	XLOC_030658	lincRNA	Novel_lncRNA	NW_004072218.1	1252	2553	-	2	1050	125
LNC_002088	XLOC_037873	lincRNA	Novel_lncRNA	NW_004075961.1	5057	6569	+	2	1489	109
LNC_002089	XLOC_037898	lincRNA	Novel_lncRNA	NW_004075984.1	4988	5613	+	2	594	85
LNC_002084	XLOC_037784	lincRNA	Novel_lncRNA	NW_004075877.1	3448	4698	-	2	1151	73
LNC_002085	XLOC_037833	lincRNA	Novel_lncRNA	NW_004075930.1	268	878	-	2	565	187
LNC_002086	XLOC_037853	lincRNA	Novel_lncRNA	NW_004075948.1	491	1504	-	2	823	104
LNC_002087	XLOC_037870	lincRNA	Novel_lncRNA	NW_004075960.1	5565	6119	+	2	480	115
LNC_002080	XLOC_037708	lincRNA	Novel_lncRNA	NW_004075791.1	4649	5389	-	3	487	162
LNC_002081	XLOC_037720	lincRNA	Novel_lncRNA	NW_004075803.1	2077	3831	+	2	1117	151
LNC_002082	XLOC_037745	lincRNA	Novel_lncRNA	NW_004075832.1	5940	6768	-	2	620	163
LNC_002083	XLOC_037775	lincRNA	Novel_lncRNA	NW_004075868.1	254	2278	-	2	1966	87
LNC_001902	XLOC_035972	lincRNA	Novel_lncRNA	NW_004074233.1	2084	7512	+	3	811	47
LNC_000774	XLOC_016725	antisense_lncRNA	Novel_lncRNA	NC_018903.1	2295904	2306115	+	2	8300	178
LNC_000775	XLOC_016735	antisense_lncRNA	Novel_lncRNA	NC_018903.1	2834378	2835501	+	2	416	138
LNC_000776	XLOC_016741	intronic_lncRNA	Novel_lncRNA	NC_018903.1	2858070	2862278	+	8	1250	379
LNC_000777	XLOC_016744	lincRNA	Novel_lncRNA	NC_018903.1	2892403	2893072	+	2	303	84
LNC_000770	XLOC_016536	intronic_lncRNA	Novel_lncRNA	NC_018902.1	15305070	15308332	-	6	718	213
LNC_000771	XLOC_016560	intronic_lncRNA	Novel_lncRNA	NC_018902.1	16117253	16118167	-	2	210	70
LNC_000772	XLOC_016633	intronic_lncRNA	Novel_lncRNA	NC_018903.1	811954	814296	+	6	545	138
LNC_000773	XLOC_016695	antisense_lncRNA	Novel_lncRNA	NC_018903.1	1775911	1778653	+	2	2679	160
LNC_001607	XLOC_032363	intronic_lncRNA	Novel_lncRNA	NW_004072421.1	204080	208807	-	2	248	82
LNC_001606	XLOC_032361	lincRNA	Novel_lncRNA	NW_004072421.1	175248	175725	-	2	401	111
LNC_001605	XLOC_032359	lincRNA	Novel_lncRNA	NW_004072421.1	170886	172424	-	2	1359	126
LNC_001604	XLOC_032327	intronic_lncRNA	Novel_lncRNA	NW_004072420.1	231687	232080	+	2	305	77
LNC_000778	XLOC_016752	intronic_lncRNA	Novel_lncRNA	NC_018903.1	2968999	2970399	+	3	216	71
LNC_000779	XLOC_016756	intronic_lncRNA	Novel_lncRNA	NC_018903.1	3015300	3015688	+	3	221	73
LNC_001601	XLOC_032211	intronic_lncRNA	Novel_lncRNA	NW_004072416.1	223366	223780	+	3	272	90
LNC_001600	XLOC_032193	antisense_lncRNA	Novel_lncRNA	NW_004072415.1	228945	229902	-	3	678	116
LNC_000488	XLOC_010605	intronic_lncRNA	Novel_lncRNA	NC_018897.1	11172449	11182927	-	4	257	85
LNC_000489	XLOC_010612	intronic_lncRNA	Novel_lncRNA	NC_018897.1	11295798	11298600	-	7	853	284
LNC_000486	XLOC_010560	intronic_lncRNA	Novel_lncRNA	NC_018897.1	10224443	10225019	-	3	383	124
LNC_000487	XLOC_010571	lincRNA	Novel_lncRNA	NC_018897.1	10359345	10359762	-	2	322	100
LNC_000484	XLOC_010526	lincRNA	Novel_lncRNA	NC_018897.1	9149014	9149461	-	2	329	50
LNC_000485	XLOC_010529	antisense_lncRNA	Novel_lncRNA	NC_018897.1	9172053	9174814	-	2	1106	109
LNC_000482	XLOC_010474	lincRNA	Novel_lncRNA	NC_018897.1	8402986	8403823	-	2	275	60
LNC_000483	XLOC_010500	intronic_lncRNA	Novel_lncRNA	NC_018897.1	8881585	8881941	-	3	215	71
LNC_000480	XLOC_010426	antisense_lncRNA	Novel_lncRNA	NC_018897.1	7329344	7333403	-	2	375	83
LNC_000481	XLOC_010453	lincRNA	Novel_lncRNA	NC_018897.1	8023364	8023627	-	2	244	81
LNC_001773	XLOC_034469	lincRNA	Novel_lncRNA	NW_004072969.1	15763	16567	-	3	580	146
LNC_001772	XLOC_034461	lincRNA	Novel_lncRNA	NW_004072966.1	205	3614	+	2	314	70
LNC_001771	XLOC_034459	lincRNA	Novel_lncRNA	NW_004072964.1	12601	13540	+	2	856	99
LNC_001770	XLOC_034440	antisense_lncRNA	Novel_lncRNA	NW_004072956.1	84	5217	+	3	4735	153
LNC_001777	XLOC_034594	lincRNA	Novel_lncRNA	NW_004073027.1	4964	6163	+	4	555	184
LNC_001776	XLOC_034564	lincRNA	Novel_lncRNA	NW_004073006.1	1665	2215	+	2	433	54
LNC_001775	XLOC_034524	antisense_lncRNA	Novel_lncRNA	NW_004072985.1	1	3998	+	2	3944	545
LNC_001774	XLOC_034502	antisense_lncRNA	Novel_lncRNA	NW_004072977.1	15476	16287	+	4	508	113
LNC_001779	XLOC_034609	lincRNA	Novel_lncRNA	NW_004073042.1	4862	5999	-	2	1106	109
LNC_001778	XLOC_034602	lincRNA	Novel_lncRNA	NW_004073032.1	4725	5469	+	2	721	240
LNC_000392	XLOC_008636	intronic_lncRNA	Novel_lncRNA	NC_018896.1	11463942	11474834	+	5	1016	129
LNC_000393	XLOC_008638	antisense_lncRNA	Novel_lncRNA	NC_018896.1	11488673	11491814	+	5	2480	230
LNC_000390	XLOC_008634	antisense_lncRNA	Novel_lncRNA	NC_018896.1	11447157	11447951	+	2	685	104
LNC_000391	XLOC_008635	antisense_lncRNA	Novel_lncRNA	NC_018896.1	11456014	11456862	+	2	650	93
LNC_000396	XLOC_008735	lincRNA	Novel_lncRNA	NC_018896.1	12878191	12879079	+	2	645	100
LNC_000397	XLOC_008771	lincRNA	Novel_lncRNA	NC_018896.1	13269185	13274620	+	3	2306	165
LNC_000394	XLOC_008678	intronic_lncRNA	Novel_lncRNA	NC_018896.1	12149110	12150003	+	3	341	113
LNC_000395	XLOC_008680	intronic_lncRNA	Novel_lncRNA	NC_018896.1	12153700	12154172	+	3	291	97
LNC_000398	XLOC_008796	intronic_lncRNA	Novel_lncRNA	NC_018896.1	13549017	13550180	+	2	337	112
LNC_000399	XLOC_008802	intronic_lncRNA	Novel_lncRNA	NC_018896.1	13596599	13597387	+	4	479	152
LNC_000558	XLOC_011994	antisense_lncRNA	Novel_lncRNA	NC_018898.1	7969058	7973201	-	3	3329	207
LNC_000559	XLOC_011994	intronic_lncRNA	Novel_lncRNA	NC_018898.1	7969058	7973787	-	3	3836	207
LNC_000554	XLOC_011927	antisense_lncRNA	Novel_lncRNA	NC_018898.1	6343423	6346492	-	2	2947	161
LNC_000555	XLOC_011945	lincRNA	Novel_lncRNA	NC_018898.1	6806366	6809306	-	2	811	94
LNC_000556	XLOC_011958	antisense_lncRNA	Novel_lncRNA	NC_018898.1	7122915	7125483	-	4	705	113
LNC_000557	XLOC_011992	antisense_lncRNA	Novel_lncRNA	NC_018898.1	7890690	7891625	-	2	493	90
LNC_000550	XLOC_011885	lincRNA	Novel_lncRNA	NC_018898.1	5588707	5589204	-	2	409	98
LNC_000551	XLOC_011891	intronic_lncRNA	Novel_lncRNA	NC_018898.1	5663729	5664159	-	3	214	71
LNC_000552	XLOC_011914	antisense_lncRNA	Novel_lncRNA	NC_018898.1	5994369	5995980	-	2	403	133
LNC_000553	XLOC_011927	antisense_lncRNA	Novel_lncRNA	NC_018898.1	6343423	6346471	-	2	2607	161
LNC_002057	XLOC_037374	lincRNA	Novel_lncRNA	NW_004075463.1	4219	5430	+	2	308	79
LNC_002056	XLOC_037370	lincRNA	Novel_lncRNA	NW_004075453.1	7701	8069	+	2	279	69
LNC_002055	XLOC_037325	antisense_lncRNA	Novel_lncRNA	NW_004075420.1	1896	3505	+	2	1530	144
LNC_001360	XLOC_028306	intronic_lncRNA	Novel_lncRNA	NW_004071296.1	31608	32856	+	5	443	147
LNC_001361	XLOC_028327	intronic_lncRNA	Novel_lncRNA	NW_004071298.1	44006	44611	+	3	234	77
LNC_001362	XLOC_028335	intronic_lncRNA	Novel_lncRNA	NW_004071298.1	16266	18388	-	2	2011	215
LNC_001363	XLOC_028336	intronic_lncRNA	Novel_lncRNA	NW_004071298.1	21816	22112	-	2	225	75
LNC_001364	XLOC_028341	intronic_lncRNA	Novel_lncRNA	NW_004071299.1	8280	9004	+	3	272	90
LNC_001365	XLOC_028363	lincRNA	Novel_lncRNA	NW_004071302.1	64405	65034	+	2	454	107
LNC_001366	XLOC_028366	lincRNA	Novel_lncRNA	NW_004071302.1	59835	68673	-	2	322	107
LNC_001367	XLOC_028367	lincRNA	Novel_lncRNA	NW_004071302.1	61975	65026	-	2	2876	105
LNC_001368	XLOC_028404	lincRNA	Novel_lncRNA	NW_004071307.1	30816	35889	-	2	1734	137
LNC_001369	XLOC_028447	lincRNA	Novel_lncRNA	NW_004071312.1	34989	39336	+	3	4244	159
LNC_002052	XLOC_037297	lincRNA	Novel_lncRNA	NW_004075401.1	9	960	-	2	928	137
LNC_001162	XLOC_024939	lincRNA	Novel_lncRNA	NC_018910.1	11338991	11340523	+	2	1019	100
LNC_001163	XLOC_024943	intronic_lncRNA	Novel_lncRNA	NC_018910.1	11484301	11485097	+	2	234	78
LNC_001160	XLOC_024868	intronic_lncRNA	Novel_lncRNA	NC_018910.1	9846006	9846388	+	3	205	68
LNC_001161	XLOC_024884	antisense_lncRNA	Novel_lncRNA	NC_018910.1	10046706	10047186	+	2	230	76
LNC_001166	XLOC_025001	intronic_lncRNA	Novel_lncRNA	NC_018910.1	12494162	12495250	+	7	545	181
LNC_001167	XLOC_025031	antisense_lncRNA	Novel_lncRNA	NC_018910.1	13093156	13094474	+	2	1299	129
LNC_001164	XLOC_024963	lincRNA	Novel_lncRNA	NC_018910.1	11792707	11798683	+	2	2864	89
LNC_001165	XLOC_024985	intronic_lncRNA	Novel_lncRNA	NC_018910.1	12265442	12267054	+	3	329	101
LNC_001168	XLOC_025061	antisense_lncRNA	Novel_lncRNA	NC_018910.1	13977895	13980638	+	2	999	108
LNC_001169	XLOC_025089	lincRNA	Novel_lncRNA	NC_018910.1	305902	309668	-	4	2574	155
LNC_000169	XLOC_003801	intronic_lncRNA	Novel_lncRNA	NC_018892.1	10694390	10704309	+	8	1096	231
LNC_000168	XLOC_003795	intronic_lncRNA	Novel_lncRNA	NC_018892.1	10603539	10603879	+	2	245	81
LNC_000165	XLOC_003738	antisense_lncRNA	Novel_lncRNA	NC_018892.1	9264976	9267569	+	2	1420	111
LNC_000164	XLOC_003708	intronic_lncRNA	Novel_lncRNA	NC_018892.1	8434221	8440650	+	3	270	80
LNC_000167	XLOC_003764	intronic_lncRNA	Novel_lncRNA	NC_018892.1	9581872	9582377	+	2	428	86
LNC_000166	XLOC_003752	intronic_lncRNA	Novel_lncRNA	NC_018892.1	9405350	9408635	+	2	224	74
LNC_000161	XLOC_003667	intronic_lncRNA	Novel_lncRNA	NC_018892.1	8022483	8024269	+	3	308	102
LNC_000160	XLOC_003666	intronic_lncRNA	Novel_lncRNA	NC_018892.1	8020650	8021223	+	3	360	120
LNC_000163	XLOC_003707	intronic_lncRNA	Novel_lncRNA	NC_018892.1	8433300	8433645	+	2	259	86
LNC_000162	XLOC_003671	lincRNA	Novel_lncRNA	NC_018892.1	8166381	8166924	+	2	461	75
LNC_001948	XLOC_036402	lincRNA	Novel_lncRNA	NW_004074585.1	3299	10894	+	2	831	116
LNC_001949	XLOC_036416	lincRNA	Novel_lncRNA	NW_004074596.1	111	2274	+	3	775	182
LNC_001944	XLOC_036394	lincRNA	Novel_lncRNA	NW_004074580.1	4013	4511	-	3	346	81
LNC_001945	XLOC_036402	lincRNA	Novel_lncRNA	NW_004074585.1	3286	6333	+	3	2372	201
LNC_001946	XLOC_036402	lincRNA	Novel_lncRNA	NW_004074585.1	3286	10894	+	3	813	116
LNC_001947	XLOC_036402	lincRNA	Novel_lncRNA	NW_004074585.1	3299	6333	+	3	2939	201
LNC_001940	XLOC_036338	lincRNA	Novel_lncRNA	NW_004074550.1	3796	5243	+	3	709	99
LNC_001941	XLOC_036338	lincRNA	Novel_lncRNA	NW_004074550.1	3796	5243	+	3	697	95
LNC_001942	XLOC_036359	antisense_lncRNA	Novel_lncRNA	NW_004074560.1	4350	4759	+	2	269	59
LNC_001943	XLOC_036365	lincRNA	Novel_lncRNA	NW_004074561.1	6773	7580	+	2	748	73
LNC_000011	XLOC_000237	antisense_lncRNA	Novel_lncRNA	NC_018890.1	5466788	5471171	+	3	2822	200
LNC_000010	XLOC_000188	antisense_lncRNA	Novel_lncRNA	NC_018890.1	4071389	4072847	+	3	701	120
LNC_000013	XLOC_000260	lincRNA	Novel_lncRNA	NC_018890.1	5981159	5985246	+	2	2309	113
LNC_000012	XLOC_000241	antisense_lncRNA	Novel_lncRNA	NC_018890.1	5560259	5564350	+	2	803	113
LNC_000015	XLOC_000352	intronic_lncRNA	Novel_lncRNA	NC_018890.1	7396361	7396709	+	2	230	76
LNC_000014	XLOC_000307	antisense_lncRNA	Novel_lncRNA	NC_018890.1	6662859	6665202	+	2	711	117
LNC_000017	XLOC_000357	lincRNA	Novel_lncRNA	NC_018890.1	7559959	7567177	+	2	6315	128
LNC_000016	XLOC_000353	intronic_lncRNA	Novel_lncRNA	NC_018890.1	7403602	7406923	+	2	488	129
LNC_000019	XLOC_000477	intronic_lncRNA	Novel_lncRNA	NC_018890.1	9230149	9231042	+	4	616	205
LNC_000018	XLOC_000452	lincRNA	Novel_lncRNA	NC_018890.1	8986314	8988000	+	5	1165	116
LNC_001388	XLOC_028771	lincRNA	Novel_lncRNA	NW_004071349.1	9151	10366	-	2	1075	112
LNC_001389	XLOC_028794	lincRNA	Novel_lncRNA	NW_004071354.1	42717	45803	+	3	2974	182
LNC_001382	XLOC_028669	antisense_lncRNA	Novel_lncRNA	NW_004071340.1	21888	22706	-	2	515	170
LNC_001383	XLOC_028683	intronic_lncRNA	Novel_lncRNA	NW_004071342.1	17564	27738	+	6	1049	244
LNC_001380	XLOC_028659	antisense_lncRNA	Novel_lncRNA	NW_004071338.1	57876	60624	-	3	655	100
LNC_001381	XLOC_028659	antisense_lncRNA	Novel_lncRNA	NW_004071338.1	59082	60624	-	2	1294	96
LNC_001386	XLOC_028719	lincRNA	Novel_lncRNA	NW_004071345.1	73	2316	-	3	361	109
LNC_001387	XLOC_028719	lincRNA	Novel_lncRNA	NW_004071345.1	73	2316	-	3	358	108
LNC_001384	XLOC_028694	lincRNA	Novel_lncRNA	NW_004071343.1	33860	35454	+	2	310	100
LNC_001385	XLOC_028697	lincRNA	Novel_lncRNA	NW_004071343.1	2833	4745	-	2	1502	103
LNC_001961	XLOC_036580	lincRNA	Novel_lncRNA	NW_004074803.1	275	620	+	2	326	84
LNC_000833	XLOC_018284	antisense_lncRNA	Novel_lncRNA	NC_018904.1	10913487	10914772	+	2	1266	174
LNC_000832	XLOC_018256	intronic_lncRNA	Novel_lncRNA	NC_018904.1	10695679	10696058	+	3	229	76
LNC_000831	XLOC_018253	intronic_lncRNA	Novel_lncRNA	NC_018904.1	10587007	10587386	+	3	214	71
LNC_000830	XLOC_018243	antisense_lncRNA	Novel_lncRNA	NC_018904.1	10444156	10444813	+	2	590	99
LNC_000837	XLOC_018370	antisense_lncRNA	Novel_lncRNA	NC_018904.1	1035493	1039166	-	2	3578	250
LNC_000836	XLOC_018334	intronic_lncRNA	Novel_lncRNA	NC_018904.1	121704	129262	-	7	1114	329
LNC_000835	XLOC_018324	antisense_lncRNA	Novel_lncRNA	NC_018904.1	11483136	11485186	+	3	1984	169
LNC_000834	XLOC_018314	antisense_lncRNA	Novel_lncRNA	NC_018904.1	11331200	11331606	+	2	294	67
LNC_000839	XLOC_018434	intronic_lncRNA	Novel_lncRNA	NC_018904.1	2673974	2676678	-	3	220	73
LNC_000838	XLOC_018370	antisense_lncRNA	Novel_lncRNA	NC_018904.1	1035493	1039263	-	2	3678	250
LNC_000949	XLOC_020095	antisense_lncRNA	Novel_lncRNA	NC_018906.1	4468128	4469068	+	2	275	62
LNC_000948	XLOC_020083	intronic_lncRNA	Novel_lncRNA	NC_018906.1	4290324	4290812	+	3	292	97
LNC_000947	XLOC_020074	lincRNA	Novel_lncRNA	NC_018906.1	4121024	4122419	+	3	1213	106
LNC_000946	XLOC_020074	lincRNA	Novel_lncRNA	NC_018906.1	4121024	4122419	+	4	637	106
LNC_000945	XLOC_020034	intronic_lncRNA	Novel_lncRNA	NC_018906.1	3436217	3437726	+	3	1285	114
LNC_000944	XLOC_020026	intronic_lncRNA	Novel_lncRNA	NC_018906.1	3321276	3321742	+	3	235	78
LNC_000943	XLOC_020025	antisense_lncRNA	Novel_lncRNA	NC_018906.1	3262443	3269934	+	2	219	64
LNC_000942	XLOC_020011	intronic_lncRNA	Novel_lncRNA	NC_018906.1	2968483	2968798	+	2	214	71
LNC_000941	XLOC_019967	antisense_lncRNA	Novel_lncRNA	NC_018906.1	2353163	2353454	+	2	237	48
LNC_000940	XLOC_019957	lincRNA	Novel_lncRNA	NC_018906.1	2277815	2279452	+	2	1289	127
LNC_001568	XLOC_031585	antisense_lncRNA	Novel_lncRNA	NW_004072394.1	158841	167523	+	4	755	187
LNC_001569	XLOC_031611	intronic_lncRNA	Novel_lncRNA	NW_004072394.1	153875	154331	-	2	369	122
LNC_001566	XLOC_031543	intronic_lncRNA	Novel_lncRNA	NW_004072392.1	208605	209029	+	2	332	66
LNC_001567	XLOC_031553	lincRNA	Novel_lncRNA	NW_004072392.1	8272	8916	-	2	617	117
LNC_001564	XLOC_031490	intronic_lncRNA	Novel_lncRNA	NW_004072390.1	77530	78833	-	3	231	76
LNC_001565	XLOC_031531	antisense_lncRNA	Novel_lncRNA	NW_004072391.1	234015	235489	-	2	389	129
LNC_001562	XLOC_031437	intronic_lncRNA	Novel_lncRNA	NW_004072389.1	195324	196208	-	3	296	84
LNC_001563	XLOC_031487	antisense_lncRNA	Novel_lncRNA	NW_004072390.1	52247	53898	-	2	389	71
LNC_001560	XLOC_031432	antisense_lncRNA	Novel_lncRNA	NW_004072389.1	79042	80039	-	2	908	138
LNC_001561	XLOC_031434	intronic_lncRNA	Novel_lncRNA	NW_004072389.1	88565	89647	-	5	585	194
LNC_002093	XLOC_037930	lincRNA	Novel_lncRNA	NW_004076012.1	3687	6560	+	2	2850	139
LNC_002092	XLOC_037929	lincRNA	Novel_lncRNA	NW_004076012.1	38	916	+	2	851	208
LNC_002091	XLOC_037920	lincRNA	Novel_lncRNA	NW_004076002.1	4944	6575	-	2	1564	227
LNC_002090	XLOC_037919	lincRNA	Novel_lncRNA	NW_004076002.1	407	1869	-	3	1401	93
LNC_002097	XLOC_037961	lincRNA	Novel_lncRNA	NW_004076045.1	2516	3358	-	2	759	252
LNC_002096	XLOC_037960	lincRNA	Novel_lncRNA	NW_004076045.1	1310	1964	-	2	631	79
LNC_002095	XLOC_037958	lincRNA	Novel_lncRNA	NW_004076045.1	4663	5888	+	2	326	91
LNC_002094	XLOC_037932	lincRNA	Novel_lncRNA	NW_004076014.1	3389	4146	-	3	449	149
LNC_002099	XLOC_038016	antisense_lncRNA	Novel_lncRNA	NW_004076104.1	3689	4954	+	3	1189	184
LNC_002098	XLOC_037990	lincRNA	Novel_lncRNA	NW_004076080.1	1705	5975	+	2	591	119
LNC_001430	XLOC_029369	antisense_lncRNA	Novel_lncRNA	NW_004071777.1	16533	18543	-	2	1351	127
LNC_000769	XLOC_016500	antisense_lncRNA	Novel_lncRNA	NC_018902.1	14602458	14603633	-	2	1153	156
LNC_000768	XLOC_016498	antisense_lncRNA	Novel_lncRNA	NC_018902.1	14374211	14378027	-	3	1281	118
LNC_001431	XLOC_029374	intronic_lncRNA	Novel_lncRNA	NW_004071779.1	32886	33260	+	2	300	74
LNC_000763	XLOC_016456	lincRNA	Novel_lncRNA	NC_018902.1	13390648	13398208	-	2	256	63
LNC_000762	XLOC_016455	lincRNA	Novel_lncRNA	NC_018902.1	13379151	13380092	-	3	228	75
LNC_000761	XLOC_016373	intronic_lncRNA	Novel_lncRNA	NC_018902.1	12009876	12010337	-	2	258	85
LNC_000760	XLOC_016367	antisense_lncRNA	Novel_lncRNA	NC_018902.1	11841425	11843843	-	2	1501	132
LNC_000767	XLOC_016498	antisense_lncRNA	Novel_lncRNA	NC_018902.1	14374211	14377401	-	3	502	112
LNC_000766	XLOC_016498	lincRNA	Novel_lncRNA	NC_018902.1	14374211	14375298	-	2	496	106
LNC_000765	XLOC_016498	lincRNA	Novel_lncRNA	NC_018902.1	14374211	14374758	-	2	473	102
LNC_000764	XLOC_016459	intronic_lncRNA	Novel_lncRNA	NC_018902.1	13435517	13436181	-	2	206	68
LNC_001438	XLOC_029400	lincRNA	Novel_lncRNA	NW_004071786.1	16321	16803	+	2	227	54
LNC_001439	XLOC_029409	intronic_lncRNA	Novel_lncRNA	NW_004071787.1	47273	48748	+	4	541	180
LNC_001669	XLOC_033402	lincRNA	Novel_lncRNA	NW_004072475.1	379	819	+	2	410	84
LNC_000499	XLOC_010986	intronic_lncRNA	Novel_lncRNA	NC_018898.1	2769289	2771142	+	4	318	105
LNC_000498	XLOC_010985	intronic_lncRNA	Novel_lncRNA	NC_018898.1	2767877	2768815	+	5	382	127
LNC_001668	XLOC_033378	intronic_lncRNA	Novel_lncRNA	NW_004072473.1	137161	137448	-	2	213	70
LNC_000495	XLOC_010821	intronic_lncRNA	Novel_lncRNA	NC_018897.1	14602911	14603360	-	3	317	105
LNC_000494	XLOC_010813	intronic_lncRNA	Novel_lncRNA	NC_018897.1	14503910	14504725	-	4	383	127
LNC_000497	XLOC_010947	intronic_lncRNA	Novel_lncRNA	NC_018898.1	2075405	2075707	+	2	213	71
LNC_000496	XLOC_010892	lincRNA	Novel_lncRNA	NC_018898.1	914489	915691	+	2	223	69
LNC_000491	XLOC_010654	intronic_lncRNA	Novel_lncRNA	NC_018897.1	12210204	12210781	-	2	218	72
LNC_000490	XLOC_010653	lincRNA	Novel_lncRNA	NC_018897.1	12188281	12188683	-	2	291	80
LNC_000493	XLOC_010781	intronic_lncRNA	Novel_lncRNA	NC_018897.1	13708226	13708737	-	3	269	89
LNC_000492	XLOC_010743	lincRNA	Novel_lncRNA	NC_018897.1	12965685	12966984	-	2	893	214
LNC_001706	XLOC_033823	antisense_lncRNA	Novel_lncRNA	NW_004072580.1	7327	11196	+	4	2924	103
LNC_001707	XLOC_033838	lincRNA	Novel_lncRNA	NW_004072597.1	22	2138	+	6	1256	172
LNC_001704	XLOC_033777	lincRNA	Novel_lncRNA	NW_004072555.1	4317	6118	+	2	1685	127
LNC_001705	XLOC_033777	lincRNA	Novel_lncRNA	NW_004072555.1	4317	6118	+	2	1653	127
LNC_001702	XLOC_033766	lincRNA	Novel_lncRNA	NW_004072552.1	30469	33039	-	2	2550	154
LNC_001703	XLOC_033771	lincRNA	Novel_lncRNA	NW_004072552.1	39257	40638	-	2	1344	102
LNC_001700	XLOC_033764	lincRNA	Novel_lncRNA	NW_004072552.1	3972	5262	-	2	1257	103
LNC_001701	XLOC_033765	lincRNA	Novel_lncRNA	NW_004072552.1	6448	7206	-	2	559	178
LNC_001708	XLOC_033838	lincRNA	Novel_lncRNA	NW_004072597.1	22	2138	+	6	1272	172
LNC_001709	XLOC_033838	lincRNA	Novel_lncRNA	NW_004072597.1	22	2138	+	6	1230	172
LNC_000381	XLOC_008326	antisense_lncRNA	Novel_lncRNA	NC_018896.1	5044599	5045595	+	2	528	68
LNC_000380	XLOC_008313	lincRNA	Novel_lncRNA	NC_018896.1	4744798	4745780	+	2	846	71
LNC_000383	XLOC_008436	intronic_lncRNA	Novel_lncRNA	NC_018896.1	7561771	7567338	+	2	759	126
LNC_000382	XLOC_008333	intronic_lncRNA	Novel_lncRNA	NC_018896.1	5404830	5406761	+	6	648	216
LNC_000385	XLOC_008448	lincRNA	Novel_lncRNA	NC_018896.1	7680748	7681783	+	2	1004	78
LNC_000384	XLOC_008438	intronic_lncRNA	Novel_lncRNA	NC_018896.1	7569660	7574955	+	8	384	94
LNC_000387	XLOC_008599	lincRNA	Novel_lncRNA	NC_018896.1	11158388	11158806	+	2	340	74
LNC_000386	XLOC_008453	intronic_lncRNA	Novel_lncRNA	NC_018896.1	7730648	7732009	+	2	273	91
LNC_000389	XLOC_008611	intronic_lncRNA	Novel_lncRNA	NC_018896.1	11314770	11315324	+	2	344	88
LNC_000388	XLOC_008601	lincRNA	Novel_lncRNA	NC_018896.1	11164277	11168341	+	2	1141	100
LNC_001666	XLOC_033362	antisense_lncRNA	Novel_lncRNA	NW_004072473.1	4764	7274	+	2	2233	325
LNC_000543	XLOC_011746	lincRNA	Novel_lncRNA	NC_018898.1	2895078	2895504	-	2	304	58
LNC_000542	XLOC_011738	antisense_lncRNA	Novel_lncRNA	NC_018898.1	2710898	2711826	-	2	725	73
LNC_001018	XLOC_021602	intronic_lncRNA	Novel_lncRNA	NC_018907.1	4782123	4784884	-	4	368	122
LNC_001019	XLOC_021643	lincRNA	Novel_lncRNA	NC_018907.1	5691027	5693581	-	3	2376	177
LNC_000547	XLOC_011807	intronic_lncRNA	Novel_lncRNA	NC_018898.1	4522866	4527832	-	10	913	233
LNC_000546	XLOC_011805	intronic_lncRNA	Novel_lncRNA	NC_018898.1	4455235	4455814	-	3	291	97
LNC_000545	XLOC_011768	lincRNA	Novel_lncRNA	NC_018898.1	3545348	3614357	-	3	244	80
LNC_000544	XLOC_011753	antisense_lncRNA	Novel_lncRNA	NC_018898.1	3046560	3051552	-	2	1629	198
LNC_001012	XLOC_021455	lincRNA	Novel_lncRNA	NC_018907.1	1319701	1330546	-	4	8706	264
LNC_001013	XLOC_021497	intronic_lncRNA	Novel_lncRNA	NC_018907.1	2591774	2611572	-	2	1319	241
LNC_001010	XLOC_021426	lincRNA	Novel_lncRNA	NC_018907.1	246099	247868	-	2	348	101
LNC_001011	XLOC_021455	lincRNA	Novel_lncRNA	NC_018907.1	1319701	1330461	-	5	6838	264
LNC_001016	XLOC_021583	lincRNA	Novel_lncRNA	NC_018907.1	4500561	4502531	-	2	673	167
LNC_001017	XLOC_021601	lincRNA	Novel_lncRNA	NC_018907.1	4707945	4709455	-	2	1420	212
LNC_001014	XLOC_021498	intronic_lncRNA	Novel_lncRNA	NC_018907.1	2719488	2720598	-	2	433	134
LNC_001015	XLOC_021531	intronic_lncRNA	Novel_lncRNA	NC_018907.1	3530953	3531272	-	2	218	72
LNC_001377	XLOC_028581	lincRNA	Novel_lncRNA	NW_004071328.1	49534	50278	-	2	503	133
LNC_001376	XLOC_028579	lincRNA	Novel_lncRNA	NW_004071328.1	32316	34585	-	3	2039	142
LNC_001375	XLOC_028566	lincRNA	Novel_lncRNA	NW_004071327.1	54376	68088	+	5	12829	177
LNC_001374	XLOC_028566	lincRNA	Novel_lncRNA	NW_004071327.1	54376	68088	+	2	13693	177
LNC_001373	XLOC_028555	lincRNA	Novel_lncRNA	NW_004071326.1	29284	29900	+	2	513	79
LNC_001372	XLOC_028543	lincRNA	Novel_lncRNA	NW_004071325.1	1410	4995	+	2	775	170
LNC_001371	XLOC_028531	antisense_lncRNA	Novel_lncRNA	NW_004071322.1	47989	48430	+	2	347	92
LNC_001370	XLOC_028506	lincRNA	Novel_lncRNA	NW_004071319.1	11022	11872	+	3	322	94
LNC_001379	XLOC_028608	lincRNA	Novel_lncRNA	NW_004071333.1	21706	23780	+	2	1655	99
LNC_001378	XLOC_028595	antisense_lncRNA	Novel_lncRNA	NW_004071332.1	45085	46939	+	2	1730	88
LNC_001171	XLOC_025091	lincRNA	Novel_lncRNA	NC_018910.1	314262	315384	-	2	338	82
LNC_001170	XLOC_025089	lincRNA	Novel_lncRNA	NC_018910.1	305902	309668	-	3	3106	155
LNC_001173	XLOC_025098	antisense_lncRNA	Novel_lncRNA	NC_018910.1	383663	384902	-	5	633	75
LNC_001172	XLOC_025096	intronic_lncRNA	Novel_lncRNA	NC_018910.1	371267	371665	-	3	233	77
LNC_001175	XLOC_025163	lincRNA	Novel_lncRNA	NC_018910.1	2434232	2436381	-	4	1844	133
LNC_001174	XLOC_025114	intronic_lncRNA	Novel_lncRNA	NC_018910.1	769098	770183	-	2	232	77
LNC_001177	XLOC_025179	antisense_lncRNA	Novel_lncRNA	NC_018910.1	2615056	2615738	-	2	408	66
LNC_001176	XLOC_025169	lincRNA	Novel_lncRNA	NC_018910.1	2493740	2494733	-	2	204	54
LNC_001179	XLOC_025313	antisense_lncRNA	Novel_lncRNA	NC_018910.1	6004610	6007011	-	3	1979	280
LNC_001178	XLOC_025289	intronic_lncRNA	Novel_lncRNA	NC_018910.1	5687325	5687675	-	2	279	69
LNC_000150	XLOC_003420	intronic_lncRNA	Novel_lncRNA	NC_018892.1	2850072	2850960	+	3	692	206
LNC_000151	XLOC_003491	intronic_lncRNA	Novel_lncRNA	NC_018892.1	4267102	4273689	+	4	493	129
LNC_000152	XLOC_003503	intronic_lncRNA	Novel_lncRNA	NC_018892.1	4610834	4611393	+	3	294	97
LNC_000153	XLOC_003504	intronic_lncRNA	Novel_lncRNA	NC_018892.1	4611785	4612359	+	4	317	105
LNC_000154	XLOC_003534	antisense_lncRNA	Novel_lncRNA	NC_018892.1	5598761	5600034	+	2	471	124
LNC_000155	XLOC_003546	intronic_lncRNA	Novel_lncRNA	NC_018892.1	5889569	5890273	+	3	544	129
LNC_000156	XLOC_003547	intronic_lncRNA	Novel_lncRNA	NC_018892.1	5890787	5891597	+	2	332	110
LNC_000157	XLOC_003608	lincRNA	Novel_lncRNA	NC_018892.1	6815898	6816614	+	2	492	100
LNC_000158	XLOC_003611	intronic_lncRNA	Novel_lncRNA	NC_018892.1	6825580	6827225	+	2	314	60
LNC_000159	XLOC_003644	lincRNA	Novel_lncRNA	NC_018892.1	7386389	7389597	+	2	2997	219
LNC_001953	XLOC_036482	lincRNA	Novel_lncRNA	NW_004074643.1	1030	2323	-	2	439	70
LNC_001952	XLOC_036470	lincRNA	Novel_lncRNA	NW_004074634.1	5254	6390	-	2	744	86
LNC_001951	XLOC_036455	lincRNA	Novel_lncRNA	NW_004074625.1	10372	10662	-	2	201	67
LNC_001950	XLOC_036448	lincRNA	Novel_lncRNA	NW_004074623.1	10	2457	+	2	2427	105
LNC_001957	XLOC_036503	lincRNA	Novel_lncRNA	NW_004074666.1	465	2532	+	2	368	60
LNC_001956	XLOC_036502	lincRNA	Novel_lncRNA	NW_004074663.1	11	2438	+	2	981	124
LNC_001955	XLOC_036499	lincRNA	Novel_lncRNA	NW_004074654.1	814	1761	+	2	296	98
LNC_001954	XLOC_036486	lincRNA	Novel_lncRNA	NW_004074644.1	2914	6553	+	2	3607	167
LNC_001959	XLOC_036520	lincRNA	Novel_lncRNA	NW_004074700.1	204	1226	-	3	837	120
LNC_001958	XLOC_036504	lincRNA	Novel_lncRNA	NW_004074669.1	20	2415	+	2	1368	361
LNC_000024	XLOC_000577	lincRNA	Novel_lncRNA	NC_018890.1	11749667	11751856	+	2	2158	140
LNC_000025	XLOC_000612	lincRNA	Novel_lncRNA	NC_018890.1	12540387	12540907	+	2	381	84
LNC_000026	XLOC_000665	antisense_lncRNA	Novel_lncRNA	NC_018890.1	13631997	13633522	+	2	326	73
LNC_000027	XLOC_000667	antisense_lncRNA	Novel_lncRNA	NC_018890.1	13646203	13659584	+	3	6794	208
LNC_000020	XLOC_000478	intronic_lncRNA	Novel_lncRNA	NC_018890.1	9242656	9244028	+	5	501	166
LNC_000021	XLOC_000487	lincRNA	Novel_lncRNA	NC_018890.1	9744215	9746967	+	3	1566	170
LNC_000022	XLOC_000487	lincRNA	Novel_lncRNA	NC_018890.1	9744215	9746967	+	3	2100	170
LNC_000023	XLOC_000533	lincRNA	Novel_lncRNA	NC_018890.1	10771459	10771924	+	2	392	130
LNC_000028	XLOC_000667	antisense_lncRNA	Novel_lncRNA	NC_018890.1	13646219	13659584	+	3	6775	207
LNC_000029	XLOC_000670	lincRNA	Novel_lncRNA	NC_018890.1	13687608	13688979	+	2	1336	98
LNC_001399	XLOC_028888	lincRNA	Novel_lncRNA	NW_004071404.1	1239	3632	+	4	1914	180
LNC_001398	XLOC_028883	lincRNA	Novel_lncRNA	NW_004071399.1	79	3383	+	2	3159	188
LNC_001391	XLOC_028794	lincRNA	Novel_lncRNA	NW_004071354.1	46137	56019	+	4	8388	125
LNC_001390	XLOC_028794	lincRNA	Novel_lncRNA	NW_004071354.1	42717	56019	+	4	1828	147
LNC_001393	XLOC_028804	lincRNA	Novel_lncRNA	NW_004071355.1	7725	10068	-	2	2255	328
LNC_001392	XLOC_028794	lincRNA	Novel_lncRNA	NW_004071354.1	46158	54128	+	3	7874	125
LNC_001395	XLOC_028863	lincRNA	Novel_lncRNA	NW_004071376.1	322	2867	-	3	640	91
LNC_001394	XLOC_028860	lincRNA	Novel_lncRNA	NW_004071372.1	1	1627	-	2	293	91
LNC_001397	XLOC_028867	lincRNA	Novel_lncRNA	NW_004071382.1	1374	2401	+	2	1008	138
LNC_001396	XLOC_028863	lincRNA	Novel_lncRNA	NW_004071376.1	1795	2867	-	2	449	85
LNC_000846	XLOC_018604	antisense_lncRNA	Novel_lncRNA	NC_018904.1	6718868	6721746	-	2	214	54
LNC_000847	XLOC_018611	lincRNA	Novel_lncRNA	NC_018904.1	6781880	6787922	-	3	568	162
LNC_000844	XLOC_018574	antisense_lncRNA	Novel_lncRNA	NC_018904.1	5995503	5997058	-	2	249	77
LNC_000845	XLOC_018595	antisense_lncRNA	Novel_lncRNA	NC_018904.1	6658523	6662002	-	2	338	112
LNC_000842	XLOC_018535	lincRNA	Novel_lncRNA	NC_018904.1	4940417	4943782	-	3	1440	88
LNC_000843	XLOC_018549	lincRNA	Novel_lncRNA	NC_018904.1	5175997	5178807	-	2	757	97
LNC_000840	XLOC_018508	intronic_lncRNA	Novel_lncRNA	NC_018904.1	4048524	4054768	-	2	761	100
LNC_000841	XLOC_018511	lincRNA	Novel_lncRNA	NC_018904.1	4090430	4094460	-	2	3905	129
LNC_000541	XLOC_011687	antisense_lncRNA	Novel_lncRNA	NC_018898.1	1715198	1745850	-	4	498	149
LNC_000848	XLOC_018643	intronic_lncRNA	Novel_lncRNA	NC_018904.1	7415755	7416110	-	2	279	90
LNC_000849	XLOC_018665	intronic_lncRNA	Novel_lncRNA	NC_018904.1	7723907	7725552	-	3	1341	349
LNC_002152	XLOC_038601	lincRNA	Novel_lncRNA	NW_004076796.1	254	755	-	2	406	66
LNC_002153	XLOC_038605	lincRNA	Novel_lncRNA	NW_004076797.1	26	942	-	2	819	84
LNC_002150	XLOC_038587	lincRNA	Novel_lncRNA	NW_004076774.1	53	1127	-	2	404	88
LNC_000540	XLOC_011666	antisense_lncRNA	Novel_lncRNA	NC_018898.1	1499792	1502309	-	2	373	124
LNC_002156	XLOC_038680	lincRNA	Novel_lncRNA	NW_004076920.1	104	1129	+	2	877	291
LNC_002157	XLOC_038699	lincRNA	Novel_lncRNA	NW_004076938.1	4958	5725	-	2	691	81
LNC_002154	XLOC_038661	lincRNA	Novel_lncRNA	NW_004076882.1	4001	5555	-	2	1331	148
LNC_002155	XLOC_038667	lincRNA	Novel_lncRNA	NW_004076889.1	623	4491	-	2	2116	120
LNC_002158	XLOC_038736	lincRNA	Novel_lncRNA	NW_004076979.1	4426	5438	+	2	868	83
LNC_002159	XLOC_038753	lincRNA	Novel_lncRNA	NW_004076997.1	4923	5482	+	2	399	100
LNC_002054	XLOC_037319	lincRNA	Novel_lncRNA	NW_004075414.1	2343	3982	+	2	1618	209
LNC_000549	XLOC_011867	lincRNA	Novel_lncRNA	NC_018898.1	5360288	5360687	-	2	208	63
LNC_000548	XLOC_011855	intronic_lncRNA	Novel_lncRNA	NC_018898.1	5159196	5161374	-	5	701	147
LNC_001579	XLOC_031847	intronic_lncRNA	Novel_lncRNA	NW_004072400.1	88865	89271	-	2	340	108
LNC_001578	XLOC_031804	intronic_lncRNA	Novel_lncRNA	NW_004072399.1	160144	160601	-	3	308	102
LNC_001575	XLOC_031755	antisense_lncRNA	Novel_lncRNA	NW_004072398.1	164383	167390	-	2	1306	138
LNC_001574	XLOC_031678	antisense_lncRNA	Novel_lncRNA	NW_004072396.1	221191	223227	+	2	911	74
LNC_001577	XLOC_031803	intronic_lncRNA	Novel_lncRNA	NW_004072399.1	142324	142632	-	2	228	76
LNC_001576	XLOC_031781	intronic_lncRNA	Novel_lncRNA	NW_004072399.1	278947	282555	+	4	294	97
LNC_001571	XLOC_031638	antisense_lncRNA	Novel_lncRNA	NW_004072395.1	297192	300363	+	2	3151	120
LNC_001570	XLOC_031614	intronic_lncRNA	Novel_lncRNA	NW_004072394.1	189201	189667	-	2	350	116
LNC_001573	XLOC_031675	antisense_lncRNA	Novel_lncRNA	NW_004072396.1	174550	175862	+	2	453	71
LNC_001572	XLOC_031660	lincRNA	Novel_lncRNA	NW_004072395.1	276869	277162	-	2	241	44
LNC_002233	XLOC_039600	lincRNA	Novel_lncRNA	NW_004077749.1	6664	7965	+	3	1238	134
LNC_002232	XLOC_039592	lincRNA	Novel_lncRNA	NW_004077745.1	6660	7599	+	2	290	59
LNC_002051	XLOC_037296	lincRNA	Novel_lncRNA	NW_004075399.1	5063	6084	-	4	329	101
LNC_000718	XLOC_015435	antisense_lncRNA	Novel_lncRNA	NC_018902.1	4096549	4103369	+	4	1434	88
LNC_000719	XLOC_015437	antisense_lncRNA	Novel_lncRNA	NC_018902.1	4107918	4109613	+	2	1243	101
LNC_000716	XLOC_015372	antisense_lncRNA	Novel_lncRNA	NC_018902.1	3056863	3059133	+	2	329	69
LNC_000717	XLOC_015416	lincRNA	Novel_lncRNA	NC_018902.1	3802548	3804105	+	2	1137	79
LNC_000714	XLOC_015329	intronic_lncRNA	Novel_lncRNA	NC_018902.1	1506923	1508141	+	2	219	73
LNC_000715	XLOC_015362	antisense_lncRNA	Novel_lncRNA	NC_018902.1	2678367	2679038	+	2	581	116
LNC_000712	XLOC_015256	intronic_lncRNA	Novel_lncRNA	NC_018901.1	9795815	9796952	-	3	393	86
LNC_000713	XLOC_015302	lincRNA	Novel_lncRNA	NC_018902.1	380524	390617	+	3	1058	112
LNC_000710	XLOC_015245	intronic_lncRNA	Novel_lncRNA	NC_018901.1	9602261	9602879	-	3	353	117
LNC_000711	XLOC_015247	lincRNA	Novel_lncRNA	NC_018901.1	9689010	9694227	-	3	5135	268
LNC_002050	XLOC_037281	lincRNA	Novel_lncRNA	NW_004075392.1	7346	8154	+	2	257	59
LNC_000622	XLOC_013600	intronic_lncRNA	Novel_lncRNA	NC_018900.1	10240204	10240867	+	3	432	143
LNC_000623	XLOC_013612	antisense_lncRNA	Novel_lncRNA	NC_018900.1	10533715	10535774	+	3	481	117
LNC_000620	XLOC_013547	lincRNA	Novel_lncRNA	NC_018900.1	9474054	9478188	+	2	4109	167
LNC_000621	XLOC_013569	intronic_lncRNA	Novel_lncRNA	NC_018900.1	9701214	9701531	+	2	234	78
LNC_000626	XLOC_013626	intronic_lncRNA	Novel_lncRNA	NC_018900.1	10872497	10873397	+	3	303	100
LNC_000627	XLOC_013645	intronic_lncRNA	Novel_lncRNA	NC_018900.1	11085695	11086364	+	2	562	186
LNC_000624	XLOC_013614	lincRNA	Novel_lncRNA	NC_018900.1	10547381	10550042	+	2	419	115
LNC_000625	XLOC_013616	antisense_lncRNA	Novel_lncRNA	NC_018900.1	10560117	10563539	+	3	1285	143
LNC_000628	XLOC_013654	intronic_lncRNA	Novel_lncRNA	NC_018900.1	11204094	11205449	+	3	202	67
LNC_000629	XLOC_013656	lincRNA	Novel_lncRNA	NC_018900.1	11216478	11218969	+	3	2382	155
LNC_001715	XLOC_033844	lincRNA	Novel_lncRNA	NW_004072605.1	5	1312	+	2	1055	104
LNC_001714	XLOC_033843	lincRNA	Novel_lncRNA	NW_004072604.1	1	1502	-	5	1024	227
LNC_001717	XLOC_033874	lincRNA	Novel_lncRNA	NW_004072651.1	1228	2476	+	2	371	88
LNC_001716	XLOC_033874	lincRNA	Novel_lncRNA	NW_004072651.1	1228	2476	+	2	371	88
LNC_001711	XLOC_033838	lincRNA	Novel_lncRNA	NW_004072597.1	22	2138	+	6	1198	172
LNC_001710	XLOC_033838	lincRNA	Novel_lncRNA	NW_004072597.1	22	2138	+	6	1252	172
LNC_001713	XLOC_033838	lincRNA	Novel_lncRNA	NW_004072597.1	162	2138	+	6	1192	146
LNC_001712	XLOC_033838	lincRNA	Novel_lncRNA	NW_004072597.1	162	2138	+	6	1180	146
LNC_001719	XLOC_033875	lincRNA	Novel_lncRNA	NW_004072651.1	1230	2391	-	2	284	88
LNC_001718	XLOC_033874	lincRNA	Novel_lncRNA	NW_004072651.1	1228	2476	+	2	371	88
LNC_000536	XLOC_011549	lincRNA	Novel_lncRNA	NC_018898.1	13304326	13305962	+	2	603	100
LNC_000537	XLOC_011600	antisense_lncRNA	Novel_lncRNA	NC_018898.1	284966	289763	-	2	2307	208
LNC_000534	XLOC_011545	intronic_lncRNA	Novel_lncRNA	NC_018898.1	13223502	13223774	+	2	201	67
LNC_000535	XLOC_011549	lincRNA	Novel_lncRNA	NC_018898.1	13302655	13305962	+	2	485	95
LNC_000532	XLOC_011501	antisense_lncRNA	Novel_lncRNA	NC_018898.1	12786038	12798925	+	4	1416	109
LNC_000533	XLOC_011519	intronic_lncRNA	Novel_lncRNA	NC_018898.1	12960450	12960802	+	2	265	88
LNC_000530	XLOC_011475	intronic_lncRNA	Novel_lncRNA	NC_018898.1	12336474	12337204	+	4	314	104
LNC_000531	XLOC_011486	intronic_lncRNA	Novel_lncRNA	NC_018898.1	12480813	12483033	+	3	252	83
LNC_001001	XLOC_021320	lincRNA	Novel_lncRNA	NC_018907.1	5765764	5767031	+	2	1127	85
LNC_001000	XLOC_021300	lincRNA	Novel_lncRNA	NC_018907.1	5432791	5434817	+	4	1018	129
LNC_001003	XLOC_021364	intronic_lncRNA	Novel_lncRNA	NC_018907.1	6990695	6991786	+	2	234	77
LNC_001002	XLOC_021330	lincRNA	Novel_lncRNA	NC_018907.1	5946752	5948157	+	2	222	68
LNC_001005	XLOC_021395	intronic_lncRNA	Novel_lncRNA	NC_018907.1	7779670	7780712	+	2	226	75
LNC_001004	XLOC_021393	antisense_lncRNA	Novel_lncRNA	NC_018907.1	7723700	7726090	+	3	1173	137
LNC_000538	XLOC_011617	lincRNA	Novel_lncRNA	NC_018898.1	433458	443780	-	2	698	80
LNC_000539	XLOC_011628	intronic_lncRNA	Novel_lncRNA	NC_018898.1	588362	589599	-	5	388	129
LNC_001144	XLOC_024542	antisense_lncRNA	Novel_lncRNA	NC_018910.1	3633089	3636984	+	2	3399	194
LNC_001145	XLOC_024561	antisense_lncRNA	Novel_lncRNA	NC_018910.1	4024517	4025482	+	2	456	98
LNC_001146	XLOC_024571	lincRNA	Novel_lncRNA	NC_018910.1	4549731	4550742	+	2	901	69
LNC_001147	XLOC_024636	antisense_lncRNA	Novel_lncRNA	NC_018910.1	5666790	5669615	+	2	2805	143
LNC_001140	XLOC_024478	lincRNA	Novel_lncRNA	NC_018910.1	1856942	1863978	+	2	982	78
LNC_001141	XLOC_024488	antisense_lncRNA	Novel_lncRNA	NC_018910.1	2301721	2303586	+	3	1388	126
LNC_001142	XLOC_024512	lincRNA	Novel_lncRNA	NC_018910.1	2806074	2809988	+	3	3333	183
LNC_001143	XLOC_024520	intronic_lncRNA	Novel_lncRNA	NC_018910.1	2948988	2952423	+	2	727	189
LNC_000442	XLOC_009846	intronic_lncRNA	Novel_lncRNA	NC_018897.1	8498663	8499726	+	6	461	153
LNC_000443	XLOC_009867	lincRNA	Novel_lncRNA	NC_018897.1	8907676	8908477	+	2	521	173
LNC_000440	XLOC_009829	intronic_lncRNA	Novel_lncRNA	NC_018897.1	8031027	8031607	+	2	445	114
LNC_000441	XLOC_009843	antisense_lncRNA	Novel_lncRNA	NC_018897.1	8486653	8487879	+	3	636	113
LNC_000446	XLOC_009923	lincRNA	Novel_lncRNA	NC_018897.1	10081503	10082998	+	2	1476	102
LNC_000447	XLOC_009930	lincRNA	Novel_lncRNA	NC_018897.1	10110195	10167633	+	2	413	54
LNC_000444	XLOC_009888	intronic_lncRNA	Novel_lncRNA	NC_018897.1	9197838	9198481	+	2	459	153
LNC_000445	XLOC_009913	intronic_lncRNA	Novel_lncRNA	NC_018897.1	9469356	9470364	+	2	208	69
LNC_002239	XLOC_039671	lincRNA	Novel_lncRNA	NW_004077814.1	13	754	-	2	448	99
LNC_000147	XLOC_003348	lincRNA	Novel_lncRNA	NC_018892.1	807254	813525	+	2	240	80
LNC_000146	XLOC_003331	lincRNA	Novel_lncRNA	NC_018892.1	393027	393595	+	2	537	68
LNC_000145	XLOC_003310	lincRNA	Novel_lncRNA	NC_018892.1	64823	80648	+	2	313	68
LNC_000144	XLOC_003266	intronic_lncRNA	Novel_lncRNA	NC_018891.1	10597542	10598026	-	3	337	112
LNC_000143	XLOC_003265	intronic_lncRNA	Novel_lncRNA	NC_018891.1	10595837	10596201	-	3	218	72
LNC_000142	XLOC_003264	intronic_lncRNA	Novel_lncRNA	NC_018891.1	10589417	10589733	-	2	232	77
LNC_000141	XLOC_003254	lincRNA	Novel_lncRNA	NC_018891.1	10474560	10476109	-	2	1530	86
LNC_000140	XLOC_003251	antisense_lncRNA	Novel_lncRNA	NC_018891.1	10419592	10421287	-	2	588	91
LNC_000149	XLOC_003418	lincRNA	Novel_lncRNA	NC_018892.1	2774544	2775707	+	2	968	99
LNC_000148	XLOC_003349	intronic_lncRNA	Novel_lncRNA	NC_018892.1	862782	864808	+	2	1946	116
LNC_001618	XLOC_032565	lincRNA	Novel_lncRNA	NW_004072431.1	174558	177859	+	5	2915	85
LNC_001619	XLOC_032565	lincRNA	Novel_lncRNA	NW_004072431.1	174558	177859	+	5	2907	85
LNC_001926	XLOC_036189	lincRNA	Novel_lncRNA	NW_004074438.1	1285	2469	-	2	1155	126
LNC_001927	XLOC_036194	lincRNA	Novel_lncRNA	NW_004074442.1	5005	5810	-	2	693	161
LNC_001924	XLOC_036160	lincRNA	Novel_lncRNA	NW_004074394.1	1469	2285	-	2	397	92
LNC_001925	XLOC_036173	lincRNA	Novel_lncRNA	NW_004074419.1	7	2449	-	3	1902	156
LNC_001922	XLOC_036132	lincRNA	Novel_lncRNA	NW_004074365.1	1154	1934	+	2	333	110
LNC_001923	XLOC_036135	lincRNA	Novel_lncRNA	NW_004074367.1	1404	2461	+	2	895	100
LNC_001920	XLOC_036126	lincRNA	Novel_lncRNA	NW_004074352.1	200	2165	+	2	1548	179
LNC_001921	XLOC_036130	lincRNA	Novel_lncRNA	NW_004074363.1	978	2068	+	2	1021	97
LNC_001928	XLOC_036227	lincRNA	Novel_lncRNA	NW_004074467.1	7698	8710	+	2	382	105
LNC_001929	XLOC_036232	lincRNA	Novel_lncRNA	NW_004074469.1	2392	5075	+	2	445	74
LNC_001610	XLOC_032405	lincRNA	Novel_lncRNA	NW_004072423.1	3011	4490	-	5	294	98
LNC_000039	XLOC_000993	intronic_lncRNA	Novel_lncRNA	NC_018890.1	20595825	20597765	+	4	826	106
LNC_000038	XLOC_000991	intronic_lncRNA	Novel_lncRNA	NC_018890.1	20591025	20593061	+	2	1922	129
LNC_001611	XLOC_032426	lincRNA	Novel_lncRNA	NW_004072425.1	54988	66557	-	2	313	81
LNC_000033	XLOC_000805	lincRNA	Novel_lncRNA	NC_018890.1	16228488	16229158	+	2	259	86
LNC_000032	XLOC_000739	antisense_lncRNA	Novel_lncRNA	NC_018890.1	15031489	15032619	+	2	686	172
LNC_000031	XLOC_000688	lincRNA	Novel_lncRNA	NC_018890.1	13985185	14016016	+	3	3038	129
LNC_000030	XLOC_000688	lincRNA	Novel_lncRNA	NC_018890.1	13985102	13986446	+	3	1162	110
LNC_000037	XLOC_000963	lincRNA	Novel_lncRNA	NC_018890.1	19829197	19830727	+	2	1272	105
LNC_000036	XLOC_000910	intronic_lncRNA	Novel_lncRNA	NC_018890.1	18557414	18561481	+	4	385	128
LNC_000035	XLOC_000900	antisense_lncRNA	Novel_lncRNA	NC_018890.1	18349908	18350434	+	2	429	82
LNC_000034	XLOC_000897	antisense_lncRNA	Novel_lncRNA	NC_018890.1	18342164	18347415	+	2	504	111
LNC_001812	XLOC_034960	intronic_lncRNA	Novel_lncRNA	NW_004073402.1	2485	3332	-	2	501	113
LNC_001813	XLOC_034976	lincRNA	Novel_lncRNA	NW_004073425.1	1	3706	+	2	3572	215
LNC_001810	XLOC_034940	lincRNA	Novel_lncRNA	NW_004073390.1	217	1964	+	2	1086	159
LNC_001811	XLOC_034942	lincRNA	Novel_lncRNA	NW_004073392.1	1225	2223	-	2	977	162
LNC_001816	XLOC_035048	lincRNA	Novel_lncRNA	NW_004073497.1	1462	2921	+	2	1337	115
LNC_001817	XLOC_035050	lincRNA	Novel_lncRNA	NW_004073500.1	122	1306	+	3	956	88
LNC_001814	XLOC_035000	lincRNA	Novel_lncRNA	NW_004073447.1	4589	4999	+	2	334	110
LNC_001815	XLOC_035008	lincRNA	Novel_lncRNA	NW_004073453.1	1738	2517	-	2	540	56
LNC_001818	XLOC_035050	lincRNA	Novel_lncRNA	NW_004073500.1	129	1306	+	3	947	88
LNC_001819	XLOC_035060	lincRNA	Novel_lncRNA	NW_004073518.1	9	2723	+	2	2662	133
LNC_002077	XLOC_037678	lincRNA	Novel_lncRNA	NW_004075749.1	4599	6877	+	2	1753	313
LNC_002076	XLOC_037637	lincRNA	Novel_lncRNA	NW_004075718.1	6436	7216	-	2	654	170
LNC_002248	XLOC_039770	lincRNA	Novel_lncRNA	NW_004077985.1	2	3616	+	4	905	132
LNC_002249	XLOC_039770	lincRNA	Novel_lncRNA	NW_004077985.1	2	3616	+	6	1151	214
LNC_002072	XLOC_037603	lincRNA	Novel_lncRNA	NW_004075681.1	5317	6337	+	2	823	117
LNC_002240	XLOC_039683	lincRNA	Novel_lncRNA	NW_004077832.1	16	1133	-	2	1085	91
LNC_000855	XLOC_018722	intronic_lncRNA	Novel_lncRNA	NC_018904.1	9155538	9156332	-	2	404	134
LNC_000854	XLOC_018720	lincRNA	Novel_lncRNA	NC_018904.1	9123352	9124081	-	3	450	113
LNC_000857	XLOC_018728	intronic_lncRNA	Novel_lncRNA	NC_018904.1	9281465	9283422	-	3	289	95
LNC_000856	XLOC_018727	lincRNA	Novel_lncRNA	NC_018904.1	9278579	9278873	-	2	220	73
LNC_000851	XLOC_018690	antisense_lncRNA	Novel_lncRNA	NC_018904.1	8279964	8281279	-	3	473	143
LNC_000850	XLOC_018689	lincRNA	Novel_lncRNA	NC_018904.1	8273070	8278201	-	4	4591	145
LNC_000853	XLOC_018711	lincRNA	Novel_lncRNA	NC_018904.1	8967757	8970090	-	3	540	109
LNC_000852	XLOC_018699	intronic_lncRNA	Novel_lncRNA	NC_018904.1	8782371	8782764	-	3	216	72
LNC_000859	XLOC_018736	antisense_lncRNA	Novel_lncRNA	NC_018904.1	9436012	9437777	-	2	1681	128
LNC_000858	XLOC_018733	intronic_lncRNA	Novel_lncRNA	NC_018904.1	9368620	9369047	-	3	282	94
LNC_002141	XLOC_038500	lincRNA	Novel_lncRNA	NW_004076681.1	25	3525	-	2	2294	135
LNC_002140	XLOC_038495	lincRNA	Novel_lncRNA	NW_004076674.1	3047	3626	+	2	333	96
LNC_002143	XLOC_038519	lincRNA	Novel_lncRNA	NW_004076706.1	26	929	-	2	880	163
LNC_002142	XLOC_038516	antisense_lncRNA	Novel_lncRNA	NW_004076705.1	9	2120	+	4	1939	125
LNC_002145	XLOC_038532	lincRNA	Novel_lncRNA	NW_004076718.1	3035	4281	-	2	1225	86
LNC_002144	XLOC_038531	lincRNA	Novel_lncRNA	NW_004076718.1	18	2915	-	2	2700	153
LNC_002147	XLOC_038580	intronic_lncRNA	Novel_lncRNA	NW_004076765.1	1	1424	-	3	1207	143
LNC_002146	XLOC_038563	lincRNA	Novel_lncRNA	NW_004076750.1	32	2843	+	2	2792	152
LNC_002149	XLOC_038586	lincRNA	Novel_lncRNA	NW_004076773.1	2373	3711	-	2	1319	143
LNC_002148	XLOC_038586	lincRNA	Novel_lncRNA	NW_004076773.1	2373	3709	-	2	1317	143
LNC_001540	XLOC_030986	intronic_lncRNA	Novel_lncRNA	NW_004072374.1	204393	205492	+	2	474	143
LNC_001541	XLOC_030988	lincRNA	Novel_lncRNA	NW_004072374.1	261796	265132	+	5	2547	132
LNC_001542	XLOC_030988	lincRNA	Novel_lncRNA	NW_004072374.1	261881	264960	+	4	2125	104
LNC_001543	XLOC_030990	intronic_lncRNA	Novel_lncRNA	NW_004072374.1	341774	343340	+	4	366	121
LNC_001544	XLOC_030991	intronic_lncRNA	Novel_lncRNA	NW_004072374.1	347158	348084	+	5	331	110
LNC_001545	XLOC_031005	intronic_lncRNA	Novel_lncRNA	NW_004072374.1	154605	155121	-	4	278	92
LNC_001546	XLOC_031068	intronic_lncRNA	Novel_lncRNA	NW_004072377.1	31369	31896	+	2	202	67
LNC_001547	XLOC_031070	antisense_lncRNA	Novel_lncRNA	NW_004072377.1	47371	49072	+	2	1359	124
LNC_001548	XLOC_031070	antisense_lncRNA	Novel_lncRNA	NW_004072377.1	47371	49072	+	2	1262	124
LNC_001549	XLOC_031110	lincRNA	Novel_lncRNA	NW_004072377.1	238025	241301	-	3	233	72
LNC_002043	XLOC_037200	lincRNA	Novel_lncRNA	NW_004075338.1	7470	8142	+	2	598	136
LNC_002044	XLOC_037208	lincRNA	Novel_lncRNA	NW_004075344.1	6191	6783	+	2	507	87
LNC_000709	XLOC_015237	lincRNA	Novel_lncRNA	NC_018901.1	9473110	9476442	-	2	2818	133
LNC_000708	XLOC_015237	lincRNA	Novel_lncRNA	NC_018901.1	9473110	9476421	-	2	2859	133
LNC_000705	XLOC_015198	antisense_lncRNA	Novel_lncRNA	NC_018901.1	8800324	8801613	-	2	1245	155
LNC_000704	XLOC_015170	lincRNA	Novel_lncRNA	NC_018901.1	8198123	8225702	-	3	27255	205
LNC_000707	XLOC_015237	lincRNA	Novel_lncRNA	NC_018901.1	9467472	9476442	-	4	886	118
LNC_000706	XLOC_015232	intronic_lncRNA	Novel_lncRNA	NC_018901.1	9402023	9403139	-	4	711	236
LNC_000701	XLOC_015135	intronic_lncRNA	Novel_lncRNA	NC_018901.1	7397410	7399525	-	5	468	156
LNC_000700	XLOC_015125	antisense_lncRNA	Novel_lncRNA	NC_018901.1	7243890	7250854	-	2	2746	224
LNC_000703	XLOC_015169	antisense_lncRNA	Novel_lncRNA	NC_018901.1	8170051	8170707	-	2	631	74
LNC_000702	XLOC_015137	intronic_lncRNA	Novel_lncRNA	NC_018901.1	7414657	7415033	-	2	302	100
LNC_002045	XLOC_037208	lincRNA	Novel_lncRNA	NW_004075344.1	6191	6783	+	2	519	91
LNC_001496	XLOC_030382	lincRNA	Novel_lncRNA	NW_004072105.1	29993	31470	+	2	1393	131
LNC_001497	XLOC_030414	lincRNA	Novel_lncRNA	NW_004072120.1	21964	23240	+	2	1037	74
LNC_001494	XLOC_030381	intronic_lncRNA	Novel_lncRNA	NW_004072105.1	22791	23764	+	3	301	73
LNC_001495	XLOC_030382	lincRNA	Novel_lncRNA	NW_004072105.1	29980	31470	+	2	1417	112
LNC_001492	XLOC_030346	lincRNA	Novel_lncRNA	NW_004072083.1	34970	35385	-	2	324	107
LNC_001493	XLOC_030375	antisense_lncRNA	Novel_lncRNA	NW_004072102.1	6358	7822	-	2	230	68
LNC_001490	XLOC_030333	lincRNA	Novel_lncRNA	NW_004072075.1	35291	35920	+	4	366	121
LNC_001491	XLOC_030337	lincRNA	Novel_lncRNA	NW_004072077.1	35707	36122	+	2	346	115
LNC_001498	XLOC_030446	lincRNA	Novel_lncRNA	NW_004072126.1	12289	13219	+	2	751	119
LNC_001499	XLOC_030450	lincRNA	Novel_lncRNA	NW_004072126.1	55	2264	-	2	562	114
LNC_001870	XLOC_035573	lincRNA	Novel_lncRNA	NW_004074024.1	11459	12056	+	2	272	84
LNC_001871	XLOC_035587	lincRNA	Novel_lncRNA	NW_004074029.1	6230	8462	+	2	2210	126
LNC_002047	XLOC_037272	lincRNA	Novel_lncRNA	NW_004075386.1	55	693	-	2	554	161
LNC_001872	XLOC_035617	antisense_lncRNA	Novel_lncRNA	NW_004074040.1	301	3148	+	6	1368	190
LNC_000631	XLOC_013687	antisense_lncRNA	Novel_lncRNA	NC_018900.1	352839	354873	-	2	1782	110
LNC_000630	XLOC_013660	lincRNA	Novel_lncRNA	NC_018900.1	11237969	11238790	+	2	802	210
LNC_000633	XLOC_013700	intronic_lncRNA	Novel_lncRNA	NC_018900.1	750157	751954	-	2	221	73
LNC_000632	XLOC_013697	antisense_lncRNA	Novel_lncRNA	NC_018900.1	708199	708700	-	2	340	93
LNC_000635	XLOC_013738	intronic_lncRNA	Novel_lncRNA	NC_018900.1	1917128	1918594	-	2	360	113
LNC_000634	XLOC_013720	intronic_lncRNA	Novel_lncRNA	NC_018900.1	1624754	1626292	-	5	455	126
LNC_000637	XLOC_013803	intronic_lncRNA	Novel_lncRNA	NC_018900.1	3406438	3408978	-	3	536	169
LNC_000636	XLOC_013761	intronic_lncRNA	Novel_lncRNA	NC_018900.1	2701486	2705987	-	3	209	69
LNC_000639	XLOC_013859	intronic_lncRNA	Novel_lncRNA	NC_018900.1	4788012	4788445	-	2	264	88
LNC_000638	XLOC_013829	lincRNA	Novel_lncRNA	NC_018900.1	4237173	4238720	-	6	306	85
LNC_001722	XLOC_033896	lincRNA	Novel_lncRNA	NW_004072680.1	2120	2704	-	2	496	93
LNC_001723	XLOC_033904	lincRNA	Novel_lncRNA	NW_004072690.1	235	1137	-	3	409	97
LNC_001724	XLOC_033917	lincRNA	Novel_lncRNA	NW_004072704.1	1642	2716	-	2	1046	174
LNC_001725	XLOC_033932	lincRNA	Novel_lncRNA	NW_004072722.1	34	1196	-	2	334	79
LNC_001726	XLOC_033932	lincRNA	Novel_lncRNA	NW_004072722.1	34	2364	-	3	1158	122
LNC_001727	XLOC_033932	lincRNA	Novel_lncRNA	NW_004072722.1	34	2364	-	3	1290	108
LNC_001876	XLOC_035639	lincRNA	Novel_lncRNA	NW_004074052.1	10117	10802	-	2	602	158
LNC_001877	XLOC_035641	lincRNA	Novel_lncRNA	NW_004074055.1	12719	13277	+	2	475	76
LNC_001879	XLOC_035698	intronic_lncRNA	Novel_lncRNA	NW_004074083.1	8649	10393	+	7	896	264
LNC_000525	XLOC_011414	antisense_lncRNA	Novel_lncRNA	NC_018898.1	11398462	11399011	+	2	446	148
LNC_000524	XLOC_011413	intronic_lncRNA	Novel_lncRNA	NC_018898.1	11397831	11398312	+	3	333	110
LNC_000527	XLOC_011423	lincRNA	Novel_lncRNA	NC_018898.1	11504633	11508180	+	2	3476	105
LNC_000526	XLOC_011415	intronic_lncRNA	Novel_lncRNA	NC_018898.1	11401620	11402036	+	2	341	113
LNC_001038	XLOC_022013	antisense_lncRNA	Novel_lncRNA	NC_018908.1	5068990	5077183	+	2	865	176
LNC_001039	XLOC_022033	intronic_lncRNA	Novel_lncRNA	NC_018908.1	5261882	5262381	+	3	212	70
LNC_000523	XLOC_011411	lincRNA	Novel_lncRNA	NC_018898.1	11381880	11383634	+	2	830	98
LNC_000522	XLOC_011375	lincRNA	Novel_lncRNA	NC_018898.1	10420769	10425977	+	3	5135	151
LNC_001034	XLOC_021951	intronic_lncRNA	Novel_lncRNA	NC_018908.1	4101761	4102368	+	4	340	113
LNC_001035	XLOC_021959	lincRNA	Novel_lncRNA	NC_018908.1	4327083	4328539	+	2	1108	282
LNC_001036	XLOC_021969	antisense_lncRNA	Novel_lncRNA	NC_018908.1	4420361	4420922	+	2	511	67
LNC_001037	XLOC_022002	antisense_lncRNA	Novel_lncRNA	NC_018908.1	4925752	4929404	+	2	3597	120
LNC_001030	XLOC_021838	intronic_lncRNA	Novel_lncRNA	NC_018908.1	1409710	1411261	+	4	443	147
LNC_000528	XLOC_011462	lincRNA	Novel_lncRNA	NC_018898.1	12079301	12080656	+	2	1270	112
LNC_001032	XLOC_021866	lincRNA	Novel_lncRNA	NC_018908.1	2196824	2197599	+	2	619	155
LNC_001033	XLOC_021918	antisense_lncRNA	Novel_lncRNA	NC_018908.1	3466782	3472411	+	2	5409	164
LNC_001159	XLOC_024844	antisense_lncRNA	Novel_lncRNA	NC_018910.1	9512601	9513004	+	2	313	83
LNC_001158	XLOC_024825	antisense_lncRNA	Novel_lncRNA	NC_018910.1	9180177	9180600	+	2	306	56
LNC_001153	XLOC_024733	intronic_lncRNA	Novel_lncRNA	NC_018910.1	6857223	6857651	+	2	305	99
LNC_001152	XLOC_024712	lincRNA	Novel_lncRNA	NC_018910.1	6625137	6630558	+	2	5377	215
LNC_001151	XLOC_024701	intronic_lncRNA	Novel_lncRNA	NC_018910.1	6391193	6392200	+	3	246	81
LNC_001150	XLOC_024689	lincRNA	Novel_lncRNA	NC_018910.1	6277450	6279171	+	2	1598	120
LNC_001157	XLOC_024797	lincRNA	Novel_lncRNA	NC_018910.1	8731617	8735370	+	2	325	108
LNC_001156	XLOC_024769	lincRNA	Novel_lncRNA	NC_018910.1	7895917	7901039	+	2	4714	154
LNC_001155	XLOC_024769	lincRNA	Novel_lncRNA	NC_018910.1	7895917	7901039	+	3	2573	116
LNC_001154	XLOC_024769	lincRNA	Novel_lncRNA	NC_018910.1	7895902	7901039	+	3	3907	154
LNC_000459	XLOC_010109	intronic_lncRNA	Novel_lncRNA	NC_018897.1	13540926	13542880	+	3	274	91
LNC_000458	XLOC_010108	intronic_lncRNA	Novel_lncRNA	NC_018897.1	13487232	13488277	+	2	261	86
LNC_000451	XLOC_009977	lincRNA	Novel_lncRNA	NC_018897.1	10738253	10741062	+	2	2788	154
LNC_000450	XLOC_009977	lincRNA	Novel_lncRNA	NC_018897.1	10738240	10741062	+	2	2803	154
LNC_000453	XLOC_010001	intronic_lncRNA	Novel_lncRNA	NC_018897.1	11194206	11194566	+	2	281	93
LNC_000452	XLOC_009978	lincRNA	Novel_lncRNA	NC_018897.1	10736903	10738187	+	2	1169	106
LNC_000455	XLOC_010028	intronic_lncRNA	Novel_lncRNA	NC_018897.1	11439809	11441656	+	10	605	201
LNC_000454	XLOC_010021	lincRNA	Novel_lncRNA	NC_018897.1	11324575	11331416	+	3	6615	199
LNC_000457	XLOC_010092	antisense_lncRNA	Novel_lncRNA	NC_018897.1	13009819	13012616	+	4	2519	227
LNC_000456	XLOC_010081	intronic_lncRNA	Novel_lncRNA	NC_018897.1	12872049	12874169	+	3	1322	225
LNC_001874	XLOC_035625	lincRNA	Novel_lncRNA	NW_004074043.1	10088	11301	-	2	1023	134
LNC_001935	XLOC_036273	antisense_lncRNA	Novel_lncRNA	NW_004074499.1	4509	5876	+	2	266	85
LNC_001934	XLOC_036258	lincRNA	Novel_lncRNA	NW_004074491.1	10270	11471	-	2	1028	102
LNC_001937	XLOC_036300	intronic_lncRNA	Novel_lncRNA	NW_004074524.1	8659	9381	+	4	371	118
LNC_001936	XLOC_036275	antisense_lncRNA	Novel_lncRNA	NW_004074502.1	10020	11969	+	2	1023	81
LNC_001931	XLOC_036235	lincRNA	Novel_lncRNA	NW_004074473.1	8652	11611	+	4	543	135
LNC_001930	XLOC_036235	lincRNA	Novel_lncRNA	NW_004074473.1	8652	11611	+	4	540	134
LNC_001933	XLOC_036258	lincRNA	Novel_lncRNA	NW_004074491.1	10270	11471	-	3	1005	109
LNC_001932	XLOC_036235	lincRNA	Novel_lncRNA	NW_004074473.1	9074	11611	+	3	1905	174
LNC_001939	XLOC_036338	lincRNA	Novel_lncRNA	NW_004074550.1	3796	5243	+	4	759	116
LNC_001938	XLOC_036335	lincRNA	Novel_lncRNA	NW_004074547.1	1076	8873	-	3	6480	179
LNC_000048	XLOC_001115	intronic_lncRNA	Novel_lncRNA	NC_018890.1	22467484	22468292	+	2	433	143
LNC_000049	XLOC_001116	intronic_lncRNA	Novel_lncRNA	NC_018890.1	22469724	22471961	+	2	1998	183
LNC_000046	XLOC_001105	lincRNA	Novel_lncRNA	NC_018890.1	22366606	22367597	+	6	584	174
LNC_000047	XLOC_001113	antisense_lncRNA	Novel_lncRNA	NC_018890.1	22450692	22452762	+	2	314	88
LNC_000044	XLOC_001057	intronic_lncRNA	Novel_lncRNA	NC_018890.1	21512676	21517324	+	2	233	77
LNC_000045	XLOC_001081	antisense_lncRNA	Novel_lncRNA	NC_018890.1	21863437	21878520	+	2	1621	224
LNC_000042	XLOC_001049	lincRNA	Novel_lncRNA	NC_018890.1	21390724	21392173	+	2	1422	102
LNC_000043	XLOC_001053	lincRNA	Novel_lncRNA	NC_018890.1	21460404	21461368	+	4	477	83
LNC_000040	XLOC_001027	lincRNA	Novel_lncRNA	NC_018890.1	20962030	20965375	+	4	440	128
LNC_000041	XLOC_001049	lincRNA	Novel_lncRNA	NC_018890.1	21390675	21392173	+	2	1475	115
LNC_000288	XLOC_006485	intronic_lncRNA	Novel_lncRNA	NC_018894.1	1152993	1153381	-	2	224	74
LNC_000289	XLOC_006490	antisense_lncRNA	Novel_lncRNA	NC_018894.1	1300872	1302786	-	3	1008	108
LNC_000280	XLOC_006426	intronic_lncRNA	Novel_lncRNA	NC_018894.1	12163160	12164164	+	2	234	78
LNC_000281	XLOC_006428	lincRNA	Novel_lncRNA	NC_018894.1	12179567	12180960	+	3	960	125
LNC_000282	XLOC_006452	lincRNA	Novel_lncRNA	NC_018894.1	404464	404943	-	2	343	82
LNC_000283	XLOC_006467	lincRNA	Novel_lncRNA	NC_018894.1	839070	843747	-	3	1141	79
LNC_000284	XLOC_006467	lincRNA	Novel_lncRNA	NC_018894.1	839070	844008	-	2	2606	105
LNC_000285	XLOC_006475	antisense_lncRNA	Novel_lncRNA	NC_018894.1	1003350	1006337	-	4	753	110
LNC_000286	XLOC_006475	antisense_lncRNA	Novel_lncRNA	NC_018894.1	1003350	1006369	-	3	686	109
LNC_000287	XLOC_006480	intronic_lncRNA	Novel_lncRNA	NC_018894.1	1119153	1120073	-	3	226	75
LNC_001801	XLOC_034795	lincRNA	Novel_lncRNA	NW_004073243.1	4250	5448	+	3	1150	181
LNC_001800	XLOC_034792	lincRNA	Novel_lncRNA	NW_004073239.1	47	1447	-	2	1374	89
LNC_001803	XLOC_034871	lincRNA	Novel_lncRNA	NW_004073335.1	38	3562	-	2	1115	119
LNC_001802	XLOC_034829	lincRNA	Novel_lncRNA	NW_004073284.1	4556	5465	+	2	890	148
LNC_001805	XLOC_034891	lincRNA	Novel_lncRNA	NW_004073343.1	4170	5290	+	2	1056	77
LNC_001804	XLOC_034890	lincRNA	Novel_lncRNA	NW_004073343.1	2675	3790	+	2	1031	157
LNC_001807	XLOC_034899	antisense_lncRNA	Novel_lncRNA	NW_004073350.1	121	5268	-	4	4310	163
LNC_001806	XLOC_034899	antisense_lncRNA	Novel_lncRNA	NW_004073350.1	121	5183	-	2	4981	159
LNC_001809	XLOC_034915	lincRNA	Novel_lncRNA	NW_004073366.1	4684	5083	-	2	242	80
LNC_001808	XLOC_034914	lincRNA	Novel_lncRNA	NW_004073366.1	2213	3135	-	2	831	98
LNC_002137	XLOC_038485	lincRNA	Novel_lncRNA	NW_004076661.1	3540	5006	-	2	1389	147
LNC_001867	XLOC_035559	lincRNA	Novel_lncRNA	NW_004074019.1	13163	13957	+	2	545	89
LNC_001866	XLOC_035541	lincRNA	Novel_lncRNA	NW_004074008.1	398	2049	-	2	298	71
LNC_000198	XLOC_004516	lincRNA	Novel_lncRNA	NC_018892.1	12474704	12476216	-	2	1436	161
LNC_000199	XLOC_004564	antisense_lncRNA	Novel_lncRNA	NC_018893.1	51189	53267	+	2	2059	148
LNC_000194	XLOC_004419	intronic_lncRNA	Novel_lncRNA	NC_018892.1	10721893	10722334	-	3	243	80
LNC_000195	XLOC_004430	intronic_lncRNA	Novel_lncRNA	NC_018892.1	10910044	10910418	-	3	231	76
LNC_000196	XLOC_004465	intronic_lncRNA	Novel_lncRNA	NC_018892.1	11816721	11817750	-	3	239	76
LNC_000197	XLOC_004515	intronic_lncRNA	Novel_lncRNA	NC_018892.1	12466744	12474091	-	2	7164	338
LNC_000190	XLOC_004250	antisense_lncRNA	Novel_lncRNA	NC_018892.1	7327128	7331720	-	3	2899	137
LNC_000191	XLOC_004252	antisense_lncRNA	Novel_lncRNA	NC_018892.1	7338000	7343407	-	2	2425	256
LNC_000192	XLOC_004353	intronic_lncRNA	Novel_lncRNA	NC_018892.1	9572350	9572860	-	3	256	85
LNC_000193	XLOC_004356	lincRNA	Novel_lncRNA	NC_018892.1	9590977	9591926	-	3	378	125
LNC_001865	XLOC_035538	lincRNA	Novel_lncRNA	NW_004074007.1	75	517	-	2	339	77
LNC_002174	XLOC_038904	lincRNA	Novel_lncRNA	NW_004077148.1	1	4613	+	2	1699	157
LNC_002175	XLOC_038921	lincRNA	Novel_lncRNA	NW_004077173.1	2456	2921	+	3	294	98
LNC_002176	XLOC_038928	lincRNA	Novel_lncRNA	NW_004077180.1	145	924	+	2	500	85
LNC_002177	XLOC_038934	lincRNA	Novel_lncRNA	NW_004077185.1	1	1118	+	3	818	66
LNC_002170	XLOC_038885	lincRNA	Novel_lncRNA	NW_004077131.1	435	2737	+	2	247	63
LNC_002171	XLOC_038899	lincRNA	Novel_lncRNA	NW_004077144.1	2614	3069	+	3	240	67
LNC_002172	XLOC_038901	lincRNA	Novel_lncRNA	NW_004077144.1	1	340	-	2	247	63
LNC_002173	XLOC_038903	lincRNA	Novel_lncRNA	NW_004077146.1	3139	3678	+	3	359	100
LNC_002178	XLOC_038943	lincRNA	Novel_lncRNA	NW_004077193.1	1556	2225	-	2	279	92
LNC_002179	XLOC_038954	antisense_lncRNA	Novel_lncRNA	NW_004077205.1	2018	4495	-	2	2440	184
LNC_000994	XLOC_021120	intronic_lncRNA	Novel_lncRNA	NC_018907.1	1730212	1730488	+	2	203	67
LNC_000995	XLOC_021123	intronic_lncRNA	Novel_lncRNA	NC_018907.1	1775835	1776178	+	2	215	71
LNC_000996	XLOC_021174	intronic_lncRNA	Novel_lncRNA	NC_018907.1	3049409	3051798	+	5	476	158
LNC_000997	XLOC_021175	intronic_lncRNA	Novel_lncRNA	NC_018907.1	3055946	3056292	+	2	265	88
LNC_000990	XLOC_021073	antisense_lncRNA	Novel_lncRNA	NC_018907.1	933824	954012	+	2	285	95
LNC_000991	XLOC_021106	lincRNA	Novel_lncRNA	NC_018907.1	1425336	1425790	+	2	386	72
LNC_000992	XLOC_021108	lincRNA	Novel_lncRNA	NC_018907.1	1432814	1433865	+	5	422	130
LNC_000993	XLOC_021111	lincRNA	Novel_lncRNA	NC_018907.1	1579050	1580262	+	2	608	122
LNC_000998	XLOC_021264	intronic_lncRNA	Novel_lncRNA	NC_018907.1	4363207	4372456	+	3	205	68
LNC_000999	XLOC_021267	lincRNA	Novel_lncRNA	NC_018907.1	4465021	4466415	+	2	960	151
LNC_001557	XLOC_031370	intronic_lncRNA	Novel_lncRNA	NW_004072387.1	82309	82680	+	3	223	73
LNC_001556	XLOC_031364	intronic_lncRNA	Novel_lncRNA	NW_004072386.1	299762	302977	-	3	377	111
LNC_001555	XLOC_031356	lincRNA	Novel_lncRNA	NW_004072386.1	248332	252670	-	4	3136	104
LNC_001554	XLOC_031242	lincRNA	Novel_lncRNA	NW_004072381.1	1657	5241	-	2	3332	114
LNC_001553	XLOC_031205	intronic_lncRNA	Novel_lncRNA	NW_004072380.1	234740	235040	+	2	228	75
LNC_001552	XLOC_031157	antisense_lncRNA	Novel_lncRNA	NW_004072378.1	363553	364001	+	2	405	132
LNC_001551	XLOC_031156	antisense_lncRNA	Novel_lncRNA	NW_004072378.1	361935	363137	+	2	994	62
LNC_001550	XLOC_031153	intronic_lncRNA	Novel_lncRNA	NW_004072378.1	340949	341361	+	2	341	110
LNC_001559	XLOC_031417	lincRNA	Novel_lncRNA	NW_004072389.1	108910	115216	+	2	6247	184
LNC_001558	XLOC_031371	intronic_lncRNA	Novel_lncRNA	NW_004072387.1	84741	85632	+	4	303	101
LNC_000868	XLOC_018855	intronic_lncRNA	Novel_lncRNA	NC_018904.1	11254364	11256178	-	5	415	138
LNC_000869	XLOC_018875	lincRNA	Novel_lncRNA	NC_018905.1	102991	106961	+	6	1730	129
LNC_000860	XLOC_018737	intronic_lncRNA	Novel_lncRNA	NC_018904.1	9448512	9448855	-	2	257	85
LNC_000861	XLOC_018765	antisense_lncRNA	Novel_lncRNA	NC_018904.1	9790659	9791093	-	2	326	108
LNC_000862	XLOC_018778	lincRNA	Novel_lncRNA	NC_018904.1	10008456	10009909	-	3	1199	110
LNC_000863	XLOC_018805	lincRNA	Novel_lncRNA	NC_018904.1	10438164	10439011	-	2	351	61
LNC_000864	XLOC_018810	lincRNA	Novel_lncRNA	NC_018904.1	10502682	10512436	-	6	3530	298
LNC_000865	XLOC_018810	lincRNA	Novel_lncRNA	NC_018904.1	10502682	10512436	-	6	3533	299
LNC_000866	XLOC_018810	lincRNA	Novel_lncRNA	NC_018904.1	10506854	10511852	-	3	3651	264
LNC_000867	XLOC_018831	lincRNA	Novel_lncRNA	NC_018904.1	10806172	10807974	-	4	927	113
LNC_000730	XLOC_015705	intronic_lncRNA	Novel_lncRNA	NC_018902.1	11089563	11090036	+	2	328	78
LNC_000731	XLOC_015706	intronic_lncRNA	Novel_lncRNA	NC_018902.1	11095020	11096868	+	4	542	163
LNC_000732	XLOC_015713	intronic_lncRNA	Novel_lncRNA	NC_018902.1	11327945	11328502	+	2	335	111
LNC_000733	XLOC_015719	intronic_lncRNA	Novel_lncRNA	NC_018902.1	11374199	11374749	+	2	215	71
LNC_000734	XLOC_015744	intronic_lncRNA	Novel_lncRNA	NC_018902.1	11714476	11715426	+	3	309	103
LNC_000735	XLOC_015756	intronic_lncRNA	Novel_lncRNA	NC_018902.1	11797001	11797321	+	2	215	71
LNC_000736	XLOC_015757	intronic_lncRNA	Novel_lncRNA	NC_018902.1	11810493	11810790	+	2	211	70
LNC_000737	XLOC_015793	intronic_lncRNA	Novel_lncRNA	NC_018902.1	12909552	12909927	+	2	238	75
LNC_000738	XLOC_015832	intronic_lncRNA	Novel_lncRNA	NC_018902.1	13691295	13692977	+	4	620	182
LNC_000739	XLOC_015838	antisense_lncRNA	Novel_lncRNA	NC_018902.1	13805123	13806791	+	4	1201	97
LNC_001485	XLOC_030207	lincRNA	Novel_lncRNA	NW_004072001.1	34852	37130	-	3	2032	146
LNC_001484	XLOC_030197	lincRNA	Novel_lncRNA	NW_004071999.1	30437	32821	+	3	1609	434
LNC_001487	XLOC_030268	lincRNA	Novel_lncRNA	NW_004072030.1	34733	35676	+	2	639	97
LNC_001486	XLOC_030233	lincRNA	Novel_lncRNA	NW_004072018.1	17930	20546	+	2	2430	146
LNC_001481	XLOC_030191	lincRNA	Novel_lncRNA	NW_004071998.1	36564	37498	+	4	593	100
LNC_001480	XLOC_030180	lincRNA	Novel_lncRNA	NW_004071996.1	37546	38421	+	2	360	119
LNC_001483	XLOC_030196	lincRNA	Novel_lncRNA	NW_004071999.1	26811	28944	+	2	771	155
LNC_001482	XLOC_030196	lincRNA	Novel_lncRNA	NW_004071999.1	26811	28944	+	2	1110	155
LNC_001489	XLOC_030289	lincRNA	Novel_lncRNA	NW_004072038.1	1015	4179	-	3	3062	166
LNC_001488	XLOC_030278	lincRNA	Novel_lncRNA	NW_004072034.1	4828	5797	-	2	885	295
LNC_002078	XLOC_037678	lincRNA	Novel_lncRNA	NW_004075749.1	4602	7077	+	2	2422	313
LNC_000604	XLOC_013079	antisense_lncRNA	Novel_lncRNA	NC_018899.1	8546347	8548753	-	2	2328	161
LNC_000605	XLOC_013113	lincRNA	Novel_lncRNA	NC_018899.1	8927992	8928798	-	3	586	62
LNC_000606	XLOC_013124	intronic_lncRNA	Novel_lncRNA	NC_018900.1	15508	15835	+	2	262	87
LNC_000607	XLOC_013125	intronic_lncRNA	Novel_lncRNA	NC_018900.1	77422	81309	+	5	2896	169
LNC_000600	XLOC_013021	intronic_lncRNA	Novel_lncRNA	NC_018899.1	7080962	7081970	-	2	814	107
LNC_000601	XLOC_013041	antisense_lncRNA	Novel_lncRNA	NC_018899.1	7328087	7345024	-	3	674	93
LNC_000602	XLOC_013041	antisense_lncRNA	Novel_lncRNA	NC_018899.1	7328829	7330756	-	2	326	57
LNC_000603	XLOC_013050	antisense_lncRNA	Novel_lncRNA	NC_018899.1	7399450	7403117	-	2	748	103
LNC_001737	XLOC_034029	antisense_lncRNA	Novel_lncRNA	NW_004072799.1	17127	19660	+	2	2433	110
LNC_001736	XLOC_034021	lincRNA	Novel_lncRNA	NW_004072796.1	22029	22556	+	3	316	105
LNC_001735	XLOC_034019	intronic_lncRNA	Novel_lncRNA	NW_004072795.1	3564	5086	-	4	350	116
LNC_001734	XLOC_033970	lincRNA	Novel_lncRNA	NW_004072780.1	23481	24093	-	2	308	102
LNC_000608	XLOC_013139	intronic_lncRNA	Novel_lncRNA	NC_018900.1	323905	326577	+	5	640	191
LNC_000609	XLOC_013195	intronic_lncRNA	Novel_lncRNA	NC_018900.1	1701235	1704467	+	6	486	127
LNC_001731	XLOC_033964	lincRNA	Novel_lncRNA	NW_004072772.1	297	740	+	2	355	60
LNC_001730	XLOC_033934	lincRNA	Novel_lncRNA	NW_004072724.1	121	2749	-	3	2387	138
LNC_000518	XLOC_011307	lincRNA	Novel_lncRNA	NC_018898.1	9476125	9477098	+	2	953	89
LNC_000519	XLOC_011351	lincRNA	Novel_lncRNA	NC_018898.1	10215318	10218300	+	2	2818	97
LNC_000510	XLOC_011204	antisense_lncRNA	Novel_lncRNA	NC_018898.1	7748787	7753292	+	3	3976	175
LNC_000511	XLOC_011214	lincRNA	Novel_lncRNA	NC_018898.1	7853019	7861043	+	2	1224	89
LNC_000512	XLOC_011264	lincRNA	Novel_lncRNA	NC_018898.1	8855778	8857416	+	2	1316	88
LNC_000513	XLOC_011267	lincRNA	Novel_lncRNA	NC_018898.1	8869368	8871016	+	2	1388	86
LNC_000514	XLOC_011269	intronic_lncRNA	Novel_lncRNA	NC_018898.1	8883604	8883905	+	2	208	55
LNC_000515	XLOC_011272	intronic_lncRNA	Novel_lncRNA	NC_018898.1	8906362	8908209	+	4	229	76
LNC_000516	XLOC_011304	antisense_lncRNA	Novel_lncRNA	NC_018898.1	9371101	9371694	+	2	556	172
LNC_000517	XLOC_011306	intronic_lncRNA	Novel_lncRNA	NC_018898.1	9464240	9475707	+	3	1659	121
LNC_001023	XLOC_021788	intronic_lncRNA	Novel_lncRNA	NC_018907.1	8037939	8038376	-	2	362	120
LNC_001022	XLOC_021781	lincRNA	Novel_lncRNA	NC_018907.1	7943115	7944855	-	2	1551	98
LNC_001021	XLOC_021776	lincRNA	Novel_lncRNA	NC_018907.1	7835750	7839811	-	4	3549	138
LNC_001020	XLOC_021769	antisense_lncRNA	Novel_lncRNA	NC_018907.1	7790132	7791436	-	2	336	92
LNC_001027	XLOC_021815	intronic_lncRNA	Novel_lncRNA	NC_018908.1	498658	499833	+	2	907	250
LNC_001026	XLOC_021808	lincRNA	Novel_lncRNA	NC_018908.1	421196	421851	+	2	306	75
LNC_001025	XLOC_021803	antisense_lncRNA	Novel_lncRNA	NC_018908.1	364647	366911	+	2	2238	167
LNC_001024	XLOC_021792	antisense_lncRNA	Novel_lncRNA	NC_018908.1	27343	28342	+	2	931	169
LNC_001029	XLOC_021835	intronic_lncRNA	Novel_lncRNA	NC_018908.1	1369701	1370009	+	2	212	70
LNC_001028	XLOC_021816	intronic_lncRNA	Novel_lncRNA	NC_018908.1	501890	502984	+	3	263	87
LNC_002074	XLOC_037630	lincRNA	Novel_lncRNA	NW_004075713.1	16	610	+	2	386	128
LNC_001128	XLOC_024026	lincRNA	Novel_lncRNA	NC_018909.1	5740168	5742379	-	2	2192	187
LNC_001129	XLOC_024030	lincRNA	Novel_lncRNA	NC_018909.1	5784192	5826875	-	3	1328	195
LNC_001126	XLOC_024007	antisense_lncRNA	Novel_lncRNA	NC_018909.1	5424456	5427820	-	2	1103	86
LNC_001127	XLOC_024011	intronic_lncRNA	Novel_lncRNA	NC_018909.1	5523215	5523503	-	2	213	70
LNC_001124	XLOC_023970	lincRNA	Novel_lncRNA	NC_018909.1	4864358	4865295	-	2	462	37
LNC_001125	XLOC_023973	intronic_lncRNA	Novel_lncRNA	NC_018909.1	4884757	4885723	-	3	337	112
LNC_001122	XLOC_023923	lincRNA	Novel_lncRNA	NC_018909.1	3701494	3701866	-	2	299	99
LNC_001123	XLOC_023961	antisense_lncRNA	Novel_lncRNA	NC_018909.1	4520200	4520815	-	2	448	111
LNC_001120	XLOC_023900	lincRNA	Novel_lncRNA	NC_018909.1	3343885	3344369	-	2	448	65
LNC_001121	XLOC_023919	lincRNA	Novel_lncRNA	NC_018909.1	3650709	3651465	-	2	633	112
LNC_000468	XLOC_010320	antisense_lncRNA	Novel_lncRNA	NC_018897.1	5106198	5113005	-	4	6585	153
LNC_000469	XLOC_010320	antisense_lncRNA	Novel_lncRNA	NC_018897.1	5106198	5113005	-	3	2447	109
LNC_000464	XLOC_010250	lincRNA	Novel_lncRNA	NC_018897.1	3340179	3341340	-	3	614	94
LNC_000465	XLOC_010250	lincRNA	Novel_lncRNA	NC_018897.1	3340179	3341340	-	2	1139	122
LNC_000466	XLOC_010251	lincRNA	Novel_lncRNA	NC_018897.1	3345434	3347607	-	2	294	81
LNC_000467	XLOC_010315	intronic_lncRNA	Novel_lncRNA	NC_018897.1	5009075	5009444	-	2	278	92
LNC_000460	XLOC_010113	lincRNA	Novel_lncRNA	NC_018897.1	13779416	13854445	+	6	613	96
LNC_000461	XLOC_010129	lincRNA	Novel_lncRNA	NC_018897.1	14477985	14478608	+	2	428	99
LNC_000462	XLOC_010133	intronic_lncRNA	Novel_lncRNA	NC_018897.1	14521128	14521642	+	4	206	68
LNC_000463	XLOC_010200	lincRNA	Novel_lncRNA	NC_018897.1	1373081	1375136	-	2	1073	87
LNC_001232	XLOC_026468	antisense_lncRNA	Novel_lncRNA	NC_018911.1	4258136	4260109	-	2	596	88
LNC_001233	XLOC_026524	intronic_lncRNA	Novel_lncRNA	NC_018911.1	5556780	5558346	-	3	216	71
LNC_001230	XLOC_026455	antisense_lncRNA	Novel_lncRNA	NC_018911.1	3928863	3930773	-	2	1195	95
LNC_001231	XLOC_026463	intronic_lncRNA	Novel_lncRNA	NC_018911.1	4094152	4096558	-	6	676	210
LNC_001236	XLOC_026527	antisense_lncRNA	Novel_lncRNA	NC_018911.1	5605762	5617842	-	5	3204	140
LNC_001237	XLOC_026527	antisense_lncRNA	Novel_lncRNA	NC_018911.1	5605762	5617842	-	2	1531	95
LNC_001234	XLOC_026527	antisense_lncRNA	Novel_lncRNA	NC_018911.1	5574390	5617842	-	2	341	67
LNC_001235	XLOC_026527	antisense_lncRNA	Novel_lncRNA	NC_018911.1	5605762	5614563	-	4	7728	140
LNC_001238	XLOC_026527	antisense_lncRNA	Novel_lncRNA	NC_018911.1	5609055	5617842	-	3	3727	105
LNC_001239	XLOC_026534	lincRNA	Novel_lncRNA	NC_018911.1	5727152	5731108	-	7	1672	156
LNC_000059	XLOC_001247	lincRNA	Novel_lncRNA	NC_018890.1	1657678	1661743	-	2	642	134
LNC_000058	XLOC_001234	lincRNA	Novel_lncRNA	NC_018890.1	1558403	1558967	-	2	456	70
LNC_000055	XLOC_001210	lincRNA	Novel_lncRNA	NC_018890.1	1250405	1256228	-	3	955	78
LNC_000054	XLOC_001210	lincRNA	Novel_lncRNA	NC_018890.1	1191254	1196265	-	2	339	53
LNC_000057	XLOC_001212	lincRNA	Novel_lncRNA	NC_018890.1	1234320	1234880	-	2	538	87
LNC_000056	XLOC_001210	lincRNA	Novel_lncRNA	NC_018890.1	1250405	1256228	-	2	955	85
LNC_000051	XLOC_001200	lincRNA	Novel_lncRNA	NC_018890.1	1100506	1103041	-	2	2509	122
LNC_000050	XLOC_001199	lincRNA	Novel_lncRNA	NC_018890.1	1095739	1100334	-	2	4128	164
LNC_000053	XLOC_001209	lincRNA	Novel_lncRNA	NC_018890.1	1191114	1196116	-	2	330	78
LNC_000052	XLOC_001205	lincRNA	Novel_lncRNA	NC_018890.1	1172543	1174079	-	4	963	119
LNC_000299	XLOC_006783	antisense_lncRNA	Novel_lncRNA	NC_018894.1	7050809	7053839	-	2	1561	156
LNC_000298	XLOC_006783	antisense_lncRNA	Novel_lncRNA	NC_018894.1	7050809	7053839	-	2	2718	184
LNC_000297	XLOC_006737	intronic_lncRNA	Novel_lncRNA	NC_018894.1	6216565	6217332	-	3	455	144
LNC_000296	XLOC_006736	intronic_lncRNA	Novel_lncRNA	NC_018894.1	6215567	6216387	-	4	319	103
LNC_000295	XLOC_006688	antisense_lncRNA	Novel_lncRNA	NC_018894.1	5567861	5577323	-	3	717	100
LNC_000294	XLOC_006681	antisense_lncRNA	Novel_lncRNA	NC_018894.1	5502586	5507567	-	2	346	114
LNC_000293	XLOC_006599	intronic_lncRNA	Novel_lncRNA	NC_018894.1	3685382	3686229	-	4	442	147
LNC_000292	XLOC_006503	intronic_lncRNA	Novel_lncRNA	NC_018894.1	1779296	1780761	-	2	221	73
LNC_000291	XLOC_006498	intronic_lncRNA	Novel_lncRNA	NC_018894.1	1652218	1653181	-	5	670	222
LNC_000290	XLOC_006497	lincRNA	Novel_lncRNA	NC_018894.1	1645107	1646486	-	2	920	74
LNC_001834	XLOC_035170	lincRNA	Novel_lncRNA	NW_004073693.1	1	2192	+	4	1456	153
LNC_001835	XLOC_035170	lincRNA	Novel_lncRNA	NW_004073693.1	1	2347	+	2	1602	146
LNC_001836	XLOC_035181	lincRNA	Novel_lncRNA	NW_004073710.1	1031	2042	-	2	951	122
LNC_001837	XLOC_035205	lincRNA	Novel_lncRNA	NW_004073762.1	83	764	-	2	491	94
LNC_001830	XLOC_035160	lincRNA	Novel_lncRNA	NW_004073684.1	128	2542	+	4	453	150
LNC_001831	XLOC_035162	lincRNA	Novel_lncRNA	NW_004073686.1	1009	2335	+	2	1273	118
LNC_001832	XLOC_035163	lincRNA	Novel_lncRNA	NW_004073686.1	1494	2324	-	2	800	110
LNC_001833	XLOC_035170	lincRNA	Novel_lncRNA	NW_004073693.1	1	1785	+	3	1499	146
LNC_001838	XLOC_035207	lincRNA	Novel_lncRNA	NW_004073766.1	1739	3122	-	2	1361	108
LNC_001839	XLOC_035210	lincRNA	Novel_lncRNA	NW_004073768.1	63	1209	+	2	789	90
LNC_001216	XLOC_026218	intronic_lncRNA	Novel_lncRNA	NC_018911.1	9792525	9794032	+	4	231	76
LNC_001217	XLOC_026228	lincRNA	Novel_lncRNA	NC_018911.1	9920792	9921542	+	2	386	128
LNC_000183	XLOC_004165	lincRNA	Novel_lncRNA	NC_018892.1	5915480	5922022	-	4	823	128
LNC_000182	XLOC_004108	lincRNA	Novel_lncRNA	NC_018892.1	4731949	4733061	-	2	880	92
LNC_000181	XLOC_004045	lincRNA	Novel_lncRNA	NC_018892.1	2956084	2957799	-	2	1696	73
LNC_000180	XLOC_004038	intronic_lncRNA	Novel_lncRNA	NC_018892.1	2871079	2871827	-	2	368	122
LNC_000187	XLOC_004206	antisense_lncRNA	Novel_lncRNA	NC_018892.1	6489583	6494451	-	3	419	77
LNC_000186	XLOC_004197	lincRNA	Novel_lncRNA	NC_018892.1	6328360	6328701	-	2	319	60
LNC_000185	XLOC_004172	intronic_lncRNA	Novel_lncRNA	NC_018892.1	5959684	5961016	-	4	289	96
LNC_000184	XLOC_004167	antisense_lncRNA	Novel_lncRNA	NC_018892.1	5942107	5943041	-	2	817	92
LNC_001900	XLOC_035944	lincRNA	Novel_lncRNA	NW_004074222.1	4267	5671	-	2	1385	83
LNC_001901	XLOC_035972	lincRNA	Novel_lncRNA	NW_004074233.1	2084	2820	+	2	310	70
LNC_000189	XLOC_004250	antisense_lncRNA	Novel_lncRNA	NC_018892.1	7327128	7331720	-	2	4519	193
LNC_000188	XLOC_004216	intronic_lncRNA	Novel_lncRNA	NC_018892.1	6612411	6613949	-	4	564	118
LNC_001904	XLOC_036001	lincRNA	Novel_lncRNA	NW_004074241.1	3798	5470	+	2	401	112
LNC_001905	XLOC_036004	lincRNA	Novel_lncRNA	NW_004074242.1	3566	4667	-	2	910	144
LNC_001906	XLOC_036017	lincRNA	Novel_lncRNA	NW_004074247.1	7840	10334	-	2	403	116
LNC_001907	XLOC_036036	lincRNA	Novel_lncRNA	NW_004074254.1	929	2066	-	2	1114	142
LNC_002169	XLOC_038878	lincRNA	Novel_lncRNA	NW_004077118.1	1744	2401	-	2	584	142
LNC_002168	XLOC_038867	lincRNA	Novel_lncRNA	NW_004077109.1	2436	3399	+	2	559	83
LNC_001739	XLOC_034047	lincRNA	Novel_lncRNA	NW_004072804.1	20518	21123	+	2	536	84
LNC_002163	XLOC_038846	lincRNA	Novel_lncRNA	NW_004077092.1	1	4813	+	3	737	81
LNC_001218	XLOC_026287	intronic_lncRNA	Novel_lncRNA	NC_018911.1	11536654	11539979	+	3	283	94
LNC_002161	XLOC_038786	antisense_lncRNA	Novel_lncRNA	NW_004077046.1	950	2276	+	2	292	97
LNC_001738	XLOC_034038	intronic_lncRNA	Novel_lncRNA	NW_004072801.1	2350	3488	-	3	240	80
LNC_002167	XLOC_038867	lincRNA	Novel_lncRNA	NW_004077109.1	2436	3126	+	2	637	137
LNC_002166	XLOC_038855	lincRNA	Novel_lncRNA	NW_004077100.1	8	748	+	3	677	91
LNC_002165	XLOC_038855	lincRNA	Novel_lncRNA	NW_004077100.1	8	748	+	2	720	91
LNC_001219	XLOC_026318	antisense_lncRNA	Novel_lncRNA	NC_018911.1	621506	624007	-	2	2413	127
LNC_002241	XLOC_039693	lincRNA	Novel_lncRNA	NW_004077841.1	1708	3588	-	2	1467	336
LNC_000989	XLOC_021071	intronic_lncRNA	Novel_lncRNA	NC_018907.1	774269	775164	+	3	269	89
LNC_000988	XLOC_021036	lincRNA	Novel_lncRNA	NC_018906.1	11153563	11155537	-	3	1872	203
LNC_000983	XLOC_020953	intronic_lncRNA	Novel_lncRNA	NC_018906.1	9679439	9681198	-	7	1100	233
LNC_000982	XLOC_020943	intronic_lncRNA	Novel_lncRNA	NC_018906.1	9567345	9572974	-	5	1165	236
LNC_000981	XLOC_020936	antisense_lncRNA	Novel_lncRNA	NC_018906.1	9155876	9160748	-	2	4830	138
LNC_000980	XLOC_020932	antisense_lncRNA	Novel_lncRNA	NC_018906.1	9130761	9137033	-	2	631	109
LNC_000987	XLOC_021028	lincRNA	Novel_lncRNA	NC_018906.1	11106739	11107102	-	2	205	67
LNC_000986	XLOC_021000	intronic_lncRNA	Novel_lncRNA	NC_018906.1	10533857	10534498	-	3	260	86
LNC_000985	XLOC_020999	intronic_lncRNA	Novel_lncRNA	NC_018906.1	10528568	10529333	-	2	236	78
LNC_000984	XLOC_020953	intronic_lncRNA	Novel_lncRNA	NC_018906.1	9679439	9689115	-	7	1011	245
LNC_002013	XLOC_036978	lincRNA	Novel_lncRNA	NW_004075180.1	2670	5585	-	2	2894	447
LNC_002012	XLOC_036975	lincRNA	Novel_lncRNA	NW_004075179.1	5788	6459	-	3	324	107
LNC_002011	XLOC_036950	lincRNA	Novel_lncRNA	NW_004075163.1	6425	8495	-	2	1636	545
LNC_002010	XLOC_036941	antisense_lncRNA	Novel_lncRNA	NW_004075158.1	1	7324	-	2	1830	131
LNC_002017	XLOC_036992	lincRNA	Novel_lncRNA	NW_004075190.1	8088	8556	+	2	402	134
LNC_002016	XLOC_036990	lincRNA	Novel_lncRNA	NW_004075190.1	771	2067	+	2	757	139
LNC_002015	XLOC_036990	lincRNA	Novel_lncRNA	NW_004075190.1	771	2067	+	2	760	140
LNC_001873	XLOC_035622	lincRNA	Novel_lncRNA	NW_004074042.1	6016	6390	-	2	323	107
LNC_002014	XLOC_036983	lincRNA	Novel_lncRNA	NW_004075186.1	1659	2760	+	2	992	105
LNC_002151	XLOC_038588	lincRNA	Novel_lncRNA	NW_004076775.1	4636	5615	+	3	728	108
LNC_000879	XLOC_019008	lincRNA	Novel_lncRNA	NC_018905.1	3102154	3102986	+	2	511	114
LNC_000878	XLOC_019003	lincRNA	Novel_lncRNA	NC_018905.1	3007768	3009518	+	2	1597	99
LNC_000877	XLOC_018995	intronic_lncRNA	Novel_lncRNA	NC_018905.1	2526312	2530627	+	3	221	68
LNC_000876	XLOC_018959	intronic_lncRNA	Novel_lncRNA	NC_018905.1	1751339	1755089	+	2	3403	185
LNC_000875	XLOC_018959	antisense_lncRNA	Novel_lncRNA	NC_018905.1	1751303	1755089	+	2	3711	185
LNC_000874	XLOC_018957	lincRNA	Novel_lncRNA	NC_018905.1	1726670	1732514	+	3	3541	138
LNC_000873	XLOC_018940	lincRNA	Novel_lncRNA	NC_018905.1	1466253	1469092	+	2	363	71
LNC_000872	XLOC_018929	intronic_lncRNA	Novel_lncRNA	NC_018905.1	1258964	1259273	+	2	217	72
LNC_000871	XLOC_018909	antisense_lncRNA	Novel_lncRNA	NC_018905.1	907917	910722	+	2	2771	127
LNC_000870	XLOC_018892	intronic_lncRNA	Novel_lncRNA	NC_018905.1	459013	459748	+	3	232	77
LNC_000727	XLOC_015578	lincRNA	Novel_lncRNA	NC_018902.1	8304877	8307103	+	6	982	241
LNC_000726	XLOC_015557	lincRNA	Novel_lncRNA	NC_018902.1	7982952	7984142	+	5	500	166
LNC_000725	XLOC_015541	lincRNA	Novel_lncRNA	NC_018902.1	7750644	7763255	+	2	283	80
LNC_000724	XLOC_015514	intronic_lncRNA	Novel_lncRNA	NC_018902.1	7156446	7157742	+	6	742	239
LNC_000723	XLOC_015511	antisense_lncRNA	Novel_lncRNA	NC_018902.1	7038977	7040037	+	2	1017	80
LNC_000722	XLOC_015465	lincRNA	Novel_lncRNA	NC_018902.1	5092031	5094455	+	4	349	77
LNC_000721	XLOC_015462	intronic_lncRNA	Novel_lncRNA	NC_018902.1	4945816	4948388	+	3	1872	151
LNC_000720	XLOC_015437	antisense_lncRNA	Novel_lncRNA	NC_018902.1	4107925	4109613	+	2	1267	101
LNC_000729	XLOC_015582	intronic_lncRNA	Novel_lncRNA	NC_018902.1	8407848	8408610	+	4	238	79
LNC_000728	XLOC_015579	lincRNA	Novel_lncRNA	NC_018902.1	8309811	8316134	+	3	1358	149
LNC_001875	XLOC_035636	antisense_lncRNA	Novel_lncRNA	NW_004074051.1	9298	9986	+	2	659	156
LNC_000619	XLOC_013488	intronic_lncRNA	Novel_lncRNA	NC_018900.1	8107343	8108207	+	3	403	134
LNC_000618	XLOC_013415	intronic_lncRNA	Novel_lncRNA	NC_018900.1	6291525	6292518	+	3	785	260
LNC_000613	XLOC_013297	antisense_lncRNA	Novel_lncRNA	NC_018900.1	3774482	3779113	+	5	421	70
LNC_000612	XLOC_013296	intronic_lncRNA	Novel_lncRNA	NC_018900.1	3768239	3770373	+	3	302	100
LNC_000611	XLOC_013280	intronic_lncRNA	Novel_lncRNA	NC_018900.1	3395327	3395989	+	2	290	96
LNC_000610	XLOC_013255	lincRNA	Novel_lncRNA	NC_018900.1	2985491	2988695	+	2	1864	194
LNC_000617	XLOC_013360	antisense_lncRNA	Novel_lncRNA	NC_018900.1	5050290	5052080	+	2	1391	162
LNC_000616	XLOC_013353	antisense_lncRNA	Novel_lncRNA	NC_018900.1	4931952	4932459	+	2	227	51
LNC_000615	XLOC_013342	intronic_lncRNA	Novel_lncRNA	NC_018900.1	4720159	4723506	+	5	394	130
LNC_000614	XLOC_013309	intronic_lncRNA	Novel_lncRNA	NC_018900.1	4051934	4079154	+	3	231	77
LNC_001588	XLOC_031965	intronic_lncRNA	Novel_lncRNA	NW_004072406.1	9432	12930	+	4	682	170
LNC_001589	XLOC_031968	lincRNA	Novel_lncRNA	NW_004072406.1	60211	61607	+	2	713	79
LNC_001584	XLOC_031897	antisense_lncRNA	Novel_lncRNA	NW_004072403.1	81629	84999	-	2	3348	219
LNC_001585	XLOC_031932	intronic_lncRNA	Novel_lncRNA	NW_004072404.1	208091	209149	-	4	399	132
LNC_001586	XLOC_031933	intronic_lncRNA	Novel_lncRNA	NW_004072404.1	210076	211239	-	3	414	110
LNC_001587	XLOC_031951	antisense_lncRNA	Novel_lncRNA	NW_004072405.1	96088	103386	-	2	282	63
LNC_001580	XLOC_031859	intronic_lncRNA	Novel_lncRNA	NW_004072402.1	113687	117597	+	2	205	68
LNC_001581	XLOC_031884	intronic_lncRNA	Novel_lncRNA	NW_004072403.1	109347	110288	+	2	569	152
LNC_001582	XLOC_031886	antisense_lncRNA	Novel_lncRNA	NW_004072403.1	148228	149496	+	2	1065	163
LNC_001583	XLOC_031891	lincRNA	Novel_lncRNA	NW_004072403.1	213003	213542	+	2	437	98
LNC_000509	XLOC_011187	lincRNA	Novel_lncRNA	NC_018898.1	7461542	7462505	+	2	444	89
LNC_000508	XLOC_011149	antisense_lncRNA	Novel_lncRNA	NC_018898.1	6016865	6019261	+	2	814	77
LNC_000507	XLOC_011144	antisense_lncRNA	Novel_lncRNA	NC_018898.1	5964682	5966492	+	2	397	132
LNC_000506	XLOC_011119	antisense_lncRNA	Novel_lncRNA	NC_018898.1	5651635	5653448	+	2	815	127
LNC_000505	XLOC_011108	antisense_lncRNA	Novel_lncRNA	NC_018898.1	5438149	5439105	+	2	858	99
LNC_000504	XLOC_011108	antisense_lncRNA	Novel_lncRNA	NC_018898.1	5436609	5438827	+	2	616	102
LNC_000503	XLOC_011106	intronic_lncRNA	Novel_lncRNA	NC_018898.1	5417171	5420416	+	5	474	158
LNC_000502	XLOC_011080	intronic_lncRNA	Novel_lncRNA	NC_018898.1	5040615	5041390	+	4	435	145
LNC_000501	XLOC_011068	antisense_lncRNA	Novel_lncRNA	NC_018898.1	4799173	4802295	+	2	1548	132
LNC_000500	XLOC_011019	lincRNA	Novel_lncRNA	NC_018898.1	3387833	3404387	+	2	961	139
LNC_001056	XLOC_022471	intronic_lncRNA	Novel_lncRNA	NC_018908.1	13407345	13408367	+	2	683	208
LNC_001057	XLOC_022502	antisense_lncRNA	Novel_lncRNA	NC_018908.1	13898782	13906291	+	2	218	72
LNC_001054	XLOC_022399	lincRNA	Novel_lncRNA	NC_018908.1	12178074	12178739	+	2	644	101
LNC_001055	XLOC_022450	intronic_lncRNA	Novel_lncRNA	NC_018908.1	12843150	12843573	+	2	330	75
LNC_001052	XLOC_022332	antisense_lncRNA	Novel_lncRNA	NC_018908.1	10975282	10976570	+	2	1137	160
LNC_001053	XLOC_022396	lincRNA	Novel_lncRNA	NC_018908.1	12110729	12111210	+	2	215	68
LNC_001050	XLOC_022321	intronic_lncRNA	Novel_lncRNA	NC_018908.1	10656899	10658186	+	4	709	229
LNC_001051	XLOC_022322	intronic_lncRNA	Novel_lncRNA	NC_018908.1	10660417	10661296	+	3	240	80
LNC_001058	XLOC_022503	lincRNA	Novel_lncRNA	NC_018908.1	13915298	13916015	+	3	409	136
LNC_001059	XLOC_022551	lincRNA	Novel_lncRNA	NC_018908.1	552775	554408	-	3	1403	129
LNC_001139	XLOC_024443	antisense_lncRNA	Novel_lncRNA	NC_018910.1	1107489	1110350	+	3	877	136
LNC_001138	XLOC_024443	antisense_lncRNA	Novel_lncRNA	NC_018910.1	1107480	1110350	+	2	864	125
LNC_001135	XLOC_024406	lincRNA	Novel_lncRNA	NC_018910.1	113071	114110	+	2	1018	127
LNC_001134	XLOC_024316	antisense_lncRNA	Novel_lncRNA	NC_018909.1	10820948	10827127	-	2	250	73
LNC_001137	XLOC_024408	antisense_lncRNA	Novel_lncRNA	NC_018910.1	313319	314018	+	2	362	120
LNC_001136	XLOC_024408	antisense_lncRNA	Novel_lncRNA	NC_018910.1	313319	314018	+	2	530	176
LNC_001131	XLOC_024041	lincRNA	Novel_lncRNA	NC_018909.1	6040757	6041268	-	2	397	108
LNC_001130	XLOC_024030	lincRNA	Novel_lncRNA	NC_018909.1	5784192	5826875	-	2	1194	195
LNC_001133	XLOC_024313	antisense_lncRNA	Novel_lncRNA	NC_018909.1	10810435	10822642	-	2	320	99
LNC_001132	XLOC_024287	antisense_lncRNA	Novel_lncRNA	NC_018909.1	10370663	10373432	-	2	2253	167
LNC_000473	XLOC_010351	lincRNA	Novel_lncRNA	NC_018897.1	6182413	6183476	-	6	453	150
LNC_000472	XLOC_010349	intronic_lncRNA	Novel_lncRNA	NC_018897.1	6089671	6095062	-	2	2105	291
LNC_000471	XLOC_010341	lincRNA	Novel_lncRNA	NC_018897.1	5775536	5778145	-	2	404	76
LNC_000470	XLOC_010320	antisense_lncRNA	Novel_lncRNA	NC_018897.1	5106198	5113005	-	2	3507	153
LNC_000477	XLOC_010407	antisense_lncRNA	Novel_lncRNA	NC_018897.1	7031376	7032462	-	2	516	147
LNC_000476	XLOC_010382	intronic_lncRNA	Novel_lncRNA	NC_018897.1	6728809	6729660	-	2	559	185
LNC_000475	XLOC_010379	lincRNA	Novel_lncRNA	NC_018897.1	6647422	6653250	-	2	484	104
LNC_000474	XLOC_010361	intronic_lncRNA	Novel_lncRNA	NC_018897.1	6408486	6408939	-	2	345	114
LNC_000479	XLOC_010410	intronic_lncRNA	Novel_lncRNA	NC_018897.1	7061073	7061704	-	4	337	111
LNC_000478	XLOC_010409	intronic_lncRNA	Novel_lncRNA	NC_018897.1	7054370	7055962	-	3	217	72
LNC_001856	XLOC_035406	lincRNA	Novel_lncRNA	NW_004073949.1	10651	12686	+	2	1959	392
LNC_001857	XLOC_035440	lincRNA	Novel_lncRNA	NW_004073964.1	5164	5853	-	2	459	62
LNC_001788	XLOC_034735	antisense_lncRNA	Novel_lncRNA	NW_004073169.1	481	6147	+	2	3118	122
LNC_001789	XLOC_034735	antisense_lncRNA	Novel_lncRNA	NW_004073169.1	481	6147	+	2	3118	122
LNC_001221	XLOC_026348	antisense_lncRNA	Novel_lncRNA	NC_018911.1	1272115	1278098	-	2	5943	196
LNC_001220	XLOC_026332	intronic_lncRNA	Novel_lncRNA	NC_018911.1	995793	996204	-	3	214	70
LNC_001223	XLOC_026380	lincRNA	Novel_lncRNA	NC_018911.1	1856237	1858555	-	2	2104	167
LNC_001222	XLOC_026348	intronic_lncRNA	Novel_lncRNA	NC_018911.1	1272115	1278098	-	3	5667	196
LNC_001225	XLOC_026405	intronic_lncRNA	Novel_lncRNA	NC_018911.1	2748577	2749781	-	2	228	76
LNC_001224	XLOC_026389	lincRNA	Novel_lncRNA	NC_018911.1	2051887	2052977	-	4	615	125
LNC_001227	XLOC_026412	antisense_lncRNA	Novel_lncRNA	NC_018911.1	2850760	2851046	-	2	259	65
LNC_001226	XLOC_026407	intronic_lncRNA	Novel_lncRNA	NC_018911.1	2800931	2801611	-	3	336	98
LNC_001229	XLOC_026448	intronic_lncRNA	Novel_lncRNA	NC_018911.1	3672573	3672932	-	2	202	67
LNC_001228	XLOC_026431	lincRNA	Novel_lncRNA	NC_018911.1	3254932	3255329	-	2	300	95
LNC_001748	XLOC_034145	lincRNA	Novel_lncRNA	NW_004072832.1	1	1569	+	3	1340	101
LNC_000060	XLOC_001254	antisense_lncRNA	Novel_lncRNA	NC_018890.1	1783280	1788095	-	2	4741	196
LNC_000061	XLOC_001276	lincRNA	Novel_lncRNA	NC_018890.1	2170384	2171374	-	2	799	94
LNC_000062	XLOC_001367	intronic_lncRNA	Novel_lncRNA	NC_018890.1	4427131	4427711	-	3	248	82
LNC_000063	XLOC_001428	lincRNA	Novel_lncRNA	NC_018890.1	5681096	5684514	-	3	2811	124
LNC_000064	XLOC_001446	intronic_lncRNA	Novel_lncRNA	NC_018890.1	6235691	6236785	-	2	481	101
LNC_000065	XLOC_001448	intronic_lncRNA	Novel_lncRNA	NC_018890.1	6245318	6245771	-	3	302	100
LNC_000066	XLOC_001466	intronic_lncRNA	Novel_lncRNA	NC_018890.1	6657307	6658141	-	3	603	170
LNC_000067	XLOC_001485	antisense_lncRNA	Novel_lncRNA	NC_018890.1	6965363	6966498	-	2	910	105
LNC_000068	XLOC_001524	lincRNA	Novel_lncRNA	NC_018890.1	7503140	7560204	-	5	16544	200
LNC_000069	XLOC_001525	lincRNA	Novel_lncRNA	NC_018890.1	7541489	7544429	-	3	2896	134
LNC_000262	XLOC_006137	lincRNA	Novel_lncRNA	NC_018894.1	7884611	7886606	+	2	1371	145
LNC_000263	XLOC_006147	antisense_lncRNA	Novel_lncRNA	NC_018894.1	8005007	8006668	+	2	1632	124
LNC_000260	XLOC_006000	lincRNA	Novel_lncRNA	NC_018894.1	5583632	5585955	+	2	2213	145
LNC_000261	XLOC_006026	intronic_lncRNA	Novel_lncRNA	NC_018894.1	5934798	5935450	+	3	486	106
LNC_000266	XLOC_006229	lincRNA	Novel_lncRNA	NC_018894.1	9393957	9416226	+	2	438	83
LNC_000267	XLOC_006244	intronic_lncRNA	Novel_lncRNA	NC_018894.1	9515921	9517568	+	5	465	154
LNC_000264	XLOC_006165	antisense_lncRNA	Novel_lncRNA	NC_018894.1	8200544	8208037	+	3	6347	177
LNC_000265	XLOC_006180	intronic_lncRNA	Novel_lncRNA	NC_018894.1	8489278	8489690	+	2	229	76
LNC_001823	XLOC_035121	lincRNA	Novel_lncRNA	NW_004073624.1	1	1076	-	3	473	96
LNC_001822	XLOC_035103	lincRNA	Novel_lncRNA	NW_004073590.1	2009	2764	+	2	639	120
LNC_000268	XLOC_006299	intronic_lncRNA	Novel_lncRNA	NC_018894.1	10420919	10422584	+	6	638	199
LNC_000269	XLOC_006311	lincRNA	Novel_lncRNA	NC_018894.1	10569437	10570521	+	2	252	83
LNC_001827	XLOC_035159	lincRNA	Novel_lncRNA	NW_004073683.1	87	1145	+	2	420	74
LNC_001826	XLOC_035147	lincRNA	Novel_lncRNA	NW_004073660.1	421	2361	-	2	1594	105
LNC_001825	XLOC_035145	lincRNA	Novel_lncRNA	NW_004073658.1	1432	2385	+	2	670	111
LNC_001824	XLOC_035140	lincRNA	Novel_lncRNA	NW_004073641.1	63	1806	-	3	477	130
LNC_001740	XLOC_034047	lincRNA	Novel_lncRNA	NW_004072804.1	20518	21123	+	2	533	83
LNC_001741	XLOC_034049	intronic_lncRNA	Novel_lncRNA	NW_004072804.1	10598	10943	-	2	280	93
LNC_002065	XLOC_037461	intronic_lncRNA	Novel_lncRNA	NW_004075549.1	1027	2755	-	3	694	176
LNC_001749	XLOC_034172	lincRNA	Novel_lncRNA	NW_004072840.1	1	2172	-	2	218	69
LNC_001667	XLOC_033377	lincRNA	Novel_lncRNA	NW_004072473.1	100947	101360	-	2	357	93
LNC_001919	XLOC_036124	lincRNA	Novel_lncRNA	NW_004074347.1	733	2160	+	2	1403	83
LNC_001918	XLOC_036114	lincRNA	Novel_lncRNA	NW_004074336.1	86	2024	-	3	309	102
LNC_001917	XLOC_036110	lincRNA	Novel_lncRNA	NW_004074331.1	812	2058	-	2	415	60
LNC_001916	XLOC_036102	lincRNA	Novel_lncRNA	NW_004074327.1	182	1354	+	2	1085	186
LNC_001915	XLOC_036094	lincRNA	Novel_lncRNA	NW_004074314.1	1	997	+	2	957	147
LNC_001914	XLOC_036090	lincRNA	Novel_lncRNA	NW_004074302.1	398	2448	+	2	2023	134
LNC_001913	XLOC_036085	lincRNA	Novel_lncRNA	NW_004074296.1	79	2551	+	2	554	85
LNC_001912	XLOC_036079	lincRNA	Novel_lncRNA	NW_004074281.1	821	1606	-	2	265	75
LNC_001911	XLOC_036051	lincRNA	Novel_lncRNA	NW_004074262.1	70	1003	-	2	797	200
LNC_001910	XLOC_036044	lincRNA	Novel_lncRNA	NW_004074258.1	5914	6357	+	2	304	74
LNC_002118	XLOC_038225	lincRNA	Novel_lncRNA	NW_004076328.1	541	1384	-	2	580	89
LNC_002119	XLOC_038225	lincRNA	Novel_lncRNA	NW_004076328.1	541	2053	-	2	1486	212
LNC_002116	XLOC_038196	lincRNA	Novel_lncRNA	NW_004076305.1	4	973	+	2	900	119
LNC_002117	XLOC_038203	lincRNA	Novel_lncRNA	NW_004076311.1	800	1802	+	3	326	105
LNC_002114	XLOC_038183	lincRNA	Novel_lncRNA	NW_004076291.1	4423	4846	-	2	356	77
LNC_002115	XLOC_038194	lincRNA	Novel_lncRNA	NW_004076303.1	294	1333	+	2	887	92
LNC_002112	XLOC_038180	lincRNA	Novel_lncRNA	NW_004076289.1	797	1788	-	2	548	91
LNC_002113	XLOC_038183	lincRNA	Novel_lncRNA	NW_004076291.1	206	4842	-	2	220	73
LNC_002110	XLOC_038167	lincRNA	Novel_lncRNA	NW_004076271.1	200	507	+	2	277	92
LNC_002111	XLOC_038179	lincRNA	Novel_lncRNA	NW_004076289.1	1	591	-	2	491	157
LNC_000088	XLOC_002115	antisense_lncRNA	Novel_lncRNA	NC_018890.1	22098364	22102320	-	2	3269	200
LNC_000089	XLOC_002116	antisense_lncRNA	Novel_lncRNA	NC_018890.1	22101522	22101959	-	2	416	45
LNC_000082	XLOC_001817	lincRNA	Novel_lncRNA	NC_018890.1	13877303	13877786	-	2	458	69
LNC_000083	XLOC_001832	lincRNA	Novel_lncRNA	NC_018890.1	14202091	14205144	-	2	2704	102
LNC_000080	XLOC_001792	lincRNA	Novel_lncRNA	NC_018890.1	13388059	13395977	-	2	5641	148
LNC_000081	XLOC_001799	intronic_lncRNA	Novel_lncRNA	NC_018890.1	13570110	13570696	-	2	525	174
LNC_000086	XLOC_001994	intronic_lncRNA	Novel_lncRNA	NC_018890.1	18237884	18238620	-	3	203	67
LNC_000087	XLOC_001996	intronic_lncRNA	Novel_lncRNA	NC_018890.1	18284231	18285512	-	5	465	150
LNC_000084	XLOC_001940	lincRNA	Novel_lncRNA	NC_018890.1	16796313	16799400	-	2	359	89
LNC_000085	XLOC_001961	intronic_lncRNA	Novel_lncRNA	NC_018890.1	17456659	17458821	-	3	226	75
LNC_002022	XLOC_037003	lincRNA	Novel_lncRNA	NW_004075203.1	3059	7798	-	2	328	107
LNC_002023	XLOC_037029	antisense_lncRNA	Novel_lncRNA	NW_004075226.1	107480	109749	-	2	1860	124
LNC_002020	XLOC_037001	lincRNA	Novel_lncRNA	NW_004075201.1	5603	8656	+	4	1950	106
LNC_002021	XLOC_037001	lincRNA	Novel_lncRNA	NW_004075201.1	5603	8656	+	3	2288	106
LNC_002026	XLOC_037054	lincRNA	Novel_lncRNA	NW_004075237.1	3214	4054	+	2	815	76
LNC_002027	XLOC_037054	lincRNA	Novel_lncRNA	NW_004075237.1	3214	4054	+	2	805	76
LNC_002024	XLOC_037033	intronic_lncRNA	Novel_lncRNA	NW_004075227.1	1537	2852	+	6	813	245
LNC_002025	XLOC_037053	lincRNA	Novel_lncRNA	NW_004075237.1	1555	3136	+	2	1199	106
LNC_002028	XLOC_037063	lincRNA	Novel_lncRNA	NW_004075241.1	5530	7049	-	2	1388	96
LNC_002029	XLOC_037063	lincRNA	Novel_lncRNA	NW_004075241.1	5530	7075	-	2	846	114
LNC_000882	XLOC_019074	intronic_lncRNA	Novel_lncRNA	NC_018905.1	4698568	4699722	+	3	472	156
LNC_000883	XLOC_019083	lincRNA	Novel_lncRNA	NC_018905.1	4915798	4916383	+	2	503	93
LNC_000880	XLOC_019046	lincRNA	Novel_lncRNA	NC_018905.1	4322578	4323412	+	3	257	70
LNC_000881	XLOC_019069	intronic_lncRNA	Novel_lncRNA	NC_018905.1	4616011	4617544	+	3	712	237
LNC_000886	XLOC_019135	intronic_lncRNA	Novel_lncRNA	NC_018905.1	5619225	5621239	+	6	467	143
LNC_000887	XLOC_019159	lincRNA	Novel_lncRNA	NC_018905.1	5964808	5966130	+	2	445	88
LNC_000884	XLOC_019113	intronic_lncRNA	Novel_lncRNA	NC_018905.1	5222189	5222649	+	3	272	90
LNC_000885	XLOC_019128	lincRNA	Novel_lncRNA	NC_018905.1	5523509	5534047	+	4	786	199
LNC_000888	XLOC_019159	lincRNA	Novel_lncRNA	NC_018905.1	5964809	5966130	+	2	444	88
LNC_000889	XLOC_019196	lincRNA	Novel_lncRNA	NC_018905.1	6593889	6596282	+	2	1551	127
LNC_000668	XLOC_014618	intronic_lncRNA	Novel_lncRNA	NC_018901.1	7763687	7764182	+	3	326	108
LNC_000669	XLOC_014642	lincRNA	Novel_lncRNA	NC_018901.1	8717996	8720097	+	2	562	84
LNC_000666	XLOC_014571	lincRNA	Novel_lncRNA	NC_018901.1	7237073	7238746	+	2	837	160
LNC_000667	XLOC_014576	intronic_lncRNA	Novel_lncRNA	NC_018901.1	7282803	7285937	+	7	414	138
LNC_000664	XLOC_014565	lincRNA	Novel_lncRNA	NC_018901.1	7186308	7187245	+	2	597	60
LNC_000665	XLOC_014571	lincRNA	Novel_lncRNA	NC_018901.1	7235944	7238746	+	3	2518	285
LNC_000662	XLOC_014506	lincRNA	Novel_lncRNA	NC_018901.1	6483970	6491186	+	2	559	109
LNC_000663	XLOC_014544	lincRNA	Novel_lncRNA	NC_018901.1	6979220	6984192	+	2	207	57
LNC_000660	XLOC_014425	intronic_lncRNA	Novel_lncRNA	NC_018901.1	4578110	4580098	+	6	421	139
LNC_000661	XLOC_014456	antisense_lncRNA	Novel_lncRNA	NC_018901.1	5717257	5720527	+	2	3202	151
LNC_002053	XLOC_037315	intronic_lncRNA	Novel_lncRNA	NW_004075412.1	34	2305	-	5	1678	230
LNC_001593	XLOC_031989	intronic_lncRNA	Novel_lncRNA	NW_004072406.1	261454	262274	+	2	617	205
LNC_001592	XLOC_031988	intronic_lncRNA	Novel_lncRNA	NW_004072406.1	251587	252801	+	4	925	296
LNC_001591	XLOC_031981	intronic_lncRNA	Novel_lncRNA	NW_004072406.1	194672	195156	+	4	228	76
LNC_001590	XLOC_031980	lincRNA	Novel_lncRNA	NW_004072406.1	184140	186595	+	2	2204	115
LNC_001597	XLOC_032061	antisense_lncRNA	Novel_lncRNA	NW_004072408.1	124405	125062	-	2	432	143
LNC_001596	XLOC_032029	lincRNA	Novel_lncRNA	NW_004072407.1	187997	189185	-	3	958	124
LNC_001595	XLOC_031998	lincRNA	Novel_lncRNA	NW_004072406.1	82546	83011	-	2	355	72
LNC_001594	XLOC_031996	antisense_lncRNA	Novel_lncRNA	NW_004072406.1	71064	73531	-	2	791	120
LNC_002242	XLOC_039710	lincRNA	Novel_lncRNA	NW_004077872.1	1876	3369	+	4	921	153
LNC_002243	XLOC_039714	lincRNA	Novel_lncRNA	NW_004077877.1	761	2096	+	2	352	102
LNC_001599	XLOC_032169	antisense_lncRNA	Novel_lncRNA	NW_004072415.1	206127	207090	+	3	212	70
LNC_001598	XLOC_032080	antisense_lncRNA	Novel_lncRNA	NW_004072410.1	97004	101755	+	2	267	54
LNC_002246	XLOC_039753	lincRNA	Novel_lncRNA	NW_004077963.1	2839	3646	-	2	587	183
LNC_002247	XLOC_039762	lincRNA	Novel_lncRNA	NW_004077974.1	1374	2307	-	2	835	97
LNC_002244	XLOC_039727	lincRNA	Novel_lncRNA	NW_004077909.1	8	933	+	2	845	82
LNC_002245	XLOC_039738	antisense_lncRNA	Novel_lncRNA	NW_004077924.1	785	1770	+	2	682	99
LNC_002160	XLOC_038762	lincRNA	Novel_lncRNA	NW_004077008.1	3854	5483	-	2	1600	178
LNC_001780	XLOC_034653	lincRNA	Novel_lncRNA	NW_004073090.1	2097	3579	+	2	1195	163
LNC_001781	XLOC_034656	lincRNA	Novel_lncRNA	NW_004073091.1	4432	7110	+	2	294	98
LNC_001045	XLOC_022147	intronic_lncRNA	Novel_lncRNA	NC_018908.1	7104440	7105984	+	5	289	96
LNC_001044	XLOC_022144	intronic_lncRNA	Novel_lncRNA	NC_018908.1	7049269	7051716	+	2	233	77
LNC_001047	XLOC_022278	antisense_lncRNA	Novel_lncRNA	NC_018908.1	9744264	9745944	+	2	242	64
LNC_001046	XLOC_022252	antisense_lncRNA	Novel_lncRNA	NC_018908.1	9240902	9245216	+	2	454	126
LNC_001041	XLOC_022087	antisense_lncRNA	Novel_lncRNA	NC_018908.1	5917394	5917717	+	2	232	65
LNC_001040	XLOC_022042	antisense_lncRNA	Novel_lncRNA	NC_018908.1	5341361	5342441	+	3	871	215
LNC_001043	XLOC_022137	antisense_lncRNA	Novel_lncRNA	NC_018908.1	6857444	6861390	+	2	1477	169
LNC_001042	XLOC_022129	intronic_lncRNA	Novel_lncRNA	NC_018908.1	6627190	6627500	+	2	217	72
LNC_001049	XLOC_022298	lincRNA	Novel_lncRNA	NC_018908.1	10385881	10394362	+	2	217	72
LNC_001048	XLOC_022279	intronic_lncRNA	Novel_lncRNA	NC_018908.1	9787346	9790500	+	2	337	112
LNC_001100	XLOC_023554	antisense_lncRNA	Novel_lncRNA	NC_018909.1	8164837	8165232	+	2	249	73
LNC_001101	XLOC_023618	intronic_lncRNA	Novel_lncRNA	NC_018909.1	9566968	9568020	+	5	561	187
LNC_001102	XLOC_023634	lincRNA	Novel_lncRNA	NC_018909.1	10278470	10281711	+	2	3138	187
LNC_001103	XLOC_023657	lincRNA	Novel_lncRNA	NC_018909.1	10660003	10661445	+	2	1381	148
LNC_001104	XLOC_023661	intronic_lncRNA	Novel_lncRNA	NC_018909.1	10738910	10739219	+	2	227	75
LNC_001105	XLOC_023685	lincRNA	Novel_lncRNA	NC_018909.1	11135586	11138142	+	2	388	97
LNC_001106	XLOC_023685	lincRNA	Novel_lncRNA	NC_018909.1	11135586	11138142	+	3	2465	129
LNC_001107	XLOC_023753	lincRNA	Novel_lncRNA	NC_018909.1	4	18632	-	2	1366	227
LNC_001108	XLOC_023756	intronic_lncRNA	Novel_lncRNA	NC_018909.1	100460	103204	-	4	462	96
LNC_001109	XLOC_023774	lincRNA	Novel_lncRNA	NC_018909.1	575982	578003	-	2	1161	199
LNC_000406	XLOC_008905	intronic_lncRNA	Novel_lncRNA	NC_018896.1	1853392	1853732	-	2	201	67
LNC_000407	XLOC_008925	lincRNA	Novel_lncRNA	NC_018896.1	2182679	2185745	-	3	2925	112
LNC_000404	XLOC_008897	antisense_lncRNA	Novel_lncRNA	NC_018896.1	1761965	1763906	-	2	491	101
LNC_000405	XLOC_008900	lincRNA	Novel_lncRNA	NC_018896.1	1807727	1808873	-	2	1057	96
LNC_000402	XLOC_008866	antisense_lncRNA	Novel_lncRNA	NC_018896.1	420682	424166	-	3	3277	200
LNC_000403	XLOC_008877	lincRNA	Novel_lncRNA	NC_018896.1	1059747	1062677	-	2	2681	111
LNC_000400	XLOC_008807	antisense_lncRNA	Novel_lncRNA	NC_018896.1	13648469	13650893	+	2	1549	233
LNC_000401	XLOC_008838	lincRNA	Novel_lncRNA	NC_018896.1	14119434	14121367	+	2	1836	122
LNC_000408	XLOC_008925	lincRNA	Novel_lncRNA	NC_018896.1	2182679	2186384	-	3	3485	112
LNC_000409	XLOC_008962	lincRNA	Novel_lncRNA	NC_018896.1	3072584	3073076	-	2	421	140
LNC_001402	XLOC_028905	lincRNA	Novel_lncRNA	NW_004071433.1	501	1742	+	2	1173	127
LNC_001214	XLOC_026156	intronic_lncRNA	Novel_lncRNA	NC_018911.1	9071306	9071622	+	2	220	73
LNC_001215	XLOC_026213	intronic_lncRNA	Novel_lncRNA	NC_018911.1	9720315	9720960	+	4	215	71
LNC_000318	XLOC_007262	lincRNA	Novel_lncRNA	NC_018895.1	3980262	3981141	+	3	659	77
LNC_000319	XLOC_007267	intronic_lncRNA	Novel_lncRNA	NC_018895.1	4064307	4064595	+	2	203	67
LNC_001210	XLOC_026128	lincRNA	Novel_lncRNA	NC_018911.1	8810220	8811254	+	4	323	106
LNC_001211	XLOC_026142	lincRNA	Novel_lncRNA	NC_018911.1	8962321	8964130	+	2	932	156
LNC_001212	XLOC_026147	lincRNA	Novel_lncRNA	NC_018911.1	8978680	8980029	+	2	1118	238
LNC_001213	XLOC_026155	intronic_lncRNA	Novel_lncRNA	NC_018911.1	9069773	9070312	+	3	341	113
LNC_000312	XLOC_007072	lincRNA	Novel_lncRNA	NC_018894.1	11842461	11843779	-	2	1191	129
LNC_000313	XLOC_007080	intronic_lncRNA	Novel_lncRNA	NC_018894.1	11930488	11932259	-	5	425	141
LNC_000310	XLOC_007054	lincRNA	Novel_lncRNA	NC_018894.1	11586120	11586417	-	2	237	60
LNC_000311	XLOC_007064	lincRNA	Novel_lncRNA	NC_018894.1	11724866	11725812	-	2	870	117
LNC_000316	XLOC_007259	intronic_lncRNA	Novel_lncRNA	NC_018895.1	3962605	3963197	+	3	218	72
LNC_000317	XLOC_007260	antisense_lncRNA	Novel_lncRNA	NC_018895.1	3966744	3967237	+	2	401	77
LNC_000314	XLOC_007148	antisense_lncRNA	Novel_lncRNA	NC_018895.1	911243	913128	+	2	1770	177
LNC_000315	XLOC_007193	intronic_lncRNA	Novel_lncRNA	NC_018895.1	2196487	2196868	+	2	204	67
LNC_000077	XLOC_001765	antisense_lncRNA	Novel_lncRNA	NC_018890.1	13049839	13050305	-	2	319	83
LNC_000076	XLOC_001700	lincRNA	Novel_lncRNA	NC_018890.1	11285552	11286267	-	2	615	90
LNC_000075	XLOC_001682	antisense_lncRNA	Novel_lncRNA	NC_018890.1	10771460	10773674	-	4	842	129
LNC_000074	XLOC_001656	lincRNA	Novel_lncRNA	NC_018890.1	10144604	10148954	-	2	476	87
LNC_000073	XLOC_001641	lincRNA	Novel_lncRNA	NC_018890.1	9741571	9742453	-	2	810	78
LNC_000072	XLOC_001619	intronic_lncRNA	Novel_lncRNA	NC_018890.1	9048593	9051470	-	6	1199	194
LNC_000071	XLOC_001618	antisense_lncRNA	Novel_lncRNA	NC_018890.1	9044834	9046353	-	2	975	163
LNC_000070	XLOC_001590	lincRNA	Novel_lncRNA	NC_018890.1	8628988	8630213	-	3	400	65
LNC_000079	XLOC_001779	antisense_lncRNA	Novel_lncRNA	NC_018890.1	13206964	13218666	-	3	2674	148
LNC_000078	XLOC_001779	antisense_lncRNA	Novel_lncRNA	NC_018890.1	13206964	13211367	-	2	4256	148
LNC_000271	XLOC_006314	lincRNA	Novel_lncRNA	NC_018894.1	10609562	10611145	+	2	1501	135
LNC_000270	XLOC_006314	lincRNA	Novel_lncRNA	NC_018894.1	10609562	10611145	+	2	745	109
LNC_000273	XLOC_006324	lincRNA	Novel_lncRNA	NC_018894.1	10781286	10782962	+	2	530	159
LNC_000272	XLOC_006322	intronic_lncRNA	Novel_lncRNA	NC_018894.1	10769254	10769654	+	2	324	58
LNC_000275	XLOC_006371	intronic_lncRNA	Novel_lncRNA	NC_018894.1	11677422	11678758	+	3	246	81
LNC_000274	XLOC_006351	intronic_lncRNA	Novel_lncRNA	NC_018894.1	11287088	11287484	+	3	225	74
LNC_000277	XLOC_006404	antisense_lncRNA	Novel_lncRNA	NC_018894.1	11981937	11982408	+	2	254	79
LNC_000276	XLOC_006399	intronic_lncRNA	Novel_lncRNA	NC_018894.1	11938248	11940483	+	3	269	89
LNC_000279	XLOC_006424	intronic_lncRNA	Novel_lncRNA	NC_018894.1	12138888	12140428	+	3	828	276
LNC_000278	XLOC_006422	lincRNA	Novel_lncRNA	NC_018894.1	12114449	12114786	+	2	258	67
LNC_001854	XLOC_035378	antisense_lncRNA	Novel_lncRNA	NW_004073937.1	9295	9568	-	2	211	70
LNC_001855	XLOC_035394	lincRNA	Novel_lncRNA	NW_004073943.1	8690	10189	-	2	352	114
LNC_001852	XLOC_035364	lincRNA	Novel_lncRNA	NW_004073930.1	9741	11451	-	2	1684	108
LNC_001853	XLOC_035369	intronic_lncRNA	Novel_lncRNA	NW_004073933.1	12127	12968	+	3	528	109
LNC_001850	XLOC_035333	lincRNA	Novel_lncRNA	NW_004073916.1	9647	10150	+	3	294	98
LNC_001851	XLOC_035363	lincRNA	Novel_lncRNA	NW_004073930.1	344	9624	-	3	9156	211
LNC_000202	XLOC_004622	lincRNA	Novel_lncRNA	NC_018893.1	1347520	1350746	+	3	253	84
LNC_000203	XLOC_004648	intronic_lncRNA	Novel_lncRNA	NC_018893.1	1861559	1861985	+	2	272	90
LNC_002109	XLOC_038161	lincRNA	Novel_lncRNA	NW_004076257.1	1100	1864	+	2	471	80
LNC_002108	XLOC_038112	lincRNA	Novel_lncRNA	NW_004076196.1	301	1203	-	2	804	103
LNC_002105	XLOC_038059	lincRNA	Novel_lncRNA	NW_004076143.1	5301	6419	-	2	1000	204
LNC_002104	XLOC_038032	lincRNA	Novel_lncRNA	NW_004076117.1	4	2349	+	3	2233	106
LNC_002107	XLOC_038111	lincRNA	Novel_lncRNA	NW_004076196.1	5373	6232	+	2	457	75
LNC_002106	XLOC_038094	lincRNA	Novel_lncRNA	NW_004076182.1	1022	6262	-	2	337	112
LNC_002101	XLOC_038022	lincRNA	Novel_lncRNA	NW_004076109.1	6027	6595	-	3	495	93
LNC_002100	XLOC_038020	intronic_lncRNA	Novel_lncRNA	NW_004076109.1	631	2384	+	3	212	70
LNC_002103	XLOC_038025	lincRNA	Novel_lncRNA	NW_004076112.1	5839	6449	+	2	566	188
LNC_002102	XLOC_038023	lincRNA	Novel_lncRNA	NW_004076110.1	1	794	+	2	768	84
LNC_000208	XLOC_004749	intronic_lncRNA	Novel_lncRNA	NC_018893.1	4441688	4446172	+	3	1574	291
LNC_000209	XLOC_004803	intronic_lncRNA	Novel_lncRNA	NC_018893.1	5475280	5475716	+	2	223	73
LNC_000099	XLOC_002314	lincRNA	Novel_lncRNA	NC_018891.1	3379120	3381280	+	2	2129	96
LNC_000098	XLOC_002304	intronic_lncRNA	Novel_lncRNA	NC_018891.1	3308864	3309474	+	2	210	69
LNC_000091	XLOC_002165	lincRNA	Novel_lncRNA	NC_018890.1	23003191	23004555	-	2	852	81
LNC_000090	XLOC_002128	intronic_lncRNA	Novel_lncRNA	NC_018890.1	22364781	22365750	-	2	401	106
LNC_000093	XLOC_002256	intronic_lncRNA	Novel_lncRNA	NC_018891.1	2223988	2224385	+	2	256	84
LNC_000092	XLOC_002189	antisense_lncRNA	Novel_lncRNA	NC_018891.1	221212	221815	+	2	391	87
LNC_000095	XLOC_002271	lincRNA	Novel_lncRNA	NC_018891.1	2494318	2495059	+	2	658	75
LNC_000094	XLOC_002260	intronic_lncRNA	Novel_lncRNA	NC_018891.1	2249413	2253942	+	14	1533	440
LNC_000097	XLOC_002303	intronic_lncRNA	Novel_lncRNA	NC_018891.1	3307874	3308295	+	2	355	99
LNC_000096	XLOC_002302	intronic_lncRNA	Novel_lncRNA	NC_018891.1	3305658	3305956	+	2	229	75
LNC_002031	XLOC_037097	lincRNA	Novel_lncRNA	NW_004075261.1	5944	8199	-	2	2208	125
LNC_002030	XLOC_037077	lincRNA	Novel_lncRNA	NW_004075248.1	6553	7898	+	2	1066	113
LNC_002033	XLOC_037131	lincRNA	Novel_lncRNA	NW_004075295.1	4384	6479	+	2	2026	205
LNC_002032	XLOC_037117	lincRNA	Novel_lncRNA	NW_004075277.1	1440	3613	-	2	1834	194
LNC_002035	XLOC_037142	lincRNA	Novel_lncRNA	NW_004075300.1	7454	8226	-	2	753	196
LNC_002034	XLOC_037131	lincRNA	Novel_lncRNA	NW_004075295.1	4384	6479	+	2	2025	169
LNC_002037	XLOC_037174	lincRNA	Novel_lncRNA	NW_004075322.1	24	651	-	2	360	119
LNC_002036	XLOC_037148	antisense_lncRNA	Novel_lncRNA	NW_004075305.1	1399	3888	-	4	1359	127
LNC_002039	XLOC_037185	antisense_lncRNA	Novel_lncRNA	NW_004075332.1	9	2777	+	5	1802	122
LNC_002038	XLOC_037182	lincRNA	Novel_lncRNA	NW_004075328.1	5301	6279	-	2	939	150
LNC_000891	XLOC_019208	antisense_lncRNA	Novel_lncRNA	NC_018905.1	6766373	6769981	+	3	3482	152
LNC_000890	XLOC_019202	intronic_lncRNA	Novel_lncRNA	NC_018905.1	6663536	6664105	+	3	267	89
LNC_000893	XLOC_019234	intronic_lncRNA	Novel_lncRNA	NC_018905.1	7612732	7614021	+	4	793	252
LNC_000892	XLOC_019226	lincRNA	Novel_lncRNA	NC_018905.1	7432885	7435172	+	2	348	107
LNC_000895	XLOC_019236	intronic_lncRNA	Novel_lncRNA	NC_018905.1	7615774	7616212	+	2	283	94
LNC_000894	XLOC_019235	intronic_lncRNA	Novel_lncRNA	NC_018905.1	7614706	7615559	+	4	569	189
LNC_000897	XLOC_019262	lincRNA	Novel_lncRNA	NC_018905.1	8383957	8390857	+	2	1818	101
LNC_000896	XLOC_019246	antisense_lncRNA	Novel_lncRNA	NC_018905.1	8037316	8038207	+	2	834	128
LNC_000899	XLOC_019284	intronic_lncRNA	Novel_lncRNA	NC_018905.1	8992652	8993076	+	3	237	79
LNC_000898	XLOC_019283	intronic_lncRNA	Novel_lncRNA	NC_018905.1	8974342	8975352	+	4	495	165
LNC_001690	XLOC_033675	antisense_lncRNA	Novel_lncRNA	NW_004072525.1	12712	22320	-	3	644	173
LNC_001691	XLOC_033682	lincRNA	Novel_lncRNA	NW_004072527.1	27463	28713	-	2	1219	109
LNC_001692	XLOC_033708	lincRNA	Novel_lncRNA	NW_004072537.1	23676	24293	-	2	556	138
LNC_001693	XLOC_033708	lincRNA	Novel_lncRNA	NW_004072537.1	23676	24295	-	2	524	126
LNC_001694	XLOC_033708	lincRNA	Novel_lncRNA	NW_004072537.1	23676	24295	-	2	524	126
LNC_001695	XLOC_033714	antisense_lncRNA	Novel_lncRNA	NW_004072538.1	42629	43134	+	2	486	99
LNC_001696	XLOC_033728	intronic_lncRNA	Novel_lncRNA	NW_004072540.1	19753	20762	-	5	550	161
LNC_001697	XLOC_033735	lincRNA	Novel_lncRNA	NW_004072542.1	10666	12294	+	2	538	107
LNC_001698	XLOC_033744	lincRNA	Novel_lncRNA	NW_004072544.1	5178	9354	-	2	240	78
LNC_001699	XLOC_033757	lincRNA	Novel_lncRNA	NW_004072549.1	36752	37253	-	2	357	118
LNC_001452	XLOC_029485	lincRNA	Novel_lncRNA	NW_004071804.1	36130	40639	+	2	4483	188
LNC_001453	XLOC_029510	lincRNA	Novel_lncRNA	NW_004071810.1	21	897	+	2	839	153
LNC_001450	XLOC_029469	lincRNA	Novel_lncRNA	NW_004071801.1	9569	10935	+	2	1289	123
LNC_001451	XLOC_029474	antisense_lncRNA	Novel_lncRNA	NW_004071802.1	43243	46770	-	2	257	72
LNC_001456	XLOC_029581	lincRNA	Novel_lncRNA	NW_004071874.1	41	3021	+	3	1511	158
LNC_001457	XLOC_029608	lincRNA	Novel_lncRNA	NW_004071915.1	53	1205	+	2	1092	104
LNC_001454	XLOC_029534	lincRNA	Novel_lncRNA	NW_004071813.1	2386	3126	+	2	412	94
LNC_001455	XLOC_029571	lincRNA	Novel_lncRNA	NW_004071866.1	2121	3034	+	2	760	143
LNC_001423	XLOC_029241	intronic_lncRNA	Novel_lncRNA	NW_004071753.1	6643	7041	+	2	233	65
LNC_001458	XLOC_029640	lincRNA	Novel_lncRNA	NW_004071948.1	158966	159469	+	2	275	55
LNC_001459	XLOC_029645	lincRNA	Novel_lncRNA	NW_004071948.1	188666	189243	+	2	552	134
LNC_001422	XLOC_029238	lincRNA	Novel_lncRNA	NW_004071752.1	55797	56580	+	2	576	66
LNC_000679	XLOC_014821	lincRNA	Novel_lncRNA	NC_018901.1	1321012	1330422	-	3	928	232
LNC_000678	XLOC_014775	intronic_lncRNA	Novel_lncRNA	NC_018901.1	531687	534550	-	2	242	38
LNC_000675	XLOC_014724	intronic_lncRNA	Novel_lncRNA	NC_018901.1	9831529	9834980	+	2	2467	283
LNC_000674	XLOC_014720	lincRNA	Novel_lncRNA	NC_018901.1	9793355	9794730	+	3	766	121
LNC_000677	XLOC_014751	lincRNA	Novel_lncRNA	NC_018901.1	5860	12476	-	2	1347	123
LNC_000676	XLOC_014739	intronic_lncRNA	Novel_lncRNA	NC_018901.1	10207802	10208874	+	3	608	202
LNC_000671	XLOC_014702	intronic_lncRNA	Novel_lncRNA	NC_018901.1	9544643	9545628	+	3	473	157
LNC_000670	XLOC_014656	lincRNA	Novel_lncRNA	NC_018901.1	8875109	8876021	+	2	830	71
LNC_000673	XLOC_014708	intronic_lncRNA	Novel_lncRNA	NC_018901.1	9615857	9623115	+	5	5594	253
LNC_000672	XLOC_014708	intronic_lncRNA	Novel_lncRNA	NC_018901.1	9615857	9623115	+	2	7186	223
LNC_001429	XLOC_029357	intronic_lncRNA	Novel_lncRNA	NW_004071775.1	9651	10210	-	4	346	115
LNC_001658	XLOC_033260	lincRNA	Novel_lncRNA	NW_004072468.1	179020	179857	+	2	282	94
LNC_001428	XLOC_029291	lincRNA	Novel_lncRNA	NW_004071764.1	20376	20962	-	3	404	134
LNC_001659	XLOC_033286	lincRNA	Novel_lncRNA	NW_004072469.1	177918	178446	-	2	458	74
LNC_002251	XLOC_039770	lincRNA	Novel_lncRNA	NW_004077985.1	2	3616	+	5	1049	180
LNC_002250	XLOC_039770	lincRNA	Novel_lncRNA	NW_004077985.1	2	3616	+	5	2500	142
LNC_001650	XLOC_033032	antisense_lncRNA	Novel_lncRNA	NW_004072456.1	140176	144054	+	4	3066	166
LNC_001651	XLOC_033116	intronic_lncRNA	Novel_lncRNA	NW_004072461.1	471	3700	+	3	313	76
LNC_001078	XLOC_023033	intronic_lncRNA	Novel_lncRNA	NC_018908.1	11050210	11050858	-	3	448	130
LNC_001079	XLOC_023053	lincRNA	Novel_lncRNA	NC_018908.1	11416712	11418328	-	3	1492	101
LNC_001070	XLOC_022773	intronic_lncRNA	Novel_lncRNA	NC_018908.1	5300982	5301478	-	2	208	53
LNC_001071	XLOC_022885	antisense_lncRNA	Novel_lncRNA	NC_018908.1	7234207	7236500	-	2	209	47
LNC_001072	XLOC_022909	intronic_lncRNA	Novel_lncRNA	NC_018908.1	8022024	8022452	-	2	308	89
LNC_001073	XLOC_022923	lincRNA	Novel_lncRNA	NC_018908.1	8281380	8282559	-	3	222	69
LNC_001074	XLOC_022966	antisense_lncRNA	Novel_lncRNA	NC_018908.1	9648699	9650148	-	2	264	87
LNC_001075	XLOC_022989	lincRNA	Novel_lncRNA	NC_018908.1	10201416	10202640	-	2	838	86
LNC_001076	XLOC_023011	lincRNA	Novel_lncRNA	NC_018908.1	10569017	10578061	-	2	1996	186
LNC_001077	XLOC_023011	lincRNA	Novel_lncRNA	NC_018908.1	10569017	10581045	-	4	3026	139
LNC_001678	XLOC_033554	lincRNA	Novel_lncRNA	NW_004072491.1	7342	8261	-	2	845	117
LNC_001679	XLOC_033557	lincRNA	Novel_lncRNA	NW_004072491.1	44715	47278	-	2	777	172
LNC_001672	XLOC_033529	lincRNA	Novel_lncRNA	NW_004072484.1	13941	14872	-	2	876	168
LNC_001673	XLOC_033529	lincRNA	Novel_lncRNA	NW_004072484.1	13941	14872	-	3	680	192
LNC_001670	XLOC_033402	lincRNA	Novel_lncRNA	NW_004072475.1	379	819	+	2	379	76
LNC_001671	XLOC_033418	lincRNA	Novel_lncRNA	NW_004072475.1	119333	120210	-	2	817	72
LNC_001676	XLOC_033547	antisense_lncRNA	Novel_lncRNA	NW_004072488.1	43137	46252	-	4	1291	241
LNC_001677	XLOC_033552	lincRNA	Novel_lncRNA	NW_004072491.1	4040	4671	+	2	561	106
LNC_001674	XLOC_033533	lincRNA	Novel_lncRNA	NW_004072485.1	1	491	-	2	418	109
LNC_001675	XLOC_033546	antisense_lncRNA	Novel_lncRNA	NW_004072488.1	37458	41340	-	3	2949	125
LNC_001117	XLOC_023888	antisense_lncRNA	Novel_lncRNA	NC_018909.1	3153482	3155846	-	2	935	88
LNC_001116	XLOC_023848	antisense_lncRNA	Novel_lncRNA	NC_018909.1	2519821	2523997	-	2	2612	193
LNC_001115	XLOC_023848	antisense_lncRNA	Novel_lncRNA	NC_018909.1	2512109	2523978	-	2	564	141
LNC_001114	XLOC_023828	antisense_lncRNA	Novel_lncRNA	NC_018909.1	2106388	2107523	-	2	1111	84
LNC_001113	XLOC_023823	lincRNA	Novel_lncRNA	NC_018909.1	1997770	1999860	-	2	273	90
LNC_001112	XLOC_023818	antisense_lncRNA	Novel_lncRNA	NC_018909.1	1967104	1968207	-	3	871	148
LNC_001111	XLOC_023797	intronic_lncRNA	Novel_lncRNA	NC_018909.1	1346293	1349160	-	4	424	141
LNC_001110	XLOC_023781	intronic_lncRNA	Novel_lncRNA	NC_018909.1	705822	706358	-	4	300	100
LNC_001119	XLOC_023894	lincRNA	Novel_lncRNA	NC_018909.1	3287832	3288791	-	2	414	118
LNC_001118	XLOC_023891	lincRNA	Novel_lncRNA	NC_018909.1	3243107	3243640	-	2	378	72
LNC_000415	XLOC_009034	lincRNA	Novel_lncRNA	NC_018896.1	4449469	4454784	-	2	541	135
LNC_000414	XLOC_009034	lincRNA	Novel_lncRNA	NC_018896.1	4449469	4454784	-	2	541	135
LNC_000417	XLOC_009034	lincRNA	Novel_lncRNA	NC_018896.1	4449469	4454784	-	2	541	93
LNC_000416	XLOC_009034	lincRNA	Novel_lncRNA	NC_018896.1	4449469	4454784	-	2	541	93
LNC_000411	XLOC_009034	lincRNA	Novel_lncRNA	NC_018896.1	4449469	4454780	-	2	537	134
LNC_000410	XLOC_009011	intronic_lncRNA	Novel_lncRNA	NC_018896.1	4085147	4086638	-	4	656	197
LNC_000413	XLOC_009034	lincRNA	Novel_lncRNA	NC_018896.1	4449469	4454780	-	2	537	93
LNC_000412	XLOC_009034	lincRNA	Novel_lncRNA	NC_018896.1	4449469	4454780	-	2	787	93
LNC_000419	XLOC_009058	intronic_lncRNA	Novel_lncRNA	NC_018896.1	5022273	5023595	-	7	761	253
LNC_000418	XLOC_009055	lincRNA	Novel_lncRNA	NC_018896.1	4933982	4934612	-	2	242	45
LNC_001209	XLOC_026127	lincRNA	Novel_lncRNA	NC_018911.1	8807553	8808789	+	2	908	144
LNC_001208	XLOC_026001	antisense_lncRNA	Novel_lncRNA	NC_018911.1	6400958	6401495	+	2	402	106
LNC_001203	XLOC_025945	antisense_lncRNA	Novel_lncRNA	NC_018911.1	4682474	4686332	+	3	3256	172
LNC_001202	XLOC_025926	antisense_lncRNA	Novel_lncRNA	NC_018911.1	4214462	4216943	+	3	415	61
LNC_001201	XLOC_025898	intronic_lncRNA	Novel_lncRNA	NC_018911.1	3476383	3476837	+	3	297	99
LNC_001200	XLOC_025859	intronic_lncRNA	Novel_lncRNA	NC_018911.1	2829694	2830196	+	4	216	71
LNC_001207	XLOC_025976	antisense_lncRNA	Novel_lncRNA	NC_018911.1	5224152	5225893	+	2	1658	160
LNC_001206	XLOC_025976	antisense_lncRNA	Novel_lncRNA	NC_018911.1	5224051	5259222	+	3	640	201
LNC_001205	XLOC_025945	antisense_lncRNA	Novel_lncRNA	NC_018911.1	4682474	4686332	+	3	3479	172
LNC_001204	XLOC_025945	antisense_lncRNA	Novel_lncRNA	NC_018911.1	4682474	4686332	+	3	3628	172
LNC_000309	XLOC_007051	antisense_lncRNA	Novel_lncRNA	NC_018894.1	11496256	11498428	-	2	1558	104
LNC_000308	XLOC_007051	antisense_lncRNA	Novel_lncRNA	NC_018894.1	11496256	11498412	-	2	1804	74
LNC_000301	XLOC_006896	antisense_lncRNA	Novel_lncRNA	NC_018894.1	8884755	8894674	-	4	4358	155
LNC_000300	XLOC_006864	lincRNA	Novel_lncRNA	NC_018894.1	8277755	8308689	-	2	732	144
LNC_000303	XLOC_006899	intronic_lncRNA	Novel_lncRNA	NC_018894.1	8920340	8920966	-	3	439	145
LNC_000302	XLOC_006897	intronic_lncRNA	Novel_lncRNA	NC_018894.1	8917428	8918357	-	3	588	182
LNC_000305	XLOC_006957	intronic_lncRNA	Novel_lncRNA	NC_018894.1	9971979	9972706	-	3	337	88
LNC_000304	XLOC_006938	lincRNA	Novel_lncRNA	NC_018894.1	9554860	9558106	-	2	2839	164
LNC_000307	XLOC_007042	lincRNA	Novel_lncRNA	NC_018894.1	11400947	11401837	-	2	713	102
LNC_000306	XLOC_007012	lincRNA	Novel_lncRNA	NC_018894.1	11118910	11121880	-	2	977	102
LNC_000244	XLOC_005738	lincRNA	Novel_lncRNA	NC_018894.1	514977	522978	+	4	2781	173
LNC_000245	XLOC_005778	lincRNA	Novel_lncRNA	NC_018894.1	1135185	1138238	+	2	936	92
LNC_000246	XLOC_005792	lincRNA	Novel_lncRNA	NC_018894.1	1542791	1543992	+	2	765	100
LNC_000247	XLOC_005798	intronic_lncRNA	Novel_lncRNA	NC_018894.1	1574369	1577129	+	4	1501	158
LNC_000240	XLOC_005676	lincRNA	Novel_lncRNA	NC_018893.1	12964951	12966827	-	2	1851	82
LNC_000241	XLOC_005708	lincRNA	Novel_lncRNA	NC_018893.1	13509613	13511823	-	2	2153	131
LNC_000242	XLOC_005724	intronic_lncRNA	Novel_lncRNA	NC_018894.1	231160	232155	+	3	266	70
LNC_000243	XLOC_005728	lincRNA	Novel_lncRNA	NC_018894.1	266077	270207	+	2	2439	357
LNC_001845	XLOC_035280	intronic_lncRNA	Novel_lncRNA	NW_004073894.1	115	879	-	4	386	115
LNC_001844	XLOC_035277	lincRNA	Novel_lncRNA	NW_004073892.1	53	1028	+	4	653	126
LNC_001847	XLOC_035310	lincRNA	Novel_lncRNA	NW_004073909.1	6082	7606	+	3	1007	118
LNC_001846	XLOC_035287	lincRNA	Novel_lncRNA	NW_004073897.1	1490	3430	-	3	394	131
LNC_000248	XLOC_005800	intronic_lncRNA	Novel_lncRNA	NC_018894.1	1612808	1613350	+	2	447	108
LNC_000249	XLOC_005834	intronic_lncRNA	Novel_lncRNA	NC_018894.1	2314965	2315867	+	3	286	94
LNC_001843	XLOC_035266	lincRNA	Novel_lncRNA	NW_004073880.1	1640	2656	+	2	319	106
LNC_001842	XLOC_035257	lincRNA	Novel_lncRNA	NW_004073869.1	814	2491	+	3	1604	127
LNC_002130	XLOC_038358	lincRNA	Novel_lncRNA	NW_004076493.1	804	1300	+	3	281	93
LNC_001009	XLOC_021425	intronic_lncRNA	Novel_lncRNA	NC_018907.1	231444	233464	-	3	374	124
LNC_002132	XLOC_038366	lincRNA	Novel_lncRNA	NW_004076498.1	4680	5412	+	4	466	155
LNC_002133	XLOC_038374	lincRNA	Novel_lncRNA	NW_004076512.1	1873	5499	-	2	1180	152
LNC_002134	XLOC_038424	lincRNA	Novel_lncRNA	NW_004076581.1	100	1004	+	3	638	190
LNC_002135	XLOC_038425	lincRNA	Novel_lncRNA	NW_004076581.1	5252	5761	+	3	338	88
LNC_002136	XLOC_038484	antisense_lncRNA	Novel_lncRNA	NW_004076661.1	1789	3475	-	2	1465	182
LNC_001008	XLOC_021421	antisense_lncRNA	Novel_lncRNA	NC_018907.1	166460	169083	-	2	1964	155
LNC_002138	XLOC_038488	lincRNA	Novel_lncRNA	NW_004076665.1	5283	5761	-	2	275	65
LNC_002139	XLOC_038490	lincRNA	Novel_lncRNA	NW_004076670.1	19	734	-	3	605	177
LNC_000938	XLOC_019928	antisense_lncRNA	Novel_lncRNA	NC_018906.1	1939079	1939576	+	2	405	114
LNC_000939	XLOC_019932	antisense_lncRNA	Novel_lncRNA	NC_018906.1	1981554	1984593	+	2	2797	147
LNC_000932	XLOC_019834	lincRNA	Novel_lncRNA	NC_018905.1	10064607	10065316	-	2	548	117
LNC_000933	XLOC_019837	intronic_lncRNA	Novel_lncRNA	NC_018905.1	10127343	10128667	-	2	371	117
LNC_000930	XLOC_019823	lincRNA	Novel_lncRNA	NC_018905.1	9876597	9877399	-	2	709	97
LNC_000931	XLOC_019824	intronic_lncRNA	Novel_lncRNA	NC_018905.1	9884280	9884884	-	3	343	96
LNC_000936	XLOC_019911	intronic_lncRNA	Novel_lncRNA	NC_018906.1	1612708	1614674	+	5	733	236
LNC_000937	XLOC_019914	antisense_lncRNA	Novel_lncRNA	NC_018906.1	1632250	1638044	+	2	3100	206
LNC_000934	XLOC_019869	intronic_lncRNA	Novel_lncRNA	NC_018906.1	305118	305966	+	3	210	69
LNC_000935	XLOC_019907	intronic_lncRNA	Novel_lncRNA	NC_018906.1	1522483	1525190	+	5	354	118
LNC_002004	XLOC_036924	lincRNA	Novel_lncRNA	NW_004075152.1	1	7658	-	2	2926	221
LNC_002005	XLOC_036926	lincRNA	Novel_lncRNA	NW_004075152.1	7905	8632	-	2	549	146
LNC_002006	XLOC_036931	intronic_lncRNA	Novel_lncRNA	NW_004075154.1	1539	2182	-	2	302	100
LNC_002007	XLOC_036941	antisense_lncRNA	Novel_lncRNA	NW_004075158.1	1	6945	-	2	1457	104
LNC_002000	XLOC_036841	lincRNA	Novel_lncRNA	NW_004075084.1	6081	8051	+	2	590	71
LNC_001007	XLOC_021410	lincRNA	Novel_lncRNA	NC_018907.1	8052276	8052878	+	2	366	94
LNC_002002	XLOC_036896	lincRNA	Novel_lncRNA	NW_004075128.1	4261	6388	-	2	2104	121
LNC_002003	XLOC_036914	lincRNA	Novel_lncRNA	NW_004075145.1	7968	8472	+	2	315	62
LNC_001006	XLOC_021398	intronic_lncRNA	Novel_lncRNA	NC_018907.1	7802818	7803451	+	4	340	113
LNC_002008	XLOC_036941	antisense_lncRNA	Novel_lncRNA	NW_004075158.1	1	7324	-	2	1832	131
LNC_002009	XLOC_036941	antisense_lncRNA	Novel_lncRNA	NW_004075158.1	1	7324	-	2	1836	131
LNC_001687	XLOC_033642	lincRNA	Novel_lncRNA	NW_004072519.1	27619	29850	-	6	1108	194
LNC_001686	XLOC_033639	lincRNA	Novel_lncRNA	NW_004072518.1	2006	3185	-	2	1068	111
LNC_001685	XLOC_033609	lincRNA	Novel_lncRNA	NW_004072508.1	9534	13341	+	2	3734	196
LNC_001684	XLOC_033588	lincRNA	Novel_lncRNA	NW_004072502.1	35719	38012	+	2	2248	121
LNC_001683	XLOC_033578	lincRNA	Novel_lncRNA	NW_004072498.1	44821	45348	-	2	446	40
LNC_001682	XLOC_033576	intronic_lncRNA	Novel_lncRNA	NW_004072498.1	6425	6923	-	2	427	130
LNC_001681	XLOC_033575	intronic_lncRNA	Novel_lncRNA	NW_004072498.1	4274	6245	-	6	558	185
LNC_001680	XLOC_033574	intronic_lncRNA	Novel_lncRNA	NW_004072498.1	1145	3150	-	5	1192	260
LNC_001689	XLOC_033668	lincRNA	Novel_lncRNA	NW_004072524.1	29786	43786	+	2	907	86
LNC_001688	XLOC_033642	lincRNA	Novel_lncRNA	NW_004072519.1	27619	29850	-	6	994	156
LNC_001441	XLOC_029414	lincRNA	Novel_lncRNA	NW_004071788.1	4955	6196	+	2	1191	140
LNC_001440	XLOC_029410	intronic_lncRNA	Novel_lncRNA	NW_004071787.1	50023	50328	+	2	232	77
LNC_001443	XLOC_029435	intronic_lncRNA	Novel_lncRNA	NW_004071792.1	4586	5373	+	3	614	204
LNC_001442	XLOC_029425	lincRNA	Novel_lncRNA	NW_004071789.1	31238	33609	-	2	2209	163
LNC_001445	XLOC_029437	lincRNA	Novel_lncRNA	NW_004071792.1	40887	46695	+	2	252	84
LNC_001444	XLOC_029436	intronic_lncRNA	Novel_lncRNA	NW_004071792.1	7419	8380	+	5	565	188
LNC_001447	XLOC_029449	lincRNA	Novel_lncRNA	NW_004071795.1	43029	44172	+	3	1024	94
LNC_001446	XLOC_029445	lincRNA	Novel_lncRNA	NW_004071794.1	48896	49496	+	3	517	172
LNC_001449	XLOC_029452	antisense_lncRNA	Novel_lncRNA	NW_004071795.1	9629	12121	-	4	2236	219
LNC_001448	XLOC_029452	antisense_lncRNA	Novel_lncRNA	NW_004071795.1	9629	12121	-	2	2369	231
LNC_000640	XLOC_013950	intronic_lncRNA	Novel_lncRNA	NC_018900.1	6758316	6760548	-	3	536	178
LNC_000641	XLOC_013969	lincRNA	Novel_lncRNA	NC_018900.1	7367195	7368440	-	2	1081	80
LNC_000642	XLOC_013977	antisense_lncRNA	Novel_lncRNA	NC_018900.1	7541170	7544231	-	2	419	103
LNC_000643	XLOC_014049	intronic_lncRNA	Novel_lncRNA	NC_018900.1	9187075	9188034	-	4	553	181
LNC_000644	XLOC_014067	antisense_lncRNA	Novel_lncRNA	NC_018900.1	9622596	9623013	-	2	211	69
LNC_000645	XLOC_014085	antisense_lncRNA	Novel_lncRNA	NC_018900.1	10012164	10014096	-	2	1840	124
LNC_000646	XLOC_014104	lincRNA	Novel_lncRNA	NC_018900.1	10223465	10226843	-	2	993	93
LNC_000647	XLOC_014175	lincRNA	Novel_lncRNA	NC_018901.1	36050	43264	+	2	945	122
LNC_000648	XLOC_014190	intronic_lncRNA	Novel_lncRNA	NC_018901.1	540656	542815	+	5	581	176
LNC_000649	XLOC_014191	antisense_lncRNA	Novel_lncRNA	NC_018901.1	554635	564935	+	3	1238	107
LNC_001069	XLOC_022710	lincRNA	Novel_lncRNA	NC_018908.1	4470157	4471456	-	4	324	66
LNC_001068	XLOC_022703	antisense_lncRNA	Novel_lncRNA	NC_018908.1	4412239	4413689	-	2	846	98
LNC_001067	XLOC_022684	intronic_lncRNA	Novel_lncRNA	NC_018908.1	4073556	4076122	-	3	2341	144
LNC_001066	XLOC_022662	intronic_lncRNA	Novel_lncRNA	NC_018908.1	3724548	3724951	-	2	230	76
LNC_001065	XLOC_022655	intronic_lncRNA	Novel_lncRNA	NC_018908.1	3616746	3618160	-	7	781	260
LNC_001064	XLOC_022644	lincRNA	Novel_lncRNA	NC_018908.1	3384536	3386518	-	2	1441	115
LNC_001063	XLOC_022638	lincRNA	Novel_lncRNA	NC_018908.1	3342553	3343216	-	2	276	40
LNC_001062	XLOC_022623	intronic_lncRNA	Novel_lncRNA	NC_018908.1	2807234	2807882	-	4	333	95
LNC_001061	XLOC_022584	antisense_lncRNA	Novel_lncRNA	NC_018908.1	1476186	1477237	-	2	446	141
LNC_001060	XLOC_022568	lincRNA	Novel_lncRNA	NC_018908.1	1107979	1117015	-	3	2205	132
LNC_000796	XLOC_017172	antisense_lncRNA	Novel_lncRNA	NC_018903.1	377485	382456	-	2	2981	111
LNC_000797	XLOC_017178	lincRNA	Novel_lncRNA	NC_018903.1	556629	557518	-	2	744	102
LNC_000794	XLOC_017096	lincRNA	Novel_lncRNA	NC_018903.1	11504513	11514574	+	2	1366	106
LNC_000795	XLOC_017170	lincRNA	Novel_lncRNA	NC_018903.1	314884	315661	-	2	664	116
LNC_000792	XLOC_017082	antisense_lncRNA	Novel_lncRNA	NC_018903.1	10928597	10934331	+	2	5003	170
LNC_000793	XLOC_017082	antisense_lncRNA	Novel_lncRNA	NC_018903.1	10933589	10934331	+	2	474	91
LNC_000790	XLOC_017056	lincRNA	Novel_lncRNA	NC_018903.1	10045908	10047786	+	2	890	97
LNC_000791	XLOC_017063	lincRNA	Novel_lncRNA	NC_018903.1	10454980	10465392	+	2	2424	121
LNC_001661	XLOC_033290	intronic_lncRNA	Novel_lncRNA	NW_004072470.1	26435	27027	+	3	321	106
LNC_001660	XLOC_033289	intronic_lncRNA	Novel_lncRNA	NW_004072470.1	24182	25640	+	3	552	82
LNC_001663	XLOC_033295	lincRNA	Novel_lncRNA	NW_004072470.1	83271	83762	+	2	413	81
LNC_001662	XLOC_033291	intronic_lncRNA	Novel_lncRNA	NW_004072470.1	31603	32135	+	2	334	110
LNC_001665	XLOC_033321	antisense_lncRNA	Novel_lncRNA	NW_004072471.1	91427	99101	+	2	7605	134
LNC_001664	XLOC_033319	antisense_lncRNA	Novel_lncRNA	NW_004072471.1	79888	80335	+	2	238	77
LNC_000798	XLOC_017254	antisense_lncRNA	Novel_lncRNA	NC_018903.1	2111596	2112466	-	2	827	125
LNC_000799	XLOC_017330	lincRNA	Novel_lncRNA	NC_018903.1	3185341	3185843	-	2	399	95
LNC_000428	XLOC_009457	intronic_lncRNA	Novel_lncRNA	NC_018896.1	13146376	13148498	-	5	343	114
LNC_000429	XLOC_009507	antisense_lncRNA	Novel_lncRNA	NC_018896.1	14040274	14041694	-	2	995	98
LNC_000420	XLOC_009123	lincRNA	Novel_lncRNA	NC_018896.1	7130242	7130539	-	2	235	59
LNC_000421	XLOC_009149	lincRNA	Novel_lncRNA	NC_018896.1	7811318	7814174	-	2	2831	109
LNC_000422	XLOC_009167	intronic_lncRNA	Novel_lncRNA	NC_018896.1	8087961	8096252	-	4	322	107
LNC_000423	XLOC_009292	intronic_lncRNA	Novel_lncRNA	NC_018896.1	10574641	10577477	-	2	428	111
LNC_000424	XLOC_009341	lincRNA	Novel_lncRNA	NC_018896.1	11368434	11370614	-	2	651	125
LNC_000425	XLOC_009414	intronic_lncRNA	Novel_lncRNA	NC_018896.1	12413366	12414846	-	3	374	124
LNC_000426	XLOC_009431	lincRNA	Novel_lncRNA	NC_018896.1	12681274	12683027	-	2	908	81
LNC_000427	XLOC_009455	antisense_lncRNA	Novel_lncRNA	NC_018896.1	13130753	13132012	-	2	370	96
LNC_001908	XLOC_036039	lincRNA	Novel_lncRNA	NW_004074257.1	11030	11669	+	2	415	82
LNC_001909	XLOC_036043	lincRNA	Novel_lncRNA	NW_004074257.1	8694	10668	-	3	511	117
LNC_000448	XLOC_009932	lincRNA	Novel_lncRNA	NC_018897.1	10123832	10131749	+	3	1173	110
LNC_000449	XLOC_009954	lincRNA	Novel_lncRNA	NC_018897.1	10402206	10403940	+	2	938	108
LNC_001278	XLOC_027237	intronic_lncRNA	Novel_lncRNA	NW_004071199.1	57379	58595	-	3	360	119
LNC_001279	XLOC_027241	lincRNA	Novel_lncRNA	NW_004071201.1	3459	3844	+	2	269	56
LNC_001276	XLOC_027224	lincRNA	Novel_lncRNA	NW_004071199.1	41222	42199	+	2	690	134
LNC_001277	XLOC_027236	intronic_lncRNA	Novel_lncRNA	NW_004071199.1	52501	55317	-	4	671	163
LNC_001274	XLOC_027213	lincRNA	Novel_lncRNA	NW_004071197.1	9588	11196	-	2	1569	337
LNC_001275	XLOC_027222	lincRNA	Novel_lncRNA	NW_004071199.1	27010	39674	+	2	12429	148
LNC_001272	XLOC_027194	lincRNA	Novel_lncRNA	NW_004071196.1	97836	99863	+	3	1290	149
LNC_001273	XLOC_027213	lincRNA	Novel_lncRNA	NW_004071197.1	9588	11196	-	2	1129	190
LNC_001270	XLOC_027193	lincRNA	Novel_lncRNA	NW_004071196.1	90288	93741	+	3	3409	227
LNC_001271	XLOC_027193	lincRNA	Novel_lncRNA	NW_004071196.1	90288	93741	+	3	3411	227
LNC_001903	XLOC_035995	lincRNA	Novel_lncRNA	NW_004074239.1	11181	12133	-	2	925	251
LNC_000338	XLOC_007755	antisense_lncRNA	Novel_lncRNA	NC_018895.1	3811651	3814852	-	2	3067	150
LNC_000339	XLOC_007774	intronic_lncRNA	Novel_lncRNA	NC_018895.1	4066091	4067188	-	2	398	99
LNC_000334	XLOC_007581	lincRNA	Novel_lncRNA	NC_018895.1	8950431	8951181	+	2	395	67
LNC_000335	XLOC_007597	intronic_lncRNA	Novel_lncRNA	NC_018895.1	9190327	9192032	+	3	398	132
LNC_000336	XLOC_007689	lincRNA	Novel_lncRNA	NC_018895.1	1819295	1819598	-	2	222	55
LNC_000337	XLOC_007729	antisense_lncRNA	Novel_lncRNA	NC_018895.1	3212767	3213859	-	2	837	114
LNC_000330	XLOC_007518	antisense_lncRNA	Novel_lncRNA	NC_018895.1	8249885	8252297	+	2	2324	161
LNC_000331	XLOC_007528	intronic_lncRNA	Novel_lncRNA	NC_018895.1	8368653	8370715	+	5	407	135
LNC_000332	XLOC_007546	intronic_lncRNA	Novel_lncRNA	NC_018895.1	8490216	8491845	+	4	400	115
LNC_000333	XLOC_007577	lincRNA	Novel_lncRNA	NC_018895.1	8878656	8879423	+	2	236	78
LNC_002040	XLOC_037188	lincRNA	Novel_lncRNA	NW_004075332.1	5008	5621	+	2	519	92
LNC_001609	XLOC_032366	antisense_lncRNA	Novel_lncRNA	NW_004072421.1	231359	234694	-	2	424	107
LNC_002041	XLOC_037195	lincRNA	Novel_lncRNA	NW_004075334.1	1028	3905	+	2	576	109
LNC_001148	XLOC_024650	antisense_lncRNA	Novel_lncRNA	NC_018910.1	5802328	5803082	+	2	508	92
LNC_001608	XLOC_032364	antisense_lncRNA	Novel_lncRNA	NW_004072421.1	215708	217373	-	2	690	144
LNC_002042	XLOC_037199	lincRNA	Novel_lncRNA	NW_004075338.1	2992	7268	+	2	669	206
LNC_001149	XLOC_024660	intronic_lncRNA	Novel_lncRNA	NC_018910.1	5928742	5929078	+	2	209	69
LNC_000259	XLOC_006000	lincRNA	Novel_lncRNA	NC_018894.1	5582995	5585955	+	7	1393	230
LNC_000258	XLOC_005947	intronic_lncRNA	Novel_lncRNA	NC_018894.1	4272078	4273069	+	3	233	77
LNC_000253	XLOC_005893	antisense_lncRNA	Novel_lncRNA	NC_018894.1	3526543	3527273	+	2	586	160
LNC_000252	XLOC_005877	lincRNA	Novel_lncRNA	NC_018894.1	3317477	3320291	+	2	796	62
LNC_000251	XLOC_005859	antisense_lncRNA	Novel_lncRNA	NC_018894.1	3035309	3036708	+	2	1198	114
LNC_000250	XLOC_005849	antisense_lncRNA	Novel_lncRNA	NC_018894.1	2824222	2825836	+	2	1358	92
LNC_000257	XLOC_005938	intronic_lncRNA	Novel_lncRNA	NC_018894.1	4054908	4066303	+	3	807	268
LNC_000256	XLOC_005934	intronic_lncRNA	Novel_lncRNA	NC_018894.1	4009585	4011513	+	3	230	76
LNC_000255	XLOC_005926	antisense_lncRNA	Novel_lncRNA	NC_018894.1	3928778	3930514	+	2	1712	75
LNC_000254	XLOC_005926	antisense_lncRNA	Novel_lncRNA	NC_018894.1	3928778	3930514	+	2	576	75
LNC_001302	XLOC_027666	antisense_lncRNA	Novel_lncRNA	NW_004071231.1	41243	48414	+	2	6790	260
LNC_001303	XLOC_027672	antisense_lncRNA	Novel_lncRNA	NW_004071232.1	852	5546	+	2	1003	234
LNC_001300	XLOC_027627	lincRNA	Novel_lncRNA	NW_004071228.1	57886	58354	-	2	287	60
LNC_001301	XLOC_027646	intronic_lncRNA	Novel_lncRNA	NW_004071229.1	70239	72351	+	3	201	59
LNC_001306	XLOC_027693	antisense_lncRNA	Novel_lncRNA	NW_004071234.1	54216	57720	+	2	1059	149
LNC_001307	XLOC_027703	antisense_lncRNA	Novel_lncRNA	NW_004071236.1	67115	75972	+	2	8830	166
LNC_001304	XLOC_027679	lincRNA	Novel_lncRNA	NW_004071233.1	37267	41540	+	3	3701	166
LNC_001305	XLOC_027687	lincRNA	Novel_lncRNA	NW_004071233.1	33972	42231	-	2	244	81
LNC_001878	XLOC_035648	antisense_lncRNA	Novel_lncRNA	NW_004074059.1	10577	11241	+	2	636	103
LNC_001603	XLOC_032325	lincRNA	Novel_lncRNA	NW_004072420.1	190913	191188	+	2	255	84
LNC_001308	XLOC_027703	antisense_lncRNA	Novel_lncRNA	NW_004071236.1	67115	75972	+	2	8826	166
LNC_001309	XLOC_027741	intronic_lncRNA	Novel_lncRNA	NW_004071240.1	104104	105286	+	3	272	90
LNC_001602	XLOC_032250	antisense_lncRNA	Novel_lncRNA	NW_004072417.1	67564	77128	-	2	9383	312
LNC_002162	XLOC_038814	lincRNA	Novel_lncRNA	NW_004077066.1	4564	5314	+	2	640	99
LNC_001898	XLOC_035930	antisense_lncRNA	Novel_lncRNA	NW_004074214.1	1	10563	-	4	1122	87
LNC_001899	XLOC_035942	lincRNA	Novel_lncRNA	NW_004074221.1	7562	8149	+	2	326	95
LNC_001892	XLOC_035879	lincRNA	Novel_lncRNA	NW_004074186.1	11225	11873	-	2	569	69
LNC_001893	XLOC_035885	lincRNA	Novel_lncRNA	NW_004074192.1	1356	3070	+	2	1669	258
LNC_001890	XLOC_035863	intronic_lncRNA	Novel_lncRNA	NW_004074181.1	6628	7648	+	2	218	72
LNC_001891	XLOC_035877	lincRNA	Novel_lncRNA	NW_004074186.1	6867	7563	-	2	569	127
LNC_001896	XLOC_035930	antisense_lncRNA	Novel_lncRNA	NW_004074214.1	1	8366	-	2	1171	103
LNC_001897	XLOC_035930	antisense_lncRNA	Novel_lncRNA	NW_004074214.1	1	8379	-	3	1184	103
LNC_001894	XLOC_035913	lincRNA	Novel_lncRNA	NW_004074204.1	6786	7612	+	5	301	100
LNC_001895	XLOC_035927	lincRNA	Novel_lncRNA	NW_004074211.1	11321	11900	-	2	538	73
LNC_002164	XLOC_038846	lincRNA	Novel_lncRNA	NW_004077092.1	1	4813	+	2	774	98
LNC_002127	XLOC_038343	lincRNA	Novel_lncRNA	NW_004076476.1	4820	5336	+	2	434	71
LNC_002126	XLOC_038334	lincRNA	Novel_lncRNA	NW_004076460.1	2891	3565	-	2	643	119
LNC_002125	XLOC_038295	lincRNA	Novel_lncRNA	NW_004076406.1	4774	5967	+	3	1105	191
LNC_002124	XLOC_038292	lincRNA	Novel_lncRNA	NW_004076405.1	543	1280	-	2	249	74
LNC_002123	XLOC_038284	lincRNA	Novel_lncRNA	NW_004076393.1	1	728	-	2	607	124
LNC_002122	XLOC_038264	lincRNA	Novel_lncRNA	NW_004076367.1	77	458	+	2	293	90
LNC_002121	XLOC_038251	lincRNA	Novel_lncRNA	NW_004076352.1	126	1245	+	2	1014	146
LNC_002120	XLOC_038251	lincRNA	Novel_lncRNA	NW_004076352.1	126	1245	+	3	594	197
LNC_002129	XLOC_038356	lincRNA	Novel_lncRNA	NW_004076489.1	4466	5554	-	2	944	105
LNC_002128	XLOC_038343	lincRNA	Novel_lncRNA	NW_004076476.1	4820	5336	+	3	301	62
LNC_000929	XLOC_019820	intronic_lncRNA	Novel_lncRNA	NC_018905.1	9829250	9830796	-	2	211	70
LNC_000928	XLOC_019722	antisense_lncRNA	Novel_lncRNA	NC_018905.1	8069742	8071995	-	2	224	45
LNC_002019	XLOC_036999	lincRNA	Novel_lncRNA	NW_004075198.1	61	1029	-	2	533	121
LNC_002018	XLOC_036994	lincRNA	Novel_lncRNA	NW_004075193.1	222	4592	-	3	2137	195
LNC_000921	XLOC_019633	lincRNA	Novel_lncRNA	NC_018905.1	5964810	5965936	-	2	249	83
LNC_000920	XLOC_019632	lincRNA	Novel_lncRNA	NC_018905.1	5950688	5951177	-	3	268	88
LNC_000923	XLOC_019646	antisense_lncRNA	Novel_lncRNA	NC_018905.1	6255603	6263123	-	3	7409	198
LNC_000922	XLOC_019633	lincRNA	Novel_lncRNA	NC_018905.1	5964810	5965973	-	2	377	91
LNC_000925	XLOC_019667	antisense_lncRNA	Novel_lncRNA	NC_018905.1	6754994	6755631	-	2	583	74
LNC_000924	XLOC_019655	antisense_lncRNA	Novel_lncRNA	NC_018905.1	6524923	6527850	-	3	2683	191
LNC_000927	XLOC_019703	intronic_lncRNA	Novel_lncRNA	NC_018905.1	7622513	7622966	-	2	316	105
LNC_000926	XLOC_019685	antisense_lncRNA	Novel_lncRNA	NC_018905.1	7362092	7365642	-	2	328	71
LNC_001474	XLOC_030038	lincRNA	Novel_lncRNA	NW_004071954.1	444170	445537	+	2	1006	76
LNC_001475	XLOC_030059	intronic_lncRNA	Novel_lncRNA	NW_004071954.1	205866	207049	-	3	213	71
LNC_001476	XLOC_030086	antisense_lncRNA	Novel_lncRNA	NW_004071955.1	16049	16449	-	2	300	68
LNC_001477	XLOC_030088	lincRNA	Novel_lncRNA	NW_004071955.1	22732	25221	-	2	1353	134
LNC_001470	XLOC_029935	lincRNA	Novel_lncRNA	NW_004071952.1	246418	247725	-	2	1120	122
LNC_001471	XLOC_029935	lincRNA	Novel_lncRNA	NW_004071952.1	246418	247793	-	3	1224	134
LNC_001472	XLOC_029956	antisense_lncRNA	Novel_lncRNA	NW_004071952.1	518477	522605	-	3	240	79
LNC_001473	XLOC_030002	antisense_lncRNA	Novel_lncRNA	NW_004071953.1	582375	588996	-	2	6570	131
LNC_001478	XLOC_030101	lincRNA	Novel_lncRNA	NW_004071959.1	1	731	-	2	684	120
LNC_001479	XLOC_030133	lincRNA	Novel_lncRNA	NW_004071972.1	36	792	-	2	559	117
LNC_000657	XLOC_014322	intronic_lncRNA	Novel_lncRNA	NC_018901.1	2764516	2765348	+	4	553	184
LNC_000656	XLOC_014274	intronic_lncRNA	Novel_lncRNA	NC_018901.1	1980176	1982310	+	5	512	142
LNC_000655	XLOC_014265	intronic_lncRNA	Novel_lncRNA	NC_018901.1	1756320	1757322	+	2	679	187
LNC_000654	XLOC_014261	intronic_lncRNA	Novel_lncRNA	NC_018901.1	1748198	1749811	+	3	1025	117
LNC_000653	XLOC_014257	lincRNA	Novel_lncRNA	NC_018901.1	1684755	1685087	+	2	269	48
LNC_000652	XLOC_014236	antisense_lncRNA	Novel_lncRNA	NC_018901.1	1312575	1325470	+	2	483	134
LNC_000651	XLOC_014229	lincRNA	Novel_lncRNA	NC_018901.1	1177602	1179274	+	2	975	87
LNC_000650	XLOC_014206	lincRNA	Novel_lncRNA	NC_018901.1	799992	800452	+	2	240	45
LNC_001786	XLOC_034735	antisense_lncRNA	Novel_lncRNA	NW_004073169.1	481	6147	+	4	822	114
LNC_001787	XLOC_034735	antisense_lncRNA	Novel_lncRNA	NW_004073169.1	481	6147	+	3	1735	101
LNC_001784	XLOC_034711	lincRNA	Novel_lncRNA	NW_004073140.1	4445	7009	-	2	2411	194
LNC_001785	XLOC_034711	lincRNA	Novel_lncRNA	NW_004073140.1	4445	7014	-	3	1266	143
LNC_001782	XLOC_034665	lincRNA	Novel_lncRNA	NW_004073099.1	3871	4327	+	2	413	59
LNC_001783	XLOC_034681	antisense_lncRNA	Novel_lncRNA	NW_004073114.1	1	2692	+	2	2626	235
LNC_000659	XLOC_014417	lincRNA	Novel_lncRNA	NC_018901.1	4427335	4430237	+	2	2879	157
LNC_000658	XLOC_014324	intronic_lncRNA	Novel_lncRNA	NC_018901.1	2771348	2773181	+	3	378	126
LNC_001864	XLOC_035530	intronic_lncRNA	Novel_lncRNA	NW_004074000.1	6936	8062	+	3	471	100
LNC_001863	XLOC_035525	lincRNA	Novel_lncRNA	NW_004073998.1	3356	3814	-	2	387	92
LNC_001862	XLOC_035521	antisense_lncRNA	Novel_lncRNA	NW_004073998.1	1322	10829	+	2	2624	159
LNC_001861	XLOC_035503	lincRNA	Novel_lncRNA	NW_004073990.1	45	451	+	2	386	128
LNC_001860	XLOC_035496	lincRNA	Novel_lncRNA	NW_004073987.1	11878	14351	+	6	2133	200
LNC_001092	XLOC_023407	antisense_lncRNA	Novel_lncRNA	NC_018909.1	5290625	5291949	+	2	1040	85
LNC_001093	XLOC_023469	lincRNA	Novel_lncRNA	NC_018909.1	6373299	6374784	+	3	1391	90
LNC_001090	XLOC_023369	lincRNA	Novel_lncRNA	NC_018909.1	4497264	4498458	+	2	522	145
LNC_001091	XLOC_023395	lincRNA	Novel_lncRNA	NC_018909.1	5063421	5063982	+	2	231	76
LNC_001096	XLOC_023492	antisense_lncRNA	Novel_lncRNA	NC_018909.1	6977444	6979325	+	2	416	125
LNC_001097	XLOC_023518	lincRNA	Novel_lncRNA	NC_018909.1	7469601	7470423	+	2	802	151
LNC_001094	XLOC_023470	intronic_lncRNA	Novel_lncRNA	NC_018909.1	6424077	6424907	+	4	377	125
LNC_001095	XLOC_023471	intronic_lncRNA	Novel_lncRNA	NC_018909.1	6435624	6436000	+	2	297	99
LNC_001098	XLOC_023541	lincRNA	Novel_lncRNA	NC_018909.1	7997458	7998604	+	3	209	69
LNC_001099	XLOC_023545	intronic_lncRNA	Novel_lncRNA	NC_018909.1	8032896	8033226	+	2	235	78
LNC_000785	XLOC_016847	intronic_lncRNA	Novel_lncRNA	NC_018903.1	5062025	5062567	+	2	418	98
LNC_000784	XLOC_016843	intronic_lncRNA	Novel_lncRNA	NC_018903.1	4988392	4989190	+	4	289	95
LNC_000787	XLOC_016959	intronic_lncRNA	Novel_lncRNA	NC_018903.1	6834662	6837046	+	4	476	149
LNC_000786	XLOC_016952	intronic_lncRNA	Novel_lncRNA	NC_018903.1	6750130	6751528	+	3	306	101
LNC_000781	XLOC_016779	lincRNA	Novel_lncRNA	NC_018903.1	3423328	3425789	+	2	2316	169
LNC_000780	XLOC_016767	antisense_lncRNA	Novel_lncRNA	NC_018903.1	3172711	3173189	+	2	388	129
LNC_000783	XLOC_016820	lincRNA	Novel_lncRNA	NC_018903.1	4584785	4585176	+	2	315	63
LNC_000782	XLOC_016779	lincRNA	Novel_lncRNA	NC_018903.1	3423336	3425789	+	3	2327	214
LNC_001654	XLOC_033194	lincRNA	Novel_lncRNA	NW_004072465.1	55970	62719	+	2	6726	164
LNC_001655	XLOC_033201	lincRNA	Novel_lncRNA	NW_004072465.1	134353	144631	+	2	10241	143
LNC_001656	XLOC_033209	lincRNA	Novel_lncRNA	NW_004072465.1	176579	178680	+	2	2033	107
LNC_001657	XLOC_033226	lincRNA	Novel_lncRNA	NW_004072466.1	151314	151595	+	2	210	60
LNC_000789	XLOC_017035	intronic_lncRNA	Novel_lncRNA	NC_018903.1	9366201	9366616	+	3	240	79
LNC_000788	XLOC_016962	intronic_lncRNA	Novel_lncRNA	NC_018903.1	6877740	6878215	+	3	281	93
LNC_001652	XLOC_033121	lincRNA	Novel_lncRNA	NW_004072461.1	80540	81549	+	3	944	97
LNC_001653	XLOC_033126	lincRNA	Novel_lncRNA	NW_004072461.1	46630	48724	-	2	1142	171
LNC_001405	XLOC_028908	lincRNA	Novel_lncRNA	NW_004071434.1	2491	3518	-	5	677	153
LNC_001404	XLOC_028908	antisense_lncRNA	Novel_lncRNA	NW_004071434.1	1230	3518	-	6	1101	159
LNC_001407	XLOC_028912	lincRNA	Novel_lncRNA	NW_004071440.1	1378	3060	-	3	369	122
LNC_001406	XLOC_028912	lincRNA	Novel_lncRNA	NW_004071440.1	1378	2043	-	2	556	116
LNC_001401	XLOC_028891	lincRNA	Novel_lncRNA	NW_004071406.1	879	1647	+	2	673	60
LNC_001400	XLOC_028891	lincRNA	Novel_lncRNA	NW_004071406.1	1	1647	+	2	621	80
LNC_001403	XLOC_028908	antisense_lncRNA	Novel_lncRNA	NW_004071434.1	1230	2316	-	2	1017	101
LNC_000439	XLOC_009806	antisense_lncRNA	Novel_lncRNA	NC_018897.1	7313881	7320782	+	3	2030	106
LNC_000438	XLOC_009775	intronic_lncRNA	Novel_lncRNA	NC_018897.1	6892118	6892607	+	2	404	134
LNC_000437	XLOC_009726	lincRNA	Novel_lncRNA	NC_018897.1	5727342	5729031	+	3	634	112
LNC_000436	XLOC_009705	lincRNA	Novel_lncRNA	NC_018897.1	5147124	5152165	+	2	3102	93
LNC_000435	XLOC_009639	intronic_lncRNA	Novel_lncRNA	NC_018897.1	3497380	3498304	+	4	298	99
LNC_000434	XLOC_009564	intronic_lncRNA	Novel_lncRNA	NC_018897.1	1045487	1046266	+	3	202	67
LNC_000433	XLOC_009560	intronic_lncRNA	Novel_lncRNA	NC_018897.1	1013659	1014084	+	2	204	48
LNC_000432	XLOC_009535	intronic_lncRNA	Novel_lncRNA	NC_018897.1	280605	281917	+	3	1074	288
LNC_000431	XLOC_009533	lincRNA	Novel_lncRNA	NC_018897.1	272489	272858	+	2	231	62
LNC_000430	XLOC_009519	intronic_lncRNA	Novel_lncRNA	NC_018896.1	14261855	14262156	-	2	216	72
LNC_001269	XLOC_027184	lincRNA	Novel_lncRNA	NW_004071195.1	120567	122238	+	7	1118	167
LNC_001268	XLOC_027129	lincRNA	Novel_lncRNA	NW_004071190.1	33077	34157	-	2	1053	130
LNC_001265	XLOC_027103	antisense_lncRNA	Novel_lncRNA	NW_004071189.1	98265	99711	+	2	1371	110
LNC_001264	XLOC_027074	intronic_lncRNA	Novel_lncRNA	NW_004071188.1	60790	61463	+	2	446	136
LNC_001267	XLOC_027129	lincRNA	Novel_lncRNA	NW_004071190.1	33077	34157	-	2	1053	130
LNC_001266	XLOC_027114	lincRNA	Novel_lncRNA	NW_004071189.1	35134	37709	-	2	2405	175
LNC_001261	XLOC_027028	lincRNA	Novel_lncRNA	NW_004071184.1	139884	141496	-	2	612	83
LNC_001260	XLOC_027013	antisense_lncRNA	Novel_lncRNA	NW_004071184.1	22359	23929	-	2	655	98
LNC_001263	XLOC_027041	lincRNA	Novel_lncRNA	NW_004071185.1	6708	7288	-	2	551	134
LNC_001262	XLOC_027040	lincRNA	Novel_lncRNA	NW_004071185.1	1664	3173	-	3	1327	277
LNC_000323	XLOC_007440	antisense_lncRNA	Novel_lncRNA	NC_018895.1	7067753	7075483	+	3	6337	247
LNC_000322	XLOC_007440	antisense_lncRNA	Novel_lncRNA	NC_018895.1	7067753	7075483	+	3	5357	247
LNC_000321	XLOC_007440	antisense_lncRNA	Novel_lncRNA	NC_018895.1	7067711	7075483	+	3	6483	247
LNC_000320	XLOC_007440	antisense_lncRNA	Novel_lncRNA	NC_018895.1	7067711	7075483	+	3	5336	247
LNC_000327	XLOC_007496	lincRNA	Novel_lncRNA	NC_018895.1	8060079	8063327	+	2	1340	145
LNC_000326	XLOC_007478	intronic_lncRNA	Novel_lncRNA	NC_018895.1	7706516	7706932	+	2	293	97
LNC_000325	XLOC_007463	lincRNA	Novel_lncRNA	NC_018895.1	7424759	7425207	+	2	391	86
LNC_000324	XLOC_007443	intronic_lncRNA	Novel_lncRNA	NC_018895.1	7176818	7178336	+	6	580	186
LNC_000329	XLOC_007517	intronic_lncRNA	Novel_lncRNA	NC_018895.1	8248702	8249179	+	3	314	104
LNC_000328	XLOC_007516	intronic_lncRNA	Novel_lncRNA	NC_018895.1	8245735	8246543	+	3	353	117
LNC_000228	XLOC_005210	intronic_lncRNA	Novel_lncRNA	NC_018893.1	1502476	1505941	-	3	3152	200
LNC_000229	XLOC_005250	intronic_lncRNA	Novel_lncRNA	NC_018893.1	2460749	2466910	-	2	224	74
LNC_000226	XLOC_005101	intronic_lncRNA	Novel_lncRNA	NC_018893.1	12886706	12886974	+	2	201	67
LNC_000227	XLOC_005171	intronic_lncRNA	Novel_lncRNA	NC_018893.1	895434	896168	-	3	335	111
LNC_000224	XLOC_005072	lincRNA	Novel_lncRNA	NC_018893.1	11768536	11769475	+	2	787	67
LNC_000225	XLOC_005087	antisense_lncRNA	Novel_lncRNA	NC_018893.1	12264653	12266178	+	2	641	183
LNC_000222	XLOC_005062	intronic_lncRNA	Novel_lncRNA	NC_018893.1	11541500	11541937	+	3	223	74
LNC_000223	XLOC_005070	intronic_lncRNA	Novel_lncRNA	NC_018893.1	11714586	11715209	+	2	208	68
LNC_000220	XLOC_005006	intronic_lncRNA	Novel_lncRNA	NC_018893.1	10472194	10472981	+	4	336	112
LNC_000221	XLOC_005017	intronic_lncRNA	Novel_lncRNA	NC_018893.1	10784630	10785475	+	2	228	76
LNC_001311	XLOC_027763	intronic_lncRNA	Novel_lncRNA	NW_004071243.1	25906	26578	+	5	226	75
LNC_001310	XLOC_027760	intronic_lncRNA	Novel_lncRNA	NW_004071243.1	9851	10495	+	3	211	69
LNC_001313	XLOC_027768	lincRNA	Novel_lncRNA	NW_004071243.1	100011	105507	+	8	964	288
LNC_001312	XLOC_027765	antisense_lncRNA	Novel_lncRNA	NW_004071243.1	67825	68561	+	2	575	191
LNC_001315	XLOC_027799	lincRNA	Novel_lncRNA	NW_004071246.1	102368	102799	+	3	233	77
LNC_001314	XLOC_027789	lincRNA	Novel_lncRNA	NW_004071245.1	6028	6496	-	3	300	100
LNC_001317	XLOC_027847	antisense_lncRNA	Novel_lncRNA	NW_004071250.1	88118	92615	-	2	4412	145
LNC_001316	XLOC_027827	antisense_lncRNA	Novel_lncRNA	NW_004071250.1	74040	74965	+	2	341	113
LNC_001319	XLOC_027888	intronic_lncRNA	Novel_lncRNA	NW_004071253.1	93449	95833	+	6	810	269
LNC_001318	XLOC_027851	intronic_lncRNA	Novel_lncRNA	NW_004071251.1	18627	19241	+	4	300	99
LNC_001869	XLOC_035564	lincRNA	Novel_lncRNA	NW_004074021.1	10546	11534	-	2	301	100
LNC_001868	XLOC_035559	lincRNA	Novel_lncRNA	NW_004074019.1	13163	13957	+	2	383	87
LNC_001889	XLOC_035853	lincRNA	Novel_lncRNA	NW_004074177.1	1274	2842	+	2	1442	115
LNC_001888	XLOC_035838	intronic_lncRNA	Novel_lncRNA	NW_004074171.1	4092	4757	+	2	246	82
LNC_001881	XLOC_035735	lincRNA	Novel_lncRNA	NW_004074108.1	113	852	-	2	617	49
LNC_001880	XLOC_035711	lincRNA	Novel_lncRNA	NW_004074093.1	11528	12803	+	2	474	93
LNC_001883	XLOC_035743	lincRNA	Novel_lncRNA	NW_004074111.1	9694	10639	-	2	915	127
LNC_001882	XLOC_035743	lincRNA	Novel_lncRNA	NW_004074111.1	6329	10651	-	2	1149	125
LNC_001885	XLOC_035782	antisense_lncRNA	Novel_lncRNA	NW_004074134.1	6808	11752	-	2	496	62
LNC_001884	XLOC_035769	lincRNA	Novel_lncRNA	NW_004074123.1	5753	11389	-	2	1563	182
LNC_001887	XLOC_035836	antisense_lncRNA	Novel_lncRNA	NW_004074169.1	8913	12473	+	2	669	89
LNC_001886	XLOC_035834	lincRNA	Novel_lncRNA	NW_004074167.1	10400	11608	-	2	355	91
LNC_000132	XLOC_003083	intronic_lncRNA	Novel_lncRNA	NC_018891.1	7236479	7237327	-	3	215	71
LNC_000133	XLOC_003121	antisense_lncRNA	Novel_lncRNA	NC_018891.1	7782244	7784327	-	3	972	199
LNC_000130	XLOC_003067	lincRNA	Novel_lncRNA	NC_018891.1	6955316	6963817	-	4	844	167
LNC_000131	XLOC_003067	lincRNA	Novel_lncRNA	NC_018891.1	6962064	6963817	-	2	920	193
LNC_000136	XLOC_003170	lincRNA	Novel_lncRNA	NC_018891.1	8695878	8696989	-	3	984	120
LNC_000137	XLOC_003189	lincRNA	Novel_lncRNA	NC_018891.1	8886754	8887517	-	2	738	87
LNC_000134	XLOC_003156	lincRNA	Novel_lncRNA	NC_018891.1	8589686	8591177	-	5	873	124
LNC_000135	XLOC_003156	lincRNA	Novel_lncRNA	NC_018891.1	8589686	8591177	-	3	1298	110
LNC_000138	XLOC_003246	antisense_lncRNA	Novel_lncRNA	NC_018891.1	10359389	10361213	-	2	1748	97
LNC_000139	XLOC_003247	antisense_lncRNA	Novel_lncRNA	NC_018891.1	10370625	10372656	-	2	542	59
LNC_000918	XLOC_019626	lincRNA	Novel_lncRNA	NC_018905.1	5830663	5832475	-	2	927	109
LNC_000919	XLOC_019631	lincRNA	Novel_lncRNA	NC_018905.1	5950001	5950435	-	2	274	91
LNC_002068	XLOC_037501	lincRNA	Novel_lncRNA	NW_004075594.1	40	1274	-	3	591	74
LNC_002069	XLOC_037509	lincRNA	Novel_lncRNA	NW_004075597.1	7122	7413	-	2	242	79
LNC_000914	XLOC_019534	intronic_lncRNA	Novel_lncRNA	NC_018905.1	4105355	4106095	-	3	538	126
LNC_000915	XLOC_019564	antisense_lncRNA	Novel_lncRNA	NC_018905.1	4728904	4730854	-	2	941	97
LNC_000916	XLOC_019611	lincRNA	Novel_lncRNA	NC_018905.1	5562336	5563812	-	2	916	107
LNC_000917	XLOC_019626	lincRNA	Novel_lncRNA	NC_018905.1	5830663	5832475	-	2	930	110
LNC_000910	XLOC_019442	lincRNA	Novel_lncRNA	NC_018905.1	1704454	1704976	-	2	480	87
LNC_000911	XLOC_019456	intronic_lncRNA	Novel_lncRNA	NC_018905.1	1924237	1924700	-	2	202	66
LNC_000912	XLOC_019466	intronic_lncRNA	Novel_lncRNA	NC_018905.1	2049132	2050109	-	4	587	195
LNC_000913	XLOC_019506	lincRNA	Novel_lncRNA	NC_018905.1	3581222	3591746	-	2	375	95
LNC_001469	XLOC_029928	antisense_lncRNA	Novel_lncRNA	NW_004071952.1	558419	559821	+	2	1215	163
LNC_001468	XLOC_029913	lincRNA	Novel_lncRNA	NW_004071952.1	114641	128697	+	2	1931	82
LNC_001463	XLOC_029759	intronic_lncRNA	Novel_lncRNA	NW_004071949.1	154932	155604	-	3	270	89
LNC_001462	XLOC_029758	lincRNA	Novel_lncRNA	NW_004071949.1	147432	148490	-	2	890	106
LNC_001461	XLOC_029686	intronic_lncRNA	Novel_lncRNA	NW_004071948.1	680648	681171	-	2	439	124
LNC_001460	XLOC_029650	intronic_lncRNA	Novel_lncRNA	NW_004071948.1	731247	731821	+	3	277	91
LNC_001467	XLOC_029867	lincRNA	Novel_lncRNA	NW_004071951.1	218803	221556	-	2	622	96
LNC_001466	XLOC_029835	lincRNA	Novel_lncRNA	NW_004071951.1	97472	100275	+	3	900	300
LNC_001465	XLOC_029770	intronic_lncRNA	Novel_lncRNA	NW_004071949.1	510424	510851	-	3	212	70
LNC_001464	XLOC_029762	antisense_lncRNA	Novel_lncRNA	NW_004071949.1	246174	250805	-	2	4425	148
LNC_002228	XLOC_039476	lincRNA	Novel_lncRNA	NW_004077673.1	333	958	+	3	401	133
LNC_002229	XLOC_039478	antisense_lncRNA	Novel_lncRNA	NW_004077673.1	6810	7807	-	2	966	86
LNC_001799	XLOC_034779	lincRNA	Novel_lncRNA	NW_004073224.1	42	3950	+	2	1909	86
LNC_001798	XLOC_034756	lincRNA	Novel_lncRNA	NW_004073192.1	20	6022	-	2	1998	153
LNC_001795	XLOC_034756	lincRNA	Novel_lncRNA	NW_004073192.1	20	6022	-	2	1998	153
LNC_001794	XLOC_034756	lincRNA	Novel_lncRNA	NW_004073192.1	20	6021	-	2	1997	153
LNC_001797	XLOC_034756	lincRNA	Novel_lncRNA	NW_004073192.1	20	6022	-	2	1998	153
LNC_001796	XLOC_034756	lincRNA	Novel_lncRNA	NW_004073192.1	20	6022	-	2	1998	153
LNC_001791	XLOC_034737	lincRNA	Novel_lncRNA	NW_004073171.1	4818	6156	-	2	1245	84
LNC_001790	XLOC_034735	antisense_lncRNA	Novel_lncRNA	NW_004073169.1	495	6147	+	2	5415	122
LNC_001793	XLOC_034749	lincRNA	Novel_lncRNA	NW_004073187.1	367	1051	+	3	488	112
LNC_001792	XLOC_034742	antisense_lncRNA	Novel_lncRNA	NW_004073177.1	37	774	+	2	693	116
LNC_002220	XLOC_039433	lincRNA	Novel_lncRNA	NW_004077643.1	8915	9718	+	2	360	85
LNC_002221	XLOC_039436	lincRNA	Novel_lncRNA	NW_004077646.1	3580	3938	-	2	249	82
LNC_002206	XLOC_039206	lincRNA	Novel_lncRNA	NW_004077477.1	3159	4175	-	2	918	86
LNC_002207	XLOC_039219	lincRNA	Novel_lncRNA	NW_004077493.1	1742	3916	-	2	328	109
LNC_002204	XLOC_039179	lincRNA	Novel_lncRNA	NW_004077429.1	1	2422	-	2	574	122
LNC_002205	XLOC_039184	lincRNA	Novel_lncRNA	NW_004077444.1	17	3025	+	2	1109	144
LNC_002202	XLOC_039175	antisense_lncRNA	Novel_lncRNA	NW_004077425.1	1593	2398	-	2	703	219
LNC_002203	XLOC_039179	lincRNA	Novel_lncRNA	NW_004077429.1	1	2417	-	2	701	108
LNC_002200	XLOC_039163	lincRNA	Novel_lncRNA	NW_004077412.1	22	3112	+	2	3010	143
LNC_002201	XLOC_039171	lincRNA	Novel_lncRNA	NW_004077419.1	3185	3964	+	2	704	157
LNC_002208	XLOC_039220	lincRNA	Novel_lncRNA	NW_004077494.1	1	657	+	2	437	72
LNC_002209	XLOC_039246	antisense_lncRNA	Novel_lncRNA	NW_004077514.1	1972	2939	+	2	761	93
LNC_001081	XLOC_023124	intronic_lncRNA	Novel_lncRNA	NC_018908.1	12641157	12641531	-	3	213	71
LNC_001080	XLOC_023053	lincRNA	Novel_lncRNA	NC_018908.1	11416712	11418351	-	2	1101	101
LNC_001083	XLOC_023265	lincRNA	Novel_lncRNA	NC_018909.1	2131170	2132107	+	2	442	63
LNC_001082	XLOC_023216	antisense_lncRNA	Novel_lncRNA	NC_018909.1	1338987	1339875	+	2	765	107
LNC_001085	XLOC_023287	intronic_lncRNA	Novel_lncRNA	NC_018909.1	2613817	2614559	+	2	224	74
LNC_001084	XLOC_023272	intronic_lncRNA	Novel_lncRNA	NC_018909.1	2267860	2268415	+	4	328	109
LNC_001087	XLOC_023324	intronic_lncRNA	Novel_lncRNA	NC_018909.1	3292278	3296983	+	3	240	80
LNC_001086	XLOC_023315	antisense_lncRNA	Novel_lncRNA	NC_018909.1	3139137	3140961	+	2	315	105
LNC_001089	XLOC_023331	antisense_lncRNA	Novel_lncRNA	NC_018909.1	3557891	3561022	+	2	1010	109
LNC_001088	XLOC_023330	intronic_lncRNA	Novel_lncRNA	NC_018909.1	3547025	3547505	+	2	364	120
LNC_001643	XLOC_032912	lincRNA	Novel_lncRNA	NW_004072449.1	145150	146238	-	3	973	148
LNC_001642	XLOC_032907	intronic_lncRNA	Novel_lncRNA	NW_004072449.1	34298	34704	-	2	310	103
LNC_001641	XLOC_032901	lincRNA	Novel_lncRNA	NW_004072449.1	167155	168490	+	2	389	99
LNC_001640	XLOC_032838	intronic_lncRNA	Novel_lncRNA	NW_004072444.1	68638	69065	-	2	323	100
LNC_001647	XLOC_032984	lincRNA	Novel_lncRNA	NW_004072452.1	193960	198361	-	3	2329	168
LNC_001646	XLOC_032984	lincRNA	Novel_lncRNA	NW_004072452.1	193960	198361	-	5	3637	351
LNC_001645	XLOC_032983	intronic_lncRNA	Novel_lncRNA	NW_004072452.1	192390	193548	-	3	468	154
LNC_001644	XLOC_032953	lincRNA	Novel_lncRNA	NW_004072451.1	120151	123393	+	2	720	104
LNC_001649	XLOC_033028	intronic_lncRNA	Novel_lncRNA	NW_004072456.1	50600	51645	+	2	281	93
LNC_001648	XLOC_033014	lincRNA	Novel_lncRNA	NW_004072455.1	115547	129407	+	3	940	139
LNC_002046	XLOC_037214	lincRNA	Novel_lncRNA	NW_004075349.1	2400	4802	+	3	2127	151
LNC_000688	XLOC_015046	lincRNA	Novel_lncRNA	NC_018901.1	6078382	6079862	-	2	1460	116
LNC_000689	XLOC_015049	intronic_lncRNA	Novel_lncRNA	NC_018901.1	6100560	6101614	-	5	537	178
LNC_000684	XLOC_014904	intronic_lncRNA	Novel_lncRNA	NC_018901.1	3016445	3022329	-	2	5267	313
LNC_000685	XLOC_014922	intronic_lncRNA	Novel_lncRNA	NC_018901.1	3700520	3701920	-	6	268	89
LNC_000686	XLOC_015003	lincRNA	Novel_lncRNA	NC_018901.1	4964139	4964756	-	2	537	80
LNC_000687	XLOC_015017	intronic_lncRNA	Novel_lncRNA	NC_018901.1	5076931	5078174	-	2	300	100
LNC_000680	XLOC_014841	intronic_lncRNA	Novel_lncRNA	NC_018901.1	1672820	1675109	-	5	536	178
LNC_000681	XLOC_014874	antisense_lncRNA	Novel_lncRNA	NC_018901.1	2704708	2706370	-	3	622	119
LNC_000682	XLOC_014890	lincRNA	Novel_lncRNA	NC_018901.1	2859398	2860129	-	3	305	94
LNC_000683	XLOC_014903	intronic_lncRNA	Novel_lncRNA	NC_018901.1	3007836	3015787	-	2	7200	308
LNC_002238	XLOC_039669	lincRNA	Novel_lncRNA	NW_004077811.1	38	977	-	2	824	74
LNC_001250	XLOC_026644	intronic_lncRNA	Novel_lncRNA	NC_018911.1	8204787	8205502	-	3	314	76
LNC_001251	XLOC_026678	intronic_lncRNA	Novel_lncRNA	NC_018911.1	8789766	8790773	-	3	459	146
LNC_001252	XLOC_026746	intronic_lncRNA	Novel_lncRNA	NC_018911.1	9576295	9576928	-	2	426	142
LNC_001253	XLOC_026779	intronic_lncRNA	Novel_lncRNA	NC_018911.1	10071156	10072572	-	2	214	71
LNC_001254	XLOC_026795	antisense_lncRNA	Novel_lncRNA	NC_018911.1	10338438	10340152	-	2	283	89
LNC_001255	XLOC_026845	antisense_lncRNA	Novel_lncRNA	NC_018911.1	11289546	11293568	-	2	1482	119
LNC_001256	XLOC_026887	lincRNA	Novel_lncRNA	NW_004071176.1	151456	153227	-	2	731	116
LNC_001257	XLOC_026939	intronic_lncRNA	Novel_lncRNA	NW_004071180.1	96310	97089	+	2	591	127
LNC_001258	XLOC_026950	lincRNA	Novel_lncRNA	NW_004071180.1	60377	61436	-	2	791	103
LNC_001259	XLOC_026960	lincRNA	Novel_lncRNA	NW_004071180.1	141868	143341	-	2	1176	207
LNC_000356	XLOC_007918	lincRNA	Novel_lncRNA	NC_018895.1	6871166	6897182	-	3	4636	99
LNC_000357	XLOC_007918	lincRNA	Novel_lncRNA	NC_018895.1	6873181	6897182	-	3	5755	109
LNC_000354	XLOC_007906	intronic_lncRNA	Novel_lncRNA	NC_018895.1	6716488	6718633	-	2	267	89
LNC_000355	XLOC_007911	intronic_lncRNA	Novel_lncRNA	NC_018895.1	6744927	6747019	-	5	1143	277
LNC_000352	XLOC_007856	intronic_lncRNA	Novel_lncRNA	NC_018895.1	5842436	5843750	-	4	673	119
LNC_000353	XLOC_007880	intronic_lncRNA	Novel_lncRNA	NC_018895.1	6264957	6265230	-	2	202	67
LNC_000350	XLOC_007833	intronic_lncRNA	Novel_lncRNA	NC_018895.1	5082924	5084614	-	6	415	138
LNC_000351	XLOC_007845	intronic_lncRNA	Novel_lncRNA	NC_018895.1	5534018	5534499	-	3	278	92
LNC_000358	XLOC_007918	lincRNA	Novel_lncRNA	NC_018895.1	6888394	6897182	-	3	7914	149
LNC_000359	XLOC_007920	lincRNA	Novel_lncRNA	NC_018895.1	6885394	6888228	-	2	2742	104
LNC_000239	XLOC_005562	antisense_lncRNA	Novel_lncRNA	NC_018893.1	10825861	10826946	-	2	206	68
LNC_000238	XLOC_005521	lincRNA	Novel_lncRNA	NC_018893.1	10110347	10128717	-	2	18315	147
LNC_000235	XLOC_005478	intronic_lncRNA	Novel_lncRNA	NC_018893.1	9059653	9060543	-	3	292	97
LNC_000234	XLOC_005404	intronic_lncRNA	Novel_lncRNA	NC_018893.1	6707223	6714558	-	3	740	106
LNC_000237	XLOC_005520	lincRNA	Novel_lncRNA	NC_018893.1	10081276	10089303	-	2	7953	153
LNC_000236	XLOC_005490	lincRNA	Novel_lncRNA	NC_018893.1	9402903	9403924	-	2	288	89
LNC_000231	XLOC_005275	antisense_lncRNA	Novel_lncRNA	NC_018893.1	3211566	3218211	-	4	2768	87
LNC_000230	XLOC_005275	antisense_lncRNA	Novel_lncRNA	NC_018893.1	3211566	3214329	-	2	2469	86
LNC_000233	XLOC_005315	intronic_lncRNA	Novel_lncRNA	NC_018893.1	4219275	4219684	-	3	229	71
LNC_000232	XLOC_005282	antisense_lncRNA	Novel_lncRNA	NC_018893.1	3402059	3402696	-	2	478	94
LNC_001324	XLOC_027947	lincRNA	Novel_lncRNA	NW_004071256.1	69178	74238	+	3	4925	113
LNC_001325	XLOC_027947	lincRNA	Novel_lncRNA	NW_004071256.1	69178	74538	+	2	4907	117
LNC_001326	XLOC_027947	lincRNA	Novel_lncRNA	NW_004071256.1	69179	76470	+	4	6151	113
LNC_001327	XLOC_027949	lincRNA	Novel_lncRNA	NW_004071256.1	86132	92387	+	3	6164	144
LNC_001320	XLOC_027911	lincRNA	Novel_lncRNA	NW_004071253.1	83234	87052	-	3	2082	148
LNC_001321	XLOC_027920	antisense_lncRNA	Novel_lncRNA	NW_004071254.1	80892	81633	+	2	671	112
LNC_001322	XLOC_027922	lincRNA	Novel_lncRNA	NW_004071254.1	95833	97865	+	2	1956	261
LNC_001323	XLOC_027943	antisense_lncRNA	Novel_lncRNA	NW_004071255.1	92924	94499	-	2	1473	219
LNC_001328	XLOC_027949	lincRNA	Novel_lncRNA	NW_004071256.1	86166	92387	+	4	6087	143
LNC_001329	XLOC_027950	lincRNA	Novel_lncRNA	NW_004071256.1	94005	96018	+	2	1962	118
[truncated: 252 more rows]

## Sheet: Annotated_lncRNA_information
Annotated_lncRNA_ID	Annotated_lncRNA_Gene_ID	Annotated_lncRNA_Gene_Name	Annotated_lncRNA_Gene_Description	Gene_Type	Status	Chromosome	Start	End	Strand	Exon_number	Length	ORF
XR_965483.1	105418105	--	sp|P07359|GP1BA_HUMAN Platelet glycoprotein Ib alpha chain OS=Homo sapiens GN=GP1BA PE=1 SV=2//2.07879e-07	lncRNA	Annotated_lncRNA	NC_018911.1	4070631	4075607	+	4	2513	396
XR_964681.1	105416722	--	sp|P14069|S10A6_MOUSE Protein S100-A6 OS=Mus musculus GN=S100a6 PE=1 SV=3//9.21204e-06	lncRNA	Annotated_lncRNA	NC_018896.1	12729176	12730466	-	4	807	163
XR_965689.1	105418503	--	-//-	lncRNA	Annotated_lncRNA	NW_004071950.1	105106	106986	+	5	787	78
XR_964856.1	105417004	--	-//-	lncRNA	Annotated_lncRNA	NC_018899.1	6381752	6402616	+	3	1482	141
XR_964482.1	105416318	--	-//-	lncRNA	Annotated_lncRNA	NC_018893.1	2445509	2453968	-	11	2622	153
XR_966061.1	105419232	--	sp|Q6ZVL6|K154L_HUMAN UPF0606 protein KIAA1549L OS=Homo sapiens GN=KIAA1549L PE=2 SV=2//2.32322e-16	lncRNA	Annotated_lncRNA	NW_004073992.1	9489	10155	+	4	435	112
XR_966346.1	105419840	--	sp|Q5H8C1|FREM1_HUMAN FRAS1-related extracellular matrix protein 1 OS=Homo sapiens GN=FREM1 PE=1 SV=3//3.46703e-11	lncRNA	Annotated_lncRNA	NW_004077245.1	1773	2354	-	2	504	104
XR_965082.1	105417407	--	-//-	lncRNA	Annotated_lncRNA	NC_018903.1	10342129	10416317	-	4	478	82
XR_964770.1	105416876	--	-//-	lncRNA	Annotated_lncRNA	NC_018898.1	998772	1003465	-	3	1537	143
XR_965839.1	105418786	--	-//-	lncRNA	Annotated_lncRNA	NW_004072422.1	2278	12902	-	3	555	154
XR_172564.2	101071485	--	-//-	lncRNA	Annotated_lncRNA	NW_004072804.1	15237	16026	+	4	433	100
XR_965214.1	105417656	--	-//-	lncRNA	Annotated_lncRNA	NC_018906.1	3896923	3899970	-	3	1145	79
XR_965552.1	105418264	--	-//-	lncRNA	Annotated_lncRNA	NW_004071250.1	100785	101310	+	3	319	92
XR_964989.1	105417231	--	-//-	lncRNA	Annotated_lncRNA	NC_018902.1	3241504	3243143	-	2	1344	76
XR_966118.1	105419343	--	-//-	lncRNA	Annotated_lncRNA	NW_004074494.1	9	2684	+	4	2309	127
XR_965124.1	105417470	--	-//-	lncRNA	Annotated_lncRNA	NC_018904.1	5969205	5978604	+	2	830	101
XR_966366.1	105419902	--	sp|Q5PPZ9|GDS1B_XENLA Rap1 GTPase-GDP dissociation stimulator 1-B OS=Xenopus laevis GN=rap1gds1-b PE=2 SV=1//3.13837e-29	lncRNA	Annotated_lncRNA	NW_004077637.1	3578	4123	+	3	307	102
XR_965530.1	105418222	--	-//-	lncRNA	Annotated_lncRNA	NW_004071210.1	114511	115594	+	3	362	114
XR_964848.1	105416988	--	-//-	lncRNA	Annotated_lncRNA	NC_018899.1	3144761	3150827	-	3	1998	131
XR_965491.1	105418122	--	-//-	lncRNA	Annotated_lncRNA	NC_018911.1	6666024	6671475	+	2	4921	185
XR_966031.1	105419160	--	sp|Q7YS61|TRDMT_BOVIN tRNA (cytosine-5-)-methyltransferase OS=Bos taurus GN=TRDMT1 PE=2 SV=1//1.44641e-19	lncRNA	Annotated_lncRNA	NW_004073486.1	697	2784	-	3	248	82
XR_964666.1	105416665	--	-//-	lncRNA	Annotated_lncRNA	NC_018896.1	9296995	9319071	-	3	580	76
XR_964999.1	105417243	--	sp|P04813|CTR2_CANFA Chymotrypsinogen 2 OS=Canis familiaris GN=CTRB1 PE=2 SV=1//3.15445e-26	lncRNA	Annotated_lncRNA	NC_018902.1	7163465	7163883	+	3	209	69
XR_965228.1	105417675	--	-//-	lncRNA	Annotated_lncRNA	NC_018906.1	6521937	6523313	-	5	491	73
XR_966313.1	105419747	--	-//-	lncRNA	Annotated_lncRNA	NW_004076592.1	218	1049	+	2	750	91
XR_964668.1	105416673	--	sp|Q6TYB5|FEZ2_MOUSE Fasciculation and elongation protein zeta-2 OS=Mus musculus GN=Fez2 PE=2 SV=1//8.76982e-17	lncRNA	Annotated_lncRNA	NC_018896.1	10042877	10044357	-	3	837	77
XR_966404.1	105419996	--	-//-	lncRNA	Annotated_lncRNA	NC_018892.1	5384168	5431509	-	4	333	67
XR_964527.1	105416387	--	-//-	lncRNA	Annotated_lncRNA	NC_018893.1	13220879	13223910	-	5	2114	129
XR_965126.1	105417474	--	-//-	lncRNA	Annotated_lncRNA	NC_018904.1	7105904	7107258	+	5	678	81
XR_966037.1	105419172	--	sp|Q8K4G1|LTBP4_MOUSE Latent-transforming growth factor beta-binding protein 4 OS=Mus musculus GN=Ltbp4 PE=2 SV=2//4.38399e-07	lncRNA	Annotated_lncRNA	NW_004073638.1	1424	2380	+	4	390	129
XR_965536.1	105418234	--	-//-	lncRNA	Annotated_lncRNA	NW_004071218.1	76474	78645	-	2	276	92
XR_964700.1	105416768	--	-//-	lncRNA	Annotated_lncRNA	NC_018897.1	4056323	4060405	+	4	971	198
XR_964503.1	105416342	--	-//-	lncRNA	Annotated_lncRNA	NC_018893.1	5098341	5128415	+	5	3433	140
XR_964519.1	105416374	--	-//-	lncRNA	Annotated_lncRNA	NC_018890.1	55375	57235	+	3	660	150
XR_964975.1	105417209	--	-//-	lncRNA	Annotated_lncRNA	NC_018901.1	9410478	9423475	+	3	857	124
XR_965619.1	105418385	--	-//-	lncRNA	Annotated_lncRNA	NW_004071459.1	2519	3527	-	4	400	124
XR_966001.1	105419102	--	sp|Q6TH15|EIF3D_DANRE Eukaryotic translation initiation factor 3 subunit D OS=Danio rerio GN=eif3d PE=2 SV=1//4.67588e-35	lncRNA	Annotated_lncRNA	NW_004073135.1	5056	5630	-	3	420	111
XR_964458.1	105416265	--	-//-	lncRNA	Annotated_lncRNA	NC_018892.1	8286370	8287327	-	2	879	82
XR_966292.1	105419695	--	-//-	lncRNA	Annotated_lncRNA	NW_004076265.1	3164	5524	+	4	1199	144
XR_964963.1	105417195	--	-//-	lncRNA	Annotated_lncRNA	NC_018901.1	7537301	7539049	+	6	521	103
XR_965534.1	105418231	--	-//-	lncRNA	Annotated_lncRNA	NW_004071216.1	110959	118172	+	3	289	52
XR_966203.1	105419497	--	sp|D9IQ16|GXN_ACRMI Galaxin OS=Acropora millepora PE=1 SV=1//1.31897e-07	lncRNA	Annotated_lncRNA	NW_004075301.1	1624	6024	+	5	567	188
XR_966128.1	105419357	--	-//-	lncRNA	Annotated_lncRNA	NC_018892.1	924871	928494	-	4	1666	199
XR_965532.1	105418229	--	-//-	lncRNA	Annotated_lncRNA	NW_004071215.1	112384	113573	+	2	550	123
XR_965102.1	105417427	--	-//-	lncRNA	Annotated_lncRNA	NC_018890.1	17793809	17811137	+	3	270	89
XR_964660.1	101074339	--	sp|P82951|HEPC_MORCS Hepcidin OS=Morone chrysops x Morone saxatilis GN=hamp PE=1 SV=1//5.22222e-11	lncRNA	Annotated_lncRNA	NC_018896.1	5888120	5888925	+	3	592	95
XR_965206.1	105417619	--	-//-	lncRNA	Annotated_lncRNA	NC_018906.1	301692	302266	-	3	280	93
XR_965146.1	105417525	--	-//-	lncRNA	Annotated_lncRNA	NC_018905.1	897330	898126	-	2	538	96
XR_966009.1	105419121	--	sp|Q91WU5|AS3MT_MOUSE Arsenite methyltransferase OS=Mus musculus GN=As3mt PE=2 SV=2//1.13759e-17	lncRNA	Annotated_lncRNA	NW_004073284.1	2528	3442	+	4	318	101
XR_964662.1	105416655	--	-//-	lncRNA	Annotated_lncRNA	NC_018896.1	7800165	7829342	-	4	1168	116
XR_964764.1	105416862	--	-//-	lncRNA	Annotated_lncRNA	NC_018897.1	14611152	14611812	-	4	427	142
XR_966015.1	105419129	--	-//-	lncRNA	Annotated_lncRNA	NW_004073327.1	4926	5491	-	3	348	116
XR_966082.1	101061838	--	sp|Q3ZBD7|G6PI_BOVIN Glucose-6-phosphate isomerase OS=Bos taurus GN=GPI PE=2 SV=4//0	misc_RNA	Annotated_lncRNA	NW_004074099.1	7191	12280	+	16	1807	378
XR_966176.1	105419438	--	-//-	lncRNA	Annotated_lncRNA	NW_004075046.1	107	1288	+	2	386	57
XR_964553.1	105416449	--	sp|Q99758|ABCA3_HUMAN ATP-binding cassette sub-family A member 3 OS=Homo sapiens GN=ABCA3 PE=1 SV=2//1.98237e-07	lncRNA	Annotated_lncRNA	NC_018894.1	7053462	7055870	+	3	532	125
XR_965421.1	105417994	--	-//-	lncRNA	Annotated_lncRNA	NC_018910.1	1939794	1940789	+	3	281	91
XR_966041.1	105419192	--	sp|O88831|KKCC2_RAT Calcium/calmodulin-dependent protein kinase kinase 2 OS=Rattus norvegicus GN=Camkk2 PE=1 SV=1//2.24593e-11	lncRNA	Annotated_lncRNA	NW_004073896.1	1786	6288	+	3	2195	85
XR_964878.1	105417037	--	-//-	lncRNA	Annotated_lncRNA	NC_018900.1	1715472	1717384	+	4	759	68
XR_964551.1	105416446	--	-//-	lncRNA	Annotated_lncRNA	NC_018894.1	6373781	6374589	+	4	442	48
XR_964452.1	105416252	--	-//-	lncRNA	Annotated_lncRNA	NC_018892.1	4566524	4570003	+	3	481	134
XR_965423.1	105418001	--	sp|A8PU71|SDHF1_BOVIN Succinate dehydrogenase assembly factor 1, mitochondrial OS=Bos taurus GN=SDHAF1 PE=3 SV=1//9.38909e-07	lncRNA	Annotated_lncRNA	NC_018910.1	2489449	2490339	-	3	506	168
XR_964557.1	105416456	--	-//-	lncRNA	Annotated_lncRNA	NC_018894.1	7772949	7778642	-	3	507	150
XR_965980.1	105419055	--	sp|P81178|ALDH2_MESAU Aldehyde dehydrogenase, mitochondrial OS=Mesocricetus auratus GN=ALDH2 PE=1 SV=1//4.60362e-18	lncRNA	Annotated_lncRNA	NW_004072960.1	6537	7645	+	4	767	105
XR_964573.1	105416516	--	sp|Q8RWD9|ACBP5_ARATH Acyl-CoA-binding domain-containing protein 5 OS=Arabidopsis thaliana GN=ACBP5 PE=1 SV=1//6.91591e-09	lncRNA	Annotated_lncRNA	NC_018895.1	207743	210150	+	4	262	87
XR_964484.1	105416318	--	-//-	lncRNA	Annotated_lncRNA	NC_018893.1	2445509	2453952	-	12	2360	122
XR_966154.1	105419396	--	sp|Q8BG28|B3GL2_MOUSE UDP-GalNAc:beta-1,3-N-acetylgalactosaminyltransferase 2 OS=Mus musculus GN=B3galnt2 PE=1 SV=1//6.22459e-26	lncRNA	Annotated_lncRNA	NW_004074731.1	40	1124	-	3	531	142
XR_964760.1	105416854	--	-//-	lncRNA	Annotated_lncRNA	NC_018897.1	12237631	12239133	-	2	1413	85
XR_965691.1	105418504	--	-//-	lncRNA	Annotated_lncRNA	NW_004071951.1	272835	277159	+	5	790	91
XR_966156.1	105419398	--	sp|Q69ZU8|ANKR6_MOUSE Ankyrin repeat domain-containing protein 6 OS=Mus musculus GN=Ankrd6 PE=1 SV=2//7.41325e-07	lncRNA	Annotated_lncRNA	NW_004074741.1	1843	2404	+	3	287	95
XR_964674.1	105416703	--	sp|A2RUS2|DEND3_HUMAN DENN domain-containing protein 3 OS=Homo sapiens GN=DENND3 PE=1 SV=2//4.22667e-30	lncRNA	Annotated_lncRNA	NC_018896.1	11852720	11853506	-	3	445	148
XR_964515.1	105416365	--	-//-	lncRNA	Annotated_lncRNA	NC_018893.1	10626910	10628397	-	3	637	189
XR_964949.1	105417172	--	-//-	lncRNA	Annotated_lncRNA	NC_018901.1	6827199	6831948	-	3	510	113
XR_964971.1	105417204	--	-//-	lncRNA	Annotated_lncRNA	NC_018901.1	9766060	9769818	+	3	478	125
XR_964762.1	105416857	--	-//-	lncRNA	Annotated_lncRNA	NC_018897.1	12068861	12070296	+	3	832	183
XR_965924.1	105418952	--	sp|A2ASS6|TITIN_MOUSE Titin OS=Mus musculus GN=Ttn PE=1 SV=1//1.38361e-18	lncRNA	Annotated_lncRNA	NW_004072581.1	10	2558	-	3	291	96
XR_965384.1	105417934	--	-//-	lncRNA	Annotated_lncRNA	NC_018909.1	6956917	6959676	-	10	1040	85
XR_964555.1	105416452	--	-//-	lncRNA	Annotated_lncRNA	NC_018894.1	7219722	7253007	+	4	1398	140
XR_966172.1	101066763	--	sp|Q8BZ20|PAR12_MOUSE Poly [ADP-ribose] polymerase 12 OS=Mus musculus GN=Parp12 PE=2 SV=3//7.16106e-17	lncRNA	Annotated_lncRNA	NW_004074994.1	1	823	-	3	366	122
XR_965140.1	105417507	--	-//-	lncRNA	Annotated_lncRNA	NC_018905.1	16003	17198	-	3	332	90
XR_966196.1	105419485	--	-//-	lncRNA	Annotated_lncRNA	NW_004075255.1	5438	7237	+	3	507	168
XR_965403.1	105417959	--	-//-	lncRNA	Annotated_lncRNA	NC_018909.1	11138325	11139622	+	6	716	175
XR_964478.1	101080111	--	sp|Q8TBB0|THAP6_HUMAN THAP domain-containing protein 6 OS=Homo sapiens GN=THAP6 PE=1 SV=1//2.04668e-19	lncRNA	Annotated_lncRNA	NC_018893.1	1133032	1135819	+	6	1800	180
XR_964858.1	105417007	--	-//-	lncRNA	Annotated_lncRNA	NC_018899.1	6707467	6709958	+	2	1837	108
XR_964804.1	105416922	--	-//-	lncRNA	Annotated_lncRNA	NC_018898.1	8184866	8187719	+	2	799	52
XR_965598.1	105418351	--	sp|G3XDD8|LYG_DRONO Lysozyme G OS=Dromaius novaehollandiae PE=2 SV=1//5.77555e-10	lncRNA	Annotated_lncRNA	NW_004071344.1	34513	35443	-	2	713	172
XR_966383.1	105419956	--	sp|Q62448|IF4G2_MOUSE Eukaryotic translation initiation factor 4 gamma 2 OS=Mus musculus GN=Eif4g2 PE=1 SV=2//6.82657e-44	lncRNA	Annotated_lncRNA	NW_004077830.1	1691	2154	-	3	298	98
XR_964824.1	105416946	--	-//-	lncRNA	Annotated_lncRNA	NC_018898.1	11663357	11671981	+	4	851	110
XR_966389.1	105419968	--	-//-	lncRNA	Annotated_lncRNA	NW_004077953.1	3081	3703	-	3	402	97
XR_965990.1	105419076	--	-//-	lncRNA	Annotated_lncRNA	NW_004073019.1	1811	2954	+	3	806	96
XR_964969.1	101077643	--	sp|P60897|DSS1_MOUSE 26S proteasome complex subunit DSS1 OS=Mus musculus GN=Shfm1 PE=3 SV=1//3.54166e-19	lncRNA	Annotated_lncRNA	NC_018901.1	8783573	8784919	+	3	382	127
XR_965051.1	105417313	--	-//-	lncRNA	Annotated_lncRNA	NC_018903.1	499372	504265	+	3	849	130
XR_966208.1	105419504	--	sp|Q9WUN2|TBK1_MOUSE Serine/threonine-protein kinase TBK1 OS=Mus musculus GN=Tbk1 PE=1 SV=1//7.10125e-06	lncRNA	Annotated_lncRNA	NW_004075311.1	5419	6370	-	2	766	122
XR_966152.1	105419394	--	-//-	lncRNA	Annotated_lncRNA	NW_004074686.1	1390	2171	+	2	700	76
XR_966124.1	105419350	--	-//-	lncRNA	Annotated_lncRNA	NW_004074530.1	7432	8160	+	2	536	109
XR_964624.1	105416583	--	-//-	lncRNA	Annotated_lncRNA	NC_018895.1	8870894	8871603	+	3	569	152
XR_964828.1	105416951	--	-//-	lncRNA	Annotated_lncRNA	NC_018898.1	12246374	12247668	+	4	313	104
XR_964957.1	105417184	--	-//-	lncRNA	Annotated_lncRNA	NC_018901.1	7014272	7014933	+	3	340	55
XR_965445.1	105418035	--	-//-	lncRNA	Annotated_lncRNA	NC_018910.1	9536120	9537261	+	2	1010	122
XR_965055.1	105417321	--	-//-	lncRNA	Annotated_lncRNA	NC_018903.1	1682055	1682749	+	2	605	92
XR_964626.1	105416584	--	sp|Q00361|ATP5I_BOVIN ATP synthase subunit e, mitochondrial OS=Bos taurus GN=ATP5I PE=1 SV=2//6.69151e-12	lncRNA	Annotated_lncRNA	NC_018895.1	8762001	8762971	+	4	319	83
XR_964955.1	105417182	--	-//-	lncRNA	Annotated_lncRNA	NC_018901.1	7026071	7027392	-	2	649	64
XR_965063.1	105417377	--	sp|Q86Y22|CONA1_HUMAN Collagen alpha-1(XXIII) chain OS=Homo sapiens GN=COL23A1 PE=1 SV=1//2.44215e-10	lncRNA	Annotated_lncRNA	NC_018903.1	4744902	4748190	+	3	2471	204
XR_966193.1	105419479	--	sp|P51803|CLCKA_RABIT Chloride channel protein ClC-Ka OS=Oryctolagus cuniculus GN=CLCNKA PE=2 SV=1//6.43334e-09	lncRNA	Annotated_lncRNA	NW_004075229.1	6436	9274	+	5	582	106
XR_966083.1	105419269	--	-//-	lncRNA	Annotated_lncRNA	NW_004074113.1	7	816	+	2	726	80
XR_965994.1	105419087	--	-//-	lncRNA	Annotated_lncRNA	NW_004073072.1	1210	2657	+	3	829	85
XR_964800.1	105416917	--	sp|P10959|EST1C_RAT Carboxylesterase 1C OS=Rattus norvegicus GN=Ces1c PE=1 SV=3//5.25963e-33	lncRNA	Annotated_lncRNA	NC_018898.1	6311931	6312469	+	3	379	126
XR_966190.1	105419468	--	-//-	lncRNA	Annotated_lncRNA	NW_004075176.1	1182	1462	-	2	193	51
XR_966160.1	105419404	--	-//-	lncRNA	Annotated_lncRNA	NW_004074790.1	12	880	-	3	324	108
XR_965917.1	105418932	--	sp|Q5TEA3|CT194_HUMAN Uncharacterized protein C20orf194 OS=Homo sapiens GN=C20orf194 PE=1 SV=1//4.33963e-15	lncRNA	Annotated_lncRNA	NC_018891.1	10691637	10692164	-	4	312	103
XR_964676.1	105416707	--	-//-	lncRNA	Annotated_lncRNA	NC_018896.1	11160441	11161767	-	3	406	87
XR_965922.1	105418945	--	-//-	lncRNA	Annotated_lncRNA	NW_004072562.1	1879	2675	+	4	248	82
XR_965057.1	105417328	--	-//-	lncRNA	Annotated_lncRNA	NC_018890.1	1569130	1569938	-	2	572	125
XR_966395.1	101061329	--	-//-	lncRNA	Annotated_lncRNA	NC_018892.1	7094264	7095049	+	4	427	113
XR_965928.1	105418957	--	sp|O75132|ZBED4_HUMAN Zinc finger BED domain-containing protein 4 OS=Homo sapiens GN=ZBED4 PE=1 SV=2//7.72623e-13	lncRNA	Annotated_lncRNA	NW_004072606.1	7	1580	+	3	1401	192
XR_966381.1	105419953	--	-//-	lncRNA	Annotated_lncRNA	NW_004077792.1	1941	3566	+	3	896	132
XR_965407.1	105417971	--	sp|Q69YL0|NCAS2_HUMAN Uncharacterized protein NCBP2-AS2 OS=Homo sapiens GN=NCBP2-AS2 PE=4 SV=1//3.24077e-09	lncRNA	Annotated_lncRNA	NC_018909.1	12464827	12465876	-	2	942	117
XR_965374.1	105417926	--	-//-	lncRNA	Annotated_lncRNA	NC_018891.1	2593180	2601552	+	3	247	82
XR_965930.1	105418961	--	-//-	lncRNA	Annotated_lncRNA	NW_004072676.1	1298	2785	-	5	409	135
XR_965636.1	105418412	--	sp|Q0II04|NEBL_MOUSE Nebulette OS=Mus musculus GN=Nebl PE=2 SV=1//3.86751e-15	lncRNA	Annotated_lncRNA	NW_004071678.1	1874	2765	+	3	304	101
XR_964876.1	105417030	--	-//-	lncRNA	Annotated_lncRNA	NC_018900.1	80228	81727	-	7	445	148
XR_966184.1	105419455	--	sp|Q8NEP3|DAAF1_HUMAN Dynein assembly factor 1, axonemal OS=Homo sapiens GN=DNAAF1 PE=1 SV=5//8.23565e-29	lncRNA	Annotated_lncRNA	NW_004075124.1	1878	3877	+	3	1216	118
XR_966298.1	105419712	--	-//-	lncRNA	Annotated_lncRNA	NW_004076341.1	2000	2865	+	2	589	103
XR_965073.1	105417396	--	-//-	lncRNA	Annotated_lncRNA	NC_018903.1	8388073	8390007	+	2	566	86
XR_966164.1	105419407	--	sp|Q5EB20|FA65C_DANRE Protein FAM65C OS=Danio rerio GN=fam65c PE=2 SV=1//1.17717e-13	lncRNA	Annotated_lncRNA	NW_004074822.1	1798	2235	-	2	369	76
XR_965156.1	105417543	--	-//-	lncRNA	Annotated_lncRNA	NC_018905.1	2708907	2711081	-	3	1725	145
XR_965911.1	105418918	--	-//-	lncRNA	Annotated_lncRNA	NW_004072499.1	42480	44747	+	10	1314	244
XR_965415.1	105417984	--	-//-	lncRNA	Annotated_lncRNA	NC_018909.1	13384132	13385332	+	4	623	137
XR_965160.1	105417550	--	-//-	lncRNA	Annotated_lncRNA	NC_018905.1	4676784	4678137	+	3	768	142
XR_965352.1	105417880	--	-//-	lncRNA	Annotated_lncRNA	NC_018908.1	13825828	13829336	+	3	451	80
XR_966192.1	105419476	--	sp|P54296|MYOM2_HUMAN Myomesin-2 OS=Homo sapiens GN=MYOM2 PE=1 SV=2//1.45755e-07	lncRNA	Annotated_lncRNA	NW_004075226.1	279223	279530	-	2	206	68
XR_966142.1	105419380	--	-//-	lncRNA	Annotated_lncRNA	NW_004074622.1	9744	10706	+	3	298	58
XR_965913.1	101078888	--	sp|Q08211|DHX9_HUMAN ATP-dependent RNA helicase A OS=Homo sapiens GN=DHX9 PE=1 SV=4//6.8515e-68	lncRNA	Annotated_lncRNA	NW_004072504.1	25269	27348	-	6	1311	160
XR_964945.1	105417164	--	-//-	lncRNA	Annotated_lncRNA	NC_018901.1	6161310	6162948	+	6	488	102
XR_965162.1	105417553	--	-//-	lncRNA	Annotated_lncRNA	NC_018905.1	5440509	5442245	+	4	1514	121
XR_965971.1	105419035	--	sp|P35329|CD22_MOUSE B-cell receptor CD22 OS=Mus musculus GN=Cd22 PE=1 SV=1//7.47433e-08	lncRNA	Annotated_lncRNA	NW_004072900.1	13214	14005	-	3	474	157
XR_965703.1	105418521	--	sp|Q8K337|I5P2_MOUSE Type II inositol 1,4,5-trisphosphate 5-phosphatase OS=Mus musculus GN=Inpp5b PE=1 SV=1//2.70971e-21	lncRNA	Annotated_lncRNA	NW_004071954.1	102065	102909	+	3	543	93
XR_965025.1	105417275	--	-//-	lncRNA	Annotated_lncRNA	NC_018902.1	11983717	11985483	+	4	519	104
XR_965847.1	105418800	--	sp|Q5RBI3|PSD12_PONAB 26S proteasome non-ATPase regulatory subunit 12 OS=Pongo abelii GN=PSMD12 PE=2 SV=3//6.3491e-07	lncRNA	Annotated_lncRNA	NW_004072429.1	46211	50012	+	6	1478	89
XR_965394.1	105417951	--	sp|Q7Z7M1|AGRD2_HUMAN Adhesion G-protein coupled receptor D2 OS=Homo sapiens GN=ADGRD2 PE=2 SV=1//7.7072e-07	lncRNA	Annotated_lncRNA	NC_018909.1	9833880	9851345	-	4	234	78
XR_964795.1	105416911	--	-//-	lncRNA	Annotated_lncRNA	NC_018898.1	5477867	5479434	-	3	819	122
XR_964612.1	105416563	--	-//-	lncRNA	Annotated_lncRNA	NC_018895.1	6983395	6987482	-	3	318	67
XR_965358.1	105417889	--	-//-	lncRNA	Annotated_lncRNA	NC_018909.1	585207	585800	-	3	431	84
XR_965845.1	105418800	--	sp|Q5RBI3|PSD12_PONAB 26S proteasome non-ATPase regulatory subunit 12 OS=Pongo abelii GN=PSMD12 PE=2 SV=3//6.3491e-07	lncRNA	Annotated_lncRNA	NW_004072429.1	46211	50012	+	6	1609	95
XR_964559.1	105416459	--	-//-	lncRNA	Annotated_lncRNA	NC_018894.1	8100831	8101765	-	3	544	86
XR_965771.1	105418668	--	-//-	lncRNA	Annotated_lncRNA	NW_004072378.1	242978	244362	-	3	559	88
XR_965144.1	105417518	--	-//-	lncRNA	Annotated_lncRNA	NC_018905.1	1479020	1480232	-	3	272	77
XR_965114.1	105417446	--	-//-	lncRNA	Annotated_lncRNA	NC_018904.1	2763465	2763970	-	3	293	97
XR_965849.1	105418809	--	-//-	lncRNA	Annotated_lncRNA	NW_004072432.1	179889	181807	-	2	1565	108
XR_965015.1	105417262	--	-//-	lncRNA	Annotated_lncRNA	NC_018902.1	9170581	9171180	+	3	456	83
XR_965618.1	105418378	--	sp|Q90344|EPHB2_COTJA Ephrin type-B receptor 2 OS=Coturnix coturnix japonica GN=EPHB2 PE=2 SV=1//1.53338e-57	lncRNA	Annotated_lncRNA	NW_004071428.1	1146	2801	+	3	279	92
XR_965312.1	105416186	--	sp|Q4R959|CAZA1_MACFA F-actin-capping protein subunit alpha-1 OS=Macaca fascicularis GN=CAPZA1 PE=2 SV=1//7.67484e-06	lncRNA	Annotated_lncRNA	NC_018908.1	3181390	3184059	-	5	1750	89
XR_964499.1	105416336	--	-//-	lncRNA	Annotated_lncRNA	NC_018893.1	6048674	6055081	+	3	381	104
XR_965116.1	105417448	--	sp|Q8BX17|GEMI5_MOUSE Gem-associated protein 5 OS=Mus musculus GN=Gemin5 PE=2 SV=2//7.73741e-07	lncRNA	Annotated_lncRNA	NC_018904.1	3333053	3333778	-	3	338	99
XR_965594.1	105418347	--	sp|Q8JFQ6|K1C13_ONCMY Keratin, type I cytoskeletal 13 OS=Oncorhynchus mykiss GN=krt13 PE=2 SV=1//7.8518e-18	lncRNA	Annotated_lncRNA	NW_004071342.1	6234	6724	-	2	381	90
XR_964925.1	105417127	--	-//-	lncRNA	Annotated_lncRNA	NC_018890.1	13690277	13691922	+	3	1473	83
XR_966240.1	105419581	--	-//-	lncRNA	Annotated_lncRNA	NW_004075648.1	5895	7266	+	2	994	123
XR_965610.1	105418364	--	sp|Q8CH77|NAV1_MOUSE Neuron navigator 1 OS=Mus musculus GN=Nav1 PE=1 SV=2//1.21452e-30	lncRNA	Annotated_lncRNA	NW_004071361.1	3362	7331	+	2	3886	122
XR_965241.1	105417708	--	-//-	lncRNA	Annotated_lncRNA	NC_018906.1	10466762	10471584	+	6	1603	163
XR_964810.1	101069441	--	-//-	lncRNA	Annotated_lncRNA	NC_018898.1	8856170	8857897	-	3	1549	88
XR_965932.1	105418969	--	-//-	lncRNA	Annotated_lncRNA	NW_004072743.1	47	1795	+	3	707	107
XR_964634.1	105416594	--	-//-	lncRNA	Annotated_lncRNA	NC_018895.1	9159549	9161253	-	2	984	136
XR_965295.1	105417781	--	-//-	lncRNA	Annotated_lncRNA	NC_018907.1	6930601	6949704	-	4	1463	184
XR_965761.1	105418650	--	-//-	lncRNA	Annotated_lncRNA	NW_004072374.1	148246	149893	-	3	859	112
XR_964632.1	105416593	--	-//-	lncRNA	Annotated_lncRNA	NC_018895.1	9203739	9204745	+	2	715	132
XR_965413.1	105417982	--	-//-	lncRNA	Annotated_lncRNA	NC_018909.1	11377466	11379426	-	3	1041	90
XR_965007.1	105417255	--	-//-	lncRNA	Annotated_lncRNA	NC_018902.1	8285793	8286811	-	3	450	138
XR_172569.2	101067523	--	sp|Q28IX8|TBA_XENTR Tubulin alpha chain OS=Xenopus tropicalis GN=tuba PE=2 SV=1//0	misc_RNA	Annotated_lncRNA	NW_004074298.1	239	2243	+	3	1802	378
XR_965031.1	105417285	--	-//-	lncRNA	Annotated_lncRNA	NC_018890.1	15692586	15695284	-	3	308	102
XR_965743.1	105418624	--	-//-	lncRNA	Annotated_lncRNA	NW_004072367.1	361336	362939	-	3	669	169
XR_965065.1	101065911	--	-//-	lncRNA	Annotated_lncRNA	NC_018903.1	4763369	4765211	+	3	341	101
XR_965658.1	105418441	--	-//-	lncRNA	Annotated_lncRNA	NW_004071773.1	7033	12933	+	3	385	104
XR_964915.1	105417096	--	-//-	lncRNA	Annotated_lncRNA	NC_018900.1	9530186	9532002	+	5	885	156
XR_965727.1	105418593	--	-//-	lncRNA	Annotated_lncRNA	NW_004072142.1	12454	15348	-	4	347	91
XR_966232.1	105419567	--	sp|Q98989|STXA_SYNHO Stonustoxin subunit alpha OS=Synanceia horrida PE=1 SV=3//1.66693e-15	lncRNA	Annotated_lncRNA	NW_004075605.1	1535	2639	-	3	519	173
XR_965652.1	105418432	--	sp|Q96GD3|SCMH1_HUMAN Polycomb protein SCMH1 OS=Homo sapiens GN=SCMH1 PE=1 SV=1//1.91601e-31	lncRNA	Annotated_lncRNA	NW_004071769.1	65	922	+	2	779	138
XR_965459.1	105418054	--	-//-	lncRNA	Annotated_lncRNA	NC_018891.1	9361320	9373752	+	2	965	115
XR_965843.1	105418798	--	-//-	lncRNA	Annotated_lncRNA	NW_004072429.1	7548	8418	+	3	341	113
XR_966224.1	105419551	--	-//-	lncRNA	Annotated_lncRNA	NW_004075538.1	9	1153	+	2	1049	101
XR_965812.1	105418741	--	-//-	lncRNA	Annotated_lncRNA	NW_004072406.1	88493	91587	+	11	902	125
XR_964709.1	101066264	--	sp|P33248|TYB12_LATJA Thymosin beta-12 OS=Lateolabrax japonicus PE=1 SV=2//3.10677e-16	lncRNA	Annotated_lncRNA	NC_018897.1	5726997	5729171	-	3	1119	138
XR_965955.1	105419006	--	sp|Q15652|JHD2C_HUMAN Probable JmjC domain-containing histone demethylation protein 2C OS=Homo sapiens GN=JMJD1C PE=1 SV=2//1.26754e-32	lncRNA	Annotated_lncRNA	NW_004072828.1	3638	13954	-	3	360	100
XR_965765.1	105418659	--	-//-	lncRNA	Annotated_lncRNA	NW_004072377.1	22851	23938	-	4	842	94
XR_965969.1	105419031	--	sp|O94964|SOGA1_HUMAN Protein SOGA1 OS=Homo sapiens GN=SOGA1 PE=1 SV=2//1.84827e-19	lncRNA	Annotated_lncRNA	NW_004072896.1	13567	13998	+	2	339	113
XR_965957.1	105419007	--	sp|A5PF44|GARL3_DANRE GTPase-activating Rap/Ran-GAP domain-like protein 3 OS=Danio rerio GN=garnl3 PE=3 SV=1//1.19276e-40	lncRNA	Annotated_lncRNA	NW_004072831.1	71	20231	-	3	625	107
XR_965656.1	105418438	--	-//-	lncRNA	Annotated_lncRNA	NW_004071772.1	47263	49527	-	3	399	96
XR_965616.1	105418374	--	sp|Q9QXW0|FBXL6_MOUSE F-box/LRR-repeat protein 6 OS=Mus musculus GN=Fbxl6 PE=2 SV=2//1.47974e-24	lncRNA	Annotated_lncRNA	NW_004071404.1	1290	2052	-	3	512	139
XR_964593.1	105416548	--	-//-	lncRNA	Annotated_lncRNA	NC_018895.1	4923579	4924965	+	3	952	134
XR_964711.1	105416780	--	-//-	lncRNA	Annotated_lncRNA	NC_018897.1	7324916	7325346	+	2	344	63
XR_965672.1	105418469	--	sp|P58397|ATS12_HUMAN A disintegrin and metalloproteinase with thrombospondin motifs 12 OS=Homo sapiens GN=ADAMTS12 PE=1 SV=2//5.89819e-43	lncRNA	Annotated_lncRNA	NW_004071809.1	14528	15430	+	3	317	105
XR_966090.1	105419277	--	-//-	lncRNA	Annotated_lncRNA	NW_004074133.1	8278	10294	+	6	748	158
XR_965659.1	105418441	--	-//-	lncRNA	Annotated_lncRNA	NW_004071773.1	7033	12933	+	3	1398	114
XR_965965.1	105419019	--	sp|Q60992|VAV2_MOUSE Guanine nucleotide exchange factor VAV2 OS=Mus musculus GN=Vav2 PE=1 SV=1//5.29394e-20	lncRNA	Annotated_lncRNA	NW_004072869.1	2505	17062	+	3	543	98
XR_965192.1	105417598	--	sp|Q8NB25|F184A_HUMAN Protein FAM184A OS=Homo sapiens GN=FAM184A PE=2 SV=3//9.91387e-06	lncRNA	Annotated_lncRNA	NC_018905.1	10246627	10250889	-	2	1082	115
XR_965170.1	105417568	--	-//-	lncRNA	Annotated_lncRNA	NC_018890.1	20207454	20208384	+	2	613	73
XR_965360.1	105417890	--	-//-	lncRNA	Annotated_lncRNA	NC_018909.1	579062	586606	-	9	1768	138
XR_965194.1	105417604	--	-//-	lncRNA	Annotated_lncRNA	NC_018906.1	1577406	1578858	-	3	1296	119
XR_965184.1	105417592	--	-//-	lncRNA	Annotated_lncRNA	NC_018890.1	20571268	20574874	+	2	608	86
XR_965967.1	105419026	--	sp|P11730|KCC2G_RAT Calcium/calmodulin-dependent protein kinase type II subunit gamma OS=Rattus norvegicus GN=Camk2g PE=2 SV=1//6.01587e-20	lncRNA	Annotated_lncRNA	NW_004072891.1	15947	18306	+	2	272	90
XR_966068.1	105419246	--	-//-	lncRNA	Annotated_lncRNA	NW_004074032.1	1851	2322	+	3	327	109
XR_966220.1	105419540	--	-//-	lncRNA	Annotated_lncRNA	NW_004075427.1	5747	6972	-	2	824	124
XR_965674.1	105418473	--	sp|P23467|PTPRB_HUMAN Receptor-type tyrosine-protein phosphatase beta OS=Homo sapiens GN=PTPRB PE=1 SV=3//2.63593e-14	lncRNA	Annotated_lncRNA	NW_004071810.1	41248	42286	-	2	747	79
XR_965961.1	105419010	--	-//-	lncRNA	Annotated_lncRNA	NW_004072846.1	8605	9245	-	3	424	88
XR_965225.1	105417672	--	sp|Q6V1P9|PCD23_HUMAN Protocadherin-23 OS=Homo sapiens GN=DCHS2 PE=2 SV=1//6.79065e-06	lncRNA	Annotated_lncRNA	NC_018906.1	6758646	6761129	-	3	396	131
XR_965003.1	105417248	--	-//-	lncRNA	Annotated_lncRNA	NC_018902.1	7397173	7398685	+	2	684	110
XR_965471.1	105418087	--	-//-	lncRNA	Annotated_lncRNA	NC_018911.1	82091	83080	+	5	635	166
XR_965322.1	105417817	--	-//-	lncRNA	Annotated_lncRNA	NC_018908.1	4922919	4927396	-	3	523	129
XR_965196.1	105417606	--	-//-	lncRNA	Annotated_lncRNA	NC_018906.1	1572399	1573326	-	5	476	85
XR_965622.1	105418392	--	-//-	lncRNA	Annotated_lncRNA	NW_004071505.1	675	1709	-	2	920	107
XR_965477.1	105418093	--	-//-	lncRNA	Annotated_lncRNA	NC_018911.1	1280812	1284733	-	3	275	67
XR_965320.1	105417813	--	sp|P48804|FGF4_CHICK Fibroblast growth factor 4 OS=Gallus gallus GN=FGF4 PE=2 SV=1//1.90756e-10	lncRNA	Annotated_lncRNA	NC_018890.1	23210396	23211303	-	2	563	100
XR_965620.1	105418387	--	-//-	lncRNA	Annotated_lncRNA	NW_004071478.1	797	3459	-	7	1162	149
XR_965198.1	105417609	--	-//-	lncRNA	Annotated_lncRNA	NC_018906.1	1287363	1301362	+	3	4072	143
XR_966260.1	105419628	--	sp|O95363|SYFM_HUMAN Phenylalanine--tRNA ligase, mitochondrial OS=Homo sapiens GN=FARS2 PE=1 SV=1//3.37861e-16	lncRNA	Annotated_lncRNA	NW_004075900.1	2519	4857	+	3	1002	156
XR_965235.1	105417697	--	-//-	lncRNA	Annotated_lncRNA	NC_018906.1	8241236	8242476	+	3	993	75
XR_966182.1	105419452	--	sp|O88554|PARP2_MOUSE Poly [ADP-ribose] polymerase 2 OS=Mus musculus GN=Parp2 PE=1 SV=3//3.3848e-23	lncRNA	Annotated_lncRNA	NW_004075104.1	4435	7280	-	2	1053	98
XR_966301.1	105419719	--	-//-	lncRNA	Annotated_lncRNA	NW_004076385.1	5617	6137	-	3	308	75
XR_965947.1	105418993	--	sp|Q01094|E2F1_HUMAN Transcription factor E2F1 OS=Homo sapiens GN=E2F1 PE=1 SV=1//1.19805e-24	lncRNA	Annotated_lncRNA	NW_004072805.1	7	1133	+	3	789	196
XR_964745.1	105416832	--	sp|Q7M6Y3|PICAL_MOUSE Phosphatidylinositol-binding clathrin assembly protein OS=Mus musculus GN=Picalm PE=1 SV=1//6.85828e-16	lncRNA	Annotated_lncRNA	NC_018897.1	11012872	11013326	+	3	232	77
XR_965600.1	105418353	--	sp|Q8WZA1|PMGT1_HUMAN Protein O-linked-mannose beta-1,2-N-acetylglucosaminyltransferase 1 OS=Homo sapiens GN=POMGNT1 PE=1 SV=2//8.14428e-49	lncRNA	Annotated_lncRNA	NW_004071345.1	25115	25571	+	3	294	98
XR_966369.1	105419904	--	-//-	lncRNA	Annotated_lncRNA	NW_004077643.1	5615	7021	+	4	822	104
XR_965830.1	105418764	--	-//-	lncRNA	Annotated_lncRNA	NW_004072414.1	245428	247971	+	3	1718	150
XM_011612613.1	101065369	--	sp|Q91WT8|RBM47_MOUSE RNA-binding protein 47 OS=Mus musculus GN=Rbm47 PE=2 SV=1//0	lncRNA	Annotated_lncRNA	NC_018906.1	3897462	3910086	+	6	2965	546
XR_965808.1	105418733	--	-//-	lncRNA	Annotated_lncRNA	NW_004072403.1	41396	44822	+	3	249	82
XR_964682.1	101061267	--	sp|A9JSM3|TM238_MOUSE Transmembrane protein 238 OS=Mus musculus GN=Tmem238 PE=2 SV=1//1.54815e-17	lncRNA	Annotated_lncRNA	NC_018896.1	13139888	13141265	-	2	1188	136
XM_003975068.2	101078269	--	sp|O60688|YPEL1_HUMAN Protein yippee-like 1 OS=Homo sapiens GN=YPEL1 PE=3 SV=1//3.99193e-76	lncRNA	Annotated_lncRNA	NC_018910.1	12236377	12250592	+	4	3287	173
XR_965879.1	105418863	--	-//-	lncRNA	Annotated_lncRNA	NW_004072464.1	117608	118485	-	3	417	80
XR_965860.1	105418830	--	-//-	lncRNA	Annotated_lncRNA	NW_004072442.1	128167	132349	-	3	589	119
XR_965013.1	105417261	--	-//-	lncRNA	Annotated_lncRNA	NC_018902.1	9044757	9046121	-	4	663	95
XR_965326.1	105417829	--	-//-	lncRNA	Annotated_lncRNA	NC_018908.1	5750589	5753154	+	4	335	85
XR_965800.1	105418718	--	-//-	lncRNA	Annotated_lncRNA	NW_004072399.1	243529	257024	-	4	488	107
XR_966363.1	105419885	--	sp|Q29RH3|NUD12_BOVIN Peroxisomal NADH pyrophosphatase NUDT12 OS=Bos taurus GN=NUDT12 PE=2 SV=1//4.16869e-23	lncRNA	Annotated_lncRNA	NW_004077561.1	8567	9238	-	2	498	97
XR_965644.1	105418425	--	sp|Q9H4Z3|PCIF1_HUMAN Phosphorylated CTD-interacting factor 1 OS=Homo sapiens GN=PCIF1 PE=1 SV=1//1.0979e-20	lncRNA	Annotated_lncRNA	NW_004071757.1	51894	55091	+	3	359	85
XR_966270.1	105419643	--	sp|Q5ZK62|ACAP2_CHICK Arf-GAP with coiled-coil, ANK repeat and PH domain-containing protein 2 OS=Gallus gallus GN=ACAP2 PE=2 SV=1//5.28693e-30	lncRNA	Annotated_lncRNA	NW_004075973.1	4677	5319	-	3	486	94
XR_965877.1	105418857	--	-//-	lncRNA	Annotated_lncRNA	NW_004072463.1	105754	110187	+	4	855	176
XR_965602.1	105418356	--	sp|Q96EK2|PF21B_HUMAN PHD finger protein 21B OS=Homo sapiens GN=PHF21B PE=2 SV=1//8.02698e-08	lncRNA	Annotated_lncRNA	NW_004071349.1	5435	8369	-	3	1019	120
XR_965498.1	105418137	--	-//-	lncRNA	Annotated_lncRNA	NC_018911.1	8249860	8250782	-	3	756	137
XR_965678.1	105418479	--	-//-	lncRNA	Annotated_lncRNA	NW_004071820.1	182	806	-	2	533	65
XR_965646.1	105418427	--	sp|Q66KX2|CADM4_XENLA Cell adhesion molecule 4 OS=Xenopus laevis GN=cadm4 PE=2 SV=1//2.09763e-30	lncRNA	Annotated_lncRNA	NW_004071761.1	18656	22508	-	3	1941	154
XR_966272.1	105419648	--	sp|Q9H330|TM245_HUMAN Transmembrane protein 245 OS=Homo sapiens GN=TMEM245 PE=1 SV=2//1.6374e-46	lncRNA	Annotated_lncRNA	NW_004075995.1	6234	6663	+	3	280	93
XR_965640.1	105418420	--	sp|P48300|FUCO_CANFA Tissue alpha-L-fucosidase OS=Canis familiaris GN=FUCA1 PE=2 SV=1//3.47095e-08	lncRNA	Annotated_lncRNA	NW_004071739.1	2255	3203	-	3	663	89
XR_966181.1	105419449	--	sp|Q9UGH3|S23A2_HUMAN Solute carrier family 23 member 2 OS=Homo sapiens GN=SLC23A2 PE=1 SV=1//8.89506e-20	lncRNA	Annotated_lncRNA	NW_004075090.1	5932	8621	+	4	773	112
XR_966084.1	105419270	--	-//-	lncRNA	Annotated_lncRNA	NW_004074113.1	12706	13378	+	3	501	126
XR_966119.1	105419345	--	-//-	lncRNA	Annotated_lncRNA	NW_004074505.1	1835	2558	+	2	576	87
XR_965561.1	105418275	--	-//-	lncRNA	Annotated_lncRNA	NW_004071257.1	22937	23611	+	2	644	93
XR_965551.1	105418263	--	sp|Q9CQW0|EMC6_MOUSE ER membrane protein complex subunit 6 OS=Mus musculus GN=Emc6 PE=3 SV=1//2.47562e-24	lncRNA	Annotated_lncRNA	NW_004071249.1	82812	84175	+	2	966	123
XR_965838.1	105418785	--	sp|Q8BTQ0|PCGF3_MOUSE Polycomb group RING finger protein 3 OS=Mus musculus GN=PcgF3 PE=2 SV=1//2.40129e-13	lncRNA	Annotated_lncRNA	NW_004072421.1	173669	185685	-	3	409	74
XR_965795.1	105418716	--	-//-	lncRNA	Annotated_lncRNA	NW_004072398.1	127501	129900	-	3	307	42
XR_965668.1	105418462	--	sp|O00750|P3C2B_HUMAN Phosphatidylinositol 4-phosphate 3-kinase C2 domain-containing subunit beta OS=Homo sapiens GN=PIK3C2B PE=1 SV=2//2.23727e-09	lncRNA	Annotated_lncRNA	NW_004071800.1	924	3403	+	2	547	98
XR_964536.1	105416406	--	-//-	lncRNA	Annotated_lncRNA	NC_018894.1	2698934	2705119	+	3	627	114
XR_966337.1	105419810	--	-//-	lncRNA	Annotated_lncRNA	NW_004077059.1	1	1861	-	2	555	182
XR_966028.1	105419149	--	-//-	lncRNA	Annotated_lncRNA	NW_004073404.1	12	1157	-	3	714	99
XR_964684.1	105416741	--	-//-	lncRNA	Annotated_lncRNA	NC_018896.1	14180215	14181623	-	3	930	89
XR_964538.1	101070423	--	sp|Q9JK42|PDK2_MOUSE [Pyruvate dehydrogenase (acetyl-transferring)] kinase isozyme 2, mitochondrial OS=Mus musculus GN=Pdk2 PE=1 SV=2//2.99491e-176	misc_RNA	Annotated_lncRNA	NC_018894.1	3240285	3245451	-	11	1676	261
XR_965555.1	105416180	--	sp|Q01844|EWS_HUMAN RNA-binding protein EWS OS=Homo sapiens GN=EWSR1 PE=1 SV=1//2.50943e-09	lncRNA	Annotated_lncRNA	NW_004071252.1	86684	87968	-	4	1029	144
XR_965666.1	105418458	--	-//-	lncRNA	Annotated_lncRNA	NW_004071789.1	49428	49795	-	2	288	86
XR_966078.1	105419258	--	-//-	lncRNA	Annotated_lncRNA	NW_004074073.1	557	2300	+	3	264	53
XR_965785.1	105418699	--	-//-	lncRNA	Annotated_lncRNA	NW_004072392.1	263635	266263	-	7	1179	92
XR_965822.1	105418758	--	sp|Q6PBY7|TPC13_DANRE Trafficking protein particle complex subunit 13 OS=Danio rerio GN=trappc13 PE=2 SV=2//1.34498e-15	lncRNA	Annotated_lncRNA	NW_004072412.1	63600	65063	-	3	819	100
XR_964896.1	105417059	--	sp|Q95LY5|TTC12_MACFA Tetratricopeptide repeat protein 12 (Fragment) OS=Macaca fascicularis GN=TTC12 PE=2 SV=1//2.01646e-18	lncRNA	Annotated_lncRNA	NC_018900.1	3915207	3918421	-	4	273	90
XR_965492.1	105418123	--	-//-	lncRNA	Annotated_lncRNA	NC_018911.1	7203021	7204510	-	2	712	116
XR_966317.1	105419762	--	sp|Q969F9|HPS3_HUMAN Hermansky-Pudlak syndrome 3 protein OS=Homo sapiens GN=HPS3 PE=1 SV=1//2.05525e-27	lncRNA	Annotated_lncRNA	NW_004076719.1	1	520	+	3	325	107
XR_964853.1	105416999	--	-//-	lncRNA	Annotated_lncRNA	NC_018899.1	5646317	5659211	-	4	1740	115
XR_966066.1	105419243	--	sp|Q7SIH1|A2MG_BOVIN Alpha-2-macroglobulin OS=Bos taurus GN=A2M PE=1 SV=2//4.33697e-08	lncRNA	Annotated_lncRNA	NW_004074030.1	13010	13710	-	4	294	72
XR_966111.1	105419322	--	sp|Q9BS92|NPS3B_HUMAN Protein NipSnap homolog 3B OS=Homo sapiens GN=NIPSNAP3B PE=2 SV=1//1.84709e-24	lncRNA	Annotated_lncRNA	NW_004074342.1	9	564	+	3	403	75
XR_965513.1	101076382	--	sp|P02584|PROF1_BOVIN Profilin-1 OS=Bos taurus GN=PFN1 PE=1 SV=2//1.24961e-18	lncRNA	Annotated_lncRNA	NW_004071180.1	91696	94361	-	5	912	172
XR_965662.1	105416182	--	sp|Q5RAX1|CADH1_PONAB Cadherin-1 OS=Pongo abelii GN=CDH1 PE=2 SV=1//3.61244e-42	lncRNA	Annotated_lncRNA	NW_004071781.1	399	7214	+	4	612	174
XR_965273.1	105417753	--	-//-	lncRNA	Annotated_lncRNA	NC_018907.1	4708670	4709959	+	3	1114	214
XR_965535.1	105418232	--	sp|Q9JKB5|ARI4B_RAT AT-rich interactive domain-containing protein 4B OS=Rattus norvegicus GN=Arid4b PE=2 SV=1//3.37252e-39	lncRNA	Annotated_lncRNA	NW_004071216.1	120300	121845	+	3	437	145
XR_966113.1	105419328	--	-//-	lncRNA	Annotated_lncRNA	NW_004074424.1	1276	1857	-	2	403	134
XR_966287.1	101077829	--	sp|Q9W6I0|UQCC1_XENLA Ubiquinol-cytochrome-c reductase complex assembly factor 1 OS=Xenopus laevis GN=uqcc1 PE=2 SV=1//6.10462e-40	lncRNA	Annotated_lncRNA	NW_004076189.1	5464	6223	-	3	607	152
XR_966133.1	105419369	--	-//-	lncRNA	Annotated_lncRNA	NW_004074582.1	4729	5616	-	2	784	79
XR_966299.1	105419717	--	sp|Q8NI35|INADL_HUMAN InaD-like protein OS=Homo sapiens GN=INADL PE=1 SV=3//3.49677e-11	lncRNA	Annotated_lncRNA	NW_004076362.1	5336	6003	-	3	403	91
XR_964974.1	105417207	--	-//-	lncRNA	Annotated_lncRNA	NC_018890.1	14853743	14857248	+	4	1400	126
XR_966022.1	105419138	--	-//-	lncRNA	Annotated_lncRNA	NW_004073350.1	4039	4463	+	2	304	94
XR_966052.1	105419209	--	sp|Q5EB20|FA65C_DANRE Protein FAM65C OS=Danio rerio GN=fam65c PE=2 SV=1//1.9788e-17	lncRNA	Annotated_lncRNA	NW_004073938.1	10531	12009	+	6	927	202
XR_965239.1	105417701	--	-//-	lncRNA	Annotated_lncRNA	NC_018906.1	7308678	7325759	+	4	1066	175
XR_964532.1	105416394	--	-//-	lncRNA	Annotated_lncRNA	NC_018893.1	13597955	13598987	+	2	809	135
XR_966345.1	105419838	--	-//-	lncRNA	Annotated_lncRNA	NW_004077237.1	76	1101	+	2	902	153
XR_966044.1	105419196	--	-//-	lncRNA	Annotated_lncRNA	NW_004073907.1	3282	4000	+	3	571	106
XR_964510.1	105416355	--	-//-	lncRNA	Annotated_lncRNA	NC_018893.1	8831118	8834231	+	4	1415	110
XR_965999.1	105419098	--	sp|Q7TST0|BTNL1_MOUSE Butyrophilin-like protein 1 OS=Mus musculus GN=Btnl1 PE=2 SV=3//1.22691e-09	lncRNA	Annotated_lncRNA	NW_004073106.1	7	2148	-	3	948	182
XR_966347.1	105419842	--	-//-	lncRNA	Annotated_lncRNA	NW_004077256.1	1645	3933	+	4	466	115
XR_964841.1	105416972	--	-//-	lncRNA	Annotated_lncRNA	NC_018899.1	73857	75351	-	2	1406	141
XR_965533.1	105418230	--	sp|Q6F596|GGPPS_RAT Geranylgeranyl pyrophosphate synthase OS=Rattus norvegicus GN=Ggps1 PE=2 SV=1//1.14832e-12	lncRNA	Annotated_lncRNA	NW_004071216.1	108824	110781	-	3	504	64
XR_965783.1	105418697	--	-//-	lncRNA	Annotated_lncRNA	NW_004072392.1	212265	214265	-	7	507	88
XR_966319.1	105419770	--	sp|Q5R997|SPIN1_PONAB Spindlin-1 OS=Pongo abelii GN=SPIN1 PE=2 SV=1//2.47341e-08	lncRNA	Annotated_lncRNA	NW_004076754.1	42	1032	-	4	575	118
XR_966297.1	105419710	--	sp|O88377|PI42B_RAT Phosphatidylinositol 5-phosphate 4-kinase type-2 beta OS=Rattus norvegicus GN=Pip4k2b PE=1 SV=1//5.16595e-18	lncRNA	Annotated_lncRNA	NW_004076338.1	2145	4797	-	3	394	76
XR_964741.1	105416827	--	-//-	lncRNA	Annotated_lncRNA	NC_018897.1	10716947	10751382	+	5	2654	171
XR_964843.1	105416984	--	-//-	lncRNA	Annotated_lncRNA	NC_018899.1	1513991	1514882	-	2	696	68
XR_965648.1	105418429	--	sp|P52435|RPB11_HUMAN DNA-directed RNA polymerase II subunit RPB11-a OS=Homo sapiens GN=POLR2J PE=1 SV=1//6.71429e-19	lncRNA	Annotated_lncRNA	NW_004071764.1	44972	45371	-	2	327	79
XR_966008.1	105419112	--	sp|Q9I3S3|GBUA_PSEAE Guanidinobutyrase OS=Pseudomonas aeruginosa (strain ATCC 15692 / PAO1 / 1C / PRS 101 / LMG 12228) GN=gbuA PE=1 SV=1//4.34384e-13	lncRNA	Annotated_lncRNA	NW_004073208.1	1371	2008	-	2	572	67
XR_966056.1	105419226	--	sp|Q02956|KPCZ_MOUSE Protein kinase C zeta type OS=Mus musculus GN=Prkcz PE=1 SV=2//5.5916e-28	lncRNA	Annotated_lncRNA	NW_004073983.1	9082	13845	+	3	332	110
XR_966072.1	105419251	--	-//-	lncRNA	Annotated_lncRNA	NW_004074046.1	3529	5098	+	4	701	70
XR_964550.1	105416442	--	-//-	lncRNA	Annotated_lncRNA	NC_018894.1	6772149	6773876	-	2	1259	106
XR_965203.1	105417615	--	-//-	lncRNA	Annotated_lncRNA	NC_018906.1	976189	990113	+	3	415	80
XR_966295.1	105419704	--	-//-	lncRNA	Annotated_lncRNA	NW_004076311.1	495	1897	-	3	726	147
XR_965521.1	105418194	--	-//-	lncRNA	Annotated_lncRNA	NW_004071189.1	917	2676	-	3	659	146
XR_966038.1	105419184	--	-//-	lncRNA	Annotated_lncRNA	NW_004073850.1	67	1325	-	3	417	91
XR_966135.1	105419372	--	-//-	lncRNA	Annotated_lncRNA	NW_004074586.1	9	639	+	2	534	77
XR_964572.1	105416500	--	-//-	lncRNA	Annotated_lncRNA	NC_018890.1	1094912	1124589	-	3	592	156
XR_964952.1	105417178	--	-//-	lncRNA	Annotated_lncRNA	NC_018901.1	7165196	7166087	-	3	496	65
XR_964514.1	105416361	--	-//-	lncRNA	Annotated_lncRNA	NC_018893.1	9492909	9494177	+	3	787	74
XR_965688.1	105418501	--	-//-	lncRNA	Annotated_lncRNA	NW_004071949.1	577249	581690	+	3	2006	172
XR_966002.1	105419103	--	-//-	lncRNA	Annotated_lncRNA	NW_004073146.1	131	1503	+	4	708	148
XR_966032.1	105419162	--	sp|P70490|MFGM_RAT Lactadherin OS=Rattus norvegicus GN=Mfge8 PE=2 SV=1//8.33521e-08	lncRNA	Annotated_lncRNA	NW_004073527.1	1	2750	-	3	223	74
XR_964763.1	105416862	--	-//-	lncRNA	Annotated_lncRNA	NC_018897.1	14611152	14611812	-	4	424	141
XR_966045.1	105419198	--	-//-	lncRNA	Annotated_lncRNA	NW_004073908.1	15018	15710	-	4	199	66
XR_964554.1	105416450	--	-//-	lncRNA	Annotated_lncRNA	NC_018894.1	7069040	7074676	+	2	1094	108
XR_965125.1	105417473	--	-//-	lncRNA	Annotated_lncRNA	NC_018904.1	6782544	6788207	+	2	921	172
XR_964679.1	105416713	--	-//-	lncRNA	Annotated_lncRNA	NC_018896.1	10887294	10888488	+	3	386	67
XR_964479.1	101080111	--	sp|Q8TBB0|THAP6_HUMAN THAP domain-containing protein 6 OS=Homo sapiens GN=THAP6 PE=1 SV=1//2.04668e-19	lncRNA	Annotated_lncRNA	NC_018893.1	1133032	1135819	+	7	1698	194
XR_964771.1	105416878	--	-//-	lncRNA	Annotated_lncRNA	NC_018898.1	3236201	3237954	+	3	592	100
XR_966121.1	105419349	--	-//-	lncRNA	Annotated_lncRNA	NW_004074527.1	2875	6137	-	4	2489	116
XR_964966.1	101076425	--	sp|Q96EE4|CC126_HUMAN Coiled-coil domain-containing protein 126 OS=Homo sapiens GN=CCDC126 PE=2 SV=2//2.14779e-30	lncRNA	Annotated_lncRNA	NC_018901.1	8714216	8719915	-	5	2844	158
XR_966030.1	101065035	--	sp|Q9UEY8|ADDG_HUMAN Gamma-adducin OS=Homo sapiens GN=ADD3 PE=1 SV=1//6.58365e-57	lncRNA	Annotated_lncRNA	NW_004073447.1	885	1602	+	3	357	119
XR_965599.1	105418352	--	sp|Q5RCB9|PMGT1_PONAB Protein O-linked-mannose beta-1,2-N-acetylglucosaminyltransferase 1 OS=Pongo abelii GN=POMGNT1 PE=2 SV=1//1.16151e-25	lncRNA	Annotated_lncRNA	NW_004071345.1	23838	24569	+	3	457	118
XR_964849.1	105416989	--	sp|Q90641|IPKA_CHICK cAMP-dependent protein kinase inhibitor alpha OS=Gallus gallus GN=PKIA PE=3 SV=3//1.31218e-09	lncRNA	Annotated_lncRNA	NC_018899.1	3166217	3169315	+	3	1139	90
XM_003970578.2	101065143	--	sp|Q9W5Z2|PITX2_DANRE Pituitary homeobox 2 OS=Danio rerio GN=pitx2 PE=2 SV=1//3.79878e-132	lncRNA	Annotated_lncRNA	NC_018903.1	10660565	10663676	+	3	1879	334
XR_964667.1	105416666	--	-//-	lncRNA	Annotated_lncRNA	NC_018896.1	9336417	9353279	-	3	509	111
XR_964526.1	105416386	--	-//-	lncRNA	Annotated_lncRNA	NC_018893.1	13152008	13154227	-	2	1372	120
XM_003969999.2	101063446	--	sp|Q98UK4|MAF_DANRE Transcription factor Maf OS=Danio rerio GN=maf PE=1 SV=1//1.9957e-59	lncRNA	Annotated_lncRNA	NC_018902.1	16885849	16893646	-	2	1871	381
XR_964954.1	105417180	--	-//-	lncRNA	Annotated_lncRNA	NC_018901.1	7175344	7176251	-	4	675	222
XR_964570.1	105416504	--	-//-	lncRNA	Annotated_lncRNA	NC_018894.1	11943156	11944734	+	3	503	90
XR_964669.1	105416674	--	-//-	lncRNA	Annotated_lncRNA	NC_018896.1	10114077	10114996	-	3	444	115
XR_965705.1	105418529	--	-//-	lncRNA	Annotated_lncRNA	NW_004071954.1	547278	549234	-	3	195	65
XR_966117.1	105419337	--	-//-	lncRNA	Annotated_lncRNA	NW_004074463.1	8198	10111	-	3	527	125
XR_964855.1	105417003	--	-//-	lncRNA	Annotated_lncRNA	NC_018899.1	6362524	6363532	+	2	394	83
XR_966167.1	105419415	--	sp|O57478|HEMH_XENLA Ferrochelatase, mitochondrial OS=Xenopus laevis GN=fech PE=1 SV=1//9.68185e-11	lncRNA	Annotated_lncRNA	NW_004074927.1	1	1475	-	3	405	85
XR_965071.1	105417395	--	-//-	lncRNA	Annotated_lncRNA	NC_018903.1	7923922	7925677	-	2	1672	173
XR_964938.1	105417148	--	-//-	lncRNA	Annotated_lncRNA	NC_018890.1	14205091	14206620	+	5	1126	104
XR_966018.1	105419132	--	-//-	lncRNA	Annotated_lncRNA	NW_004073336.1	4647	5368	-	3	579	65
XR_964796.1	105416912	--	sp|Q9UI32|GLSL_HUMAN Glutaminase liver isoform, mitochondrial OS=Homo sapiens GN=GLS2 PE=1 SV=2//6.66379e-09	lncRNA	Annotated_lncRNA	NC_018898.1	5403474	5404090	-	4	242	80
XR_966394.1	105419977	--	-//-	lncRNA	Annotated_lncRNA	NC_018892.1	7359421	7386087	+	4	861	200
XR_965056.1	105417324	--	-//-	lncRNA	Annotated_lncRNA	NC_018903.1	1860146	1862522	-	4	458	92
XR_964546.1	105416431	--	-//-	lncRNA	Annotated_lncRNA	NC_018894.1	4360210	4361416	-	6	517	78
XR_964504.1	105416342	--	-//-	lncRNA	Annotated_lncRNA	NC_018893.1	5098333	5128415	+	6	2249	140
XR_964847.1	101078088	--	sp|Q7SXT7|ZC21A_DANRE Zinc finger C2HC domain-containing protein 1A OS=Danio rerio GN=zc2hc1a PE=2 SV=1//4.22771e-21	lncRNA	Annotated_lncRNA	NC_018899.1	3154964	3156799	-	3	330	109
XR_965391.1	101065839	--	sp|P63219|GBG5_RAT Guanine nucleotide-binding protein G(I)/G(S)/G(O) subunit gamma-5 OS=Rattus norvegicus GN=Gng5 PE=3 SV=1//1.06424e-30	lncRNA	Annotated_lncRNA	NC_018909.1	8189629	8190886	-	3	1004	138
XR_965175.1	105417578	--	-//-	lncRNA	Annotated_lncRNA	NC_018905.1	7037224	7038039	-	3	598	92
XR_964661.1	105416647	--	-//-	lncRNA	Annotated_lncRNA	NC_018896.1	6883087	6920737	+	4	507	105
XR_966163.1	105419405	--	sp|Q8UVJ6|VANG2_DANRE Vang-like protein 2 OS=Danio rerio GN=vangl2 PE=1 SV=1//2.17634e-20	lncRNA	Annotated_lncRNA	NW_004074806.1	17	2350	-	5	1778	336
XR_964495.1	105416328	--	sp|B8JK76|SDCG8_DANRE Serologically defined colon cancer antigen 8 homolog OS=Danio rerio GN=Sdccag8 PE=3 SV=2//1.09783e-25	lncRNA	Annotated_lncRNA	NC_018893.1	3849445	3862798	+	4	4996	142
XR_964568.1	105416491	--	-//-	lncRNA	Annotated_lncRNA	NC_018894.1	11123964	11125351	+	4	506	104
XR_964831.1	105416954	--	sp|Q2PG42|ST7_MACFA Suppressor of tumorigenicity 7 protein OS=Macaca fascicularis GN=ST7 PE=2 SV=1//2.41521e-14	lncRNA	Annotated_lncRNA	NC_018898.1	12440735	12451259	+	3	298	99
XM_011608792.1	101061798	--	sp|Q6XBT4|USF1_BOVIN Upstream stimulatory factor 1 OS=Bos taurus GN=USF1 PE=2 SV=1//8.63302e-89	lncRNA	Annotated_lncRNA	NC_018900.1	11179811	11183729	+	9	1663	316
XR_965937.1	105418975	--	-//-	lncRNA	Annotated_lncRNA	NW_004072781.1	1228	2196	+	4	666	120
XR_965131.1	105417483	--	sp|Q6ZU64|CC108_HUMAN Coiled-coil domain-containing protein 108 OS=Homo sapiens GN=CCDC108 PE=1 SV=2//1.6867e-15	lncRNA	Annotated_lncRNA	NC_018890.1	19261632	19262178	+	3	359	119
XR_966335.1	105419804	--	-//-	lncRNA	Annotated_lncRNA	NW_004077028.1	1890	4887	+	3	253	83
XR_964665.1	105416664	--	-//-	lncRNA	Annotated_lncRNA	NC_018896.1	9280541	9286982	-	3	721	112
XR_964542.1	105416427	--	-//-	lncRNA	Annotated_lncRNA	NC_018894.1	4733442	4733992	-	3	365	84
XR_966390.1	101065723	--	sp|Q6P6V0|G6PI_RAT Glucose-6-phosphate isomerase OS=Rattus norvegicus GN=Gpi PE=1 SV=1//1.35288e-132	misc_RNA	Annotated_lncRNA	NW_004077958.1	16	1761	+	7	982	327
XR_965981.1	105419056	--	-//-	lncRNA	Annotated_lncRNA	NW_004072960.1	12612	13769	-	3	401	115
XR_965589.1	105418328	--	sp|P70060|LDB1_XENLA LIM domain-binding protein 1 OS=Xenopus laevis GN=ldb1 PE=1 SV=2//9.92195e-46	lncRNA	Annotated_lncRNA	NW_004071318.1	1181	1815	+	3	421	115
XR_966189.1	101064744	--	sp|Q6PBK1|CCD58_DANRE Coiled-coil domain-containing protein 58 OS=Danio rerio GN=ccdc58 PE=2 SV=2//5.21818e-16	lncRNA	Annotated_lncRNA	NW_004075166.1	6181	6699	-	2	426	86
XR_965383.1	105417934	--	-//-	lncRNA	Annotated_lncRNA	NC_018909.1	6956917	6959676	-	10	952	124
XR_965165.1	105417557	--	-//-	lncRNA	Annotated_lncRNA	NC_018905.1	5835688	5837854	-	3	372	89
XR_964821.1	105416939	--	-//-	lncRNA	Annotated_lncRNA	NC_018898.1	10758845	10803581	+	4	1642	152
XR_965292.1	105417781	--	-//-	lncRNA	Annotated_lncRNA	NC_018907.1	6930601	6950051	-	6	5221	228
XR_965416.1	105417985	--	-//-	lncRNA	Annotated_lncRNA	NC_018909.1	13345583	13346300	+	4	422	107
XR_965923.1	105418948	--	sp|A7MB45|ACSS3_BOVIN Acyl-CoA synthetase short-chain family member 3, mitochondrial OS=Bos taurus GN=ACSS3 PE=2 SV=1//9.49644e-32	lncRNA	Annotated_lncRNA	NW_004072572.1	34476	40177	+	2	296	83
XR_965173.1	105417575	--	sp|Q8NF91|SYNE1_HUMAN Nesprin-1 OS=Homo sapiens GN=SYNE1 PE=1 SV=4//2.24598e-11	lncRNA	Annotated_lncRNA	NC_018905.1	7319479	7320020	-	3	312	103
XR_965042.1	105417297	--	-//-	lncRNA	Annotated_lncRNA	NC_018902.1	16124486	16125300	+	2	391	73
XR_964639.1	105416607	--	-//-	lncRNA	Annotated_lncRNA	NC_018896.1	361961	366835	+	3	1069	118
XR_172565.2	101071707	--	sp|O42364|APOEB_DANRE Apolipoprotein Eb OS=Danio rerio GN=apoeb PE=2 SV=1//1.19914e-12	misc_RNA	Annotated_lncRNA	NW_004072804.1	3860	4749	-	4	620	172
XR_964637.1	105416605	--	-//-	lncRNA	Annotated_lncRNA	NC_018896.1	358156	360869	+	6	982	150
XR_964794.1	105416907	--	sp|P10959|EST1C_RAT Carboxylesterase 1C OS=Rattus norvegicus GN=Ces1c PE=1 SV=3//7.34007e-21	lncRNA	Annotated_lncRNA	NC_018898.1	6280214	6280762	+	3	398	106
XR_965143.1	105417510	--	sp|Q9BYV9|BACH2_HUMAN Transcription regulator protein BACH2 OS=Homo sapiens GN=BACH2 PE=1 SV=1//3.88563e-35	lncRNA	Annotated_lncRNA	NC_018905.1	424851	449287	-	3	1274	158
XR_964601.1	105416552	--	sp|P47708|RP3A_MOUSE Rabphilin-3A OS=Mus musculus GN=Rph3a PE=1 SV=2//1.3066e-08	lncRNA	Annotated_lncRNA	NC_018895.1	6069765	6070560	+	3	293	97
XR_965373.1	105416218	--	sp|P51589|CP2J2_HUMAN Cytochrome P450 2J2 OS=Homo sapiens GN=CYP2J2 PE=1 SV=2//9.78725e-17	misc_RNA	Annotated_lncRNA	NC_018909.1	3862520	3865243	-	9	1673	506
XR_965393.1	105417950	--	-//-	lncRNA	Annotated_lncRNA	NC_018909.1	9668812	9682270	-	3	2255	120
XR_965385.1	105417934	--	-//-	lncRNA	Annotated_lncRNA	NC_018909.1	6956917	6959735	-	11	576	109
XR_966149.1	105419387	--	-//-	lncRNA	Annotated_lncRNA	NW_004074643.1	4107	5728	-	5	1269	144
XR_964623.1	105416582	--	sp|Q9Y3P9|RBGP1_HUMAN Rab GTPase-activating protein 1 OS=Homo sapiens GN=RABGAP1 PE=1 SV=3//1.34659e-09	lncRNA	Annotated_lncRNA	NC_018895.1	8874172	8876139	+	3	550	114
XR_966380.1	105419952	--	sp|Q5R4Q8|PRUN2_PONAB Protein prune homolog 2 OS=Pongo abelii GN=PRUNE2 PE=2 SV=1//1.98475e-34	lncRNA	Annotated_lncRNA	NW_004077788.1	837	2986	+	3	567	85
XR_966157.1	105419399	--	sp|Q96C23|GALM_HUMAN Aldose 1-epimerase OS=Homo sapiens GN=GALM PE=1 SV=1//1.78043e-31	lncRNA	Annotated_lncRNA	NW_004074744.1	1105	1632	-	2	357	108
XR_965894.1	105418894	--	sp|P28659|CELF1_MOUSE CUGBP Elav-like family member 1 OS=Mus musculus GN=Celf1 PE=1 SV=2//1.36343e-15	lncRNA	Annotated_lncRNA	NW_004072475.1	52879	56312	-	2	3282	111
XR_966091.1	105419277	--	-//-	lncRNA	Annotated_lncRNA	NW_004074133.1	8284	10294	+	6	1023	149
XR_964647.1	105416633	--	-//-	lncRNA	Annotated_lncRNA	NC_018896.1	3604529	3605886	-	3	352	91
XR_966183.1	101078666	--	sp|P51971|EIF1_CHICK Eukaryotic translation initiation factor 1 (Fragment) OS=Gallus gallus GN=EIF1 PE=3 SV=1//1.23933e-09	lncRNA	Annotated_lncRNA	NW_004075119.1	1054	1621	+	2	503	57
XR_966341.1	105419821	--	-//-	lncRNA	Annotated_lncRNA	NW_004077107.1	1255	2425	+	2	1075	63
XR_965597.1	105418350	--	-//-	lncRNA	Annotated_lncRNA	NW_004071344.1	4518	6951	-	3	965	103
XR_965714.1	105418561	--	sp|Q9BTC8|MTA3_HUMAN Metastasis-associated protein MTA3 OS=Homo sapiens GN=MTA3 PE=1 SV=2//6.85463e-26	lncRNA	Annotated_lncRNA	NW_004072049.1	30061	33254	+	3	400	132
XR_966263.1	105419632	--	sp|Q801E2|ANLN_XENLA Actin-binding protein anillin OS=Xenopus laevis GN=anln PE=1 SV=1//2.51138e-28	lncRNA	Annotated_lncRNA	NW_004075913.1	5470	6079	-	3	413	132
XR_964643.1	105416610	--	-//-	lncRNA	Annotated_lncRNA	NC_018896.1	1003938	1004990	+	2	925	132
XR_965931.1	105418965	--	-//-	lncRNA	Annotated_lncRNA	NW_004072708.1	1706	2726	-	2	892	99
XR_965044.1	105417298	--	-//-	lncRNA	Annotated_lncRNA	NC_018902.1	16138873	16140689	-	4	1363	99
XR_965446.1	105418037	--	-//-	lncRNA	Annotated_lncRNA	NC_018910.1	10272899	10273351	+	2	317	78
XR_964930.1	105417135	--	-//-	lncRNA	Annotated_lncRNA	NC_018901.1	1985513	1988038	+	3	368	76
XR_965726.1	105418593	--	-//-	lncRNA	Annotated_lncRNA	NW_004072142.1	13553	15348	-	4	673	126
XR_965060.1	105417363	--	-//-	lncRNA	Annotated_lncRNA	NC_018903.1	4401920	4404337	+	4	2166	176
XR_965742.1	101070627	--	sp|Q91453|STXB_SYNHO Stonustoxin subunit beta OS=Synanceia horrida PE=1 SV=3//4.52277e-24	lncRNA	Annotated_lncRNA	NW_004072348.1	114	1655	-	2	1432	286
XR_964968.1	101076425	--	sp|Q96EE4|CC126_HUMAN Coiled-coil domain-containing protein 126 OS=Homo sapiens GN=CCDC126 PE=2 SV=2//2.14779e-30	lncRNA	Annotated_lncRNA	NC_018901.1	8714214	8719915	-	5	2688	158
XR_965301.1	105417792	--	-//-	lncRNA	Annotated_lncRNA	NC_018908.1	564534	565561	-	2	286	94
XR_964882.1	105417041	--	sp|P48058|GRIA4_HUMAN Glutamate receptor 4 OS=Homo sapiens GN=GRIA4 PE=2 SV=2//3.29539e-25	lncRNA	Annotated_lncRNA	NC_018900.1	2095868	2106932	-	3	314	104
XR_966191.1	105419475	--	sp|Q09YI1|CTTB2_SHEEP Cortactin-binding protein 2 OS=Ovis aries GN=CTTNBP2 PE=3 SV=1//2.70315e-39	lncRNA	Annotated_lncRNA	NW_004075220.1	130	1490	-	3	443	147
XR_965389.1	105417945	--	-//-	lncRNA	Annotated_lncRNA	NC_018909.1	8022276	8022622	+	2	275	91
XR_964912.1	105417091	--	-//-	lncRNA	Annotated_lncRNA	NC_018890.1	12107833	12108825	-	3	584	105
XR_965315.1	105417805	--	-//-	lncRNA	Annotated_lncRNA	NC_018908.1	3396614	3399137	-	3	1938	180
XR_965014.1	105417261	--	-//-	lncRNA	Annotated_lncRNA	NC_018902.1	9044757	9046121	-	4	660	94
XR_965710.1	105418544	--	-//-	lncRNA	Annotated_lncRNA	NW_004071999.1	6315	6924	-	4	276	81
XR_965406.1	105417970	--	sp|Q9JII5|DAZP1_MOUSE DAZ-associated protein 1 OS=Mus musculus GN=Dazap1 PE=2 SV=2//8.37366e-16	lncRNA	Annotated_lncRNA	NC_018909.1	10617305	10621847	+	2	1324	169
XR_964592.1	105416547	--	-//-	lncRNA	Annotated_lncRNA	NC_018895.1	4724624	4727364	+	2	2344	76
XR_965581.1	105418313	--	sp|Q68CZ2|TENS3_HUMAN Tensin-3 OS=Homo sapiens GN=TNS3 PE=1 SV=2//3.39327e-26	lncRNA	Annotated_lncRNA	NW_004071300.1	18836	20951	-	4	1066	121
XR_965472.1	105418089	--	-//-	lncRNA	Annotated_lncRNA	NC_018911.1	2121052	2122527	-	3	1148	91
XR_964712.1	105416782	--	sp|Q6W2J9|BCOR_HUMAN BCL-6 corepressor OS=Homo sapiens GN=BCOR PE=1 SV=1//5.78766e-06	lncRNA	Annotated_lncRNA	NC_018897.1	7100492	7111881	-	4	4484	1240
XR_965339.1	105417864	--	-//-	lncRNA	Annotated_lncRNA	NC_018908.1	8551813	8565418	-	4	957	97
XR_965712.1	105418547	--	sp|P31579|LCE_ORYLA Low choriolytic enzyme OS=Oryzias latipes GN=lce PE=1 SV=1//1.22056e-07	lncRNA	Annotated_lncRNA	NW_004072012.1	224	941	+	2	399	80
XR_965159.1	105417548	--	-//-	lncRNA	Annotated_lncRNA	NC_018890.1	19816965	19819379	-	2	2234	86
XR_966211.1	105419519	--	-//-	lncRNA	Annotated_lncRNA	NW_004075369.1	274	1145	+	3	264	84
XR_965867.1	105418838	--	-//-	lncRNA	Annotated_lncRNA	NW_004072449.1	178471	188767	-	3	664	152
XR_964780.1	105416881	--	-//-	lncRNA	Annotated_lncRNA	NC_018898.1	2777496	2778770	+	3	262	40
XR_965585.1	105418322	--	-//-	lncRNA	Annotated_lncRNA	NW_004071313.1	37285	37912	-	3	301	100
XR_964932.1	105417137	--	-//-	lncRNA	Annotated_lncRNA	NC_018901.1	2780937	2782960	-	2	1874	135
XR_964629.1	105416591	--	sp|P51641|CNTFR_CHICK Ciliary neurotrophic factor receptor subunit alpha OS=Gallus gallus GN=CNTFR PE=2 SV=1//3.13965e-21	lncRNA	Annotated_lncRNA	NC_018895.1	9405945	9408247	-	4	1553	133
XR_966231.1	105419566	--	-//-	lncRNA	Annotated_lncRNA	NW_004075604.1	173	1132	+	2	622	110
XR_965730.1	105418598	--	-//-	lncRNA	Annotated_lncRNA	NW_004072163.1	3365	4326	+	3	789	74
XR_965716.1	105418572	--	sp|Q8R4U0|STAB2_MOUSE Stabilin-2 OS=Mus musculus GN=Stab2 PE=1 SV=1//8.55465e-27	lncRNA	Annotated_lncRNA	NW_004072090.1	1	448	-	3	295	97
XR_965940.1	105418979	--	-//-	lncRNA	Annotated_lncRNA	NW_004072782.1	19045	21750	+	4	865	108
XR_965161.1	105417551	--	sp|Q8BT35|YB039_MOUSE Uncharacterized protein LINC00116 homolog OS=Mus musculus PE=4 SV=1//2.27675e-21	lncRNA	Annotated_lncRNA	NC_018905.1	5390154	5391061	-	2	592	93
XR_965978.1	105419049	--	sp|Q9QUM9|PSA6_MOUSE Proteasome subunit alpha type-6 OS=Mus musculus GN=Psma6 PE=1 SV=1//1.15778e-16	lncRNA	Annotated_lncRNA	NW_004072933.1	16978	17377	-	2	326	105
XR_965357.1	105417888	--	-//-	lncRNA	Annotated_lncRNA	NC_018909.1	538574	542416	+	3	345	92
XR_965254.1	105416211	--	-//-	lncRNA	Annotated_lncRNA	NC_018906.1	10842376	10844603	+	7	654	127
XR_965909.1	101075939	--	-//-	lncRNA	Annotated_lncRNA	NW_004072494.1	44445	45566	+	4	360	102
XR_965163.1	105417552	--	-//-	lncRNA	Annotated_lncRNA	NC_018890.1	19518973	19520021	-	3	345	74
XR_965840.1	101065327	--	sp|P63174|RL38_RAT 60S ribosomal protein L38 OS=Rattus norvegicus GN=Rpl38 PE=1 SV=2//1.7668e-25	lncRNA	Annotated_lncRNA	NW_004072423.1	2946	4490	+	5	359	119
XR_965199.1	105417610	--	-//-	lncRNA	Annotated_lncRNA	NC_018906.1	1284075	1285839	-	2	1232	107
XR_965970.1	105419033	--	-//-	lncRNA	Annotated_lncRNA	NW_004072897.1	6314	10380	-	3	388	99
XR_965774.1	105418677	--	-//-	lncRNA	Annotated_lncRNA	NW_004072381.1	296746	299820	-	3	2205	95
XR_966095.1	105419295	--	-//-	lncRNA	Annotated_lncRNA	NW_004074194.1	7264	7973	+	2	555	103
XR_965846.1	105418800	--	sp|Q5RBI3|PSD12_PONAB 26S proteasome non-ATPase regulatory subunit 12 OS=Pongo abelii GN=PSMD12 PE=2 SV=3//6.3491e-07	lncRNA	Annotated_lncRNA	NW_004072429.1	46211	50012	+	5	1552	95
XR_964946.1	105417164	--	-//-	lncRNA	Annotated_lncRNA	NC_018901.1	6161310	6162948	+	6	555	104
XR_965024.1	105417275	--	-//-	lncRNA	Annotated_lncRNA	NC_018902.1	11983721	11985483	+	4	518	69
XR_965946.1	101071485	--	-//-	lncRNA	Annotated_lncRNA	NW_004072804.1	15249	16026	+	4	424	99
XR_965706.1	105418530	--	-//-	lncRNA	Annotated_lncRNA	NW_004071956.1	6542	7479	+	3	554	102
XR_965400.1	101073089	--	sp|Q9Y2A9|B3GN3_HUMAN N-acetyllactosaminide beta-1,3-N-acetylglucosaminyltransferase 3 OS=Homo sapiens GN=B3GNT3 PE=1 SV=2//3.81647e-114	misc_RNA	Annotated_lncRNA	NC_018909.1	10390195	10393296	+	2	2871	375
XR_964586.1	105416543	--	-//-	lncRNA	Annotated_lncRNA	NC_018895.1	4068019	4070521	+	3	2078	142
XR_965377.1	105417930	--	sp|Q8CGB3|UACA_MOUSE Uveal autoantigen with coiled-coil domains and ankyrin repeats OS=Mus musculus GN=Uaca PE=1 SV=2//2.54226e-11	lncRNA	Annotated_lncRNA	NC_018909.1	6166875	6167975	-	3	488	116
XR_964898.1	105417063	--	-//-	lncRNA	Annotated_lncRNA	NC_018900.1	3387586	3389155	+	4	894	101
XR_966014.1	105419128	--	-//-	lncRNA	Annotated_lncRNA	NW_004073327.1	2572	3243	-	3	495	165
XR_965738.1	105418610	--	sp|Q14684|RRP1B_HUMAN Ribosomal RNA processing protein 1 homolog B OS=Homo sapiens GN=RRP1B PE=1 SV=3//1.81838e-12	lncRNA	Annotated_lncRNA	NW_004072244.1	1	1801	+	3	1583	191
XR_965878.1	105418862	--	-//-	lncRNA	Annotated_lncRNA	NW_004072464.1	115929	117467	-	3	1155	109
XR_965848.1	105418808	--	-//-	lncRNA	Annotated_lncRNA	NW_004072432.1	82932	84014	-	2	454	109
XR_965863.1	105418834	--	-//-	lncRNA	Annotated_lncRNA	NW_004072444.1	84052	85784	-	4	485	78
XR_965611.1	105418364	--	sp|Q8CH77|NAV1_MOUSE Neuron navigator 1 OS=Mus musculus GN=Nav1 PE=1 SV=2//1.21452e-30	lncRNA	Annotated_lncRNA	NW_004071361.1	3356	7331	+	3	544	99
XR_965647.1	105418428	--	-//-	lncRNA	Annotated_lncRNA	NW_004071764.1	40961	41713	-	2	524	108
XR_965448.1	105418041	--	-//-	lncRNA	Annotated_lncRNA	NC_018891.1	9628064	9633118	+	2	3234	135
XR_965772.1	105418669	--	-//-	lncRNA	Annotated_lncRNA	NW_004072378.1	338997	339945	+	3	724	155
XR_965240.1	105417703	--	-//-	lncRNA	Annotated_lncRNA	NC_018906.1	7287078	7290088	-	5	1632	134
XR_966257.1	105419619	--	sp|F1Q4S1|ATP9B_DANRE Probable phospholipid-transporting ATPase IIB OS=Danio rerio GN=atp9b PE=3 SV=1//1.98836e-99	lncRNA	Annotated_lncRNA	NW_004075866.1	1777	6678	+	5	636	166
XR_965605.1	105418357	--	sp|Q8NEG7|DEN6B_HUMAN Protein DENND6B OS=Homo sapiens GN=DENND6B PE=2 SV=1//1.80603e-22	lncRNA	Annotated_lncRNA	NW_004071349.1	54823	55732	-	3	305	100
XR_965756.1	105418646	--	sp|Q9P2J2|TUTLA_HUMAN Protein turtle homolog A OS=Homo sapiens GN=IGSF9 PE=1 SV=2//1.65757e-08	lncRNA	Annotated_lncRNA	NW_004072374.1	77374	82629	+	3	838	144
XR_966273.1	105419655	--	sp|Q8BTQ0|PCGF3_MOUSE Polycomb group RING finger protein 3 OS=Mus musculus GN=PcgF3 PE=2 SV=1//2.1169e-20	lncRNA	Annotated_lncRNA	NW_004076059.1	3381	4812	+	2	690	167
XR_965048.1	105417308	--	-//-	lncRNA	Annotated_lncRNA	NC_018903.1	106215	109934	-	3	1062	109
XR_965256.1	105417729	--	sp|Q8WVX3|CD003_HUMAN Uncharacterized protein C4orf3 OS=Homo sapiens GN=C4orf3 PE=1 SV=2//1.55123e-07	lncRNA	Annotated_lncRNA	NC_018907.1	1284227	1285807	+	2	849	114
XR_965641.1	105418421	--	-//-	lncRNA	Annotated_lncRNA	NW_004071748.1	9	2023	+	3	820	85
XR_965560.1	105418269	--	-//-	lncRNA	Annotated_lncRNA	NW_004071254.1	84782	86090	-	3	533	100
XR_965274.1	105417754	--	sp|Q7SXN5|DNM1L_DANRE Dynamin-1-like protein OS=Danio rerio GN=dnm1l PE=2 SV=1//3.42658e-12	lncRNA	Annotated_lncRNA	NC_018907.1	5687897	5690460	+	3	2235	138
XR_965792.1	101073492	--	sp|B3DFV0|LYRM9_DANRE LYR motif-containing protein 9 OS=Danio rerio GN=lyrm9 PE=3 SV=1//4.21946e-27	lncRNA	Annotated_lncRNA	NW_004072397.1	31447	32613	+	4	677	118
XR_965685.1	105418492	--	-//-	lncRNA	Annotated_lncRNA	NW_004071924.1	43	2287	-	3	582	159
XR_965976.1	105419045	--	-//-	lncRNA	Annotated_lncRNA	NW_004072921.1	13211	15621	-	2	2300	181
XR_965562.1	105418276	--	-//-	lncRNA	Annotated_lncRNA	NW_004071257.1	108468	108998	-	2	338	112
XR_965464.1	101078421	--	sp|Q6DIS8|LZTS2_XENTR Leucine zipper putative tumor suppressor 2 homolog OS=Xenopus tropicalis GN=lzts2 PE=2 SV=1//1.20797e-07	lncRNA	Annotated_lncRNA	NC_018910.1	14789772	14792255	-	3	426	141
XR_965974.1	105419042	--	-//-	lncRNA	Annotated_lncRNA	NW_004072912.1	555	1279	+	2	641	102
XR_966267.1	105419636	--	-//-	lncRNA	Annotated_lncRNA	NW_004075942.1	525	1311	+	2	661	70
XR_965754.1	105418642	--	-//-	lncRNA	Annotated_lncRNA	NW_004072373.1	15775	23867	-	3	379	93
XR_964583.1	105416531	--	sp|Q9PUQ1|ETV4_DANRE ETS translocation variant 4 OS=Danio rerio GN=etv4 PE=1 SV=2//1.78806e-33	lncRNA	Annotated_lncRNA	NC_018890.1	1041813	1043116	+	3	762	143
XR_965643.1	105418423	--	sp|Q7ZTQ5|FXR1B_XENLA Fragile X mental retardation syndrome-related protein 1 homolog B OS=Xenopus laevis GN=fxr1-b PE=2 SV=1//1.07828e-06	lncRNA	Annotated_lncRNA	NW_004071751.1	7253	8508	-	5	799	202
XR_965954.1	105419005	--	-//-	lncRNA	Annotated_lncRNA	NW_004072827.1	7198	9494	-	5	535	102
XR_966382.1	105419953	--	-//-	lncRNA	Annotated_lncRNA	NW_004077792.1	1941	3566	+	3	892	161
XR_965657.1	105418439	--	-//-	lncRNA	Annotated_lncRNA	NW_004071772.1	51010	52209	+	2	1056	242
XR_965665.1	105418454	--	-//-	lncRNA	Annotated_lncRNA	NW_004071787.1	37615	38491	+	3	575	75
XR_964689.1	105416749	--	-//-	lncRNA	Annotated_lncRNA	NC_018897.1	253396	254967	+	3	489	70
XR_965288.1	105417778	--	-//-	lncRNA	Annotated_lncRNA	NC_018907.1	7051224	7052799	-	2	327	97
XR_965784.1	105418697	--	-//-	lncRNA	Annotated_lncRNA	NW_004072392.1	212265	214265	-	7	583	88
XR_965335.1	105417846	--	sp|P48673|VIMB_CARAU Vimentin beta OS=Carassius auratus PE=2 SV=1//8.61488e-64	misc_RNA	Annotated_lncRNA	NC_018908.1	8290485	8292449	+	1	1965	392
XR_964844.1	105416985	--	-//-	lncRNA	Annotated_lncRNA	NC_018890.1	13584266	13586427	+	4	1244	107
XR_965617.1	105418376	--	sp|P20701|ITAL_HUMAN Integrin alpha-L OS=Homo sapiens GN=ITGAL PE=1 SV=3//2.12633e-24	lncRNA	Annotated_lncRNA	NW_004071416.1	2431	3373	-	4	651	118
XR_966302.1	105419720	--	-//-	lncRNA	Annotated_lncRNA	NW_004076385.1	533	922	-	2	273	65
XR_965502.1	105418148	--	-//-	lncRNA	Annotated_lncRNA	NC_018911.1	9601419	9602107	+	4	444	126
XR_965309.1	105417802	--	-//-	lncRNA	Annotated_lncRNA	NC_018908.1	2699656	2701671	-	2	1912	117
XR_965361.1	105417890	--	-//-	lncRNA	Annotated_lncRNA	NC_018909.1	579062	586606	-	10	1641	101
XR_966275.1	101069494	--	sp|P15989|CO6A3_CHICK Collagen alpha-3(VI) chain OS=Gallus gallus GN=COL6A3 PE=2 SV=2//1.4538e-15	lncRNA	Annotated_lncRNA	NW_004076069.1	4843	6592	-	3	1455	461
XR_966304.1	105419726	--	sp|Q9H2X9|S12A5_HUMAN Solute carrier family 12 member 5 OS=Homo sapiens GN=SLC12A5 PE=2 SV=3//1.11688e-79	lncRNA	Annotated_lncRNA	NW_004076433.1	4025	5621	+	4	397	132
XR_966216.1	105419528	--	-//-	lncRNA	Annotated_lncRNA	NW_004075390.1	37	870	-	3	595	75
XR_965590.1	105418330	--	-//-	lncRNA	Annotated_lncRNA	NW_004071318.1	35757	37050	+	3	957	87
XR_965613.1	105418369	--	-//-	lncRNA	Annotated_lncRNA	NW_004071379.1	1445	2258	+	3	631	163
XR_965950.1	105418997	--	-//-	lncRNA	Annotated_lncRNA	NW_004072809.1	17047	18621	+	2	614	155
XR_965663.1	105418450	--	sp|P12830|CADH1_HUMAN Cadherin-1 OS=Homo sapiens GN=CDH1 PE=1 SV=3//1.27764e-10	lncRNA	Annotated_lncRNA	NW_004071781.1	21610	24254	+	3	294	97
XR_966229.1	105419561	--	-//-	lncRNA	Annotated_lncRNA	NW_004075566.1	4044	7145	+	4	1267	111
XR_965506.1	105418161	--	-//-	lncRNA	Annotated_lncRNA	NC_018911.1	10278261	10278702	+	2	348	74
XR_966053.1	105419215	--	-//-	lncRNA	Annotated_lncRNA	NW_004073956.1	5383	7050	-	3	1244	96
XM_003968792.2	101061798	--	sp|Q6XBT4|USF1_BOVIN Upstream stimulatory factor 1 OS=Bos taurus GN=USF1 PE=2 SV=1//8.63302e-89	lncRNA	Annotated_lncRNA	NC_018900.1	11179811	11183729	+	9	1678	321
XR_966306.1	105419733	--	-//-	lncRNA	Annotated_lncRNA	NW_004076495.1	7	951	+	3	627	138
XR_966099.1	105416236	--	-//-	lncRNA	Annotated_lncRNA	NW_004074214.1	4620	6991	+	4	898	101
XR_965485.1	105418112	--	-//-	lncRNA	Annotated_lncRNA	NC_018891.1	8590150	8591209	+	5	441	115
XR_965817.1	105418750	--	-//-	lncRNA	Annotated_lncRNA	NW_004072408.1	98612	99965	-	2	620	103
XR_964460.1	105416268	--	-//-	lncRNA	Annotated_lncRNA	NC_018892.1	8620786	8621682	+	2	828	91
XR_966029.1	105419153	--	sp|Q6P4S8|INT1_MOUSE Integrator complex subunit 1 OS=Mus musculus GN=Ints1 PE=2 SV=2//1.13124e-39	lncRNA	Annotated_lncRNA	NW_004073445.1	598	1630	+	3	866	124
XR_965958.1	105419007	--	sp|A5PF44|GARL3_DANRE GTPase-activating Rap/Ran-GAP domain-like protein 3 OS=Danio rerio GN=garnl3 PE=3 SV=1//1.19276e-40	lncRNA	Annotated_lncRNA	NW_004072831.1	71	11650	-	3	438	145
XR_964746.1	105416833	--	-//-	lncRNA	Annotated_lncRNA	NC_018897.1	11041397	11042856	-	3	599	140
XR_966368.1	105419903	--	sp|A0ZSK4|STXB_SYNVE Neoverrucotoxin subunit beta OS=Synanceia verrucosa PE=1 SV=1//8.01956e-24	lncRNA	Annotated_lncRNA	NW_004077639.1	8913	10107	+	3	609	202
XR_172552.2	101075555	--	sp|P08537|TBA_XENLA Tubulin alpha chain OS=Xenopus laevis GN=tuba PE=2 SV=2//0	misc_RNA	Annotated_lncRNA	NW_004071923.1	319	2785	+	4	1659	359
XR_965526.1	105418204	--	-//-	lncRNA	Annotated_lncRNA	NW_004071196.1	69995	72223	+	3	736	92
XR_966300.1	105419718	--	sp|Q9H4F8|SMOC1_HUMAN SPARC-related modular calcium-binding protein 1 OS=Homo sapiens GN=SMOC1 PE=1 SV=1//4.90972e-10	lncRNA	Annotated_lncRNA	NW_004076379.1	38	2858	-	5	701	182
XR_965321.1	101068937	--	-//-	lncRNA	Annotated_lncRNA	NC_018908.1	4470112	4471475	+	4	388	73
XR_965799.1	105418717	--	sp|A1A5X5|ADIPL_DANRE Adipolin OS=Danio rerio GN=fam132a PE=2 SV=1//1.96003e-48	lncRNA	Annotated_lncRNA	NW_004072399.1	19813	21642	-	3	766	186
XR_966057.1	105419228	--	-//-	lncRNA	Annotated_lncRNA	NW_004073986.1	5470	7083	-	3	886	132
XR_966364.1	105419895	--	sp|Q5XXA6|ANO1_HUMAN Anoctamin-1 OS=Homo sapiens GN=ANO1 PE=1 SV=1//7.39284e-49	lncRNA	Annotated_lncRNA	NW_004077600.1	7	3507	-	4	619	193
XM_011612614.1	101065369	--	sp|Q91WT8|RBM47_MOUSE RNA-binding protein 47 OS=Mus musculus GN=Rbm47 PE=2 SV=1//0	lncRNA	Annotated_lncRNA	NC_018906.1	3902213	3910086	+	6	2376	546
XR_964683.1	105416727	--	-//-	lncRNA	Annotated_lncRNA	NC_018896.1	13042171	13043989	+	6	1043	117
XR_964730.1	105416812	--	sp|Q13487|SNPC2_HUMAN snRNA-activating protein complex subunit 2 OS=Homo sapiens GN=SNAPC2 PE=1 SV=1//1.59477e-09	lncRNA	Annotated_lncRNA	NC_018897.1	9256214	9257034	+	3	357	112
XR_966352.1	101076927	--	sp|Q8BXN9|TM87A_MOUSE Transmembrane protein 87A OS=Mus musculus GN=Tmem87a PE=1 SV=1//9.0956e-21	lncRNA	Annotated_lncRNA	NW_004077322.1	3034	4100	+	5	328	77
XR_965210.1	105417631	--	-//-	lncRNA	Annotated_lncRNA	NC_018890.1	20965432	20966919	+	3	1269	104
XR_966136.1	105419373	--	sp|F7EZ75|SIR5_MACMU NAD-dependent protein deacylase sirtuin-5, mitochondrial OS=Macaca mulatta GN=SIRT5 PE=3 SV=1//1.70469e-26	lncRNA	Annotated_lncRNA	NW_004074594.1	5343	5971	-	2	567	132
XR_966085.1	105419271	--	-//-	lncRNA	Annotated_lncRNA	NW_004074115.1	101	702	+	2	523	75
XR_964693.1	105416757	--	-//-	lncRNA	Annotated_lncRNA	NC_018897.1	2108271	2116963	+	2	2572	161
XR_965831.1	105418764	--	-//-	lncRNA	Annotated_lncRNA	NW_004072414.1	245428	247971	+	3	1714	150
XR_965679.1	105418482	--	sp|Q01321|NDUA4_BOVIN Cytochrome c oxidase subunit NDUFA4 OS=Bos taurus GN=NDUFA4 PE=1 SV=1//2.04552e-12	lncRNA	Annotated_lncRNA	NW_004071859.1	62	611	+	2	290	75
XR_965829.1	105418764	--	-//-	lncRNA	Annotated_lncRNA	NW_004072414.1	245428	247971	+	4	2104	120
XR_965499.1	105418144	--	-//-	lncRNA	Annotated_lncRNA	NC_018911.1	8758462	8760145	-	3	1150	166
XR_966400.1	105419990	--	-//-	lncRNA	Annotated_lncRNA	NC_018892.1	5927604	5929546	-	2	1863	118
XR_965790.1	101063621	--	sp|Q9Y226|S22AD_HUMAN Solute carrier family 22 member 13 OS=Homo sapiens GN=SLC22A13 PE=2 SV=2//7.0892e-21	lncRNA	Annotated_lncRNA	NW_004072394.1	278386	279440	+	3	513	151
XR_966284.1	105419680	--	sp|Q6PBI2|PDPFB_DANRE Pancreatic progenitor cell differentiation and proliferation factor B OS=Danio rerio GN=ppdpfb PE=3 SV=1//5.50941e-14	lncRNA	Annotated_lncRNA	NW_004076177.1	1257	1852	+	2	524	74

## Sheet: Novel_lncRNA_information
Novel_lncRNA_ID	Novel_lncRNA_Gene_ID	Gene_Type	Status	Chromosome	Start	End	Strand	Exon_number	Length	ORF
LNC_000217	XLOC_004935	lincRNA	Novel_lncRNA	NC_018893.1	8676051	8676583	+	2	371	75
LNC_000216	XLOC_004930	lincRNA	Novel_lncRNA	NC_018893.1	8659311	8666579	+	4	1678	146
LNC_000215	XLOC_004918	intronic_lncRNA	Novel_lncRNA	NC_018893.1	8274187	8276477	+	4	2011	168
LNC_000214	XLOC_004905	lincRNA	Novel_lncRNA	NC_018893.1	8139255	8140481	+	3	463	102
LNC_000213	XLOC_004887	lincRNA	Novel_lncRNA	NC_018893.1	7491871	7492622	+	2	720	154
LNC_000212	XLOC_004882	antisense_lncRNA	Novel_lncRNA	NC_018893.1	7458880	7463921	+	4	839	87
LNC_000211	XLOC_004859	antisense_lncRNA	Novel_lncRNA	NC_018893.1	6593331	6599104	+	2	317	105
LNC_000210	XLOC_004848	antisense_lncRNA	Novel_lncRNA	NC_018893.1	6171448	6174404	+	2	1318	132
LNC_001346	XLOC_028122	lincRNA	Novel_lncRNA	NW_004071271.1	23498	24565	-	3	1027	93
LNC_001347	XLOC_028143	intronic_lncRNA	Novel_lncRNA	NW_004071274.1	81069	81602	+	2	350	116
LNC_001344	XLOC_028122	lincRNA	Novel_lncRNA	NW_004071271.1	23498	24565	-	2	1037	93
LNC_001345	XLOC_028122	lincRNA	Novel_lncRNA	NW_004071271.1	23498	24565	-	3	1017	93
LNC_001342	XLOC_028073	intronic_lncRNA	Novel_lncRNA	NW_004071265.1	9055	10781	+	2	316	105
LNC_001343	XLOC_028121	antisense_lncRNA	Novel_lncRNA	NW_004071271.1	17434	19553	-	2	1643	239
LNC_000219	XLOC_004977	intronic_lncRNA	Novel_lncRNA	NC_018893.1	9945211	9947931	+	5	485	133
LNC_000218	XLOC_004974	intronic_lncRNA	Novel_lncRNA	NC_018893.1	9819877	9820307	+	2	349	93
LNC_001188	XLOC_025529	antisense_lncRNA	Novel_lncRNA	NC_018910.1	10050094	10050395	-	2	222	73
LNC_001189	XLOC_025544	antisense_lncRNA	Novel_lncRNA	NC_018910.1	10274349	10280476	-	2	5593	167
LNC_001180	XLOC_025313	antisense_lncRNA	Novel_lncRNA	NC_018910.1	6004610	6007031	-	2	2338	394
LNC_001181	XLOC_025315	intronic_lncRNA	Novel_lncRNA	NC_018910.1	6010355	6012880	-	8	1446	406
LNC_001182	XLOC_025321	intronic_lncRNA	Novel_lncRNA	NC_018910.1	6067041	6067807	-	3	234	78
LNC_001183	XLOC_025365	lincRNA	Novel_lncRNA	NC_018910.1	7544746	7546511	-	2	759	155
LNC_001184	XLOC_025368	antisense_lncRNA	Novel_lncRNA	NC_018910.1	7556122	7558209	-	4	1143	161
LNC_001185	XLOC_025456	intronic_lncRNA	Novel_lncRNA	NC_018910.1	9017412	9017713	-	2	221	73
LNC_001186	XLOC_025491	lincRNA	Novel_lncRNA	NC_018910.1	9640658	9641122	-	2	320	92
LNC_001187	XLOC_025502	intronic_lncRNA	Novel_lncRNA	NC_018910.1	9732075	9732509	-	2	229	75
LNC_000109	XLOC_002480	intronic_lncRNA	Novel_lncRNA	NC_018891.1	6873007	6873990	+	3	339	112
LNC_000108	XLOC_002479	intronic_lncRNA	Novel_lncRNA	NC_018891.1	6865958	6868642	+	2	204	67
LNC_000103	XLOC_002383	intronic_lncRNA	Novel_lncRNA	NC_018891.1	5111326	5113647	+	9	1188	342
LNC_000102	XLOC_002375	intronic_lncRNA	Novel_lncRNA	NC_018891.1	4832164	4833105	+	2	255	84
LNC_000101	XLOC_002374	intronic_lncRNA	Novel_lncRNA	NC_018891.1	4819471	4819793	+	2	232	77
LNC_000100	XLOC_002348	intronic_lncRNA	Novel_lncRNA	NC_018891.1	4006803	4007823	+	2	292	97
LNC_000107	XLOC_002443	antisense_lncRNA	Novel_lncRNA	NC_018891.1	6292066	6296984	+	2	4770	155
LNC_000106	XLOC_002402	intronic_lncRNA	Novel_lncRNA	NC_018891.1	5553250	5554096	+	3	371	122
LNC_000105	XLOC_002401	intronic_lncRNA	Novel_lncRNA	NC_018891.1	5550186	5551590	+	5	487	161
LNC_000104	XLOC_002383	intronic_lncRNA	Novel_lncRNA	NC_018891.1	5111326	5113647	+	9	1184	341
LNC_001980	XLOC_036678	lincRNA	Novel_lncRNA	NW_004074913.1	1778	2262	+	3	361	98
LNC_001981	XLOC_036682	lincRNA	Novel_lncRNA	NW_004074921.1	36	2188	+	4	1908	143
LNC_001982	XLOC_036686	lincRNA	Novel_lncRNA	NW_004074923.1	1151	2281	+	3	1049	88
LNC_001983	XLOC_036691	lincRNA	Novel_lncRNA	NW_004074928.1	257	682	+	2	310	103
LNC_001984	XLOC_036693	lincRNA	Novel_lncRNA	NW_004074928.1	1793	2229	-	2	392	130
LNC_001985	XLOC_036700	lincRNA	Novel_lncRNA	NW_004074941.1	40	776	+	2	539	127
LNC_001986	XLOC_036705	lincRNA	Novel_lncRNA	NW_004074949.1	15	2200	+	2	1221	244
LNC_001987	XLOC_036707	lincRNA	Novel_lncRNA	NW_004074951.1	20	2245	+	5	801	158
LNC_001988	XLOC_036718	lincRNA	Novel_lncRNA	NW_004074964.1	1470	2231	-	3	608	115
LNC_001989	XLOC_036718	lincRNA	Novel_lncRNA	NW_004074964.1	1470	2231	-	2	476	101
LNC_001298	XLOC_027623	antisense_lncRNA	Novel_lncRNA	NW_004071228.1	26602	27222	-	2	596	103
LNC_001299	XLOC_027626	lincRNA	Novel_lncRNA	NW_004071228.1	56689	57829	-	3	1088	123
LNC_001294	XLOC_027501	lincRNA	Novel_lncRNA	NW_004071216.1	104853	106605	-	2	1580	131
LNC_001295	XLOC_027504	intronic_lncRNA	Novel_lncRNA	NW_004071217.1	18806	19599	+	3	230	76
LNC_001296	XLOC_027555	intronic_lncRNA	Novel_lncRNA	NW_004071223.1	6492	10251	+	5	588	195
LNC_001297	XLOC_027558	intronic_lncRNA	Novel_lncRNA	NW_004071223.1	19011	20196	+	3	277	92
LNC_001290	XLOC_027477	intronic_lncRNA	Novel_lncRNA	NW_004071215.1	4686	4975	-	2	211	70
LNC_001291	XLOC_027495	lincRNA	Novel_lncRNA	NW_004071216.1	115159	118008	+	2	2794	114
LNC_001292	XLOC_027501	lincRNA	Novel_lncRNA	NW_004071216.1	104853	106605	-	4	1591	129
LNC_001293	XLOC_027501	lincRNA	Novel_lncRNA	NW_004071216.1	104853	106605	-	3	1645	135
LNC_001968	XLOC_036627	lincRNA	Novel_lncRNA	NW_004074844.1	1123	9083	+	3	373	120
LNC_001969	XLOC_036633	lincRNA	Novel_lncRNA	NW_004074848.1	2180	4245	+	2	2035	196
LNC_001348	XLOC_028156	lincRNA	Novel_lncRNA	NW_004071275.1	7284	9182	-	3	1668	142
LNC_001962	XLOC_036583	lincRNA	Novel_lncRNA	NW_004074811.1	2	1230	+	2	386	74
LNC_001963	XLOC_036586	lincRNA	Novel_lncRNA	NW_004074817.1	7500	8581	+	2	626	68
LNC_001960	XLOC_036537	lincRNA	Novel_lncRNA	NW_004074738.1	1699	2470	-	2	322	106
LNC_001349	XLOC_028161	lincRNA	Novel_lncRNA	NW_004071276.1	1	10615	-	2	10585	183
LNC_001966	XLOC_036609	lincRNA	Novel_lncRNA	NW_004074830.1	1	3996	-	2	3744	223
LNC_001967	XLOC_036609	lincRNA	Novel_lncRNA	NW_004074830.1	1	4906	-	2	1699	158
LNC_001964	XLOC_036597	lincRNA	Novel_lncRNA	NW_004074822.1	2829	4284	-	5	988	252
LNC_001965	XLOC_036609	lincRNA	Novel_lncRNA	NW_004074830.1	1	3990	-	2	3702	211
LNC_001340	XLOC_028037	lincRNA	Novel_lncRNA	NW_004071263.1	68	727	-	2	577	145
LNC_001341	XLOC_028038	lincRNA	Novel_lncRNA	NW_004071263.1	1116	2243	-	2	802	147
LNC_000965	XLOC_020479	lincRNA	Novel_lncRNA	NC_018906.1	263631	264691	-	2	306	82
LNC_000964	XLOC_020471	intronic_lncRNA	Novel_lncRNA	NC_018906.1	146651	148766	-	3	397	132
LNC_000967	XLOC_020557	intronic_lncRNA	Novel_lncRNA	NC_018906.1	2119926	2120808	-	3	237	78
LNC_000966	XLOC_020545	lincRNA	Novel_lncRNA	NC_018906.1	1962378	1963141	-	2	268	89
LNC_000961	XLOC_020457	lincRNA	Novel_lncRNA	NC_018906.1	11120581	11122283	+	3	1619	165
LNC_000960	XLOC_020427	intronic_lncRNA	Novel_lncRNA	NC_018906.1	10589374	10590449	+	2	272	90
LNC_000963	XLOC_020467	intronic_lncRNA	Novel_lncRNA	NC_018906.1	130682	131479	-	2	687	114
LNC_000962	XLOC_020460	intronic_lncRNA	Novel_lncRNA	NC_018906.1	10636	11186	-	3	402	133
LNC_000969	XLOC_020598	intronic_lncRNA	Novel_lncRNA	NC_018906.1	2655007	2655509	-	2	423	140
LNC_000968	XLOC_020594	intronic_lncRNA	Novel_lncRNA	NC_018906.1	2571787	2573453	-	4	587	176
LNC_002059	XLOC_037390	lincRNA	Novel_lncRNA	NW_004075478.1	5705	7690	-	2	1794	122
LNC_002058	XLOC_037387	lincRNA	Novel_lncRNA	NW_004075475.1	1	7829	-	3	5933	94
LNC_001728	XLOC_033932	lincRNA	Novel_lncRNA	NW_004072722.1	34	2446	-	2	2161	122
LNC_001729	XLOC_033934	lincRNA	Novel_lncRNA	NW_004072724.1	121	2152	-	3	1521	96
LNC_000819	XLOC_017888	lincRNA	Novel_lncRNA	NC_018904.1	3893480	3895740	+	2	332	80
LNC_000818	XLOC_017868	intronic_lncRNA	Novel_lncRNA	NC_018904.1	3621045	3622081	+	3	242	80
LNC_001432	XLOC_029375	intronic_lncRNA	Novel_lncRNA	NW_004071779.1	33771	34363	+	4	324	107
LNC_001433	XLOC_029376	intronic_lncRNA	Novel_lncRNA	NW_004071779.1	34965	36334	+	4	318	105
LNC_001434	XLOC_029377	intronic_lncRNA	Novel_lncRNA	NW_004071779.1	36473	39121	+	2	910	303
LNC_001435	XLOC_029383	lincRNA	Novel_lncRNA	NW_004071780.1	50142	50908	+	2	690	118
LNC_001436	XLOC_029389	lincRNA	Novel_lncRNA	NW_004071782.1	4812	7983	+	2	3128	144
LNC_001437	XLOC_029389	lincRNA	Novel_lncRNA	NW_004071782.1	4813	7983	+	2	3149	144
LNC_000811	XLOC_017726	intronic_lncRNA	Novel_lncRNA	NC_018903.1	12273970	12274580	-	2	540	131
LNC_000810	XLOC_017725	intronic_lncRNA	Novel_lncRNA	NC_018903.1	12271973	12272548	-	4	319	106
LNC_000813	XLOC_017744	lincRNA	Novel_lncRNA	NC_018904.1	204195	204827	+	2	331	106
LNC_000812	XLOC_017739	intronic_lncRNA	Novel_lncRNA	NC_018904.1	132723	133230	+	3	367	122
LNC_000815	XLOC_017825	lincRNA	Novel_lncRNA	NC_018904.1	2702805	2709394	+	2	6568	128
LNC_000814	XLOC_017746	intronic_lncRNA	Novel_lncRNA	NC_018904.1	214160	214436	+	2	210	70
LNC_000817	XLOC_017847	lincRNA	Novel_lncRNA	NC_018904.1	3051880	3053750	+	3	1651	106
LNC_000816	XLOC_017839	antisense_lncRNA	Novel_lncRNA	NC_018904.1	2868261	2871419	+	3	247	82
LNC_001720	XLOC_033876	lincRNA	Novel_lncRNA	NW_004072653.1	1307	2333	-	2	909	97
LNC_001721	XLOC_033883	lincRNA	Novel_lncRNA	NW_004072664.1	2528	2832	+	2	230	55
LNC_002185	XLOC_039009	lincRNA	Novel_lncRNA	NW_004077247.1	2958	3309	-	2	308	51
LNC_002184	XLOC_039009	lincRNA	Novel_lncRNA	NW_004077247.1	2958	3309	-	2	330	53
LNC_002187	XLOC_039012	lincRNA	Novel_lncRNA	NW_004077253.1	167	4332	-	3	825	123
LNC_002186	XLOC_039009	lincRNA	Novel_lncRNA	NW_004077247.1	2958	3309	-	2	330	53
LNC_002181	XLOC_038959	lincRNA	Novel_lncRNA	NW_004077208.1	65	1758	+	4	585	85
LNC_002180	XLOC_038959	lincRNA	Novel_lncRNA	NW_004077208.1	65	1758	+	5	525	85
LNC_002183	XLOC_038972	lincRNA	Novel_lncRNA	NW_004077218.1	1076	2010	+	2	755	106
LNC_002182	XLOC_038965	lincRNA	Novel_lncRNA	NW_004077209.1	3363	3750	-	2	360	71
LNC_002189	XLOC_039030	lincRNA	Novel_lncRNA	NW_004077260.1	3151	4300	-	2	214	62
LNC_002188	XLOC_039017	lincRNA	Novel_lncRNA	NW_004077256.1	95	699	+	2	340	56
LNC_001504	XLOC_030575	lincRNA	Novel_lncRNA	NW_004072153.1	21570	21953	-	2	289	93
LNC_001505	XLOC_030577	intronic_lncRNA	Novel_lncRNA	NW_004072154.1	5180	6248	+	2	481	90
LNC_001506	XLOC_030582	antisense_lncRNA	Novel_lncRNA	NW_004072156.1	3599	7587	+	2	3192	127
LNC_001507	XLOC_030610	lincRNA	Novel_lncRNA	NW_004072163.1	16023	17667	+	4	1395	129
LNC_001500	XLOC_030458	lincRNA	Novel_lncRNA	NW_004072129.1	3464	6150	+	3	351	102
LNC_001501	XLOC_030483	lincRNA	Novel_lncRNA	NW_004072132.1	23436	24046	+	3	439	146
LNC_001502	XLOC_030543	lincRNA	Novel_lncRNA	NW_004072144.1	3604	7992	+	2	3933	155
LNC_001503	XLOC_030553	lincRNA	Novel_lncRNA	NW_004072145.1	2692	5520	-	2	937	74
LNC_002237	XLOC_039637	antisense_lncRNA	Novel_lncRNA	NW_004077771.1	1374	3759	-	2	232	77
LNC_002236	XLOC_039633	antisense_lncRNA	Novel_lncRNA	NW_004077768.1	1005	1372	-	2	294	81
LNC_002235	XLOC_039621	antisense_lncRNA	Novel_lncRNA	NW_004077763.1	2410	9301	-	2	362	56
LNC_002234	XLOC_039600	lincRNA	Novel_lncRNA	NW_004077749.1	6664	7965	+	2	1222	118
LNC_001508	XLOC_030611	lincRNA	Novel_lncRNA	NW_004072163.1	8225	9233	+	3	427	122
LNC_001509	XLOC_030631	lincRNA	Novel_lncRNA	NW_004072189.1	1455	2876	+	8	889	253
LNC_002231	XLOC_039592	lincRNA	Novel_lncRNA	NW_004077745.1	6453	7599	+	2	313	67
LNC_002230	XLOC_039530	lincRNA	Novel_lncRNA	NW_004077701.1	5514	6093	+	2	472	156
LNC_002001	XLOC_036856	lincRNA	Novel_lncRNA	NW_004075096.1	3701	4097	+	2	309	70
LNC_000587	XLOC_012694	lincRNA	Novel_lncRNA	NC_018899.1	8630966	8631596	+	2	532	68
LNC_000586	XLOC_012655	antisense_lncRNA	Novel_lncRNA	NC_018899.1	7356972	7359997	+	2	1819	167
LNC_000585	XLOC_012655	antisense_lncRNA	Novel_lncRNA	NC_018899.1	7356464	7359997	+	2	1514	148
LNC_000584	XLOC_012611	intronic_lncRNA	Novel_lncRNA	NC_018899.1	6862709	6863058	+	2	277	92
LNC_000583	XLOC_012606	intronic_lncRNA	Novel_lncRNA	NC_018899.1	6753279	6753670	+	3	215	71
LNC_000582	XLOC_012591	antisense_lncRNA	Novel_lncRNA	NC_018899.1	6461427	6463818	+	3	337	89
LNC_000581	XLOC_012538	lincRNA	Novel_lncRNA	NC_018899.1	5586866	5589053	+	3	2007	176
LNC_000580	XLOC_012506	intronic_lncRNA	Novel_lncRNA	NC_018899.1	5049745	5050787	+	3	339	113
LNC_000589	XLOC_012768	intronic_lncRNA	Novel_lncRNA	NC_018899.1	987516	988097	-	2	207	69
LNC_000588	XLOC_012739	intronic_lncRNA	Novel_lncRNA	NC_018899.1	250836	252354	-	4	477	145
LNC_000741	XLOC_015926	intronic_lncRNA	Novel_lncRNA	NC_018902.1	15972105	15972984	+	3	285	95
LNC_000740	XLOC_015848	lincRNA	Novel_lncRNA	NC_018902.1	13862749	13872520	+	2	3775	161
LNC_000743	XLOC_015968	lincRNA	Novel_lncRNA	NC_018902.1	16475933	16483223	+	2	769	103
LNC_000742	XLOC_015927	intronic_lncRNA	Novel_lncRNA	NC_018902.1	16013913	16014582	+	2	239	79
LNC_000745	XLOC_016026	lincRNA	Novel_lncRNA	NC_018902.1	3284483	3285880	-	2	430	84
LNC_000744	XLOC_016003	lincRNA	Novel_lncRNA	NC_018902.1	2395432	2398627	-	2	3167	117
LNC_000747	XLOC_016028	lincRNA	Novel_lncRNA	NC_018902.1	3303514	3304456	-	2	849	127
LNC_000746	XLOC_016028	lincRNA	Novel_lncRNA	NC_018902.1	3298028	3304456	-	4	4431	142
LNC_000749	XLOC_016100	antisense_lncRNA	Novel_lncRNA	NC_018902.1	5900667	5948669	-	2	388	57
LNC_000748	XLOC_016095	lincRNA	Novel_lncRNA	NC_018902.1	5379669	5380407	-	2	465	117
LNC_001612	XLOC_032455	lincRNA	Novel_lncRNA	NW_004072426.1	216669	223020	-	2	6290	113
LNC_001613	XLOC_032475	intronic_lncRNA	Novel_lncRNA	NW_004072427.1	83844	84610	-	3	482	83
LNC_001614	XLOC_032480	intronic_lncRNA	Novel_lncRNA	NW_004072427.1	175804	176216	-	2	231	76
LNC_001615	XLOC_032509	antisense_lncRNA	Novel_lncRNA	NW_004072428.1	28082	28612	-	2	350	97
LNC_001616	XLOC_032547	intronic_lncRNA	Novel_lncRNA	NW_004072430.1	100135	100562	+	2	331	110
LNC_001617	XLOC_032551	lincRNA	Novel_lncRNA	NW_004072430.1	178724	179236	+	2	359	119
LNC_001768	XLOC_034407	lincRNA	Novel_lncRNA	NW_004072939.1	15272	17514	+	3	2029	80
LNC_001769	XLOC_034429	intronic_lncRNA	Novel_lncRNA	NW_004072949.1	5649	6098	-	2	230	76
LNC_001764	XLOC_034354	lincRNA	Novel_lncRNA	NW_004072910.1	11836	14130	+	5	1475	251
LNC_001765	XLOC_034367	lincRNA	Novel_lncRNA	NW_004072913.1	20	996	-	2	831	167
LNC_001766	XLOC_034378	lincRNA	Novel_lncRNA	NW_004072918.1	7704	14072	+	2	6285	145
LNC_001767	XLOC_034395	lincRNA	Novel_lncRNA	NW_004072932.1	4308	6542	-	2	1802	161
LNC_001760	XLOC_034327	lincRNA	Novel_lncRNA	NW_004072898.1	24	1103	-	2	646	82
LNC_001761	XLOC_034347	lincRNA	Novel_lncRNA	NW_004072906.1	1	1520	+	4	1344	117
LNC_001762	XLOC_034349	lincRNA	Novel_lncRNA	NW_004072906.1	17064	17845	+	3	715	86
LNC_001763	XLOC_034352	lincRNA	Novel_lncRNA	NW_004072909.1	15405	15986	-	2	479	118
LNC_000369	XLOC_008152	lincRNA	Novel_lncRNA	NC_018896.1	1062438	1065112	+	4	1860	95
LNC_000368	XLOC_008092	intronic_lncRNA	Novel_lncRNA	NC_018895.1	9147250	9147742	-	2	235	78
LNC_000367	XLOC_008085	lincRNA	Novel_lncRNA	NC_018895.1	9069937	9072716	-	4	1369	141
LNC_000366	XLOC_008081	lincRNA	Novel_lncRNA	NC_018895.1	8929538	8931443	-	2	1884	144
LNC_000365	XLOC_008080	lincRNA	Novel_lncRNA	NC_018895.1	8932435	8934753	-	2	2246	216
LNC_000364	XLOC_008080	lincRNA	Novel_lncRNA	NC_018895.1	8924385	8934760	-	2	1216	156
LNC_000363	XLOC_008079	lincRNA	Novel_lncRNA	NC_018895.1	8921593	8923624	-	2	1564	204
LNC_000362	XLOC_008060	intronic_lncRNA	Novel_lncRNA	NC_018895.1	8651876	8652407	-	2	454	98
LNC_000361	XLOC_008012	antisense_lncRNA	Novel_lncRNA	NC_018895.1	8096555	8099933	-	2	3332	138
LNC_000360	XLOC_007957	lincRNA	Novel_lncRNA	NC_018895.1	7206504	7207376	-	2	535	92
LNC_000569	XLOC_012239	lincRNA	Novel_lncRNA	NC_018898.1	13062011	13066499	-	2	277	92
LNC_000568	XLOC_012217	intronic_lncRNA	Novel_lncRNA	NC_018898.1	12850248	12850805	-	3	402	134
LNC_000561	XLOC_012075	intronic_lncRNA	Novel_lncRNA	NC_018898.1	10051879	10054966	-	3	495	145
LNC_000560	XLOC_012056	lincRNA	Novel_lncRNA	NC_018898.1	9448020	9449831	-	2	1786	157
LNC_000563	XLOC_012147	intronic_lncRNA	Novel_lncRNA	NC_018898.1	11768026	11769882	-	7	1346	331
LNC_000562	XLOC_012093	lincRNA	Novel_lncRNA	NC_018898.1	10515382	10529346	-	3	13783	200
LNC_000565	XLOC_012201	lincRNA	Novel_lncRNA	NC_018898.1	12694855	12696255	-	3	1275	254
LNC_000564	XLOC_012198	lincRNA	Novel_lncRNA	NC_018898.1	12661224	12664342	-	2	331	99
LNC_000567	XLOC_012207	antisense_lncRNA	Novel_lncRNA	NC_018898.1	12746671	12747615	-	2	832	120
LNC_000566	XLOC_012201	lincRNA	Novel_lncRNA	NC_018898.1	12694855	12696255	-	4	1231	238
LNC_002079	XLOC_037707	lincRNA	Novel_lncRNA	NW_004075791.1	3	2203	+	3	1769	119
LNC_001829	XLOC_035160	lincRNA	Novel_lncRNA	NW_004073684.1	128	2542	+	4	453	150
LNC_001828	XLOC_035160	lincRNA	Novel_lncRNA	NW_004073684.1	128	2542	+	5	564	187
LNC_001359	XLOC_028303	intronic_lncRNA	Novel_lncRNA	NW_004071296.1	1163	2246	+	3	392	122
LNC_001358	XLOC_028273	intronic_lncRNA	Novel_lncRNA	NW_004071291.1	54588	55684	+	6	446	148
LNC_001355	XLOC_028232	lincRNA	Novel_lncRNA	NW_004071284.1	476	5223	-	4	340	112
LNC_001354	XLOC_028183	lincRNA	Novel_lncRNA	NW_004071278.1	93112	96111	+	2	2868	118
LNC_001357	XLOC_028240	lincRNA	Novel_lncRNA	NW_004071285.1	39781	41244	+	2	870	101
LNC_001356	XLOC_028237	lincRNA	Novel_lncRNA	NW_004071284.1	89016	90300	-	3	485	159
LNC_001351	XLOC_028164	lincRNA	Novel_lncRNA	NW_004071276.1	34684	57615	-	4	22747	199
LNC_001350	XLOC_028162	lincRNA	Novel_lncRNA	NW_004071276.1	10798	27053	-	3	12958	163
LNC_001353	XLOC_028179	lincRNA	Novel_lncRNA	NW_004071277.1	110239	111244	-	2	886	110
LNC_001352	XLOC_028167	lincRNA	Novel_lncRNA	NW_004071276.1	61928	63894	-	2	1923	97
LNC_001199	XLOC_025839	intronic_lncRNA	Novel_lncRNA	NC_018911.1	2172603	2173680	+	3	205	68
LNC_001198	XLOC_025796	lincRNA	Novel_lncRNA	NC_018911.1	1420590	1424427	+	2	446	98
LNC_001197	XLOC_025757	intronic_lncRNA	Novel_lncRNA	NC_018911.1	495723	496885	+	6	724	241
LNC_001196	XLOC_025737	intronic_lncRNA	Novel_lncRNA	NC_018911.1	116575	117113	+	3	324	108
LNC_001195	XLOC_025707	lincRNA	Novel_lncRNA	NC_018910.1	14277752	14282828	-	3	698	125
LNC_001194	XLOC_025707	lincRNA	Novel_lncRNA	NC_018910.1	14275725	14282772	-	4	1425	107
LNC_001193	XLOC_025627	lincRNA	Novel_lncRNA	NC_018910.1	12376836	12380230	-	5	499	166
LNC_001192	XLOC_025604	lincRNA	Novel_lncRNA	NC_018910.1	11813999	11816610	-	2	2590	145
LNC_001191	XLOC_025580	antisense_lncRNA	Novel_lncRNA	NC_018910.1	11346233	11346989	-	2	637	98
LNC_001190	XLOC_025544	intronic_lncRNA	Novel_lncRNA	NC_018910.1	10274349	10280476	-	5	5823	216
LNC_001821	XLOC_035092	antisense_lncRNA	Novel_lncRNA	NW_004073579.1	882	2219	+	2	303	101
LNC_001820	XLOC_035085	lincRNA	Novel_lncRNA	NW_004073569.1	1269	2389	-	2	504	86
LNC_000178	XLOC_003974	lincRNA	Novel_lncRNA	NC_018892.1	813644	817952	-	2	4241	191
LNC_000179	XLOC_003981	antisense_lncRNA	Novel_lncRNA	NC_018892.1	942222	945640	-	2	2350	182
LNC_000176	XLOC_003935	lincRNA	Novel_lncRNA	NC_018892.1	171261	174666	-	2	3199	131
LNC_000177	XLOC_003970	lincRNA	Novel_lncRNA	NC_018892.1	797935	802302	-	2	4296	185
LNC_000174	XLOC_003922	intronic_lncRNA	Novel_lncRNA	NC_018892.1	12906577	12908681	+	2	215	71
LNC_000175	XLOC_003925	antisense_lncRNA	Novel_lncRNA	NC_018892.1	12985346	12985899	+	2	471	136
LNC_000172	XLOC_003839	antisense_lncRNA	Novel_lncRNA	NC_018892.1	11437344	11438410	+	2	670	112
LNC_000173	XLOC_003844	lincRNA	Novel_lncRNA	NC_018892.1	11459525	11460508	+	3	804	133
LNC_000170	XLOC_003816	lincRNA	Novel_lncRNA	NC_018892.1	11049832	11052609	+	2	538	93
LNC_000171	XLOC_003829	intronic_lncRNA	Novel_lncRNA	NC_018892.1	11294855	11295306	+	3	283	93
LNC_001997	XLOC_036820	lincRNA	Novel_lncRNA	NW_004075069.1	287	8710	+	2	939	49
LNC_001996	XLOC_036805	lincRNA	Novel_lncRNA	NW_004075058.1	5649	6270	-	2	586	155
LNC_001995	XLOC_036799	lincRNA	Novel_lncRNA	NW_004075053.1	1	693	+	2	633	133
LNC_001994	XLOC_036790	antisense_lncRNA	Novel_lncRNA	NW_004075041.1	7321	8539	+	2	267	88
LNC_001993	XLOC_036760	lincRNA	Novel_lncRNA	NW_004075022.1	6	1033	+	2	972	74
LNC_001992	XLOC_036749	lincRNA	Novel_lncRNA	NW_004075004.1	1444	2081	-	2	461	153
LNC_001991	XLOC_036747	lincRNA	Novel_lncRNA	NW_004075003.1	348	1095	+	2	649	176
LNC_001990	XLOC_036734	lincRNA	Novel_lncRNA	NW_004074985.1	1523	2172	-	2	499	156
LNC_001999	XLOC_036837	lincRNA	Novel_lncRNA	NW_004075081.1	19	931	-	2	388	94
LNC_001998	XLOC_036824	intronic_lncRNA	Novel_lncRNA	NW_004075074.1	4375	4801	+	2	349	111
LNC_001283	XLOC_027326	lincRNA	Novel_lncRNA	NW_004071208.1	3276	5256	+	2	1738	160
LNC_001282	XLOC_027302	intronic_lncRNA	Novel_lncRNA	NW_004071205.1	112982	115221	-	4	735	244
LNC_001281	XLOC_027297	lincRNA	Novel_lncRNA	NW_004071205.1	38651	39408	+	2	706	100
LNC_001280	XLOC_027250	lincRNA	Novel_lncRNA	NW_004071201.1	91710	101593	-	3	426	82
LNC_001287	XLOC_027461	antisense_lncRNA	Novel_lncRNA	NW_004071215.1	23706	25983	+	5	1988	141
LNC_001286	XLOC_027451	intronic_lncRNA	Novel_lncRNA	NW_004071214.1	118877	122594	+	2	3349	141
LNC_001285	XLOC_027416	intronic_lncRNA	Novel_lncRNA	NW_004071212.1	25234	30307	-	6	469	116
LNC_001284	XLOC_027330	lincRNA	Novel_lncRNA	NW_004071208.1	31590	32500	+	3	432	113
LNC_001289	XLOC_027471	lincRNA	Novel_lncRNA	NW_004071215.1	111691	112327	+	2	483	98
LNC_001288	XLOC_027468	intronic_lncRNA	Novel_lncRNA	NW_004071215.1	93690	94230	+	3	322	106
LNC_001979	XLOC_036672	lincRNA	Novel_lncRNA	NW_004074896.1	1	2241	+	2	1915	177
LNC_001978	XLOC_036660	lincRNA	Novel_lncRNA	NW_004074870.1	1	2325	-	3	2238	144
LNC_001971	XLOC_036650	lincRNA	Novel_lncRNA	NW_004074857.1	1	740	-	3	573	71
LNC_001970	XLOC_036650	lincRNA	Novel_lncRNA	NW_004074857.1	1	735	-	2	660	102
LNC_001973	XLOC_036650	lincRNA	Novel_lncRNA	NW_004074857.1	1	740	-	2	642	94
LNC_001972	XLOC_036650	lincRNA	Novel_lncRNA	NW_004074857.1	1	740	-	2	677	106
LNC_001975	XLOC_036653	lincRNA	Novel_lncRNA	NW_004074858.1	1	926	+	2	894	192
LNC_001974	XLOC_036653	lincRNA	Novel_lncRNA	NW_004074858.1	1	926	+	2	906	196
LNC_001977	XLOC_036655	lincRNA	Novel_lncRNA	NW_004074861.1	1	2167	-	2	1175	91
LNC_001976	XLOC_036653	lincRNA	Novel_lncRNA	NW_004074858.1	2	926	+	3	869	215
LNC_000521	XLOC_011375	lincRNA	Novel_lncRNA	NC_018898.1	10412445	10425977	+	4	1887	172
LNC_000520	XLOC_011375	lincRNA	Novel_lncRNA	NC_018898.1	10411506	10425977	+	4	1305	117
LNC_000002	XLOC_000024	antisense_lncRNA	Novel_lncRNA	NC_018890.1	557237	560466	+	2	2337	155
LNC_000003	XLOC_000064	intronic_lncRNA	Novel_lncRNA	NC_018890.1	1384611	1387464	+	2	434	80
LNC_000001	XLOC_000009	lincRNA	Novel_lncRNA	NC_018890.1	276260	277345	+	2	1064	132
LNC_000006	XLOC_000117	antisense_lncRNA	Novel_lncRNA	NC_018890.1	2172703	2174584	+	2	1089	189
LNC_000007	XLOC_000118	antisense_lncRNA	Novel_lncRNA	NC_018890.1	2202983	2204230	+	2	260	86
LNC_000004	XLOC_000077	lincRNA	Novel_lncRNA	NC_018890.1	1555911	1558404	+	2	2469	109
LNC_000005	XLOC_000115	intronic_lncRNA	Novel_lncRNA	NC_018890.1	2080448	2081881	+	3	246	81
LNC_000008	XLOC_000167	intronic_lncRNA	Novel_lncRNA	NC_018890.1	3550271	3550575	+	2	212	70
LNC_000009	XLOC_000174	lincRNA	Novel_lncRNA	NC_018890.1	3820756	3830285	+	2	8399	144
LNC_000529	XLOC_011472	intronic_lncRNA	Novel_lncRNA	NC_018898.1	12259358	12262379	+	3	1610	151
LNC_001031	XLOC_021846	lincRNA	Novel_lncRNA	NC_018908.1	1699908	1701257	+	2	1266	292
LNC_001427	XLOC_029284	lincRNA	Novel_lncRNA	NW_004071763.1	40661	41650	+	2	962	94
LNC_001426	XLOC_029276	intronic_lncRNA	Novel_lncRNA	NW_004071761.1	6094	9338	+	6	465	149
LNC_001425	XLOC_029262	lincRNA	Novel_lncRNA	NW_004071757.1	6112	6807	-	2	579	85
LNC_001424	XLOC_029261	lincRNA	Novel_lncRNA	NW_004071757.1	3025	9269	-	3	369	117
LNC_000828	XLOC_018215	lincRNA	Novel_lncRNA	NC_018904.1	10133654	10136542	+	2	2320	136
LNC_000829	XLOC_018241	lincRNA	Novel_lncRNA	NC_018904.1	10437704	10439550	+	2	773	75
LNC_001421	XLOC_029203	lincRNA	Novel_lncRNA	NW_004071718.1	648	2402	+	2	640	139
LNC_001420	XLOC_029173	lincRNA	Novel_lncRNA	NW_004071678.1	3007	3436	+	2	326	108
LNC_000824	XLOC_018100	lincRNA	Novel_lncRNA	NC_018904.1	8275632	8280280	+	2	265	64
LNC_000825	XLOC_018176	lincRNA	Novel_lncRNA	NC_018904.1	9588856	9602808	+	2	5253	156
LNC_000826	XLOC_018198	intronic_lncRNA	Novel_lncRNA	NC_018904.1	9858900	9859189	+	2	215	71
LNC_000827	XLOC_018204	lincRNA	Novel_lncRNA	NC_018904.1	9939675	9940775	+	2	982	91
LNC_000820	XLOC_017898	lincRNA	Novel_lncRNA	NC_018904.1	4041338	4045438	+	3	3987	103
LNC_000821	XLOC_017976	lincRNA	Novel_lncRNA	NC_018904.1	5815622	5816426	+	2	785	74
LNC_000822	XLOC_018051	lincRNA	Novel_lncRNA	NC_018904.1	7108883	7109262	+	2	306	68
LNC_000823	XLOC_018076	intronic_lncRNA	Novel_lncRNA	NC_018904.1	7493088	7494249	+	3	293	97
LNC_000958	XLOC_020301	lincRNA	Novel_lncRNA	NC_018906.1	8542201	8576363	+	2	1564	79
LNC_000959	XLOC_020336	antisense_lncRNA	Novel_lncRNA	NC_018906.1	9271863	9278236	+	3	1384	124
LNC_000950	XLOC_020110	lincRNA	Novel_lncRNA	NC_018906.1	4675682	4676118	+	3	305	101
LNC_000951	XLOC_020135	lincRNA	Novel_lncRNA	NC_018906.1	4942464	4948927	+	2	644	164
LNC_000952	XLOC_020182	lincRNA	Novel_lncRNA	NC_018906.1	5846592	5847675	+	2	1003	117
LNC_000953	XLOC_020210	antisense_lncRNA	Novel_lncRNA	NC_018906.1	6496827	6498001	+	2	765	137
LNC_000954	XLOC_020210	antisense_lncRNA	Novel_lncRNA	NC_018906.1	6496830	6498001	+	2	743	137
LNC_000955	XLOC_020218	intronic_lncRNA	Novel_lncRNA	NC_018906.1	6647159	6648045	+	2	482	159
LNC_000956	XLOC_020236	intronic_lncRNA	Novel_lncRNA	NC_018906.1	6932633	6933253	+	2	257	85
LNC_000957	XLOC_020238	lincRNA	Novel_lncRNA	NC_018906.1	6977527	6978391	+	3	360	71
LNC_001519	XLOC_030674	lincRNA	Novel_lncRNA	NW_004072248.1	11	2777	+	4	1579	128
LNC_001518	XLOC_030671	lincRNA	Novel_lncRNA	NW_004072243.1	23	2929	-	4	2554	117
LNC_001513	XLOC_030645	lincRNA	Novel_lncRNA	NW_004072202.1	4	1847	+	4	1570	113
LNC_001512	XLOC_030645	lincRNA	Novel_lncRNA	NW_004072202.1	4	1847	+	5	572	114
LNC_001511	XLOC_030645	lincRNA	Novel_lncRNA	NW_004072202.1	4	1847	+	5	569	113
LNC_001510	XLOC_030637	lincRNA	Novel_lncRNA	NW_004072193.1	1	1009	+	2	953	107
LNC_001517	XLOC_030671	lincRNA	Novel_lncRNA	NW_004072243.1	23	2824	-	4	2326	115
LNC_001516	XLOC_030669	lincRNA	Novel_lncRNA	NW_004072236.1	1998	2851	+	2	552	117
LNC_001515	XLOC_030661	lincRNA	Novel_lncRNA	NW_004072223.1	1	1157	+	2	1127	150
LNC_001514	XLOC_030658	lincRNA	Novel_lncRNA	NW_004072218.1	1252	2553	-	2	1050	125
LNC_002088	XLOC_037873	lincRNA	Novel_lncRNA	NW_004075961.1	5057	6569	+	2	1489	109
LNC_002089	XLOC_037898	lincRNA	Novel_lncRNA	NW_004075984.1	4988	5613	+	2	594	85
LNC_002084	XLOC_037784	lincRNA	Novel_lncRNA	NW_004075877.1	3448	4698	-	2	1151	73
LNC_002085	XLOC_037833	lincRNA	Novel_lncRNA	NW_004075930.1	268	878	-	2	565	187
LNC_002086	XLOC_037853	lincRNA	Novel_lncRNA	NW_004075948.1	491	1504	-	2	823	104
LNC_002087	XLOC_037870	lincRNA	Novel_lncRNA	NW_004075960.1	5565	6119	+	2	480	115
LNC_002080	XLOC_037708	lincRNA	Novel_lncRNA	NW_004075791.1	4649	5389	-	3	487	162
LNC_002081	XLOC_037720	lincRNA	Novel_lncRNA	NW_004075803.1	2077	3831	+	2	1117	151
LNC_002082	XLOC_037745	lincRNA	Novel_lncRNA	NW_004075832.1	5940	6768	-	2	620	163
LNC_002083	XLOC_037775	lincRNA	Novel_lncRNA	NW_004075868.1	254	2278	-	2	1966	87
LNC_001902	XLOC_035972	lincRNA	Novel_lncRNA	NW_004074233.1	2084	7512	+	3	811	47
LNC_000774	XLOC_016725	antisense_lncRNA	Novel_lncRNA	NC_018903.1	2295904	2306115	+	2	8300	178
LNC_000775	XLOC_016735	antisense_lncRNA	Novel_lncRNA	NC_018903.1	2834378	2835501	+	2	416	138
LNC_000776	XLOC_016741	intronic_lncRNA	Novel_lncRNA	NC_018903.1	2858070	2862278	+	8	1250	379
LNC_000777	XLOC_016744	lincRNA	Novel_lncRNA	NC_018903.1	2892403	2893072	+	2	303	84
LNC_000770	XLOC_016536	intronic_lncRNA	Novel_lncRNA	NC_018902.1	15305070	15308332	-	6	718	213
LNC_000771	XLOC_016560	intronic_lncRNA	Novel_lncRNA	NC_018902.1	16117253	16118167	-	2	210	70
LNC_000772	XLOC_016633	intronic_lncRNA	Novel_lncRNA	NC_018903.1	811954	814296	+	6	545	138
LNC_000773	XLOC_016695	antisense_lncRNA	Novel_lncRNA	NC_018903.1	1775911	1778653	+	2	2679	160
LNC_001607	XLOC_032363	intronic_lncRNA	Novel_lncRNA	NW_004072421.1	204080	208807	-	2	248	82
LNC_001606	XLOC_032361	lincRNA	Novel_lncRNA	NW_004072421.1	175248	175725	-	2	401	111
LNC_001605	XLOC_032359	lincRNA	Novel_lncRNA	NW_004072421.1	170886	172424	-	2	1359	126
LNC_001604	XLOC_032327	intronic_lncRNA	Novel_lncRNA	NW_004072420.1	231687	232080	+	2	305	77
LNC_000778	XLOC_016752	intronic_lncRNA	Novel_lncRNA	NC_018903.1	2968999	2970399	+	3	216	71
LNC_000779	XLOC_016756	intronic_lncRNA	Novel_lncRNA	NC_018903.1	3015300	3015688	+	3	221	73
LNC_001601	XLOC_032211	intronic_lncRNA	Novel_lncRNA	NW_004072416.1	223366	223780	+	3	272	90
LNC_001600	XLOC_032193	antisense_lncRNA	Novel_lncRNA	NW_004072415.1	228945	229902	-	3	678	116
LNC_000488	XLOC_010605	intronic_lncRNA	Novel_lncRNA	NC_018897.1	11172449	11182927	-	4	257	85
LNC_000489	XLOC_010612	intronic_lncRNA	Novel_lncRNA	NC_018897.1	11295798	11298600	-	7	853	284
LNC_000486	XLOC_010560	intronic_lncRNA	Novel_lncRNA	NC_018897.1	10224443	10225019	-	3	383	124
LNC_000487	XLOC_010571	lincRNA	Novel_lncRNA	NC_018897.1	10359345	10359762	-	2	322	100
LNC_000484	XLOC_010526	lincRNA	Novel_lncRNA	NC_018897.1	9149014	9149461	-	2	329	50
LNC_000485	XLOC_010529	antisense_lncRNA	Novel_lncRNA	NC_018897.1	9172053	9174814	-	2	1106	109
LNC_000482	XLOC_010474	lincRNA	Novel_lncRNA	NC_018897.1	8402986	8403823	-	2	275	60
LNC_000483	XLOC_010500	intronic_lncRNA	Novel_lncRNA	NC_018897.1	8881585	8881941	-	3	215	71
LNC_000480	XLOC_010426	antisense_lncRNA	Novel_lncRNA	NC_018897.1	7329344	7333403	-	2	375	83
LNC_000481	XLOC_010453	lincRNA	Novel_lncRNA	NC_018897.1	8023364	8023627	-	2	244	81
LNC_001773	XLOC_034469	lincRNA	Novel_lncRNA	NW_004072969.1	15763	16567	-	3	580	146
LNC_001772	XLOC_034461	lincRNA	Novel_lncRNA	NW_004072966.1	205	3614	+	2	314	70
LNC_001771	XLOC_034459	lincRNA	Novel_lncRNA	NW_004072964.1	12601	13540	+	2	856	99
LNC_001770	XLOC_034440	antisense_lncRNA	Novel_lncRNA	NW_004072956.1	84	5217	+	3	4735	153
LNC_001777	XLOC_034594	lincRNA	Novel_lncRNA	NW_004073027.1	4964	6163	+	4	555	184
LNC_001776	XLOC_034564	lincRNA	Novel_lncRNA	NW_004073006.1	1665	2215	+	2	433	54
LNC_001775	XLOC_034524	antisense_lncRNA	Novel_lncRNA	NW_004072985.1	1	3998	+	2	3944	545
LNC_001774	XLOC_034502	antisense_lncRNA	Novel_lncRNA	NW_004072977.1	15476	16287	+	4	508	113
LNC_001779	XLOC_034609	lincRNA	Novel_lncRNA	NW_004073042.1	4862	5999	-	2	1106	109
LNC_001778	XLOC_034602	lincRNA	Novel_lncRNA	NW_004073032.1	4725	5469	+	2	721	240
LNC_000392	XLOC_008636	intronic_lncRNA	Novel_lncRNA	NC_018896.1	11463942	11474834	+	5	1016	129
LNC_000393	XLOC_008638	antisense_lncRNA	Novel_lncRNA	NC_018896.1	11488673	11491814	+	5	2480	230
LNC_000390	XLOC_008634	antisense_lncRNA	Novel_lncRNA	NC_018896.1	11447157	11447951	+	2	685	104
LNC_000391	XLOC_008635	antisense_lncRNA	Novel_lncRNA	NC_018896.1	11456014	11456862	+	2	650	93
LNC_000396	XLOC_008735	lincRNA	Novel_lncRNA	NC_018896.1	12878191	12879079	+	2	645	100
LNC_000397	XLOC_008771	lincRNA	Novel_lncRNA	NC_018896.1	13269185	13274620	+	3	2306	165
LNC_000394	XLOC_008678	intronic_lncRNA	Novel_lncRNA	NC_018896.1	12149110	12150003	+	3	341	113
LNC_000395	XLOC_008680	intronic_lncRNA	Novel_lncRNA	NC_018896.1	12153700	12154172	+	3	291	97
LNC_000398	XLOC_008796	intronic_lncRNA	Novel_lncRNA	NC_018896.1	13549017	13550180	+	2	337	112
LNC_000399	XLOC_008802	intronic_lncRNA	Novel_lncRNA	NC_018896.1	13596599	13597387	+	4	479	152
LNC_000558	XLOC_011994	antisense_lncRNA	Novel_lncRNA	NC_018898.1	7969058	7973201	-	3	3329	207
LNC_000559	XLOC_011994	intronic_lncRNA	Novel_lncRNA	NC_018898.1	7969058	7973787	-	3	3836	207
LNC_000554	XLOC_011927	antisense_lncRNA	Novel_lncRNA	NC_018898.1	6343423	6346492	-	2	2947	161
LNC_000555	XLOC_011945	lincRNA	Novel_lncRNA	NC_018898.1	6806366	6809306	-	2	811	94
LNC_000556	XLOC_011958	antisense_lncRNA	Novel_lncRNA	NC_018898.1	7122915	7125483	-	4	705	113
LNC_000557	XLOC_011992	antisense_lncRNA	Novel_lncRNA	NC_018898.1	7890690	7891625	-	2	493	90
LNC_000550	XLOC_011885	lincRNA	Novel_lncRNA	NC_018898.1	5588707	5589204	-	2	409	98
LNC_000551	XLOC_011891	intronic_lncRNA	Novel_lncRNA	NC_018898.1	5663729	5664159	-	3	214	71
LNC_000552	XLOC_011914	antisense_lncRNA	Novel_lncRNA	NC_018898.1	5994369	5995980	-	2	403	133
LNC_000553	XLOC_011927	antisense_lncRNA	Novel_lncRNA	NC_018898.1	6343423	6346471	-	2	2607	161
LNC_002057	XLOC_037374	lincRNA	Novel_lncRNA	NW_004075463.1	4219	5430	+	2	308	79
LNC_002056	XLOC_037370	lincRNA	Novel_lncRNA	NW_004075453.1	7701	8069	+	2	279	69
LNC_002055	XLOC_037325	antisense_lncRNA	Novel_lncRNA	NW_004075420.1	1896	3505	+	2	1530	144
LNC_001360	XLOC_028306	intronic_lncRNA	Novel_lncRNA	NW_004071296.1	31608	32856	+	5	443	147
LNC_001361	XLOC_028327	intronic_lncRNA	Novel_lncRNA	NW_004071298.1	44006	44611	+	3	234	77
LNC_001362	XLOC_028335	intronic_lncRNA	Novel_lncRNA	NW_004071298.1	16266	18388	-	2	2011	215
LNC_001363	XLOC_028336	intronic_lncRNA	Novel_lncRNA	NW_004071298.1	21816	22112	-	2	225	75
LNC_001364	XLOC_028341	intronic_lncRNA	Novel_lncRNA	NW_004071299.1	8280	9004	+	3	272	90
LNC_001365	XLOC_028363	lincRNA	Novel_lncRNA	NW_004071302.1	64405	65034	+	2	454	107
LNC_001366	XLOC_028366	lincRNA	Novel_lncRNA	NW_004071302.1	59835	68673	-	2	322	107
LNC_001367	XLOC_028367	lincRNA	Novel_lncRNA	NW_004071302.1	61975	65026	-	2	2876	105
LNC_001368	XLOC_028404	lincRNA	Novel_lncRNA	NW_004071307.1	30816	35889	-	2	1734	137
LNC_001369	XLOC_028447	lincRNA	Novel_lncRNA	NW_004071312.1	34989	39336	+	3	4244	159
LNC_002052	XLOC_037297	lincRNA	Novel_lncRNA	NW_004075401.1	9	960	-	2	928	137
LNC_001162	XLOC_024939	lincRNA	Novel_lncRNA	NC_018910.1	11338991	11340523	+	2	1019	100
LNC_001163	XLOC_024943	intronic_lncRNA	Novel_lncRNA	NC_018910.1	11484301	11485097	+	2	234	78
LNC_001160	XLOC_024868	intronic_lncRNA	Novel_lncRNA	NC_018910.1	9846006	9846388	+	3	205	68
LNC_001161	XLOC_024884	antisense_lncRNA	Novel_lncRNA	NC_018910.1	10046706	10047186	+	2	230	76
LNC_001166	XLOC_025001	intronic_lncRNA	Novel_lncRNA	NC_018910.1	12494162	12495250	+	7	545	181
LNC_001167	XLOC_025031	antisense_lncRNA	Novel_lncRNA	NC_018910.1	13093156	13094474	+	2	1299	129
LNC_001164	XLOC_024963	lincRNA	Novel_lncRNA	NC_018910.1	11792707	11798683	+	2	2864	89
LNC_001165	XLOC_024985	intronic_lncRNA	Novel_lncRNA	NC_018910.1	12265442	12267054	+	3	329	101
LNC_001168	XLOC_025061	antisense_lncRNA	Novel_lncRNA	NC_018910.1	13977895	13980638	+	2	999	108
LNC_001169	XLOC_025089	lincRNA	Novel_lncRNA	NC_018910.1	305902	309668	-	4	2574	155
LNC_000169	XLOC_003801	intronic_lncRNA	Novel_lncRNA	NC_018892.1	10694390	10704309	+	8	1096	231
LNC_000168	XLOC_003795	intronic_lncRNA	Novel_lncRNA	NC_018892.1	10603539	10603879	+	2	245	81
LNC_000165	XLOC_003738	antisense_lncRNA	Novel_lncRNA	NC_018892.1	9264976	9267569	+	2	1420	111
LNC_000164	XLOC_003708	intronic_lncRNA	Novel_lncRNA	NC_018892.1	8434221	8440650	+	3	270	80
LNC_000167	XLOC_003764	intronic_lncRNA	Novel_lncRNA	NC_018892.1	9581872	9582377	+	2	428	86
LNC_000166	XLOC_003752	intronic_lncRNA	Novel_lncRNA	NC_018892.1	9405350	9408635	+	2	224	74
LNC_000161	XLOC_003667	intronic_lncRNA	Novel_lncRNA	NC_018892.1	8022483	8024269	+	3	308	102
LNC_000160	XLOC_003666	intronic_lncRNA	Novel_lncRNA	NC_018892.1	8020650	8021223	+	3	360	120
LNC_000163	XLOC_003707	intronic_lncRNA	Novel_lncRNA	NC_018892.1	8433300	8433645	+	2	259	86
LNC_000162	XLOC_003671	lincRNA	Novel_lncRNA	NC_018892.1	8166381	8166924	+	2	461	75
LNC_001948	XLOC_036402	lincRNA	Novel_lncRNA	NW_004074585.1	3299	10894	+	2	831	116
LNC_001949	XLOC_036416	lincRNA	Novel_lncRNA	NW_004074596.1	111	2274	+	3	775	182
LNC_001944	XLOC_036394	lincRNA	Novel_lncRNA	NW_004074580.1	4013	4511	-	3	346	81
LNC_001945	XLOC_036402	lincRNA	Novel_lncRNA	NW_004074585.1	3286	6333	+	3	2372	201
LNC_001946	XLOC_036402	lincRNA	Novel_lncRNA	NW_004074585.1	3286	10894	+	3	813	116
LNC_001947	XLOC_036402	lincRNA	Novel_lncRNA	NW_004074585.1	3299	6333	+	3	2939	201
LNC_001940	XLOC_036338	lincRNA	Novel_lncRNA	NW_004074550.1	3796	5243	+	3	709	99
LNC_001941	XLOC_036338	lincRNA	Novel_lncRNA	NW_004074550.1	3796	5243	+	3	697	95
LNC_001942	XLOC_036359	antisense_lncRNA	Novel_lncRNA	NW_004074560.1	4350	4759	+	2	269	59
LNC_001943	XLOC_036365	lincRNA	Novel_lncRNA	NW_004074561.1	6773	7580	+	2	748	73
LNC_000011	XLOC_000237	antisense_lncRNA	Novel_lncRNA	NC_018890.1	5466788	5471171	+	3	2822	200
LNC_000010	XLOC_000188	antisense_lncRNA	Novel_lncRNA	NC_018890.1	4071389	4072847	+	3	701	120
LNC_000013	XLOC_000260	lincRNA	Novel_lncRNA	NC_018890.1	5981159	5985246	+	2	2309	113
LNC_000012	XLOC_000241	antisense_lncRNA	Novel_lncRNA	NC_018890.1	5560259	5564350	+	2	803	113
LNC_000015	XLOC_000352	intronic_lncRNA	Novel_lncRNA	NC_018890.1	7396361	7396709	+	2	230	76
LNC_000014	XLOC_000307	antisense_lncRNA	Novel_lncRNA	NC_018890.1	6662859	6665202	+	2	711	117
LNC_000017	XLOC_000357	lincRNA	Novel_lncRNA	NC_018890.1	7559959	7567177	+	2	6315	128
LNC_000016	XLOC_000353	intronic_lncRNA	Novel_lncRNA	NC_018890.1	7403602	7406923	+	2	488	129
LNC_000019	XLOC_000477	intronic_lncRNA	Novel_lncRNA	NC_018890.1	9230149	9231042	+	4	616	205
LNC_000018	XLOC_000452	lincRNA	Novel_lncRNA	NC_018890.1	8986314	8988000	+	5	1165	116
LNC_001388	XLOC_028771	lincRNA	Novel_lncRNA	NW_004071349.1	9151	10366	-	2	1075	112
LNC_001389	XLOC_028794	lincRNA	Novel_lncRNA	NW_004071354.1	42717	45803	+	3	2974	182
LNC_001382	XLOC_028669	antisense_lncRNA	Novel_lncRNA	NW_004071340.1	21888	22706	-	2	515	170
LNC_001383	XLOC_028683	intronic_lncRNA	Novel_lncRNA	NW_004071342.1	17564	27738	+	6	1049	244
LNC_001380	XLOC_028659	antisense_lncRNA	Novel_lncRNA	NW_004071338.1	57876	60624	-	3	655	100
LNC_001381	XLOC_028659	antisense_lncRNA	Novel_lncRNA	NW_004071338.1	59082	60624	-	2	1294	96
LNC_001386	XLOC_028719	lincRNA	Novel_lncRNA	NW_004071345.1	73	2316	-	3	361	109
LNC_001387	XLOC_028719	lincRNA	Novel_lncRNA	NW_004071345.1	73	2316	-	3	358	108
LNC_001384	XLOC_028694	lincRNA	Novel_lncRNA	NW_004071343.1	33860	35454	+	2	310	100
LNC_001385	XLOC_028697	lincRNA	Novel_lncRNA	NW_004071343.1	2833	4745	-	2	1502	103
LNC_001961	XLOC_036580	lincRNA	Novel_lncRNA	NW_004074803.1	275	620	+	2	326	84
LNC_000833	XLOC_018284	antisense_lncRNA	Novel_lncRNA	NC_018904.1	10913487	10914772	+	2	1266	174
LNC_000832	XLOC_018256	intronic_lncRNA	Novel_lncRNA	NC_018904.1	10695679	10696058	+	3	229	76
LNC_000831	XLOC_018253	intronic_lncRNA	Novel_lncRNA	NC_018904.1	10587007	10587386	+	3	214	71
LNC_000830	XLOC_018243	antisense_lncRNA	Novel_lncRNA	NC_018904.1	10444156	10444813	+	2	590	99
LNC_000837	XLOC_018370	antisense_lncRNA	Novel_lncRNA	NC_018904.1	1035493	1039166	-	2	3578	250
LNC_000836	XLOC_018334	intronic_lncRNA	Novel_lncRNA	NC_018904.1	121704	129262	-	7	1114	329
LNC_000835	XLOC_018324	antisense_lncRNA	Novel_lncRNA	NC_018904.1	11483136	11485186	+	3	1984	169
LNC_000834	XLOC_018314	antisense_lncRNA	Novel_lncRNA	NC_018904.1	11331200	11331606	+	2	294	67
LNC_000839	XLOC_018434	intronic_lncRNA	Novel_lncRNA	NC_018904.1	2673974	2676678	-	3	220	73
LNC_000838	XLOC_018370	antisense_lncRNA	Novel_lncRNA	NC_018904.1	1035493	1039263	-	2	3678	250
LNC_000949	XLOC_020095	antisense_lncRNA	Novel_lncRNA	NC_018906.1	4468128	4469068	+	2	275	62
LNC_000948	XLOC_020083	intronic_lncRNA	Novel_lncRNA	NC_018906.1	4290324	4290812	+	3	292	97
LNC_000947	XLOC_020074	lincRNA	Novel_lncRNA	NC_018906.1	4121024	4122419	+	3	1213	106
LNC_000946	XLOC_020074	lincRNA	Novel_lncRNA	NC_018906.1	4121024	4122419	+	4	637	106
LNC_000945	XLOC_020034	intronic_lncRNA	Novel_lncRNA	NC_018906.1	3436217	3437726	+	3	1285	114
LNC_000944	XLOC_020026	intronic_lncRNA	Novel_lncRNA	NC_018906.1	3321276	3321742	+	3	235	78
LNC_000943	XLOC_020025	antisense_lncRNA	Novel_lncRNA	NC_018906.1	3262443	3269934	+	2	219	64
LNC_000942	XLOC_020011	intronic_lncRNA	Novel_lncRNA	NC_018906.1	2968483	2968798	+	2	214	71
LNC_000941	XLOC_019967	antisense_lncRNA	Novel_lncRNA	NC_018906.1	2353163	2353454	+	2	237	48
LNC_000940	XLOC_019957	lincRNA	Novel_lncRNA	NC_018906.1	2277815	2279452	+	2	1289	127
LNC_001568	XLOC_031585	antisense_lncRNA	Novel_lncRNA	NW_004072394.1	158841	167523	+	4	755	187
LNC_001569	XLOC_031611	intronic_lncRNA	Novel_lncRNA	NW_004072394.1	153875	154331	-	2	369	122
LNC_001566	XLOC_031543	intronic_lncRNA	Novel_lncRNA	NW_004072392.1	208605	209029	+	2	332	66
LNC_001567	XLOC_031553	lincRNA	Novel_lncRNA	NW_004072392.1	8272	8916	-	2	617	117
LNC_001564	XLOC_031490	intronic_lncRNA	Novel_lncRNA	NW_004072390.1	77530	78833	-	3	231	76
LNC_001565	XLOC_031531	antisense_lncRNA	Novel_lncRNA	NW_004072391.1	234015	235489	-	2	389	129
LNC_001562	XLOC_031437	intronic_lncRNA	Novel_lncRNA	NW_004072389.1	195324	196208	-	3	296	84
LNC_001563	XLOC_031487	antisense_lncRNA	Novel_lncRNA	NW_004072390.1	52247	53898	-	2	389	71
LNC_001560	XLOC_031432	antisense_lncRNA	Novel_lncRNA	NW_004072389.1	79042	80039	-	2	908	138
LNC_001561	XLOC_031434	intronic_lncRNA	Novel_lncRNA	NW_004072389.1	88565	89647	-	5	585	194
LNC_002093	XLOC_037930	lincRNA	Novel_lncRNA	NW_004076012.1	3687	6560	+	2	2850	139
LNC_002092	XLOC_037929	lincRNA	Novel_lncRNA	NW_004076012.1	38	916	+	2	851	208
LNC_002091	XLOC_037920	lincRNA	Novel_lncRNA	NW_004076002.1	4944	6575	-	2	1564	227
LNC_002090	XLOC_037919	lincRNA	Novel_lncRNA	NW_004076002.1	407	1869	-	3	1401	93
LNC_002097	XLOC_037961	lincRNA	Novel_lncRNA	NW_004076045.1	2516	3358	-	2	759	252
LNC_002096	XLOC_037960	lincRNA	Novel_lncRNA	NW_004076045.1	1310	1964	-	2	631	79
LNC_002095	XLOC_037958	lincRNA	Novel_lncRNA	NW_004076045.1	4663	5888	+	2	326	91
LNC_002094	XLOC_037932	lincRNA	Novel_lncRNA	NW_004076014.1	3389	4146	-	3	449	149
LNC_002099	XLOC_038016	antisense_lncRNA	Novel_lncRNA	NW_004076104.1	3689	4954	+	3	1189	184
LNC_002098	XLOC_037990	lincRNA	Novel_lncRNA	NW_004076080.1	1705	5975	+	2	591	119
LNC_001430	XLOC_029369	antisense_lncRNA	Novel_lncRNA	NW_004071777.1	16533	18543	-	2	1351	127
LNC_000769	XLOC_016500	antisense_lncRNA	Novel_lncRNA	NC_018902.1	14602458	14603633	-	2	1153	156
LNC_000768	XLOC_016498	antisense_lncRNA	Novel_lncRNA	NC_018902.1	14374211	14378027	-	3	1281	118
LNC_001431	XLOC_029374	intronic_lncRNA	Novel_lncRNA	NW_004071779.1	32886	33260	+	2	300	74
LNC_000763	XLOC_016456	lincRNA	Novel_lncRNA	NC_018902.1	13390648	13398208	-	2	256	63
LNC_000762	XLOC_016455	lincRNA	Novel_lncRNA	NC_018902.1	13379151	13380092	-	3	228	75
LNC_000761	XLOC_016373	intronic_lncRNA	Novel_lncRNA	NC_018902.1	12009876	12010337	-	2	258	85
LNC_000760	XLOC_016367	antisense_lncRNA	Novel_lncRNA	NC_018902.1	11841425	11843843	-	2	1501	132
LNC_000767	XLOC_016498	antisense_lncRNA	Novel_lncRNA	NC_018902.1	14374211	14377401	-	3	502	112
LNC_000766	XLOC_016498	lincRNA	Novel_lncRNA	NC_018902.1	14374211	14375298	-	2	496	106
LNC_000765	XLOC_016498	lincRNA	Novel_lncRNA	NC_018902.1	14374211	14374758	-	2	473	102
LNC_000764	XLOC_016459	intronic_lncRNA	Novel_lncRNA	NC_018902.1	13435517	13436181	-	2	206	68
LNC_001438	XLOC_029400	lincRNA	Novel_lncRNA	NW_004071786.1	16321	16803	+	2	227	54
LNC_001439	XLOC_029409	intronic_lncRNA	Novel_lncRNA	NW_004071787.1	47273	48748	+	4	541	180
LNC_001669	XLOC_033402	lincRNA	Novel_lncRNA	NW_004072475.1	379	819	+	2	410	84
LNC_000499	XLOC_010986	intronic_lncRNA	Novel_lncRNA	NC_018898.1	2769289	2771142	+	4	318	105
LNC_000498	XLOC_010985	intronic_lncRNA	Novel_lncRNA	NC_018898.1	2767877	2768815	+	5	382	127
LNC_001668	XLOC_033378	intronic_lncRNA	Novel_lncRNA	NW_004072473.1	137161	137448	-	2	213	70
LNC_000495	XLOC_010821	intronic_lncRNA	Novel_lncRNA	NC_018897.1	14602911	14603360	-	3	317	105
LNC_000494	XLOC_010813	intronic_lncRNA	Novel_lncRNA	NC_018897.1	14503910	14504725	-	4	383	127
LNC_000497	XLOC_010947	intronic_lncRNA	Novel_lncRNA	NC_018898.1	2075405	2075707	+	2	213	71
LNC_000496	XLOC_010892	lincRNA	Novel_lncRNA	NC_018898.1	914489	915691	+	2	223	69
LNC_000491	XLOC_010654	intronic_lncRNA	Novel_lncRNA	NC_018897.1	12210204	12210781	-	2	218	72
LNC_000490	XLOC_010653	lincRNA	Novel_lncRNA	NC_018897.1	12188281	12188683	-	2	291	80
LNC_000493	XLOC_010781	intronic_lncRNA	Novel_lncRNA	NC_018897.1	13708226	13708737	-	3	269	89
LNC_000492	XLOC_010743	lincRNA	Novel_lncRNA	NC_018897.1	12965685	12966984	-	2	893	214
LNC_001706	XLOC_033823	antisense_lncRNA	Novel_lncRNA	NW_004072580.1	7327	11196	+	4	2924	103
LNC_001707	XLOC_033838	lincRNA	Novel_lncRNA	NW_004072597.1	22	2138	+	6	1256	172
LNC_001704	XLOC_033777	lincRNA	Novel_lncRNA	NW_004072555.1	4317	6118	+	2	1685	127
LNC_001705	XLOC_033777	lincRNA	Novel_lncRNA	NW_004072555.1	4317	6118	+	2	1653	127
LNC_001702	XLOC_033766	lincRNA	Novel_lncRNA	NW_004072552.1	30469	33039	-	2	2550	154
LNC_001703	XLOC_033771	lincRNA	Novel_lncRNA	NW_004072552.1	39257	40638	-	2	1344	102
LNC_001700	XLOC_033764	lincRNA	Novel_lncRNA	NW_004072552.1	3972	5262	-	2	1257	103
LNC_001701	XLOC_033765	lincRNA	Novel_lncRNA	NW_004072552.1	6448	7206	-	2	559	178
LNC_001708	XLOC_033838	lincRNA	Novel_lncRNA	NW_004072597.1	22	2138	+	6	1272	172
LNC_001709	XLOC_033838	lincRNA	Novel_lncRNA	NW_004072597.1	22	2138	+	6	1230	172
LNC_000381	XLOC_008326	antisense_lncRNA	Novel_lncRNA	NC_018896.1	5044599	5045595	+	2	528	68
LNC_000380	XLOC_008313	lincRNA	Novel_lncRNA	NC_018896.1	4744798	4745780	+	2	846	71
LNC_000383	XLOC_008436	intronic_lncRNA	Novel_lncRNA	NC_018896.1	7561771	7567338	+	2	759	126
LNC_000382	XLOC_008333	intronic_lncRNA	Novel_lncRNA	NC_018896.1	5404830	5406761	+	6	648	216
LNC_000385	XLOC_008448	lincRNA	Novel_lncRNA	NC_018896.1	7680748	7681783	+	2	1004	78
LNC_000384	XLOC_008438	intronic_lncRNA	Novel_lncRNA	NC_018896.1	7569660	7574955	+	8	384	94
LNC_000387	XLOC_008599	lincRNA	Novel_lncRNA	NC_018896.1	11158388	11158806	+	2	340	74
LNC_000386	XLOC_008453	intronic_lncRNA	Novel_lncRNA	NC_018896.1	7730648	7732009	+	2	273	91
LNC_000389	XLOC_008611	intronic_lncRNA	Novel_lncRNA	NC_018896.1	11314770	11315324	+	2	344	88
LNC_000388	XLOC_008601	lincRNA	Novel_lncRNA	NC_018896.1	11164277	11168341	+	2	1141	100
LNC_001666	XLOC_033362	antisense_lncRNA	Novel_lncRNA	NW_004072473.1	4764	7274	+	2	2233	325
LNC_000543	XLOC_011746	lincRNA	Novel_lncRNA	NC_018898.1	2895078	2895504	-	2	304	58
LNC_000542	XLOC_011738	antisense_lncRNA	Novel_lncRNA	NC_018898.1	2710898	2711826	-	2	725	73
LNC_001018	XLOC_021602	intronic_lncRNA	Novel_lncRNA	NC_018907.1	4782123	4784884	-	4	368	122
LNC_001019	XLOC_021643	lincRNA	Novel_lncRNA	NC_018907.1	5691027	5693581	-	3	2376	177
LNC_000547	XLOC_011807	intronic_lncRNA	Novel_lncRNA	NC_018898.1	4522866	4527832	-	10	913	233
LNC_000546	XLOC_011805	intronic_lncRNA	Novel_lncRNA	NC_018898.1	4455235	4455814	-	3	291	97
LNC_000545	XLOC_011768	lincRNA	Novel_lncRNA	NC_018898.1	3545348	3614357	-	3	244	80
LNC_000544	XLOC_011753	antisense_lncRNA	Novel_lncRNA	NC_018898.1	3046560	3051552	-	2	1629	198
LNC_001012	XLOC_021455	lincRNA	Novel_lncRNA	NC_018907.1	1319701	1330546	-	4	8706	264
LNC_001013	XLOC_021497	intronic_lncRNA	Novel_lncRNA	NC_018907.1	2591774	2611572	-	2	1319	241
LNC_001010	XLOC_021426	lincRNA	Novel_lncRNA	NC_018907.1	246099	247868	-	2	348	101
LNC_001011	XLOC_021455	lincRNA	Novel_lncRNA	NC_018907.1	1319701	1330461	-	5	6838	264
LNC_001016	XLOC_021583	lincRNA	Novel_lncRNA	NC_018907.1	4500561	4502531	-	2	673	167
LNC_001017	XLOC_021601	lincRNA	Novel_lncRNA	NC_018907.1	4707945	4709455	-	2	1420	212
LNC_001014	XLOC_021498	intronic_lncRNA	Novel_lncRNA	NC_018907.1	2719488	2720598	-	2	433	134
LNC_001015	XLOC_021531	intronic_lncRNA	Novel_lncRNA	NC_018907.1	3530953	3531272	-	2	218	72
LNC_001377	XLOC_028581	lincRNA	Novel_lncRNA	NW_004071328.1	49534	50278	-	2	503	133
LNC_001376	XLOC_028579	lincRNA	Novel_lncRNA	NW_004071328.1	32316	34585	-	3	2039	142
LNC_001375	XLOC_028566	lincRNA	Novel_lncRNA	NW_004071327.1	54376	68088	+	5	12829	177
LNC_001374	XLOC_028566	lincRNA	Novel_lncRNA	NW_004071327.1	54376	68088	+	2	13693	177
LNC_001373	XLOC_028555	lincRNA	Novel_lncRNA	NW_004071326.1	29284	29900	+	2	513	79
LNC_001372	XLOC_028543	lincRNA	Novel_lncRNA	NW_004071325.1	1410	4995	+	2	775	170
LNC_001371	XLOC_028531	antisense_lncRNA	Novel_lncRNA	NW_004071322.1	47989	48430	+	2	347	92
LNC_001370	XLOC_028506	lincRNA	Novel_lncRNA	NW_004071319.1	11022	11872	+	3	322	94
LNC_001379	XLOC_028608	lincRNA	Novel_lncRNA	NW_004071333.1	21706	23780	+	2	1655	99
LNC_001378	XLOC_028595	antisense_lncRNA	Novel_lncRNA	NW_004071332.1	45085	46939	+	2	1730	88
LNC_001171	XLOC_025091	lincRNA	Novel_lncRNA	NC_018910.1	314262	315384	-	2	338	82
LNC_001170	XLOC_025089	lincRNA	Novel_lncRNA	NC_018910.1	305902	309668	-	3	3106	155
LNC_001173	XLOC_025098	antisense_lncRNA	Novel_lncRNA	NC_018910.1	383663	384902	-	5	633	75
LNC_001172	XLOC_025096	intronic_lncRNA	Novel_lncRNA	NC_018910.1	371267	371665	-	3	233	77
LNC_001175	XLOC_025163	lincRNA	Novel_lncRNA	NC_018910.1	2434232	2436381	-	4	1844	133
LNC_001174	XLOC_025114	intronic_lncRNA	Novel_lncRNA	NC_018910.1	769098	770183	-	2	232	77
LNC_001177	XLOC_025179	antisense_lncRNA	Novel_lncRNA	NC_018910.1	2615056	2615738	-	2	408	66
LNC_001176	XLOC_025169	lincRNA	Novel_lncRNA	NC_018910.1	2493740	2494733	-	2	204	54
LNC_001179	XLOC_025313	antisense_lncRNA	Novel_lncRNA	NC_018910.1	6004610	6007011	-	3	1979	280
LNC_001178	XLOC_025289	intronic_lncRNA	Novel_lncRNA	NC_018910.1	5687325	5687675	-	2	279	69
LNC_000150	XLOC_003420	intronic_lncRNA	Novel_lncRNA	NC_018892.1	2850072	2850960	+	3	692	206
LNC_000151	XLOC_003491	intronic_lncRNA	Novel_lncRNA	NC_018892.1	4267102	4273689	+	4	493	129
LNC_000152	XLOC_003503	intronic_lncRNA	Novel_lncRNA	NC_018892.1	4610834	4611393	+	3	294	97
LNC_000153	XLOC_003504	intronic_lncRNA	Novel_lncRNA	NC_018892.1	4611785	4612359	+	4	317	105
LNC_000154	XLOC_003534	antisense_lncRNA	Novel_lncRNA	NC_018892.1	5598761	5600034	+	2	471	124
LNC_000155	XLOC_003546	intronic_lncRNA	Novel_lncRNA	NC_018892.1	5889569	5890273	+	3	544	129
LNC_000156	XLOC_003547	intronic_lncRNA	Novel_lncRNA	NC_018892.1	5890787	5891597	+	2	332	110
LNC_000157	XLOC_003608	lincRNA	Novel_lncRNA	NC_018892.1	6815898	6816614	+	2	492	100
LNC_000158	XLOC_003611	intronic_lncRNA	Novel_lncRNA	NC_018892.1	6825580	6827225	+	2	314	60
LNC_000159	XLOC_003644	lincRNA	Novel_lncRNA	NC_018892.1	7386389	7389597	+	2	2997	219
LNC_001953	XLOC_036482	lincRNA	Novel_lncRNA	NW_004074643.1	1030	2323	-	2	439	70
LNC_001952	XLOC_036470	lincRNA	Novel_lncRNA	NW_004074634.1	5254	6390	-	2	744	86
LNC_001951	XLOC_036455	lincRNA	Novel_lncRNA	NW_004074625.1	10372	10662	-	2	201	67
LNC_001950	XLOC_036448	lincRNA	Novel_lncRNA	NW_004074623.1	10	2457	+	2	2427	105
LNC_001957	XLOC_036503	lincRNA	Novel_lncRNA	NW_004074666.1	465	2532	+	2	368	60
LNC_001956	XLOC_036502	lincRNA	Novel_lncRNA	NW_004074663.1	11	2438	+	2	981	124
LNC_001955	XLOC_036499	lincRNA	Novel_lncRNA	NW_004074654.1	814	1761	+	2	296	98
LNC_001954	XLOC_036486	lincRNA	Novel_lncRNA	NW_004074644.1	2914	6553	+	2	3607	167
LNC_001959	XLOC_036520	lincRNA	Novel_lncRNA	NW_004074700.1	204	1226	-	3	837	120
LNC_001958	XLOC_036504	lincRNA	Novel_lncRNA	NW_004074669.1	20	2415	+	2	1368	361
LNC_000024	XLOC_000577	lincRNA	Novel_lncRNA	NC_018890.1	11749667	11751856	+	2	2158	140
LNC_000025	XLOC_000612	lincRNA	Novel_lncRNA	NC_018890.1	12540387	12540907	+	2	381	84
LNC_000026	XLOC_000665	antisense_lncRNA	Novel_lncRNA	NC_018890.1	13631997	13633522	+	2	326	73
LNC_000027	XLOC_000667	antisense_lncRNA	Novel_lncRNA	NC_018890.1	13646203	13659584	+	3	6794	208
LNC_000020	XLOC_000478	intronic_lncRNA	Novel_lncRNA	NC_018890.1	9242656	9244028	+	5	501	166
LNC_000021	XLOC_000487	lincRNA	Novel_lncRNA	NC_018890.1	9744215	9746967	+	3	1566	170
LNC_000022	XLOC_000487	lincRNA	Novel_lncRNA	NC_018890.1	9744215	9746967	+	3	2100	170
LNC_000023	XLOC_000533	lincRNA	Novel_lncRNA	NC_018890.1	10771459	10771924	+	2	392	130
LNC_000028	XLOC_000667	antisense_lncRNA	Novel_lncRNA	NC_018890.1	13646219	13659584	+	3	6775	207
LNC_000029	XLOC_000670	lincRNA	Novel_lncRNA	NC_018890.1	13687608	13688979	+	2	1336	98
LNC_001399	XLOC_028888	lincRNA	Novel_lncRNA	NW_004071404.1	1239	3632	+	4	1914	180
LNC_001398	XLOC_028883	lincRNA	Novel_lncRNA	NW_004071399.1	79	3383	+	2	3159	188
LNC_001391	XLOC_028794	lincRNA	Novel_lncRNA	NW_004071354.1	46137	56019	+	4	8388	125
LNC_001390	XLOC_028794	lincRNA	Novel_lncRNA	NW_004071354.1	42717	56019	+	4	1828	147
LNC_001393	XLOC_028804	lincRNA	Novel_lncRNA	NW_004071355.1	7725	10068	-	2	2255	328
LNC_001392	XLOC_028794	lincRNA	Novel_lncRNA	NW_004071354.1	46158	54128	+	3	7874	125
LNC_001395	XLOC_028863	lincRNA	Novel_lncRNA	NW_004071376.1	322	2867	-	3	640	91
LNC_001394	XLOC_028860	lincRNA	Novel_lncRNA	NW_004071372.1	1	1627	-	2	293	91
LNC_001397	XLOC_028867	lincRNA	Novel_lncRNA	NW_004071382.1	1374	2401	+	2	1008	138
LNC_001396	XLOC_028863	lincRNA	Novel_lncRNA	NW_004071376.1	1795	2867	-	2	449	85
LNC_000846	XLOC_018604	antisense_lncRNA	Novel_lncRNA	NC_018904.1	6718868	6721746	-	2	214	54
LNC_000847	XLOC_018611	lincRNA	Novel_lncRNA	NC_018904.1	6781880	6787922	-	3	568	162
LNC_000844	XLOC_018574	antisense_lncRNA	Novel_lncRNA	NC_018904.1	5995503	5997058	-	2	249	77
LNC_000845	XLOC_018595	antisense_lncRNA	Novel_lncRNA	NC_018904.1	6658523	6662002	-	2	338	112
LNC_000842	XLOC_018535	lincRNA	Novel_lncRNA	NC_018904.1	4940417	4943782	-	3	1440	88
LNC_000843	XLOC_018549	lincRNA	Novel_lncRNA	NC_018904.1	5175997	5178807	-	2	757	97
LNC_000840	XLOC_018508	intronic_lncRNA	Novel_lncRNA	NC_018904.1	4048524	4054768	-	2	761	100
LNC_000841	XLOC_018511	lincRNA	Novel_lncRNA	NC_018904.1	4090430	4094460	-	2	3905	129
LNC_000541	XLOC_011687	antisense_lncRNA	Novel_lncRNA	NC_018898.1	1715198	1745850	-	4	498	149
LNC_000848	XLOC_018643	intronic_lncRNA	Novel_lncRNA	NC_018904.1	7415755	7416110	-	2	279	90
LNC_000849	XLOC_018665	intronic_lncRNA	Novel_lncRNA	NC_018904.1	7723907	7725552	-	3	1341	349
LNC_002152	XLOC_038601	lincRNA	Novel_lncRNA	NW_004076796.1	254	755	-	2	406	66
LNC_002153	XLOC_038605	lincRNA	Novel_lncRNA	NW_004076797.1	26	942	-	2	819	84
LNC_002150	XLOC_038587	lincRNA	Novel_lncRNA	NW_004076774.1	53	1127	-	2	404	88
LNC_000540	XLOC_011666	antisense_lncRNA	Novel_lncRNA	NC_018898.1	1499792	1502309	-	2	373	124
LNC_002156	XLOC_038680	lincRNA	Novel_lncRNA	NW_004076920.1	104	1129	+	2	877	291
LNC_002157	XLOC_038699	lincRNA	Novel_lncRNA	NW_004076938.1	4958	5725	-	2	691	81
LNC_002154	XLOC_038661	lincRNA	Novel_lncRNA	NW_004076882.1	4001	5555	-	2	1331	148
LNC_002155	XLOC_038667	lincRNA	Novel_lncRNA	NW_004076889.1	623	4491	-	2	2116	120
LNC_002158	XLOC_038736	lincRNA	Novel_lncRNA	NW_004076979.1	4426	5438	+	2	868	83
LNC_002159	XLOC_038753	lincRNA	Novel_lncRNA	NW_004076997.1	4923	5482	+	2	399	100
LNC_002054	XLOC_037319	lincRNA	Novel_lncRNA	NW_004075414.1	2343	3982	+	2	1618	209
LNC_000549	XLOC_011867	lincRNA	Novel_lncRNA	NC_018898.1	5360288	5360687	-	2	208	63
LNC_000548	XLOC_011855	intronic_lncRNA	Novel_lncRNA	NC_018898.1	5159196	5161374	-	5	701	147
LNC_001579	XLOC_031847	intronic_lncRNA	Novel_lncRNA	NW_004072400.1	88865	89271	-	2	340	108
LNC_001578	XLOC_031804	intronic_lncRNA	Novel_lncRNA	NW_004072399.1	160144	160601	-	3	308	102
LNC_001575	XLOC_031755	antisense_lncRNA	Novel_lncRNA	NW_004072398.1	164383	167390	-	2	1306	138
LNC_001574	XLOC_031678	antisense_lncRNA	Novel_lncRNA	NW_004072396.1	221191	223227	+	2	911	74
LNC_001577	XLOC_031803	intronic_lncRNA	Novel_lncRNA	NW_004072399.1	142324	142632	-	2	228	76
LNC_001576	XLOC_031781	intronic_lncRNA	Novel_lncRNA	NW_004072399.1	278947	282555	+	4	294	97
LNC_001571	XLOC_031638	antisense_lncRNA	Novel_lncRNA	NW_004072395.1	297192	300363	+	2	3151	120
LNC_001570	XLOC_031614	intronic_lncRNA	Novel_lncRNA	NW_004072394.1	189201	189667	-	2	350	116
LNC_001573	XLOC_031675	antisense_lncRNA	Novel_lncRNA	NW_004072396.1	174550	175862	+	2	453	71
LNC_001572	XLOC_031660	lincRNA	Novel_lncRNA	NW_004072395.1	276869	277162	-	2	241	44
LNC_002233	XLOC_039600	lincRNA	Novel_lncRNA	NW_004077749.1	6664	7965	+	3	1238	134
LNC_002232	XLOC_039592	lincRNA	Novel_lncRNA	NW_004077745.1	6660	7599	+	2	290	59
LNC_002051	XLOC_037296	lincRNA	Novel_lncRNA	NW_004075399.1	5063	6084	-	4	329	101
LNC_000718	XLOC_015435	antisense_lncRNA	Novel_lncRNA	NC_018902.1	4096549	4103369	+	4	1434	88
LNC_000719	XLOC_015437	antisense_lncRNA	Novel_lncRNA	NC_018902.1	4107918	4109613	+	2	1243	101
LNC_000716	XLOC_015372	antisense_lncRNA	Novel_lncRNA	NC_018902.1	3056863	3059133	+	2	329	69
LNC_000717	XLOC_015416	lincRNA	Novel_lncRNA	NC_018902.1	3802548	3804105	+	2	1137	79
LNC_000714	XLOC_015329	intronic_lncRNA	Novel_lncRNA	NC_018902.1	1506923	1508141	+	2	219	73
LNC_000715	XLOC_015362	antisense_lncRNA	Novel_lncRNA	NC_018902.1	2678367	2679038	+	2	581	116
LNC_000712	XLOC_015256	intronic_lncRNA	Novel_lncRNA	NC_018901.1	9795815	9796952	-	3	393	86
LNC_000713	XLOC_015302	lincRNA	Novel_lncRNA	NC_018902.1	380524	390617	+	3	1058	112
LNC_000710	XLOC_015245	intronic_lncRNA	Novel_lncRNA	NC_018901.1	9602261	9602879	-	3	353	117
LNC_000711	XLOC_015247	lincRNA	Novel_lncRNA	NC_018901.1	9689010	9694227	-	3	5135	268
LNC_002050	XLOC_037281	lincRNA	Novel_lncRNA	NW_004075392.1	7346	8154	+	2	257	59
LNC_000622	XLOC_013600	intronic_lncRNA	Novel_lncRNA	NC_018900.1	10240204	10240867	+	3	432	143
LNC_000623	XLOC_013612	antisense_lncRNA	Novel_lncRNA	NC_018900.1	10533715	10535774	+	3	481	117
LNC_000620	XLOC_013547	lincRNA	Novel_lncRNA	NC_018900.1	9474054	9478188	+	2	4109	167
LNC_000621	XLOC_013569	intronic_lncRNA	Novel_lncRNA	NC_018900.1	9701214	9701531	+	2	234	78
LNC_000626	XLOC_013626	intronic_lncRNA	Novel_lncRNA	NC_018900.1	10872497	10873397	+	3	303	100
LNC_000627	XLOC_013645	intronic_lncRNA	Novel_lncRNA	NC_018900.1	11085695	11086364	+	2	562	186
LNC_000624	XLOC_013614	lincRNA	Novel_lncRNA	NC_018900.1	10547381	10550042	+	2	419	115
LNC_000625	XLOC_013616	antisense_lncRNA	Novel_lncRNA	NC_018900.1	10560117	10563539	+	3	1285	143
LNC_000628	XLOC_013654	intronic_lncRNA	Novel_lncRNA	NC_018900.1	11204094	11205449	+	3	202	67
LNC_000629	XLOC_013656	lincRNA	Novel_lncRNA	NC_018900.1	11216478	11218969	+	3	2382	155
LNC_001715	XLOC_033844	lincRNA	Novel_lncRNA	NW_004072605.1	5	1312	+	2	1055	104
LNC_001714	XLOC_033843	lincRNA	Novel_lncRNA	NW_004072604.1	1	1502	-	5	1024	227
LNC_001717	XLOC_033874	lincRNA	Novel_lncRNA	NW_004072651.1	1228	2476	+	2	371	88
LNC_001716	XLOC_033874	lincRNA	Novel_lncRNA	NW_004072651.1	1228	2476	+	2	371	88
LNC_001711	XLOC_033838	lincRNA	Novel_lncRNA	NW_004072597.1	22	2138	+	6	1198	172
LNC_001710	XLOC_033838	lincRNA	Novel_lncRNA	NW_004072597.1	22	2138	+	6	1252	172
LNC_001713	XLOC_033838	lincRNA	Novel_lncRNA	NW_004072597.1	162	2138	+	6	1192	146
LNC_001712	XLOC_033838	lincRNA	Novel_lncRNA	NW_004072597.1	162	2138	+	6	1180	146
LNC_001719	XLOC_033875	lincRNA	Novel_lncRNA	NW_004072651.1	1230	2391	-	2	284	88
LNC_001718	XLOC_033874	lincRNA	Novel_lncRNA	NW_004072651.1	1228	2476	+	2	371	88
LNC_000536	XLOC_011549	lincRNA	Novel_lncRNA	NC_018898.1	13304326	13305962	+	2	603	100
LNC_000537	XLOC_011600	antisense_lncRNA	Novel_lncRNA	NC_018898.1	284966	289763	-	2	2307	208
LNC_000534	XLOC_011545	intronic_lncRNA	Novel_lncRNA	NC_018898.1	13223502	13223774	+	2	201	67
LNC_000535	XLOC_011549	lincRNA	Novel_lncRNA	NC_018898.1	13302655	13305962	+	2	485	95
LNC_000532	XLOC_011501	antisense_lncRNA	Novel_lncRNA	NC_018898.1	12786038	12798925	+	4	1416	109
LNC_000533	XLOC_011519	intronic_lncRNA	Novel_lncRNA	NC_018898.1	12960450	12960802	+	2	265	88
LNC_000530	XLOC_011475	intronic_lncRNA	Novel_lncRNA	NC_018898.1	12336474	12337204	+	4	314	104
LNC_000531	XLOC_011486	intronic_lncRNA	Novel_lncRNA	NC_018898.1	12480813	12483033	+	3	252	83
LNC_001001	XLOC_021320	lincRNA	Novel_lncRNA	NC_018907.1	5765764	5767031	+	2	1127	85
LNC_001000	XLOC_021300	lincRNA	Novel_lncRNA	NC_018907.1	5432791	5434817	+	4	1018	129
LNC_001003	XLOC_021364	intronic_lncRNA	Novel_lncRNA	NC_018907.1	6990695	6991786	+	2	234	77
LNC_001002	XLOC_021330	lincRNA	Novel_lncRNA	NC_018907.1	5946752	5948157	+	2	222	68
LNC_001005	XLOC_021395	intronic_lncRNA	Novel_lncRNA	NC_018907.1	7779670	7780712	+	2	226	75
LNC_001004	XLOC_021393	antisense_lncRNA	Novel_lncRNA	NC_018907.1	7723700	7726090	+	3	1173	137
LNC_000538	XLOC_011617	lincRNA	Novel_lncRNA	NC_018898.1	433458	443780	-	2	698	80
LNC_000539	XLOC_011628	intronic_lncRNA	Novel_lncRNA	NC_018898.1	588362	589599	-	5	388	129
LNC_001144	XLOC_024542	antisense_lncRNA	Novel_lncRNA	NC_018910.1	3633089	3636984	+	2	3399	194
LNC_001145	XLOC_024561	antisense_lncRNA	Novel_lncRNA	NC_018910.1	4024517	4025482	+	2	456	98
LNC_001146	XLOC_024571	lincRNA	Novel_lncRNA	NC_018910.1	4549731	4550742	+	2	901	69
LNC_001147	XLOC_024636	antisense_lncRNA	Novel_lncRNA	NC_018910.1	5666790	5669615	+	2	2805	143
LNC_001140	XLOC_024478	lincRNA	Novel_lncRNA	NC_018910.1	1856942	1863978	+	2	982	78
LNC_001141	XLOC_024488	antisense_lncRNA	Novel_lncRNA	NC_018910.1	2301721	2303586	+	3	1388	126
LNC_001142	XLOC_024512	lincRNA	Novel_lncRNA	NC_018910.1	2806074	2809988	+	3	3333	183
LNC_001143	XLOC_024520	intronic_lncRNA	Novel_lncRNA	NC_018910.1	2948988	2952423	+	2	727	189
LNC_000442	XLOC_009846	intronic_lncRNA	Novel_lncRNA	NC_018897.1	8498663	8499726	+	6	461	153
LNC_000443	XLOC_009867	lincRNA	Novel_lncRNA	NC_018897.1	8907676	8908477	+	2	521	173
LNC_000440	XLOC_009829	intronic_lncRNA	Novel_lncRNA	NC_018897.1	8031027	8031607	+	2	445	114
LNC_000441	XLOC_009843	antisense_lncRNA	Novel_lncRNA	NC_018897.1	8486653	8487879	+	3	636	113
LNC_000446	XLOC_009923	lincRNA	Novel_lncRNA	NC_018897.1	10081503	10082998	+	2	1476	102
LNC_000447	XLOC_009930	lincRNA	Novel_lncRNA	NC_018897.1	10110195	10167633	+	2	413	54
LNC_000444	XLOC_009888	intronic_lncRNA	Novel_lncRNA	NC_018897.1	9197838	9198481	+	2	459	153
LNC_000445	XLOC_009913	intronic_lncRNA	Novel_lncRNA	NC_018897.1	9469356	9470364	+	2	208	69
LNC_002239	XLOC_039671	lincRNA	Novel_lncRNA	NW_004077814.1	13	754	-	2	448	99
LNC_000147	XLOC_003348	lincRNA	Novel_lncRNA	NC_018892.1	807254	813525	+	2	240	80
LNC_000146	XLOC_003331	lincRNA	Novel_lncRNA	NC_018892.1	393027	393595	+	2	537	68
LNC_000145	XLOC_003310	lincRNA	Novel_lncRNA	NC_018892.1	64823	80648	+	2	313	68
LNC_000144	XLOC_003266	intronic_lncRNA	Novel_lncRNA	NC_018891.1	10597542	10598026	-	3	337	112
LNC_000143	XLOC_003265	intronic_lncRNA	Novel_lncRNA	NC_018891.1	10595837	10596201	-	3	218	72
LNC_000142	XLOC_003264	intronic_lncRNA	Novel_lncRNA	NC_018891.1	10589417	10589733	-	2	232	77
LNC_000141	XLOC_003254	lincRNA	Novel_lncRNA	NC_018891.1	10474560	10476109	-	2	1530	86
LNC_000140	XLOC_003251	antisense_lncRNA	Novel_lncRNA	NC_018891.1	10419592	10421287	-	2	588	91
LNC_000149	XLOC_003418	lincRNA	Novel_lncRNA	NC_018892.1	2774544	2775707	+	2	968	99
LNC_000148	XLOC_003349	intronic_lncRNA	Novel_lncRNA	NC_018892.1	862782	864808	+	2	1946	116
LNC_001618	XLOC_032565	lincRNA	Novel_lncRNA	NW_004072431.1	174558	177859	+	5	2915	85
LNC_001619	XLOC_032565	lincRNA	Novel_lncRNA	NW_004072431.1	174558	177859	+	5	2907	85
LNC_001926	XLOC_036189	lincRNA	Novel_lncRNA	NW_004074438.1	1285	2469	-	2	1155	126
LNC_001927	XLOC_036194	lincRNA	Novel_lncRNA	NW_004074442.1	5005	5810	-	2	693	161
LNC_001924	XLOC_036160	lincRNA	Novel_lncRNA	NW_004074394.1	1469	2285	-	2	397	92
LNC_001925	XLOC_036173	lincRNA	Novel_lncRNA	NW_004074419.1	7	2449	-	3	1902	156
LNC_001922	XLOC_036132	lincRNA	Novel_lncRNA	NW_004074365.1	1154	1934	+	2	333	110
LNC_001923	XLOC_036135	lincRNA	Novel_lncRNA	NW_004074367.1	1404	2461	+	2	895	100
LNC_001920	XLOC_036126	lincRNA	Novel_lncRNA	NW_004074352.1	200	2165	+	2	1548	179
LNC_001921	XLOC_036130	lincRNA	Novel_lncRNA	NW_004074363.1	978	2068	+	2	1021	97
LNC_001928	XLOC_036227	lincRNA	Novel_lncRNA	NW_004074467.1	7698	8710	+	2	382	105
LNC_001929	XLOC_036232	lincRNA	Novel_lncRNA	NW_004074469.1	2392	5075	+	2	445	74
LNC_001610	XLOC_032405	lincRNA	Novel_lncRNA	NW_004072423.1	3011	4490	-	5	294	98
LNC_000039	XLOC_000993	intronic_lncRNA	Novel_lncRNA	NC_018890.1	20595825	20597765	+	4	826	106
LNC_000038	XLOC_000991	intronic_lncRNA	Novel_lncRNA	NC_018890.1	20591025	20593061	+	2	1922	129
LNC_001611	XLOC_032426	lincRNA	Novel_lncRNA	NW_004072425.1	54988	66557	-	2	313	81
LNC_000033	XLOC_000805	lincRNA	Novel_lncRNA	NC_018890.1	16228488	16229158	+	2	259	86
LNC_000032	XLOC_000739	antisense_lncRNA	Novel_lncRNA	NC_018890.1	15031489	15032619	+	2	686	172
LNC_000031	XLOC_000688	lincRNA	Novel_lncRNA	NC_018890.1	13985185	14016016	+	3	3038	129
LNC_000030	XLOC_000688	lincRNA	Novel_lncRNA	NC_018890.1	13985102	13986446	+	3	1162	110
LNC_000037	XLOC_000963	lincRNA	Novel_lncRNA	NC_018890.1	19829197	19830727	+	2	1272	105
LNC_000036	XLOC_000910	intronic_lncRNA	Novel_lncRNA	NC_018890.1	18557414	18561481	+	4	385	128
LNC_000035	XLOC_000900	antisense_lncRNA	Novel_lncRNA	NC_018890.1	18349908	18350434	+	2	429	82
LNC_000034	XLOC_000897	antisense_lncRNA	Novel_lncRNA	NC_018890.1	18342164	18347415	+	2	504	111
LNC_001812	XLOC_034960	intronic_lncRNA	Novel_lncRNA	NW_004073402.1	2485	3332	-	2	501	113
LNC_001813	XLOC_034976	lincRNA	Novel_lncRNA	NW_004073425.1	1	3706	+	2	3572	215
LNC_001810	XLOC_034940	lincRNA	Novel_lncRNA	NW_004073390.1	217	1964	+	2	1086	159
LNC_001811	XLOC_034942	lincRNA	Novel_lncRNA	NW_004073392.1	1225	2223	-	2	977	162
LNC_001816	XLOC_035048	lincRNA	Novel_lncRNA	NW_004073497.1	1462	2921	+	2	1337	115
LNC_001817	XLOC_035050	lincRNA	Novel_lncRNA	NW_004073500.1	122	1306	+	3	956	88
LNC_001814	XLOC_035000	lincRNA	Novel_lncRNA	NW_004073447.1	4589	4999	+	2	334	110
LNC_001815	XLOC_035008	lincRNA	Novel_lncRNA	NW_004073453.1	1738	2517	-	2	540	56
LNC_001818	XLOC_035050	lincRNA	Novel_lncRNA	NW_004073500.1	129	1306	+	3	947	88
LNC_001819	XLOC_035060	lincRNA	Novel_lncRNA	NW_004073518.1	9	2723	+	2	2662	133
LNC_002077	XLOC_037678	lincRNA	Novel_lncRNA	NW_004075749.1	4599	6877	+	2	1753	313
LNC_002076	XLOC_037637	lincRNA	Novel_lncRNA	NW_004075718.1	6436	7216	-	2	654	170
LNC_002248	XLOC_039770	lincRNA	Novel_lncRNA	NW_004077985.1	2	3616	+	4	905	132
LNC_002249	XLOC_039770	lincRNA	Novel_lncRNA	NW_004077985.1	2	3616	+	6	1151	214
LNC_002072	XLOC_037603	lincRNA	Novel_lncRNA	NW_004075681.1	5317	6337	+	2	823	117
LNC_002240	XLOC_039683	lincRNA	Novel_lncRNA	NW_004077832.1	16	1133	-	2	1085	91
LNC_000855	XLOC_018722	intronic_lncRNA	Novel_lncRNA	NC_018904.1	9155538	9156332	-	2	404	134
LNC_000854	XLOC_018720	lincRNA	Novel_lncRNA	NC_018904.1	9123352	9124081	-	3	450	113
LNC_000857	XLOC_018728	intronic_lncRNA	Novel_lncRNA	NC_018904.1	9281465	9283422	-	3	289	95
LNC_000856	XLOC_018727	lincRNA	Novel_lncRNA	NC_018904.1	9278579	9278873	-	2	220	73
LNC_000851	XLOC_018690	antisense_lncRNA	Novel_lncRNA	NC_018904.1	8279964	8281279	-	3	473	143
LNC_000850	XLOC_018689	lincRNA	Novel_lncRNA	NC_018904.1	8273070	8278201	-	4	4591	145
LNC_000853	XLOC_018711	lincRNA	Novel_lncRNA	NC_018904.1	8967757	8970090	-	3	540	109
LNC_000852	XLOC_018699	intronic_lncRNA	Novel_lncRNA	NC_018904.1	8782371	8782764	-	3	216	72
LNC_000859	XLOC_018736	antisense_lncRNA	Novel_lncRNA	NC_018904.1	9436012	9437777	-	2	1681	128
LNC_000858	XLOC_018733	intronic_lncRNA	Novel_lncRNA	NC_018904.1	9368620	9369047	-	3	282	94
LNC_002141	XLOC_038500	lincRNA	Novel_lncRNA	NW_004076681.1	25	3525	-	2	2294	135
LNC_002140	XLOC_038495	lincRNA	Novel_lncRNA	NW_004076674.1	3047	3626	+	2	333	96
LNC_002143	XLOC_038519	lincRNA	Novel_lncRNA	NW_004076706.1	26	929	-	2	880	163
LNC_002142	XLOC_038516	antisense_lncRNA	Novel_lncRNA	NW_004076705.1	9	2120	+	4	1939	125
LNC_002145	XLOC_038532	lincRNA	Novel_lncRNA	NW_004076718.1	3035	4281	-	2	1225	86
LNC_002144	XLOC_038531	lincRNA	Novel_lncRNA	NW_004076718.1	18	2915	-	2	2700	153
LNC_002147	XLOC_038580	intronic_lncRNA	Novel_lncRNA	NW_004076765.1	1	1424	-	3	1207	143
LNC_002146	XLOC_038563	lincRNA	Novel_lncRNA	NW_004076750.1	32	2843	+	2	2792	152
LNC_002149	XLOC_038586	lincRNA	Novel_lncRNA	NW_004076773.1	2373	3711	-	2	1319	143
LNC_002148	XLOC_038586	lincRNA	Novel_lncRNA	NW_004076773.1	2373	3709	-	2	1317	143
LNC_001540	XLOC_030986	intronic_lncRNA	Novel_lncRNA	NW_004072374.1	204393	205492	+	2	474	143
LNC_001541	XLOC_030988	lincRNA	Novel_lncRNA	NW_004072374.1	261796	265132	+	5	2547	132
LNC_001542	XLOC_030988	lincRNA	Novel_lncRNA	NW_004072374.1	261881	264960	+	4	2125	104
LNC_001543	XLOC_030990	intronic_lncRNA	Novel_lncRNA	NW_004072374.1	341774	343340	+	4	366	121
LNC_001544	XLOC_030991	intronic_lncRNA	Novel_lncRNA	NW_004072374.1	347158	348084	+	5	331	110
LNC_001545	XLOC_031005	intronic_lncRNA	Novel_lncRNA	NW_004072374.1	154605	155121	-	4	278	92
LNC_001546	XLOC_031068	intronic_lncRNA	Novel_lncRNA	NW_004072377.1	31369	31896	+	2	202	67
LNC_001547	XLOC_031070	antisense_lncRNA	Novel_lncRNA	NW_004072377.1	47371	49072	+	2	1359	124
LNC_001548	XLOC_031070	antisense_lncRNA	Novel_lncRNA	NW_004072377.1	47371	49072	+	2	1262	124
LNC_001549	XLOC_031110	lincRNA	Novel_lncRNA	NW_004072377.1	238025	241301	-	3	233	72
LNC_002043	XLOC_037200	lincRNA	Novel_lncRNA	NW_004075338.1	7470	8142	+	2	598	136
LNC_002044	XLOC_037208	lincRNA	Novel_lncRNA	NW_004075344.1	6191	6783	+	2	507	87
LNC_000709	XLOC_015237	lincRNA	Novel_lncRNA	NC_018901.1	9473110	9476442	-	2	2818	133
LNC_000708	XLOC_015237	lincRNA	Novel_lncRNA	NC_018901.1	9473110	9476421	-	2	2859	133
LNC_000705	XLOC_015198	antisense_lncRNA	Novel_lncRNA	NC_018901.1	8800324	8801613	-	2	1245	155
LNC_000704	XLOC_015170	lincRNA	Novel_lncRNA	NC_018901.1	8198123	8225702	-	3	27255	205
LNC_000707	XLOC_015237	lincRNA	Novel_lncRNA	NC_018901.1	9467472	9476442	-	4	886	118
LNC_000706	XLOC_015232	intronic_lncRNA	Novel_lncRNA	NC_018901.1	9402023	9403139	-	4	711	236
LNC_000701	XLOC_015135	intronic_lncRNA	Novel_lncRNA	NC_018901.1	7397410	7399525	-	5	468	156
LNC_000700	XLOC_015125	antisense_lncRNA	Novel_lncRNA	NC_018901.1	7243890	7250854	-	2	2746	224
LNC_000703	XLOC_015169	antisense_lncRNA	Novel_lncRNA	NC_018901.1	8170051	8170707	-	2	631	74
LNC_000702	XLOC_015137	intronic_lncRNA	Novel_lncRNA	NC_018901.1	7414657	7415033	-	2	302	100
LNC_002045	XLOC_037208	lincRNA	Novel_lncRNA	NW_004075344.1	6191	6783	+	2	519	91
LNC_001496	XLOC_030382	lincRNA	Novel_lncRNA	NW_004072105.1	29993	31470	+	2	1393	131
LNC_001497	XLOC_030414	lincRNA	Novel_lncRNA	NW_004072120.1	21964	23240	+	2	1037	74
LNC_001494	XLOC_030381	intronic_lncRNA	Novel_lncRNA	NW_004072105.1	22791	23764	+	3	301	73
LNC_001495	XLOC_030382	lincRNA	Novel_lncRNA	NW_004072105.1	29980	31470	+	2	1417	112
LNC_001492	XLOC_030346	lincRNA	Novel_lncRNA	NW_004072083.1	34970	35385	-	2	324	107
LNC_001493	XLOC_030375	antisense_lncRNA	Novel_lncRNA	NW_004072102.1	6358	7822	-	2	230	68
LNC_001490	XLOC_030333	lincRNA	Novel_lncRNA	NW_004072075.1	35291	35920	+	4	366	121
LNC_001491	XLOC_030337	lincRNA	Novel_lncRNA	NW_004072077.1	35707	36122	+	2	346	115
LNC_001498	XLOC_030446	lincRNA	Novel_lncRNA	NW_004072126.1	12289	13219	+	2	751	119
LNC_001499	XLOC_030450	lincRNA	Novel_lncRNA	NW_004072126.1	55	2264	-	2	562	114
LNC_001870	XLOC_035573	lincRNA	Novel_lncRNA	NW_004074024.1	11459	12056	+	2	272	84
LNC_001871	XLOC_035587	lincRNA	Novel_lncRNA	NW_004074029.1	6230	8462	+	2	2210	126
LNC_002047	XLOC_037272	lincRNA	Novel_lncRNA	NW_004075386.1	55	693	-	2	554	161
LNC_001872	XLOC_035617	antisense_lncRNA	Novel_lncRNA	NW_004074040.1	301	3148	+	6	1368	190
LNC_000631	XLOC_013687	antisense_lncRNA	Novel_lncRNA	NC_018900.1	352839	354873	-	2	1782	110
LNC_000630	XLOC_013660	lincRNA	Novel_lncRNA	NC_018900.1	11237969	11238790	+	2	802	210
LNC_000633	XLOC_013700	intronic_lncRNA	Novel_lncRNA	NC_018900.1	750157	751954	-	2	221	73
LNC_000632	XLOC_013697	antisense_lncRNA	Novel_lncRNA	NC_018900.1	708199	708700	-	2	340	93
LNC_000635	XLOC_013738	intronic_lncRNA	Novel_lncRNA	NC_018900.1	1917128	1918594	-	2	360	113
LNC_000634	XLOC_013720	intronic_lncRNA	Novel_lncRNA	NC_018900.1	1624754	1626292	-	5	455	126
LNC_000637	XLOC_013803	intronic_lncRNA	Novel_lncRNA	NC_018900.1	3406438	3408978	-	3	536	169
LNC_000636	XLOC_013761	intronic_lncRNA	Novel_lncRNA	NC_018900.1	2701486	2705987	-	3	209	69
LNC_000639	XLOC_013859	intronic_lncRNA	Novel_lncRNA	NC_018900.1	4788012	4788445	-	2	264	88
LNC_000638	XLOC_013829	lincRNA	Novel_lncRNA	NC_018900.1	4237173	4238720	-	6	306	85
LNC_001722	XLOC_033896	lincRNA	Novel_lncRNA	NW_004072680.1	2120	2704	-	2	496	93
LNC_001723	XLOC_033904	lincRNA	Novel_lncRNA	NW_004072690.1	235	1137	-	3	409	97
LNC_001724	XLOC_033917	lincRNA	Novel_lncRNA	NW_004072704.1	1642	2716	-	2	1046	174
LNC_001725	XLOC_033932	lincRNA	Novel_lncRNA	NW_004072722.1	34	1196	-	2	334	79
LNC_001726	XLOC_033932	lincRNA	Novel_lncRNA	NW_004072722.1	34	2364	-	3	1158	122
LNC_001727	XLOC_033932	lincRNA	Novel_lncRNA	NW_004072722.1	34	2364	-	3	1290	108
LNC_001876	XLOC_035639	lincRNA	Novel_lncRNA	NW_004074052.1	10117	10802	-	2	602	158
LNC_001877	XLOC_035641	lincRNA	Novel_lncRNA	NW_004074055.1	12719	13277	+	2	475	76
LNC_001879	XLOC_035698	intronic_lncRNA	Novel_lncRNA	NW_004074083.1	8649	10393	+	7	896	264
LNC_000525	XLOC_011414	antisense_lncRNA	Novel_lncRNA	NC_018898.1	11398462	11399011	+	2	446	148
LNC_000524	XLOC_011413	intronic_lncRNA	Novel_lncRNA	NC_018898.1	11397831	11398312	+	3	333	110
LNC_000527	XLOC_011423	lincRNA	Novel_lncRNA	NC_018898.1	11504633	11508180	+	2	3476	105
LNC_000526	XLOC_011415	intronic_lncRNA	Novel_lncRNA	NC_018898.1	11401620	11402036	+	2	341	113
LNC_001038	XLOC_022013	antisense_lncRNA	Novel_lncRNA	NC_018908.1	5068990	5077183	+	2	865	176
LNC_001039	XLOC_022033	intronic_lncRNA	Novel_lncRNA	NC_018908.1	5261882	5262381	+	3	212	70
LNC_000523	XLOC_011411	lincRNA	Novel_lncRNA	NC_018898.1	11381880	11383634	+	2	830	98
LNC_000522	XLOC_011375	lincRNA	Novel_lncRNA	NC_018898.1	10420769	10425977	+	3	5135	151
LNC_001034	XLOC_021951	intronic_lncRNA	Novel_lncRNA	NC_018908.1	4101761	4102368	+	4	340	113
LNC_001035	XLOC_021959	lincRNA	Novel_lncRNA	NC_018908.1	4327083	4328539	+	2	1108	282
LNC_001036	XLOC_021969	antisense_lncRNA	Novel_lncRNA	NC_018908.1	4420361	4420922	+	2	511	67
LNC_001037	XLOC_022002	antisense_lncRNA	Novel_lncRNA	NC_018908.1	4925752	4929404	+	2	3597	120
LNC_001030	XLOC_021838	intronic_lncRNA	Novel_lncRNA	NC_018908.1	1409710	1411261	+	4	443	147
LNC_000528	XLOC_011462	lincRNA	Novel_lncRNA	NC_018898.1	12079301	12080656	+	2	1270	112
LNC_001032	XLOC_021866	lincRNA	Novel_lncRNA	NC_018908.1	2196824	2197599	+	2	619	155
LNC_001033	XLOC_021918	antisense_lncRNA	Novel_lncRNA	NC_018908.1	3466782	3472411	+	2	5409	164
LNC_001159	XLOC_024844	antisense_lncRNA	Novel_lncRNA	NC_018910.1	9512601	9513004	+	2	313	83
LNC_001158	XLOC_024825	antisense_lncRNA	Novel_lncRNA	NC_018910.1	9180177	9180600	+	2	306	56
LNC_001153	XLOC_024733	intronic_lncRNA	Novel_lncRNA	NC_018910.1	6857223	6857651	+	2	305	99
LNC_001152	XLOC_024712	lincRNA	Novel_lncRNA	NC_018910.1	6625137	6630558	+	2	5377	215
LNC_001151	XLOC_024701	intronic_lncRNA	Novel_lncRNA	NC_018910.1	6391193	6392200	+	3	246	81
LNC_001150	XLOC_024689	lincRNA	Novel_lncRNA	NC_018910.1	6277450	6279171	+	2	1598	120
LNC_001157	XLOC_024797	lincRNA	Novel_lncRNA	NC_018910.1	8731617	8735370	+	2	325	108
LNC_001156	XLOC_024769	lincRNA	Novel_lncRNA	NC_018910.1	7895917	7901039	+	2	4714	154
LNC_001155	XLOC_024769	lincRNA	Novel_lncRNA	NC_018910.1	7895917	7901039	+	3	2573	116
LNC_001154	XLOC_024769	lincRNA	Novel_lncRNA	NC_018910.1	7895902	7901039	+	3	3907	154
LNC_000459	XLOC_010109	intronic_lncRNA	Novel_lncRNA	NC_018897.1	13540926	13542880	+	3	274	91
LNC_000458	XLOC_010108	intronic_lncRNA	Novel_lncRNA	NC_018897.1	13487232	13488277	+	2	261	86
LNC_000451	XLOC_009977	lincRNA	Novel_lncRNA	NC_018897.1	10738253	10741062	+	2	2788	154
LNC_000450	XLOC_009977	lincRNA	Novel_lncRNA	NC_018897.1	10738240	10741062	+	2	2803	154
LNC_000453	XLOC_010001	intronic_lncRNA	Novel_lncRNA	NC_018897.1	11194206	11194566	+	2	281	93
LNC_000452	XLOC_009978	lincRNA	Novel_lncRNA	NC_018897.1	10736903	10738187	+	2	1169	106
LNC_000455	XLOC_010028	intronic_lncRNA	Novel_lncRNA	NC_018897.1	11439809	11441656	+	10	605	201
LNC_000454	XLOC_010021	lincRNA	Novel_lncRNA	NC_018897.1	11324575	11331416	+	3	6615	199
LNC_000457	XLOC_010092	antisense_lncRNA	Novel_lncRNA	NC_018897.1	13009819	13012616	+	4	2519	227
LNC_000456	XLOC_010081	intronic_lncRNA	Novel_lncRNA	NC_018897.1	12872049	12874169	+	3	1322	225
LNC_001874	XLOC_035625	lincRNA	Novel_lncRNA	NW_004074043.1	10088	11301	-	2	1023	134
LNC_001935	XLOC_036273	antisense_lncRNA	Novel_lncRNA	NW_004074499.1	4509	5876	+	2	266	85
LNC_001934	XLOC_036258	lincRNA	Novel_lncRNA	NW_004074491.1	10270	11471	-	2	1028	102
LNC_001937	XLOC_036300	intronic_lncRNA	Novel_lncRNA	NW_004074524.1	8659	9381	+	4	371	118
LNC_001936	XLOC_036275	antisense_lncRNA	Novel_lncRNA	NW_004074502.1	10020	11969	+	2	1023	81
LNC_001931	XLOC_036235	lincRNA	Novel_lncRNA	NW_004074473.1	8652	11611	+	4	543	135
LNC_001930	XLOC_036235	lincRNA	Novel_lncRNA	NW_004074473.1	8652	11611	+	4	540	134
LNC_001933	XLOC_036258	lincRNA	Novel_lncRNA	NW_004074491.1	10270	11471	-	3	1005	109
LNC_001932	XLOC_036235	lincRNA	Novel_lncRNA	NW_004074473.1	9074	11611	+	3	1905	174
LNC_001939	XLOC_036338	lincRNA	Novel_lncRNA	NW_004074550.1	3796	5243	+	4	759	116
LNC_001938	XLOC_036335	lincRNA	Novel_lncRNA	NW_004074547.1	1076	8873	-	3	6480	179
LNC_000048	XLOC_001115	intronic_lncRNA	Novel_lncRNA	NC_018890.1	22467484	22468292	+	2	433	143
LNC_000049	XLOC_001116	intronic_lncRNA	Novel_lncRNA	NC_018890.1	22469724	22471961	+	2	1998	183
LNC_000046	XLOC_001105	lincRNA	Novel_lncRNA	NC_018890.1	22366606	22367597	+	6	584	174
LNC_000047	XLOC_001113	antisense_lncRNA	Novel_lncRNA	NC_018890.1	22450692	22452762	+	2	314	88
LNC_000044	XLOC_001057	intronic_lncRNA	Novel_lncRNA	NC_018890.1	21512676	21517324	+	2	233	77
LNC_000045	XLOC_001081	antisense_lncRNA	Novel_lncRNA	NC_018890.1	21863437	21878520	+	2	1621	224
LNC_000042	XLOC_001049	lincRNA	Novel_lncRNA	NC_018890.1	21390724	21392173	+	2	1422	102
LNC_000043	XLOC_001053	lincRNA	Novel_lncRNA	NC_018890.1	21460404	21461368	+	4	477	83
LNC_000040	XLOC_001027	lincRNA	Novel_lncRNA	NC_018890.1	20962030	20965375	+	4	440	128
LNC_000041	XLOC_001049	lincRNA	Novel_lncRNA	NC_018890.1	21390675	21392173	+	2	1475	115
LNC_000288	XLOC_006485	intronic_lncRNA	Novel_lncRNA	NC_018894.1	1152993	1153381	-	2	224	74
LNC_000289	XLOC_006490	antisense_lncRNA	Novel_lncRNA	NC_018894.1	1300872	1302786	-	3	1008	108
LNC_000280	XLOC_006426	intronic_lncRNA	Novel_lncRNA	NC_018894.1	12163160	12164164	+	2	234	78
LNC_000281	XLOC_006428	lincRNA	Novel_lncRNA	NC_018894.1	12179567	12180960	+	3	960	125
LNC_000282	XLOC_006452	lincRNA	Novel_lncRNA	NC_018894.1	404464	404943	-	2	343	82
LNC_000283	XLOC_006467	lincRNA	Novel_lncRNA	NC_018894.1	839070	843747	-	3	1141	79
LNC_000284	XLOC_006467	lincRNA	Novel_lncRNA	NC_018894.1	839070	844008	-	2	2606	105
LNC_000285	XLOC_006475	antisense_lncRNA	Novel_lncRNA	NC_018894.1	1003350	1006337	-	4	753	110
LNC_000286	XLOC_006475	antisense_lncRNA	Novel_lncRNA	NC_018894.1	1003350	1006369	-	3	686	109
LNC_000287	XLOC_006480	intronic_lncRNA	Novel_lncRNA	NC_018894.1	1119153	1120073	-	3	226	75
LNC_001801	XLOC_034795	lincRNA	Novel_lncRNA	NW_004073243.1	4250	5448	+	3	1150	181
LNC_001800	XLOC_034792	lincRNA	Novel_lncRNA	NW_004073239.1	47	1447	-	2	1374	89
LNC_001803	XLOC_034871	lincRNA	Novel_lncRNA	NW_004073335.1	38	3562	-	2	1115	119
LNC_001802	XLOC_034829	lincRNA	Novel_lncRNA	NW_004073284.1	4556	5465	+	2	890	148
LNC_001805	XLOC_034891	lincRNA	Novel_lncRNA	NW_004073343.1	4170	5290	+	2	1056	77
LNC_001804	XLOC_034890	lincRNA	Novel_lncRNA	NW_004073343.1	2675	3790	+	2	1031	157
LNC_001807	XLOC_034899	antisense_lncRNA	Novel_lncRNA	NW_004073350.1	121	5268	-	4	4310	163
LNC_001806	XLOC_034899	antisense_lncRNA	Novel_lncRNA	NW_004073350.1	121	5183	-	2	4981	159
LNC_001809	XLOC_034915	lincRNA	Novel_lncRNA	NW_004073366.1	4684	5083	-	2	242	80
LNC_001808	XLOC_034914	lincRNA	Novel_lncRNA	NW_004073366.1	2213	3135	-	2	831	98
LNC_002137	XLOC_038485	lincRNA	Novel_lncRNA	NW_004076661.1	3540	5006	-	2	1389	147
LNC_001867	XLOC_035559	lincRNA	Novel_lncRNA	NW_004074019.1	13163	13957	+	2	545	89
LNC_001866	XLOC_035541	lincRNA	Novel_lncRNA	NW_004074008.1	398	2049	-	2	298	71
LNC_000198	XLOC_004516	lincRNA	Novel_lncRNA	NC_018892.1	12474704	12476216	-	2	1436	161
LNC_000199	XLOC_004564	antisense_lncRNA	Novel_lncRNA	NC_018893.1	51189	53267	+	2	2059	148
LNC_000194	XLOC_004419	intronic_lncRNA	Novel_lncRNA	NC_018892.1	10721893	10722334	-	3	243	80
LNC_000195	XLOC_004430	intronic_lncRNA	Novel_lncRNA	NC_018892.1	10910044	10910418	-	3	231	76
LNC_000196	XLOC_004465	intronic_lncRNA	Novel_lncRNA	NC_018892.1	11816721	11817750	-	3	239	76
LNC_000197	XLOC_004515	intronic_lncRNA	Novel_lncRNA	NC_018892.1	12466744	12474091	-	2	7164	338
LNC_000190	XLOC_004250	antisense_lncRNA	Novel_lncRNA	NC_018892.1	7327128	7331720	-	3	2899	137
LNC_000191	XLOC_004252	antisense_lncRNA	Novel_lncRNA	NC_018892.1	7338000	7343407	-	2	2425	256
LNC_000192	XLOC_004353	intronic_lncRNA	Novel_lncRNA	NC_018892.1	9572350	9572860	-	3	256	85
LNC_000193	XLOC_004356	lincRNA	Novel_lncRNA	NC_018892.1	9590977	9591926	-	3	378	125
LNC_001865	XLOC_035538	lincRNA	Novel_lncRNA	NW_004074007.1	75	517	-	2	339	77
LNC_002174	XLOC_038904	lincRNA	Novel_lncRNA	NW_004077148.1	1	4613	+	2	1699	157
LNC_002175	XLOC_038921	lincRNA	Novel_lncRNA	NW_004077173.1	2456	2921	+	3	294	98
LNC_002176	XLOC_038928	lincRNA	Novel_lncRNA	NW_004077180.1	145	924	+	2	500	85
LNC_002177	XLOC_038934	lincRNA	Novel_lncRNA	NW_004077185.1	1	1118	+	3	818	66
LNC_002170	XLOC_038885	lincRNA	Novel_lncRNA	NW_004077131.1	435	2737	+	2	247	63
LNC_002171	XLOC_038899	lincRNA	Novel_lncRNA	NW_004077144.1	2614	3069	+	3	240	67
LNC_002172	XLOC_038901	lincRNA	Novel_lncRNA	NW_004077144.1	1	340	-	2	247	63
LNC_002173	XLOC_038903	lincRNA	Novel_lncRNA	NW_004077146.1	3139	3678	+	3	359	100
LNC_002178	XLOC_038943	lincRNA	Novel_lncRNA	NW_004077193.1	1556	2225	-	2	279	92
LNC_002179	XLOC_038954	antisense_lncRNA	Novel_lncRNA	NW_004077205.1	2018	4495	-	2	2440	184
LNC_000994	XLOC_021120	intronic_lncRNA	Novel_lncRNA	NC_018907.1	1730212	1730488	+	2	203	67
LNC_000995	XLOC_021123	intronic_lncRNA	Novel_lncRNA	NC_018907.1	1775835	1776178	+	2	215	71
LNC_000996	XLOC_021174	intronic_lncRNA	Novel_lncRNA	NC_018907.1	3049409	3051798	+	5	476	158
LNC_000997	XLOC_021175	intronic_lncRNA	Novel_lncRNA	NC_018907.1	3055946	3056292	+	2	265	88
LNC_000990	XLOC_021073	antisense_lncRNA	Novel_lncRNA	NC_018907.1	933824	954012	+	2	285	95
LNC_000991	XLOC_021106	lincRNA	Novel_lncRNA	NC_018907.1	1425336	1425790	+	2	386	72
LNC_000992	XLOC_021108	lincRNA	Novel_lncRNA	NC_018907.1	1432814	1433865	+	5	422	130
LNC_000993	XLOC_021111	lincRNA	Novel_lncRNA	NC_018907.1	1579050	1580262	+	2	608	122
LNC_000998	XLOC_021264	intronic_lncRNA	Novel_lncRNA	NC_018907.1	4363207	4372456	+	3	205	68
LNC_000999	XLOC_021267	lincRNA	Novel_lncRNA	NC_018907.1	4465021	4466415	+	2	960	151
LNC_001557	XLOC_031370	intronic_lncRNA	Novel_lncRNA	NW_004072387.1	82309	82680	+	3	223	73
LNC_001556	XLOC_031364	intronic_lncRNA	Novel_lncRNA	NW_004072386.1	299762	302977	-	3	377	111
LNC_001555	XLOC_031356	lincRNA	Novel_lncRNA	NW_004072386.1	248332	252670	-	4	3136	104
LNC_001554	XLOC_031242	lincRNA	Novel_lncRNA	NW_004072381.1	1657	5241	-	2	3332	114
LNC_001553	XLOC_031205	intronic_lncRNA	Novel_lncRNA	NW_004072380.1	234740	235040	+	2	228	75
LNC_001552	XLOC_031157	antisense_lncRNA	Novel_lncRNA	NW_004072378.1	363553	364001	+	2	405	132
LNC_001551	XLOC_031156	antisense_lncRNA	Novel_lncRNA	NW_004072378.1	361935	363137	+	2	994	62
LNC_001550	XLOC_031153	intronic_lncRNA	Novel_lncRNA	NW_004072378.1	340949	341361	+	2	341	110
LNC_001559	XLOC_031417	lincRNA	Novel_lncRNA	NW_004072389.1	108910	115216	+	2	6247	184
LNC_001558	XLOC_031371	intronic_lncRNA	Novel_lncRNA	NW_004072387.1	84741	85632	+	4	303	101
LNC_000868	XLOC_018855	intronic_lncRNA	Novel_lncRNA	NC_018904.1	11254364	11256178	-	5	415	138
LNC_000869	XLOC_018875	lincRNA	Novel_lncRNA	NC_018905.1	102991	106961	+	6	1730	129
LNC_000860	XLOC_018737	intronic_lncRNA	Novel_lncRNA	NC_018904.1	9448512	9448855	-	2	257	85
LNC_000861	XLOC_018765	antisense_lncRNA	Novel_lncRNA	NC_018904.1	9790659	9791093	-	2	326	108
LNC_000862	XLOC_018778	lincRNA	Novel_lncRNA	NC_018904.1	10008456	10009909	-	3	1199	110
LNC_000863	XLOC_018805	lincRNA	Novel_lncRNA	NC_018904.1	10438164	10439011	-	2	351	61
LNC_000864	XLOC_018810	lincRNA	Novel_lncRNA	NC_018904.1	10502682	10512436	-	6	3530	298
LNC_000865	XLOC_018810	lincRNA	Novel_lncRNA	NC_018904.1	10502682	10512436	-	6	3533	299
LNC_000866	XLOC_018810	lincRNA	Novel_lncRNA	NC_018904.1	10506854	10511852	-	3	3651	264
LNC_000867	XLOC_018831	lincRNA	Novel_lncRNA	NC_018904.1	10806172	10807974	-	4	927	113
LNC_000730	XLOC_015705	intronic_lncRNA	Novel_lncRNA	NC_018902.1	11089563	11090036	+	2	328	78
LNC_000731	XLOC_015706	intronic_lncRNA	Novel_lncRNA	NC_018902.1	11095020	11096868	+	4	542	163
LNC_000732	XLOC_015713	intronic_lncRNA	Novel_lncRNA	NC_018902.1	11327945	11328502	+	2	335	111
LNC_000733	XLOC_015719	intronic_lncRNA	Novel_lncRNA	NC_018902.1	11374199	11374749	+	2	215	71
LNC_000734	XLOC_015744	intronic_lncRNA	Novel_lncRNA	NC_018902.1	11714476	11715426	+	3	309	103
LNC_000735	XLOC_015756	intronic_lncRNA	Novel_lncRNA	NC_018902.1	11797001	11797321	+	2	215	71
LNC_000736	XLOC_015757	intronic_lncRNA	Novel_lncRNA	NC_018902.1	11810493	11810790	+	2	211	70
LNC_000737	XLOC_015793	intronic_lncRNA	Novel_lncRNA	NC_018902.1	12909552	12909927	+	2	238	75
LNC_000738	XLOC_015832	intronic_lncRNA	Novel_lncRNA	NC_018902.1	13691295	13692977	+	4	620	182
LNC_000739	XLOC_015838	antisense_lncRNA	Novel_lncRNA	NC_018902.1	13805123	13806791	+	4	1201	97
LNC_001485	XLOC_030207	lincRNA	Novel_lncRNA	NW_004072001.1	34852	37130	-	3	2032	146
LNC_001484	XLOC_030197	lincRNA	Novel_lncRNA	NW_004071999.1	30437	32821	+	3	1609	434
LNC_001487	XLOC_030268	lincRNA	Novel_lncRNA	NW_004072030.1	34733	35676	+	2	639	97
LNC_001486	XLOC_030233	lincRNA	Novel_lncRNA	NW_004072018.1	17930	20546	+	2	2430	146
LNC_001481	XLOC_030191	lincRNA	Novel_lncRNA	NW_004071998.1	36564	37498	+	4	593	100
LNC_001480	XLOC_030180	lincRNA	Novel_lncRNA	NW_004071996.1	37546	38421	+	2	360	119
LNC_001483	XLOC_030196	lincRNA	Novel_lncRNA	NW_004071999.1	26811	28944	+	2	771	155
LNC_001482	XLOC_030196	lincRNA	Novel_lncRNA	NW_004071999.1	26811	28944	+	2	1110	155
LNC_001489	XLOC_030289	lincRNA	Novel_lncRNA	NW_004072038.1	1015	4179	-	3	3062	166
LNC_001488	XLOC_030278	lincRNA	Novel_lncRNA	NW_004072034.1	4828	5797	-	2	885	295
LNC_002078	XLOC_037678	lincRNA	Novel_lncRNA	NW_004075749.1	4602	7077	+	2	2422	313
LNC_000604	XLOC_013079	antisense_lncRNA	Novel_lncRNA	NC_018899.1	8546347	8548753	-	2	2328	161
LNC_000605	XLOC_013113	lincRNA	Novel_lncRNA	NC_018899.1	8927992	8928798	-	3	586	62
LNC_000606	XLOC_013124	intronic_lncRNA	Novel_lncRNA	NC_018900.1	15508	15835	+	2	262	87
LNC_000607	XLOC_013125	intronic_lncRNA	Novel_lncRNA	NC_018900.1	77422	81309	+	5	2896	169
LNC_000600	XLOC_013021	intronic_lncRNA	Novel_lncRNA	NC_018899.1	7080962	7081970	-	2	814	107
LNC_000601	XLOC_013041	antisense_lncRNA	Novel_lncRNA	NC_018899.1	7328087	7345024	-	3	674	93
LNC_000602	XLOC_013041	antisense_lncRNA	Novel_lncRNA	NC_018899.1	7328829	7330756	-	2	326	57
LNC_000603	XLOC_013050	antisense_lncRNA	Novel_lncRNA	NC_018899.1	7399450	7403117	-	2	748	103
LNC_001737	XLOC_034029	antisense_lncRNA	Novel_lncRNA	NW_004072799.1	17127	19660	+	2	2433	110
LNC_001736	XLOC_034021	lincRNA	Novel_lncRNA	NW_004072796.1	22029	22556	+	3	316	105
LNC_001735	XLOC_034019	intronic_lncRNA	Novel_lncRNA	NW_004072795.1	3564	5086	-	4	350	116
LNC_001734	XLOC_033970	lincRNA	Novel_lncRNA	NW_004072780.1	23481	24093	-	2	308	102
LNC_000608	XLOC_013139	intronic_lncRNA	Novel_lncRNA	NC_018900.1	323905	326577	+	5	640	191
LNC_000609	XLOC_013195	intronic_lncRNA	Novel_lncRNA	NC_018900.1	1701235	1704467	+	6	486	127
LNC_001731	XLOC_033964	lincRNA	Novel_lncRNA	NW_004072772.1	297	740	+	2	355	60
LNC_001730	XLOC_033934	lincRNA	Novel_lncRNA	NW_004072724.1	121	2749	-	3	2387	138
LNC_000518	XLOC_011307	lincRNA	Novel_lncRNA	NC_018898.1	9476125	9477098	+	2	953	89
LNC_000519	XLOC_011351	lincRNA	Novel_lncRNA	NC_018898.1	10215318	10218300	+	2	2818	97
LNC_000510	XLOC_011204	antisense_lncRNA	Novel_lncRNA	NC_018898.1	7748787	7753292	+	3	3976	175
LNC_000511	XLOC_011214	lincRNA	Novel_lncRNA	NC_018898.1	7853019	7861043	+	2	1224	89
LNC_000512	XLOC_011264	lincRNA	Novel_lncRNA	NC_018898.1	8855778	8857416	+	2	1316	88
LNC_000513	XLOC_011267	lincRNA	Novel_lncRNA	NC_018898.1	8869368	8871016	+	2	1388	86
LNC_000514	XLOC_011269	intronic_lncRNA	Novel_lncRNA	NC_018898.1	8883604	8883905	+	2	208	55
LNC_000515	XLOC_011272	intronic_lncRNA	Novel_lncRNA	NC_018898.1	8906362	8908209	+	4	229	76
LNC_000516	XLOC_011304	antisense_lncRNA	Novel_lncRNA	NC_018898.1	9371101	9371694	+	2	556	172
LNC_000517	XLOC_011306	intronic_lncRNA	Novel_lncRNA	NC_018898.1	9464240	9475707	+	3	1659	121
LNC_001023	XLOC_021788	intronic_lncRNA	Novel_lncRNA	NC_018907.1	8037939	8038376	-	2	362	120
LNC_001022	XLOC_021781	lincRNA	Novel_lncRNA	NC_018907.1	7943115	7944855	-	2	1551	98
LNC_001021	XLOC_021776	lincRNA	Novel_lncRNA	NC_018907.1	7835750	7839811	-	4	3549	138
LNC_001020	XLOC_021769	antisense_lncRNA	Novel_lncRNA	NC_018907.1	7790132	7791436	-	2	336	92
LNC_001027	XLOC_021815	intronic_lncRNA	Novel_lncRNA	NC_018908.1	498658	499833	+	2	907	250
LNC_001026	XLOC_021808	lincRNA	Novel_lncRNA	NC_018908.1	421196	421851	+	2	306	75
LNC_001025	XLOC_021803	antisense_lncRNA	Novel_lncRNA	NC_018908.1	364647	366911	+	2	2238	167
LNC_001024	XLOC_021792	antisense_lncRNA	Novel_lncRNA	NC_018908.1	27343	28342	+	2	931	169
LNC_001029	XLOC_021835	intronic_lncRNA	Novel_lncRNA	NC_018908.1	1369701	1370009	+	2	212	70
LNC_001028	XLOC_021816	intronic_lncRNA	Novel_lncRNA	NC_018908.1	501890	502984	+	3	263	87
LNC_002074	XLOC_037630	lincRNA	Novel_lncRNA	NW_004075713.1	16	610	+	2	386	128
LNC_001128	XLOC_024026	lincRNA	Novel_lncRNA	NC_018909.1	5740168	5742379	-	2	2192	187
LNC_001129	XLOC_024030	lincRNA	Novel_lncRNA	NC_018909.1	5784192	5826875	-	3	1328	195
LNC_001126	XLOC_024007	antisense_lncRNA	Novel_lncRNA	NC_018909.1	5424456	5427820	-	2	1103	86
LNC_001127	XLOC_024011	intronic_lncRNA	Novel_lncRNA	NC_018909.1	5523215	5523503	-	2	213	70
LNC_001124	XLOC_023970	lincRNA	Novel_lncRNA	NC_018909.1	4864358	4865295	-	2	462	37
LNC_001125	XLOC_023973	intronic_lncRNA	Novel_lncRNA	NC_018909.1	4884757	4885723	-	3	337	112
LNC_001122	XLOC_023923	lincRNA	Novel_lncRNA	NC_018909.1	3701494	3701866	-	2	299	99
LNC_001123	XLOC_023961	antisense_lncRNA	Novel_lncRNA	NC_018909.1	4520200	4520815	-	2	448	111
LNC_001120	XLOC_023900	lincRNA	Novel_lncRNA	NC_018909.1	3343885	3344369	-	2	448	65
LNC_001121	XLOC_023919	lincRNA	Novel_lncRNA	NC_018909.1	3650709	3651465	-	2	633	112
LNC_000468	XLOC_010320	antisense_lncRNA	Novel_lncRNA	NC_018897.1	5106198	5113005	-	4	6585	153
LNC_000469	XLOC_010320	antisense_lncRNA	Novel_lncRNA	NC_018897.1	5106198	5113005	-	3	2447	109
LNC_000464	XLOC_010250	lincRNA	Novel_lncRNA	NC_018897.1	3340179	3341340	-	3	614	94
LNC_000465	XLOC_010250	lincRNA	Novel_lncRNA	NC_018897.1	3340179	3341340	-	2	1139	122
LNC_000466	XLOC_010251	lincRNA	Novel_lncRNA	NC_018897.1	3345434	3347607	-	2	294	81
LNC_000467	XLOC_010315	intronic_lncRNA	Novel_lncRNA	NC_018897.1	5009075	5009444	-	2	278	92
LNC_000460	XLOC_010113	lincRNA	Novel_lncRNA	NC_018897.1	13779416	13854445	+	6	613	96
LNC_000461	XLOC_010129	lincRNA	Novel_lncRNA	NC_018897.1	14477985	14478608	+	2	428	99
LNC_000462	XLOC_010133	intronic_lncRNA	Novel_lncRNA	NC_018897.1	14521128	14521642	+	4	206	68
LNC_000463	XLOC_010200	lincRNA	Novel_lncRNA	NC_018897.1	1373081	1375136	-	2	1073	87
LNC_001232	XLOC_026468	antisense_lncRNA	Novel_lncRNA	NC_018911.1	4258136	4260109	-	2	596	88
LNC_001233	XLOC_026524	intronic_lncRNA	Novel_lncRNA	NC_018911.1	5556780	5558346	-	3	216	71
LNC_001230	XLOC_026455	antisense_lncRNA	Novel_lncRNA	NC_018911.1	3928863	3930773	-	2	1195	95
LNC_001231	XLOC_026463	intronic_lncRNA	Novel_lncRNA	NC_018911.1	4094152	4096558	-	6	676	210
LNC_001236	XLOC_026527	antisense_lncRNA	Novel_lncRNA	NC_018911.1	5605762	5617842	-	5	3204	140
LNC_001237	XLOC_026527	antisense_lncRNA	Novel_lncRNA	NC_018911.1	5605762	5617842	-	2	1531	95
LNC_001234	XLOC_026527	antisense_lncRNA	Novel_lncRNA	NC_018911.1	5574390	5617842	-	2	341	67
LNC_001235	XLOC_026527	antisense_lncRNA	Novel_lncRNA	NC_018911.1	5605762	5614563	-	4	7728	140
LNC_001238	XLOC_026527	antisense_lncRNA	Novel_lncRNA	NC_018911.1	5609055	5617842	-	3	3727	105
LNC_001239	XLOC_026534	lincRNA	Novel_lncRNA	NC_018911.1	5727152	5731108	-	7	1672	156
LNC_000059	XLOC_001247	lincRNA	Novel_lncRNA	NC_018890.1	1657678	1661743	-	2	642	134
LNC_000058	XLOC_001234	lincRNA	Novel_lncRNA	NC_018890.1	1558403	1558967	-	2	456	70
LNC_000055	XLOC_001210	lincRNA	Novel_lncRNA	NC_018890.1	1250405	1256228	-	3	955	78
LNC_000054	XLOC_001210	lincRNA	Novel_lncRNA	NC_018890.1	1191254	1196265	-	2	339	53
LNC_000057	XLOC_001212	lincRNA	Novel_lncRNA	NC_018890.1	1234320	1234880	-	2	538	87
LNC_000056	XLOC_001210	lincRNA	Novel_lncRNA	NC_018890.1	1250405	1256228	-	2	955	85
LNC_000051	XLOC_001200	lincRNA	Novel_lncRNA	NC_018890.1	1100506	1103041	-	2	2509	122
LNC_000050	XLOC_001199	lincRNA	Novel_lncRNA	NC_018890.1	1095739	1100334	-	2	4128	164
LNC_000053	XLOC_001209	lincRNA	Novel_lncRNA	NC_018890.1	1191114	1196116	-	2	330	78
LNC_000052	XLOC_001205	lincRNA	Novel_lncRNA	NC_018890.1	1172543	1174079	-	4	963	119
LNC_000299	XLOC_006783	antisense_lncRNA	Novel_lncRNA	NC_018894.1	7050809	7053839	-	2	1561	156
LNC_000298	XLOC_006783	antisense_lncRNA	Novel_lncRNA	NC_018894.1	7050809	7053839	-	2	2718	184
LNC_000297	XLOC_006737	intronic_lncRNA	Novel_lncRNA	NC_018894.1	6216565	6217332	-	3	455	144
LNC_000296	XLOC_006736	intronic_lncRNA	Novel_lncRNA	NC_018894.1	6215567	6216387	-	4	319	103
LNC_000295	XLOC_006688	antisense_lncRNA	Novel_lncRNA	NC_018894.1	5567861	5577323	-	3	717	100
LNC_000294	XLOC_006681	antisense_lncRNA	Novel_lncRNA	NC_018894.1	5502586	5507567	-	2	346	114
LNC_000293	XLOC_006599	intronic_lncRNA	Novel_lncRNA	NC_018894.1	3685382	3686229	-	4	442	147
LNC_000292	XLOC_006503	intronic_lncRNA	Novel_lncRNA	NC_018894.1	1779296	1780761	-	2	221	73
LNC_000291	XLOC_006498	intronic_lncRNA	Novel_lncRNA	NC_018894.1	1652218	1653181	-	5	670	222
LNC_000290	XLOC_006497	lincRNA	Novel_lncRNA	NC_018894.1	1645107	1646486	-	2	920	74
LNC_001834	XLOC_035170	lincRNA	Novel_lncRNA	NW_004073693.1	1	2192	+	4	1456	153
LNC_001835	XLOC_035170	lincRNA	Novel_lncRNA	NW_004073693.1	1	2347	+	2	1602	146
LNC_001836	XLOC_035181	lincRNA	Novel_lncRNA	NW_004073710.1	1031	2042	-	2	951	122
LNC_001837	XLOC_035205	lincRNA	Novel_lncRNA	NW_004073762.1	83	764	-	2	491	94
LNC_001830	XLOC_035160	lincRNA	Novel_lncRNA	NW_004073684.1	128	2542	+	4	453	150
LNC_001831	XLOC_035162	lincRNA	Novel_lncRNA	NW_004073686.1	1009	2335	+	2	1273	118
LNC_001832	XLOC_035163	lincRNA	Novel_lncRNA	NW_004073686.1	1494	2324	-	2	800	110
LNC_001833	XLOC_035170	lincRNA	Novel_lncRNA	NW_004073693.1	1	1785	+	3	1499	146
LNC_001838	XLOC_035207	lincRNA	Novel_lncRNA	NW_004073766.1	1739	3122	-	2	1361	108
LNC_001839	XLOC_035210	lincRNA	Novel_lncRNA	NW_004073768.1	63	1209	+	2	789	90
LNC_001216	XLOC_026218	intronic_lncRNA	Novel_lncRNA	NC_018911.1	9792525	9794032	+	4	231	76
LNC_001217	XLOC_026228	lincRNA	Novel_lncRNA	NC_018911.1	9920792	9921542	+	2	386	128
LNC_000183	XLOC_004165	lincRNA	Novel_lncRNA	NC_018892.1	5915480	5922022	-	4	823	128
LNC_000182	XLOC_004108	lincRNA	Novel_lncRNA	NC_018892.1	4731949	4733061	-	2	880	92
LNC_000181	XLOC_004045	lincRNA	Novel_lncRNA	NC_018892.1	2956084	2957799	-	2	1696	73
LNC_000180	XLOC_004038	intronic_lncRNA	Novel_lncRNA	NC_018892.1	2871079	2871827	-	2	368	122
LNC_000187	XLOC_004206	antisense_lncRNA	Novel_lncRNA	NC_018892.1	6489583	6494451	-	3	419	77
LNC_000186	XLOC_004197	lincRNA	Novel_lncRNA	NC_018892.1	6328360	6328701	-	2	319	60
LNC_000185	XLOC_004172	intronic_lncRNA	Novel_lncRNA	NC_018892.1	5959684	5961016	-	4	289	96
LNC_000184	XLOC_004167	antisense_lncRNA	Novel_lncRNA	NC_018892.1	5942107	5943041	-	2	817	92
LNC_001900	XLOC_035944	lincRNA	Novel_lncRNA	NW_004074222.1	4267	5671	-	2	1385	83
LNC_001901	XLOC_035972	lincRNA	Novel_lncRNA	NW_004074233.1	2084	2820	+	2	310	70
LNC_000189	XLOC_004250	antisense_lncRNA	Novel_lncRNA	NC_018892.1	7327128	7331720	-	2	4519	193
LNC_000188	XLOC_004216	intronic_lncRNA	Novel_lncRNA	NC_018892.1	6612411	6613949	-	4	564	118
LNC_001904	XLOC_036001	lincRNA	Novel_lncRNA	NW_004074241.1	3798	5470	+	2	401	112
LNC_001905	XLOC_036004	lincRNA	Novel_lncRNA	NW_004074242.1	3566	4667	-	2	910	144
LNC_001906	XLOC_036017	lincRNA	Novel_lncRNA	NW_004074247.1	7840	10334	-	2	403	116
LNC_001907	XLOC_036036	lincRNA	Novel_lncRNA	NW_004074254.1	929	2066	-	2	1114	142
LNC_002169	XLOC_038878	lincRNA	Novel_lncRNA	NW_004077118.1	1744	2401	-	2	584	142
LNC_002168	XLOC_038867	lincRNA	Novel_lncRNA	NW_004077109.1	2436	3399	+	2	559	83
LNC_001739	XLOC_034047	lincRNA	Novel_lncRNA	NW_004072804.1	20518	21123	+	2	536	84
LNC_002163	XLOC_038846	lincRNA	Novel_lncRNA	NW_004077092.1	1	4813	+	3	737	81
LNC_001218	XLOC_026287	intronic_lncRNA	Novel_lncRNA	NC_018911.1	11536654	11539979	+	3	283	94
LNC_002161	XLOC_038786	antisense_lncRNA	Novel_lncRNA	NW_004077046.1	950	2276	+	2	292	97
LNC_001738	XLOC_034038	intronic_lncRNA	Novel_lncRNA	NW_004072801.1	2350	3488	-	3	240	80
LNC_002167	XLOC_038867	lincRNA	Novel_lncRNA	NW_004077109.1	2436	3126	+	2	637	137
LNC_002166	XLOC_038855	lincRNA	Novel_lncRNA	NW_004077100.1	8	748	+	3	677	91
LNC_002165	XLOC_038855	lincRNA	Novel_lncRNA	NW_004077100.1	8	748	+	2	720	91
LNC_001219	XLOC_026318	antisense_lncRNA	Novel_lncRNA	NC_018911.1	621506	624007	-	2	2413	127
LNC_002241	XLOC_039693	lincRNA	Novel_lncRNA	NW_004077841.1	1708	3588	-	2	1467	336
LNC_000989	XLOC_021071	intronic_lncRNA	Novel_lncRNA	NC_018907.1	774269	775164	+	3	269	89
LNC_000988	XLOC_021036	lincRNA	Novel_lncRNA	NC_018906.1	11153563	11155537	-	3	1872	203
LNC_000983	XLOC_020953	intronic_lncRNA	Novel_lncRNA	NC_018906.1	9679439	9681198	-	7	1100	233
LNC_000982	XLOC_020943	intronic_lncRNA	Novel_lncRNA	NC_018906.1	9567345	9572974	-	5	1165	236
LNC_000981	XLOC_020936	antisense_lncRNA	Novel_lncRNA	NC_018906.1	9155876	9160748	-	2	4830	138
LNC_000980	XLOC_020932	antisense_lncRNA	Novel_lncRNA	NC_018906.1	9130761	9137033	-	2	631	109
LNC_000987	XLOC_021028	lincRNA	Novel_lncRNA	NC_018906.1	11106739	11107102	-	2	205	67
LNC_000986	XLOC_021000	intronic_lncRNA	Novel_lncRNA	NC_018906.1	10533857	10534498	-	3	260	86
LNC_000985	XLOC_020999	intronic_lncRNA	Novel_lncRNA	NC_018906.1	10528568	10529333	-	2	236	78
LNC_000984	XLOC_020953	intronic_lncRNA	Novel_lncRNA	NC_018906.1	9679439	9689115	-	7	1011	245
LNC_002013	XLOC_036978	lincRNA	Novel_lncRNA	NW_004075180.1	2670	5585	-	2	2894	447
LNC_002012	XLOC_036975	lincRNA	Novel_lncRNA	NW_004075179.1	5788	6459	-	3	324	107
LNC_002011	XLOC_036950	lincRNA	Novel_lncRNA	NW_004075163.1	6425	8495	-	2	1636	545
LNC_002010	XLOC_036941	antisense_lncRNA	Novel_lncRNA	NW_004075158.1	1	7324	-	2	1830	131
LNC_002017	XLOC_036992	lincRNA	Novel_lncRNA	NW_004075190.1	8088	8556	+	2	402	134
LNC_002016	XLOC_036990	lincRNA	Novel_lncRNA	NW_004075190.1	771	2067	+	2	757	139
LNC_002015	XLOC_036990	lincRNA	Novel_lncRNA	NW_004075190.1	771	2067	+	2	760	140
LNC_001873	XLOC_035622	lincRNA	Novel_lncRNA	NW_004074042.1	6016	6390	-	2	323	107
LNC_002014	XLOC_036983	lincRNA	Novel_lncRNA	NW_004075186.1	1659	2760	+	2	992	105
LNC_002151	XLOC_038588	lincRNA	Novel_lncRNA	NW_004076775.1	4636	5615	+	3	728	108
LNC_000879	XLOC_019008	lincRNA	Novel_lncRNA	NC_018905.1	3102154	3102986	+	2	511	114
LNC_000878	XLOC_019003	lincRNA	Novel_lncRNA	NC_018905.1	3007768	3009518	+	2	1597	99
LNC_000877	XLOC_018995	intronic_lncRNA	Novel_lncRNA	NC_018905.1	2526312	2530627	+	3	221	68
LNC_000876	XLOC_018959	intronic_lncRNA	Novel_lncRNA	NC_018905.1	1751339	1755089	+	2	3403	185
LNC_000875	XLOC_018959	antisense_lncRNA	Novel_lncRNA	NC_018905.1	1751303	1755089	+	2	3711	185
LNC_000874	XLOC_018957	lincRNA	Novel_lncRNA	NC_018905.1	1726670	1732514	+	3	3541	138
LNC_000873	XLOC_018940	lincRNA	Novel_lncRNA	NC_018905.1	1466253	1469092	+	2	363	71
LNC_000872	XLOC_018929	intronic_lncRNA	Novel_lncRNA	NC_018905.1	1258964	1259273	+	2	217	72
LNC_000871	XLOC_018909	antisense_lncRNA	Novel_lncRNA	NC_018905.1	907917	910722	+	2	2771	127
LNC_000870	XLOC_018892	intronic_lncRNA	Novel_lncRNA	NC_018905.1	459013	459748	+	3	232	77
LNC_000727	XLOC_015578	lincRNA	Novel_lncRNA	NC_018902.1	8304877	8307103	+	6	982	241
LNC_000726	XLOC_015557	lincRNA	Novel_lncRNA	NC_018902.1	7982952	7984142	+	5	500	166
LNC_000725	XLOC_015541	lincRNA	Novel_lncRNA	NC_018902.1	7750644	7763255	+	2	283	80
LNC_000724	XLOC_015514	intronic_lncRNA	Novel_lncRNA	NC_018902.1	7156446	7157742	+	6	742	239
LNC_000723	XLOC_015511	antisense_lncRNA	Novel_lncRNA	NC_018902.1	7038977	7040037	+	2	1017	80
LNC_000722	XLOC_015465	lincRNA	Novel_lncRNA	NC_018902.1	5092031	5094455	+	4	349	77
LNC_000721	XLOC_015462	intronic_lncRNA	Novel_lncRNA	NC_018902.1	4945816	4948388	+	3	1872	151
LNC_000720	XLOC_015437	antisense_lncRNA	Novel_lncRNA	NC_018902.1	4107925	4109613	+	2	1267	101
LNC_000729	XLOC_015582	intronic_lncRNA	Novel_lncRNA	NC_018902.1	8407848	8408610	+	4	238	79
LNC_000728	XLOC_015579	lincRNA	Novel_lncRNA	NC_018902.1	8309811	8316134	+	3	1358	149
LNC_001875	XLOC_035636	antisense_lncRNA	Novel_lncRNA	NW_004074051.1	9298	9986	+	2	659	156
LNC_000619	XLOC_013488	intronic_lncRNA	Novel_lncRNA	NC_018900.1	8107343	8108207	+	3	403	134
LNC_000618	XLOC_013415	intronic_lncRNA	Novel_lncRNA	NC_018900.1	6291525	6292518	+	3	785	260
LNC_000613	XLOC_013297	antisense_lncRNA	Novel_lncRNA	NC_018900.1	3774482	3779113	+	5	421	70
LNC_000612	XLOC_013296	intronic_lncRNA	Novel_lncRNA	NC_018900.1	3768239	3770373	+	3	302	100
LNC_000611	XLOC_013280	intronic_lncRNA	Novel_lncRNA	NC_018900.1	3395327	3395989	+	2	290	96
LNC_000610	XLOC_013255	lincRNA	Novel_lncRNA	NC_018900.1	2985491	2988695	+	2	1864	194
LNC_000617	XLOC_013360	antisense_lncRNA	Novel_lncRNA	NC_018900.1	5050290	5052080	+	2	1391	162
LNC_000616	XLOC_013353	antisense_lncRNA	Novel_lncRNA	NC_018900.1	4931952	4932459	+	2	227	51
LNC_000615	XLOC_013342	intronic_lncRNA	Novel_lncRNA	NC_018900.1	4720159	4723506	+	5	394	130
LNC_000614	XLOC_013309	intronic_lncRNA	Novel_lncRNA	NC_018900.1	4051934	4079154	+	3	231	77
LNC_001588	XLOC_031965	intronic_lncRNA	Novel_lncRNA	NW_004072406.1	9432	12930	+	4	682	170
LNC_001589	XLOC_031968	lincRNA	Novel_lncRNA	NW_004072406.1	60211	61607	+	2	713	79
LNC_001584	XLOC_031897	antisense_lncRNA	Novel_lncRNA	NW_004072403.1	81629	84999	-	2	3348	219
LNC_001585	XLOC_031932	intronic_lncRNA	Novel_lncRNA	NW_004072404.1	208091	209149	-	4	399	132
LNC_001586	XLOC_031933	intronic_lncRNA	Novel_lncRNA	NW_004072404.1	210076	211239	-	3	414	110
LNC_001587	XLOC_031951	antisense_lncRNA	Novel_lncRNA	NW_004072405.1	96088	103386	-	2	282	63
LNC_001580	XLOC_031859	intronic_lncRNA	Novel_lncRNA	NW_004072402.1	113687	117597	+	2	205	68
LNC_001581	XLOC_031884	intronic_lncRNA	Novel_lncRNA	NW_004072403.1	109347	110288	+	2	569	152
LNC_001582	XLOC_031886	antisense_lncRNA	Novel_lncRNA	NW_004072403.1	148228	149496	+	2	1065	163
LNC_001583	XLOC_031891	lincRNA	Novel_lncRNA	NW_004072403.1	213003	213542	+	2	437	98
LNC_000509	XLOC_011187	lincRNA	Novel_lncRNA	NC_018898.1	7461542	7462505	+	2	444	89
LNC_000508	XLOC_011149	antisense_lncRNA	Novel_lncRNA	NC_018898.1	6016865	6019261	+	2	814	77
LNC_000507	XLOC_011144	antisense_lncRNA	Novel_lncRNA	NC_018898.1	5964682	5966492	+	2	397	132
LNC_000506	XLOC_011119	antisense_lncRNA	Novel_lncRNA	NC_018898.1	5651635	5653448	+	2	815	127
LNC_000505	XLOC_011108	antisense_lncRNA	Novel_lncRNA	NC_018898.1	5438149	5439105	+	2	858	99
LNC_000504	XLOC_011108	antisense_lncRNA	Novel_lncRNA	NC_018898.1	5436609	5438827	+	2	616	102
LNC_000503	XLOC_011106	intronic_lncRNA	Novel_lncRNA	NC_018898.1	5417171	5420416	+	5	474	158
LNC_000502	XLOC_011080	intronic_lncRNA	Novel_lncRNA	NC_018898.1	5040615	5041390	+	4	435	145
LNC_000501	XLOC_011068	antisense_lncRNA	Novel_lncRNA	NC_018898.1	4799173	4802295	+	2	1548	132
LNC_000500	XLOC_011019	lincRNA	Novel_lncRNA	NC_018898.1	3387833	3404387	+	2	961	139
LNC_001056	XLOC_022471	intronic_lncRNA	Novel_lncRNA	NC_018908.1	13407345	13408367	+	2	683	208
LNC_001057	XLOC_022502	antisense_lncRNA	Novel_lncRNA	NC_018908.1	13898782	13906291	+	2	218	72
LNC_001054	XLOC_022399	lincRNA	Novel_lncRNA	NC_018908.1	12178074	12178739	+	2	644	101
LNC_001055	XLOC_022450	intronic_lncRNA	Novel_lncRNA	NC_018908.1	12843150	12843573	+	2	330	75
LNC_001052	XLOC_022332	antisense_lncRNA	Novel_lncRNA	NC_018908.1	10975282	10976570	+	2	1137	160
LNC_001053	XLOC_022396	lincRNA	Novel_lncRNA	NC_018908.1	12110729	12111210	+	2	215	68
LNC_001050	XLOC_022321	intronic_lncRNA	Novel_lncRNA	NC_018908.1	10656899	10658186	+	4	709	229
LNC_001051	XLOC_022322	intronic_lncRNA	Novel_lncRNA	NC_018908.1	10660417	10661296	+	3	240	80
LNC_001058	XLOC_022503	lincRNA	Novel_lncRNA	NC_018908.1	13915298	13916015	+	3	409	136
LNC_001059	XLOC_022551	lincRNA	Novel_lncRNA	NC_018908.1	552775	554408	-	3	1403	129
LNC_001139	XLOC_024443	antisense_lncRNA	Novel_lncRNA	NC_018910.1	1107489	1110350	+	3	877	136
LNC_001138	XLOC_024443	antisense_lncRNA	Novel_lncRNA	NC_018910.1	1107480	1110350	+	2	864	125
LNC_001135	XLOC_024406	lincRNA	Novel_lncRNA	NC_018910.1	113071	114110	+	2	1018	127
LNC_001134	XLOC_024316	antisense_lncRNA	Novel_lncRNA	NC_018909.1	10820948	10827127	-	2	250	73
LNC_001137	XLOC_024408	antisense_lncRNA	Novel_lncRNA	NC_018910.1	313319	314018	+	2	362	120
LNC_001136	XLOC_024408	antisense_lncRNA	Novel_lncRNA	NC_018910.1	313319	314018	+	2	530	176
LNC_001131	XLOC_024041	lincRNA	Novel_lncRNA	NC_018909.1	6040757	6041268	-	2	397	108
LNC_001130	XLOC_024030	lincRNA	Novel_lncRNA	NC_018909.1	5784192	5826875	-	2	1194	195
LNC_001133	XLOC_024313	antisense_lncRNA	Novel_lncRNA	NC_018909.1	10810435	10822642	-	2	320	99
LNC_001132	XLOC_024287	antisense_lncRNA	Novel_lncRNA	NC_018909.1	10370663	10373432	-	2	2253	167
LNC_000473	XLOC_010351	lincRNA	Novel_lncRNA	NC_018897.1	6182413	6183476	-	6	453	150
LNC_000472	XLOC_010349	intronic_lncRNA	Novel_lncRNA	NC_018897.1	6089671	6095062	-	2	2105	291
LNC_000471	XLOC_010341	lincRNA	Novel_lncRNA	NC_018897.1	5775536	5778145	-	2	404	76
LNC_000470	XLOC_010320	antisense_lncRNA	Novel_lncRNA	NC_018897.1	5106198	5113005	-	2	3507	153
LNC_000477	XLOC_010407	antisense_lncRNA	Novel_lncRNA	NC_018897.1	7031376	7032462	-	2	516	147
LNC_000476	XLOC_010382	intronic_lncRNA	Novel_lncRNA	NC_018897.1	6728809	6729660	-	2	559	185
LNC_000475	XLOC_010379	lincRNA	Novel_lncRNA	NC_018897.1	6647422	6653250	-	2	484	104
LNC_000474	XLOC_010361	intronic_lncRNA	Novel_lncRNA	NC_018897.1	6408486	6408939	-	2	345	114
LNC_000479	XLOC_010410	intronic_lncRNA	Novel_lncRNA	NC_018897.1	7061073	7061704	-	4	337	111
LNC_000478	XLOC_010409	intronic_lncRNA	Novel_lncRNA	NC_018897.1	7054370	7055962	-	3	217	72
LNC_001856	XLOC_035406	lincRNA	Novel_lncRNA	NW_004073949.1	10651	12686	+	2	1959	392
LNC_001857	XLOC_035440	lincRNA	Novel_lncRNA	NW_004073964.1	5164	5853	-	2	459	62
LNC_001788	XLOC_034735	antisense_lncRNA	Novel_lncRNA	NW_004073169.1	481	6147	+	2	3118	122
LNC_001789	XLOC_034735	antisense_lncRNA	Novel_lncRNA	NW_004073169.1	481	6147	+	2	3118	122
LNC_001221	XLOC_026348	antisense_lncRNA	Novel_lncRNA	NC_018911.1	1272115	1278098	-	2	5943	196
LNC_001220	XLOC_026332	intronic_lncRNA	Novel_lncRNA	NC_018911.1	995793	996204	-	3	214	70
LNC_001223	XLOC_026380	lincRNA	Novel_lncRNA	NC_018911.1	1856237	1858555	-	2	2104	167
LNC_001222	XLOC_026348	intronic_lncRNA	Novel_lncRNA	NC_018911.1	1272115	1278098	-	3	5667	196
LNC_001225	XLOC_026405	intronic_lncRNA	Novel_lncRNA	NC_018911.1	2748577	2749781	-	2	228	76
LNC_001224	XLOC_026389	lincRNA	Novel_lncRNA	NC_018911.1	2051887	2052977	-	4	615	125
LNC_001227	XLOC_026412	antisense_lncRNA	Novel_lncRNA	NC_018911.1	2850760	2851046	-	2	259	65
LNC_001226	XLOC_026407	intronic_lncRNA	Novel_lncRNA	NC_018911.1	2800931	2801611	-	3	336	98
LNC_001229	XLOC_026448	intronic_lncRNA	Novel_lncRNA	NC_018911.1	3672573	3672932	-	2	202	67
LNC_001228	XLOC_026431	lincRNA	Novel_lncRNA	NC_018911.1	3254932	3255329	-	2	300	95
LNC_001748	XLOC_034145	lincRNA	Novel_lncRNA	NW_004072832.1	1	1569	+	3	1340	101
LNC_000060	XLOC_001254	antisense_lncRNA	Novel_lncRNA	NC_018890.1	1783280	1788095	-	2	4741	196
LNC_000061	XLOC_001276	lincRNA	Novel_lncRNA	NC_018890.1	2170384	2171374	-	2	799	94
LNC_000062	XLOC_001367	intronic_lncRNA	Novel_lncRNA	NC_018890.1	4427131	4427711	-	3	248	82
LNC_000063	XLOC_001428	lincRNA	Novel_lncRNA	NC_018890.1	5681096	5684514	-	3	2811	124
LNC_000064	XLOC_001446	intronic_lncRNA	Novel_lncRNA	NC_018890.1	6235691	6236785	-	2	481	101
LNC_000065	XLOC_001448	intronic_lncRNA	Novel_lncRNA	NC_018890.1	6245318	6245771	-	3	302	100
LNC_000066	XLOC_001466	intronic_lncRNA	Novel_lncRNA	NC_018890.1	6657307	6658141	-	3	603	170
LNC_000067	XLOC_001485	antisense_lncRNA	Novel_lncRNA	NC_018890.1	6965363	6966498	-	2	910	105
LNC_000068	XLOC_001524	lincRNA	Novel_lncRNA	NC_018890.1	7503140	7560204	-	5	16544	200
LNC_000069	XLOC_001525	lincRNA	Novel_lncRNA	NC_018890.1	7541489	7544429	-	3	2896	134
LNC_000262	XLOC_006137	lincRNA	Novel_lncRNA	NC_018894.1	7884611	7886606	+	2	1371	145
LNC_000263	XLOC_006147	antisense_lncRNA	Novel_lncRNA	NC_018894.1	8005007	8006668	+	2	1632	124
LNC_000260	XLOC_006000	lincRNA	Novel_lncRNA	NC_018894.1	5583632	5585955	+	2	2213	145
LNC_000261	XLOC_006026	intronic_lncRNA	Novel_lncRNA	NC_018894.1	5934798	5935450	+	3	486	106
LNC_000266	XLOC_006229	lincRNA	Novel_lncRNA	NC_018894.1	9393957	9416226	+	2	438	83
LNC_000267	XLOC_006244	intronic_lncRNA	Novel_lncRNA	NC_018894.1	9515921	9517568	+	5	465	154
LNC_000264	XLOC_006165	antisense_lncRNA	Novel_lncRNA	NC_018894.1	8200544	8208037	+	3	6347	177
LNC_000265	XLOC_006180	intronic_lncRNA	Novel_lncRNA	NC_018894.1	8489278	8489690	+	2	229	76
LNC_001823	XLOC_035121	lincRNA	Novel_lncRNA	NW_004073624.1	1	1076	-	3	473	96
LNC_001822	XLOC_035103	lincRNA	Novel_lncRNA	NW_004073590.1	2009	2764	+	2	639	120
LNC_000268	XLOC_006299	intronic_lncRNA	Novel_lncRNA	NC_018894.1	10420919	10422584	+	6	638	199
LNC_000269	XLOC_006311	lincRNA	Novel_lncRNA	NC_018894.1	10569437	10570521	+	2	252	83
LNC_001827	XLOC_035159	lincRNA	Novel_lncRNA	NW_004073683.1	87	1145	+	2	420	74
LNC_001826	XLOC_035147	lincRNA	Novel_lncRNA	NW_004073660.1	421	2361	-	2	1594	105
LNC_001825	XLOC_035145	lincRNA	Novel_lncRNA	NW_004073658.1	1432	2385	+	2	670	111
LNC_001824	XLOC_035140	lincRNA	Novel_lncRNA	NW_004073641.1	63	1806	-	3	477	130
LNC_001740	XLOC_034047	lincRNA	Novel_lncRNA	NW_004072804.1	20518	21123	+	2	533	83
LNC_001741	XLOC_034049	intronic_lncRNA	Novel_lncRNA	NW_004072804.1	10598	10943	-	2	280	93
LNC_002065	XLOC_037461	intronic_lncRNA	Novel_lncRNA	NW_004075549.1	1027	2755	-	3	694	176
LNC_001749	XLOC_034172	lincRNA	Novel_lncRNA	NW_004072840.1	1	2172	-	2	218	69
LNC_001667	XLOC_033377	lincRNA	Novel_lncRNA	NW_004072473.1	100947	101360	-	2	357	93
LNC_001919	XLOC_036124	lincRNA	Novel_lncRNA	NW_004074347.1	733	2160	+	2	1403	83
LNC_001918	XLOC_036114	lincRNA	Novel_lncRNA	NW_004074336.1	86	2024	-	3	309	102
LNC_001917	XLOC_036110	lincRNA	Novel_lncRNA	NW_004074331.1	812	2058	-	2	415	60
LNC_001916	XLOC_036102	lincRNA	Novel_lncRNA	NW_004074327.1	182	1354	+	2	1085	186
LNC_001915	XLOC_036094	lincRNA	Novel_lncRNA	NW_004074314.1	1	997	+	2	957	147
LNC_001914	XLOC_036090	lincRNA	Novel_lncRNA	NW_004074302.1	398	2448	+	2	2023	134
LNC_001913	XLOC_036085	lincRNA	Novel_lncRNA	NW_004074296.1	79	2551	+	2	554	85
LNC_001912	XLOC_036079	lincRNA	Novel_lncRNA	NW_004074281.1	821	1606	-	2	265	75
LNC_001911	XLOC_036051	lincRNA	Novel_lncRNA	NW_004074262.1	70	1003	-	2	797	200
LNC_001910	XLOC_036044	lincRNA	Novel_lncRNA	NW_004074258.1	5914	6357	+	2	304	74
LNC_002118	XLOC_038225	lincRNA	Novel_lncRNA	NW_004076328.1	541	1384	-	2	580	89
LNC_002119	XLOC_038225	lincRNA	Novel_lncRNA	NW_004076328.1	541	2053	-	2	1486	212
LNC_002116	XLOC_038196	lincRNA	Novel_lncRNA	NW_004076305.1	4	973	+	2	900	119
LNC_002117	XLOC_038203	lincRNA	Novel_lncRNA	NW_004076311.1	800	1802	+	3	326	105
LNC_002114	XLOC_038183	lincRNA	Novel_lncRNA	NW_004076291.1	4423	4846	-	2	356	77
LNC_002115	XLOC_038194	lincRNA	Novel_lncRNA	NW_004076303.1	294	1333	+	2	887	92
LNC_002112	XLOC_038180	lincRNA	Novel_lncRNA	NW_004076289.1	797	1788	-	2	548	91
LNC_002113	XLOC_038183	lincRNA	Novel_lncRNA	NW_004076291.1	206	4842	-	2	220	73
LNC_002110	XLOC_038167	lincRNA	Novel_lncRNA	NW_004076271.1	200	507	+	2	277	92
LNC_002111	XLOC_038179	lincRNA	Novel_lncRNA	NW_004076289.1	1	591	-	2	491	157
LNC_000088	XLOC_002115	antisense_lncRNA	Novel_lncRNA	NC_018890.1	22098364	22102320	-	2	3269	200
LNC_000089	XLOC_002116	antisense_lncRNA	Novel_lncRNA	NC_018890.1	22101522	22101959	-	2	416	45
LNC_000082	XLOC_001817	lincRNA	Novel_lncRNA	NC_018890.1	13877303	13877786	-	2	458	69
LNC_000083	XLOC_001832	lincRNA	Novel_lncRNA	NC_018890.1	14202091	14205144	-	2	2704	102
LNC_000080	XLOC_001792	lincRNA	Novel_lncRNA	NC_018890.1	13388059	13395977	-	2	5641	148
LNC_000081	XLOC_001799	intronic_lncRNA	Novel_lncRNA	NC_018890.1	13570110	13570696	-	2	525	174
LNC_000086	XLOC_001994	intronic_lncRNA	Novel_lncRNA	NC_018890.1	18237884	18238620	-	3	203	67
LNC_000087	XLOC_001996	intronic_lncRNA	Novel_lncRNA	NC_018890.1	18284231	18285512	-	5	465	150
LNC_000084	XLOC_001940	lincRNA	Novel_lncRNA	NC_018890.1	16796313	16799400	-	2	359	89
LNC_000085	XLOC_001961	intronic_lncRNA	Novel_lncRNA	NC_018890.1	17456659	17458821	-	3	226	75
LNC_002022	XLOC_037003	lincRNA	Novel_lncRNA	NW_004075203.1	3059	7798	-	2	328	107
LNC_002023	XLOC_037029	antisense_lncRNA	Novel_lncRNA	NW_004075226.1	107480	109749	-	2	1860	124
LNC_002020	XLOC_037001	lincRNA	Novel_lncRNA	NW_004075201.1	5603	8656	+	4	1950	106
LNC_002021	XLOC_037001	lincRNA	Novel_lncRNA	NW_004075201.1	5603	8656	+	3	2288	106
LNC_002026	XLOC_037054	lincRNA	Novel_lncRNA	NW_004075237.1	3214	4054	+	2	815	76
LNC_002027	XLOC_037054	lincRNA	Novel_lncRNA	NW_004075237.1	3214	4054	+	2	805	76
LNC_002024	XLOC_037033	intronic_lncRNA	Novel_lncRNA	NW_004075227.1	1537	2852	+	6	813	245
LNC_002025	XLOC_037053	lincRNA	Novel_lncRNA	NW_004075237.1	1555	3136	+	2	1199	106
LNC_002028	XLOC_037063	lincRNA	Novel_lncRNA	NW_004075241.1	5530	7049	-	2	1388	96
LNC_002029	XLOC_037063	lincRNA	Novel_lncRNA	NW_004075241.1	5530	7075	-	2	846	114
LNC_000882	XLOC_019074	intronic_lncRNA	Novel_lncRNA	NC_018905.1	4698568	4699722	+	3	472	156
LNC_000883	XLOC_019083	lincRNA	Novel_lncRNA	NC_018905.1	4915798	4916383	+	2	503	93
LNC_000880	XLOC_019046	lincRNA	Novel_lncRNA	NC_018905.1	4322578	4323412	+	3	257	70
LNC_000881	XLOC_019069	intronic_lncRNA	Novel_lncRNA	NC_018905.1	4616011	4617544	+	3	712	237
LNC_000886	XLOC_019135	intronic_lncRNA	Novel_lncRNA	NC_018905.1	5619225	5621239	+	6	467	143
LNC_000887	XLOC_019159	lincRNA	Novel_lncRNA	NC_018905.1	5964808	5966130	+	2	445	88
LNC_000884	XLOC_019113	intronic_lncRNA	Novel_lncRNA	NC_018905.1	5222189	5222649	+	3	272	90
LNC_000885	XLOC_019128	lincRNA	Novel_lncRNA	NC_018905.1	5523509	5534047	+	4	786	199
LNC_000888	XLOC_019159	lincRNA	Novel_lncRNA	NC_018905.1	5964809	5966130	+	2	444	88
LNC_000889	XLOC_019196	lincRNA	Novel_lncRNA	NC_018905.1	6593889	6596282	+	2	1551	127
LNC_000668	XLOC_014618	intronic_lncRNA	Novel_lncRNA	NC_018901.1	7763687	7764182	+	3	326	108
LNC_000669	XLOC_014642	lincRNA	Novel_lncRNA	NC_018901.1	8717996	8720097	+	2	562	84
LNC_000666	XLOC_014571	lincRNA	Novel_lncRNA	NC_018901.1	7237073	7238746	+	2	837	160
LNC_000667	XLOC_014576	intronic_lncRNA	Novel_lncRNA	NC_018901.1	7282803	7285937	+	7	414	138
LNC_000664	XLOC_014565	lincRNA	Novel_lncRNA	NC_018901.1	7186308	7187245	+	2	597	60
LNC_000665	XLOC_014571	lincRNA	Novel_lncRNA	NC_018901.1	7235944	7238746	+	3	2518	285
LNC_000662	XLOC_014506	lincRNA	Novel_lncRNA	NC_018901.1	6483970	6491186	+	2	559	109
LNC_000663	XLOC_014544	lincRNA	Novel_lncRNA	NC_018901.1	6979220	6984192	+	2	207	57
LNC_000660	XLOC_014425	intronic_lncRNA	Novel_lncRNA	NC_018901.1	4578110	4580098	+	6	421	139
LNC_000661	XLOC_014456	antisense_lncRNA	Novel_lncRNA	NC_018901.1	5717257	5720527	+	2	3202	151
LNC_002053	XLOC_037315	intronic_lncRNA	Novel_lncRNA	NW_004075412.1	34	2305	-	5	1678	230
LNC_001593	XLOC_031989	intronic_lncRNA	Novel_lncRNA	NW_004072406.1	261454	262274	+	2	617	205
LNC_001592	XLOC_031988	intronic_lncRNA	Novel_lncRNA	NW_004072406.1	251587	252801	+	4	925	296
LNC_001591	XLOC_031981	intronic_lncRNA	Novel_lncRNA	NW_004072406.1	194672	195156	+	4	228	76
LNC_001590	XLOC_031980	lincRNA	Novel_lncRNA	NW_004072406.1	184140	186595	+	2	2204	115
LNC_001597	XLOC_032061	antisense_lncRNA	Novel_lncRNA	NW_004072408.1	124405	125062	-	2	432	143
LNC_001596	XLOC_032029	lincRNA	Novel_lncRNA	NW_004072407.1	187997	189185	-	3	958	124
LNC_001595	XLOC_031998	lincRNA	Novel_lncRNA	NW_004072406.1	82546	83011	-	2	355	72
LNC_001594	XLOC_031996	antisense_lncRNA	Novel_lncRNA	NW_004072406.1	71064	73531	-	2	791	120
LNC_002242	XLOC_039710	lincRNA	Novel_lncRNA	NW_004077872.1	1876	3369	+	4	921	153
LNC_002243	XLOC_039714	lincRNA	Novel_lncRNA	NW_004077877.1	761	2096	+	2	352	102
LNC_001599	XLOC_032169	antisense_lncRNA	Novel_lncRNA	NW_004072415.1	206127	207090	+	3	212	70
LNC_001598	XLOC_032080	antisense_lncRNA	Novel_lncRNA	NW_004072410.1	97004	101755	+	2	267	54
LNC_002246	XLOC_039753	lincRNA	Novel_lncRNA	NW_004077963.1	2839	3646	-	2	587	183
LNC_002247	XLOC_039762	lincRNA	Novel_lncRNA	NW_004077974.1	1374	2307	-	2	835	97
LNC_002244	XLOC_039727	lincRNA	Novel_lncRNA	NW_004077909.1	8	933	+	2	845	82
LNC_002245	XLOC_039738	antisense_lncRNA	Novel_lncRNA	NW_004077924.1	785	1770	+	2	682	99
LNC_002160	XLOC_038762	lincRNA	Novel_lncRNA	NW_004077008.1	3854	5483	-	2	1600	178
LNC_001780	XLOC_034653	lincRNA	Novel_lncRNA	NW_004073090.1	2097	3579	+	2	1195	163
LNC_001781	XLOC_034656	lincRNA	Novel_lncRNA	NW_004073091.1	4432	7110	+	2	294	98
LNC_001045	XLOC_022147	intronic_lncRNA	Novel_lncRNA	NC_018908.1	7104440	7105984	+	5	289	96
LNC_001044	XLOC_022144	intronic_lncRNA	Novel_lncRNA	NC_018908.1	7049269	7051716	+	2	233	77
LNC_001047	XLOC_022278	antisense_lncRNA	Novel_lncRNA	NC_018908.1	9744264	9745944	+	2	242	64
LNC_001046	XLOC_022252	antisense_lncRNA	Novel_lncRNA	NC_018908.1	9240902	9245216	+	2	454	126
LNC_001041	XLOC_022087	antisense_lncRNA	Novel_lncRNA	NC_018908.1	5917394	5917717	+	2	232	65
LNC_001040	XLOC_022042	antisense_lncRNA	Novel_lncRNA	NC_018908.1	5341361	5342441	+	3	871	215
LNC_001043	XLOC_022137	antisense_lncRNA	Novel_lncRNA	NC_018908.1	6857444	6861390	+	2	1477	169
LNC_001042	XLOC_022129	intronic_lncRNA	Novel_lncRNA	NC_018908.1	6627190	6627500	+	2	217	72
LNC_001049	XLOC_022298	lincRNA	Novel_lncRNA	NC_018908.1	10385881	10394362	+	2	217	72
LNC_001048	XLOC_022279	intronic_lncRNA	Novel_lncRNA	NC_018908.1	9787346	9790500	+	2	337	112
LNC_001100	XLOC_023554	antisense_lncRNA	Novel_lncRNA	NC_018909.1	8164837	8165232	+	2	249	73
LNC_001101	XLOC_023618	intronic_lncRNA	Novel_lncRNA	NC_018909.1	9566968	9568020	+	5	561	187
LNC_001102	XLOC_023634	lincRNA	Novel_lncRNA	NC_018909.1	10278470	10281711	+	2	3138	187
LNC_001103	XLOC_023657	lincRNA	Novel_lncRNA	NC_018909.1	10660003	10661445	+	2	1381	148
LNC_001104	XLOC_023661	intronic_lncRNA	Novel_lncRNA	NC_018909.1	10738910	10739219	+	2	227	75
LNC_001105	XLOC_023685	lincRNA	Novel_lncRNA	NC_018909.1	11135586	11138142	+	2	388	97
LNC_001106	XLOC_023685	lincRNA	Novel_lncRNA	NC_018909.1	11135586	11138142	+	3	2465	129
LNC_001107	XLOC_023753	lincRNA	Novel_lncRNA	NC_018909.1	4	18632	-	2	1366	227
LNC_001108	XLOC_023756	intronic_lncRNA	Novel_lncRNA	NC_018909.1	100460	103204	-	4	462	96
LNC_001109	XLOC_023774	lincRNA	Novel_lncRNA	NC_018909.1	575982	578003	-	2	1161	199
LNC_000406	XLOC_008905	intronic_lncRNA	Novel_lncRNA	NC_018896.1	1853392	1853732	-	2	201	67
LNC_000407	XLOC_008925	lincRNA	Novel_lncRNA	NC_018896.1	2182679	2185745	-	3	2925	112
LNC_000404	XLOC_008897	antisense_lncRNA	Novel_lncRNA	NC_018896.1	1761965	1763906	-	2	491	101
LNC_000405	XLOC_008900	lincRNA	Novel_lncRNA	NC_018896.1	1807727	1808873	-	2	1057	96
LNC_000402	XLOC_008866	antisense_lncRNA	Novel_lncRNA	NC_018896.1	420682	424166	-	3	3277	200
LNC_000403	XLOC_008877	lincRNA	Novel_lncRNA	NC_018896.1	1059747	1062677	-	2	2681	111
LNC_000400	XLOC_008807	antisense_lncRNA	Novel_lncRNA	NC_018896.1	13648469	13650893	+	2	1549	233
LNC_000401	XLOC_008838	lincRNA	Novel_lncRNA	NC_018896.1	14119434	14121367	+	2	1836	122
LNC_000408	XLOC_008925	lincRNA	Novel_lncRNA	NC_018896.1	2182679	2186384	-	3	3485	112
LNC_000409	XLOC_008962	lincRNA	Novel_lncRNA	NC_018896.1	3072584	3073076	-	2	421	140
LNC_001402	XLOC_028905	lincRNA	Novel_lncRNA	NW_004071433.1	501	1742	+	2	1173	127
LNC_001214	XLOC_026156	intronic_lncRNA	Novel_lncRNA	NC_018911.1	9071306	9071622	+	2	220	73
LNC_001215	XLOC_026213	intronic_lncRNA	Novel_lncRNA	NC_018911.1	9720315	9720960	+	4	215	71
LNC_000318	XLOC_007262	lincRNA	Novel_lncRNA	NC_018895.1	3980262	3981141	+	3	659	77
LNC_000319	XLOC_007267	intronic_lncRNA	Novel_lncRNA	NC_018895.1	4064307	4064595	+	2	203	67
LNC_001210	XLOC_026128	lincRNA	Novel_lncRNA	NC_018911.1	8810220	8811254	+	4	323	106
LNC_001211	XLOC_026142	lincRNA	Novel_lncRNA	NC_018911.1	8962321	8964130	+	2	932	156
LNC_001212	XLOC_026147	lincRNA	Novel_lncRNA	NC_018911.1	8978680	8980029	+	2	1118	238
LNC_001213	XLOC_026155	intronic_lncRNA	Novel_lncRNA	NC_018911.1	9069773	9070312	+	3	341	113
LNC_000312	XLOC_007072	lincRNA	Novel_lncRNA	NC_018894.1	11842461	11843779	-	2	1191	129
LNC_000313	XLOC_007080	intronic_lncRNA	Novel_lncRNA	NC_018894.1	11930488	11932259	-	5	425	141
LNC_000310	XLOC_007054	lincRNA	Novel_lncRNA	NC_018894.1	11586120	11586417	-	2	237	60
LNC_000311	XLOC_007064	lincRNA	Novel_lncRNA	NC_018894.1	11724866	11725812	-	2	870	117
LNC_000316	XLOC_007259	intronic_lncRNA	Novel_lncRNA	NC_018895.1	3962605	3963197	+	3	218	72
LNC_000317	XLOC_007260	antisense_lncRNA	Novel_lncRNA	NC_018895.1	3966744	3967237	+	2	401	77
LNC_000314	XLOC_007148	antisense_lncRNA	Novel_lncRNA	NC_018895.1	911243	913128	+	2	1770	177
LNC_000315	XLOC_007193	intronic_lncRNA	Novel_lncRNA	NC_018895.1	2196487	2196868	+	2	204	67
LNC_000077	XLOC_001765	antisense_lncRNA	Novel_lncRNA	NC_018890.1	13049839	13050305	-	2	319	83
LNC_000076	XLOC_001700	lincRNA	Novel_lncRNA	NC_018890.1	11285552	11286267	-	2	615	90
LNC_000075	XLOC_001682	antisense_lncRNA	Novel_lncRNA	NC_018890.1	10771460	10773674	-	4	842	129
LNC_000074	XLOC_001656	lincRNA	Novel_lncRNA	NC_018890.1	10144604	10148954	-	2	476	87
LNC_000073	XLOC_001641	lincRNA	Novel_lncRNA	NC_018890.1	9741571	9742453	-	2	810	78
LNC_000072	XLOC_001619	intronic_lncRNA	Novel_lncRNA	NC_018890.1	9048593	9051470	-	6	1199	194
LNC_000071	XLOC_001618	antisense_lncRNA	Novel_lncRNA	NC_018890.1	9044834	9046353	-	2	975	163
LNC_000070	XLOC_001590	lincRNA	Novel_lncRNA	NC_018890.1	8628988	8630213	-	3	400	65
LNC_000079	XLOC_001779	antisense_lncRNA	Novel_lncRNA	NC_018890.1	13206964	13218666	-	3	2674	148
LNC_000078	XLOC_001779	antisense_lncRNA	Novel_lncRNA	NC_018890.1	13206964	13211367	-	2	4256	148
LNC_000271	XLOC_006314	lincRNA	Novel_lncRNA	NC_018894.1	10609562	10611145	+	2	1501	135
LNC_000270	XLOC_006314	lincRNA	Novel_lncRNA	NC_018894.1	10609562	10611145	+	2	745	109
LNC_000273	XLOC_006324	lincRNA	Novel_lncRNA	NC_018894.1	10781286	10782962	+	2	530	159
LNC_000272	XLOC_006322	intronic_lncRNA	Novel_lncRNA	NC_018894.1	10769254	10769654	+	2	324	58
LNC_000275	XLOC_006371	intronic_lncRNA	Novel_lncRNA	NC_018894.1	11677422	11678758	+	3	246	81
LNC_000274	XLOC_006351	intronic_lncRNA	Novel_lncRNA	NC_018894.1	11287088	11287484	+	3	225	74
LNC_000277	XLOC_006404	antisense_lncRNA	Novel_lncRNA	NC_018894.1	11981937	11982408	+	2	254	79
LNC_000276	XLOC_006399	intronic_lncRNA	Novel_lncRNA	NC_018894.1	11938248	11940483	+	3	269	89
LNC_000279	XLOC_006424	intronic_lncRNA	Novel_lncRNA	NC_018894.1	12138888	12140428	+	3	828	276
LNC_000278	XLOC_006422	lincRNA	Novel_lncRNA	NC_018894.1	12114449	12114786	+	2	258	67
LNC_001854	XLOC_035378	antisense_lncRNA	Novel_lncRNA	NW_004073937.1	9295	9568	-	2	211	70
LNC_001855	XLOC_035394	lincRNA	Novel_lncRNA	NW_004073943.1	8690	10189	-	2	352	114
LNC_001852	XLOC_035364	lincRNA	Novel_lncRNA	NW_004073930.1	9741	11451	-	2	1684	108
LNC_001853	XLOC_035369	intronic_lncRNA	Novel_lncRNA	NW_004073933.1	12127	12968	+	3	528	109
LNC_001850	XLOC_035333	lincRNA	Novel_lncRNA	NW_004073916.1	9647	10150	+	3	294	98
LNC_001851	XLOC_035363	lincRNA	Novel_lncRNA	NW_004073930.1	344	9624	-	3	9156	211
LNC_000202	XLOC_004622	lincRNA	Novel_lncRNA	NC_018893.1	1347520	1350746	+	3	253	84
LNC_000203	XLOC_004648	intronic_lncRNA	Novel_lncRNA	NC_018893.1	1861559	1861985	+	2	272	90
LNC_002109	XLOC_038161	lincRNA	Novel_lncRNA	NW_004076257.1	1100	1864	+	2	471	80
LNC_002108	XLOC_038112	lincRNA	Novel_lncRNA	NW_004076196.1	301	1203	-	2	804	103
LNC_002105	XLOC_038059	lincRNA	Novel_lncRNA	NW_004076143.1	5301	6419	-	2	1000	204
LNC_002104	XLOC_038032	lincRNA	Novel_lncRNA	NW_004076117.1	4	2349	+	3	2233	106
LNC_002107	XLOC_038111	lincRNA	Novel_lncRNA	NW_004076196.1	5373	6232	+	2	457	75
LNC_002106	XLOC_038094	lincRNA	Novel_lncRNA	NW_004076182.1	1022	6262	-	2	337	112
LNC_002101	XLOC_038022	lincRNA	Novel_lncRNA	NW_004076109.1	6027	6595	-	3	495	93
LNC_002100	XLOC_038020	intronic_lncRNA	Novel_lncRNA	NW_004076109.1	631	2384	+	3	212	70
LNC_002103	XLOC_038025	lincRNA	Novel_lncRNA	NW_004076112.1	5839	6449	+	2	566	188
LNC_002102	XLOC_038023	lincRNA	Novel_lncRNA	NW_004076110.1	1	794	+	2	768	84
LNC_000208	XLOC_004749	intronic_lncRNA	Novel_lncRNA	NC_018893.1	4441688	4446172	+	3	1574	291
LNC_000209	XLOC_004803	intronic_lncRNA	Novel_lncRNA	NC_018893.1	5475280	5475716	+	2	223	73
LNC_000099	XLOC_002314	lincRNA	Novel_lncRNA	NC_018891.1	3379120	3381280	+	2	2129	96
LNC_000098	XLOC_002304	intronic_lncRNA	Novel_lncRNA	NC_018891.1	3308864	3309474	+	2	210	69
LNC_000091	XLOC_002165	lincRNA	Novel_lncRNA	NC_018890.1	23003191	23004555	-	2	852	81
LNC_000090	XLOC_002128	intronic_lncRNA	Novel_lncRNA	NC_018890.1	22364781	22365750	-	2	401	106
LNC_000093	XLOC_002256	intronic_lncRNA	Novel_lncRNA	NC_018891.1	2223988	2224385	+	2	256	84
LNC_000092	XLOC_002189	antisense_lncRNA	Novel_lncRNA	NC_018891.1	221212	221815	+	2	391	87
LNC_000095	XLOC_002271	lincRNA	Novel_lncRNA	NC_018891.1	2494318	2495059	+	2	658	75
LNC_000094	XLOC_002260	intronic_lncRNA	Novel_lncRNA	NC_018891.1	2249413	2253942	+	14	1533	440
LNC_000097	XLOC_002303	intronic_lncRNA	Novel_lncRNA	NC_018891.1	3307874	3308295	+	2	355	99
LNC_000096	XLOC_002302	intronic_lncRNA	Novel_lncRNA	NC_018891.1	3305658	3305956	+	2	229	75
LNC_002031	XLOC_037097	lincRNA	Novel_lncRNA	NW_004075261.1	5944	8199	-	2	2208	125
LNC_002030	XLOC_037077	lincRNA	Novel_lncRNA	NW_004075248.1	6553	7898	+	2	1066	113
LNC_002033	XLOC_037131	lincRNA	Novel_lncRNA	NW_004075295.1	4384	6479	+	2	2026	205
LNC_002032	XLOC_037117	lincRNA	Novel_lncRNA	NW_004075277.1	1440	3613	-	2	1834	194
LNC_002035	XLOC_037142	lincRNA	Novel_lncRNA	NW_004075300.1	7454	8226	-	2	753	196
LNC_002034	XLOC_037131	lincRNA	Novel_lncRNA	NW_004075295.1	4384	6479	+	2	2025	169
LNC_002037	XLOC_037174	lincRNA	Novel_lncRNA	NW_004075322.1	24	651	-	2	360	119
LNC_002036	XLOC_037148	antisense_lncRNA	Novel_lncRNA	NW_004075305.1	1399	3888	-	4	1359	127
LNC_002039	XLOC_037185	antisense_lncRNA	Novel_lncRNA	NW_004075332.1	9	2777	+	5	1802	122
LNC_002038	XLOC_037182	lincRNA	Novel_lncRNA	NW_004075328.1	5301	6279	-	2	939	150
LNC_000891	XLOC_019208	antisense_lncRNA	Novel_lncRNA	NC_018905.1	6766373	6769981	+	3	3482	152
LNC_000890	XLOC_019202	intronic_lncRNA	Novel_lncRNA	NC_018905.1	6663536	6664105	+	3	267	89
LNC_000893	XLOC_019234	intronic_lncRNA	Novel_lncRNA	NC_018905.1	7612732	7614021	+	4	793	252
LNC_000892	XLOC_019226	lincRNA	Novel_lncRNA	NC_018905.1	7432885	7435172	+	2	348	107
LNC_000895	XLOC_019236	intronic_lncRNA	Novel_lncRNA	NC_018905.1	7615774	7616212	+	2	283	94
LNC_000894	XLOC_019235	intronic_lncRNA	Novel_lncRNA	NC_018905.1	7614706	7615559	+	4	569	189
LNC_000897	XLOC_019262	lincRNA	Novel_lncRNA	NC_018905.1	8383957	8390857	+	2	1818	101
LNC_000896	XLOC_019246	antisense_lncRNA	Novel_lncRNA	NC_018905.1	8037316	8038207	+	2	834	128
LNC_000899	XLOC_019284	intronic_lncRNA	Novel_lncRNA	NC_018905.1	8992652	8993076	+	3	237	79
LNC_000898	XLOC_019283	intronic_lncRNA	Novel_lncRNA	NC_018905.1	8974342	8975352	+	4	495	165
LNC_001690	XLOC_033675	antisense_lncRNA	Novel_lncRNA	NW_004072525.1	12712	22320	-	3	644	173
LNC_001691	XLOC_033682	lincRNA	Novel_lncRNA	NW_004072527.1	27463	28713	-	2	1219	109
LNC_001692	XLOC_033708	lincRNA	Novel_lncRNA	NW_004072537.1	23676	24293	-	2	556	138
LNC_001693	XLOC_033708	lincRNA	Novel_lncRNA	NW_004072537.1	23676	24295	-	2	524	126
LNC_001694	XLOC_033708	lincRNA	Novel_lncRNA	NW_004072537.1	23676	24295	-	2	524	126
LNC_001695	XLOC_033714	antisense_lncRNA	Novel_lncRNA	NW_004072538.1	42629	43134	+	2	486	99
LNC_001696	XLOC_033728	intronic_lncRNA	Novel_lncRNA	NW_004072540.1	19753	20762	-	5	550	161
LNC_001697	XLOC_033735	lincRNA	Novel_lncRNA	NW_004072542.1	10666	12294	+	2	538	107
LNC_001698	XLOC_033744	lincRNA	Novel_lncRNA	NW_004072544.1	5178	9354	-	2	240	78
LNC_001699	XLOC_033757	lincRNA	Novel_lncRNA	NW_004072549.1	36752	37253	-	2	357	118
LNC_001452	XLOC_029485	lincRNA	Novel_lncRNA	NW_004071804.1	36130	40639	+	2	4483	188
LNC_001453	XLOC_029510	lincRNA	Novel_lncRNA	NW_004071810.1	21	897	+	2	839	153
LNC_001450	XLOC_029469	lincRNA	Novel_lncRNA	NW_004071801.1	9569	10935	+	2	1289	123
LNC_001451	XLOC_029474	antisense_lncRNA	Novel_lncRNA	NW_004071802.1	43243	46770	-	2	257	72
LNC_001456	XLOC_029581	lincRNA	Novel_lncRNA	NW_004071874.1	41	3021	+	3	1511	158
LNC_001457	XLOC_029608	lincRNA	Novel_lncRNA	NW_004071915.1	53	1205	+	2	1092	104
LNC_001454	XLOC_029534	lincRNA	Novel_lncRNA	NW_004071813.1	2386	3126	+	2	412	94
LNC_001455	XLOC_029571	lincRNA	Novel_lncRNA	NW_004071866.1	2121	3034	+	2	760	143
LNC_001423	XLOC_029241	intronic_lncRNA	Novel_lncRNA	NW_004071753.1	6643	7041	+	2	233	65
LNC_001458	XLOC_029640	lincRNA	Novel_lncRNA	NW_004071948.1	158966	159469	+	2	275	55
LNC_001459	XLOC_029645	lincRNA	Novel_lncRNA	NW_004071948.1	188666	189243	+	2	552	134
LNC_001422	XLOC_029238	lincRNA	Novel_lncRNA	NW_004071752.1	55797	56580	+	2	576	66
LNC_000679	XLOC_014821	lincRNA	Novel_lncRNA	NC_018901.1	1321012	1330422	-	3	928	232
LNC_000678	XLOC_014775	intronic_lncRNA	Novel_lncRNA	NC_018901.1	531687	534550	-	2	242	38
LNC_000675	XLOC_014724	intronic_lncRNA	Novel_lncRNA	NC_018901.1	9831529	9834980	+	2	2467	283
LNC_000674	XLOC_014720	lincRNA	Novel_lncRNA	NC_018901.1	9793355	9794730	+	3	766	121
LNC_000677	XLOC_014751	lincRNA	Novel_lncRNA	NC_018901.1	5860	12476	-	2	1347	123
LNC_000676	XLOC_014739	intronic_lncRNA	Novel_lncRNA	NC_018901.1	10207802	10208874	+	3	608	202
LNC_000671	XLOC_014702	intronic_lncRNA	Novel_lncRNA	NC_018901.1	9544643	9545628	+	3	473	157
LNC_000670	XLOC_014656	lincRNA	Novel_lncRNA	NC_018901.1	8875109	8876021	+	2	830	71
LNC_000673	XLOC_014708	intronic_lncRNA	Novel_lncRNA	NC_018901.1	9615857	9623115	+	5	5594	253
LNC_000672	XLOC_014708	intronic_lncRNA	Novel_lncRNA	NC_018901.1	9615857	9623115	+	2	7186	223
LNC_001429	XLOC_029357	intronic_lncRNA	Novel_lncRNA	NW_004071775.1	9651	10210	-	4	346	115
LNC_001658	XLOC_033260	lincRNA	Novel_lncRNA	NW_004072468.1	179020	179857	+	2	282	94
LNC_001428	XLOC_029291	lincRNA	Novel_lncRNA	NW_004071764.1	20376	20962	-	3	404	134
LNC_001659	XLOC_033286	lincRNA	Novel_lncRNA	NW_004072469.1	177918	178446	-	2	458	74
LNC_002251	XLOC_039770	lincRNA	Novel_lncRNA	NW_004077985.1	2	3616	+	5	1049	180
LNC_002250	XLOC_039770	lincRNA	Novel_lncRNA	NW_004077985.1	2	3616	+	5	2500	142
LNC_001650	XLOC_033032	antisense_lncRNA	Novel_lncRNA	NW_004072456.1	140176	144054	+	4	3066	166
LNC_001651	XLOC_033116	intronic_lncRNA	Novel_lncRNA	NW_004072461.1	471	3700	+	3	313	76
LNC_001078	XLOC_023033	intronic_lncRNA	Novel_lncRNA	NC_018908.1	11050210	11050858	-	3	448	130
LNC_001079	XLOC_023053	lincRNA	Novel_lncRNA	NC_018908.1	11416712	11418328	-	3	1492	101
LNC_001070	XLOC_022773	intronic_lncRNA	Novel_lncRNA	NC_018908.1	5300982	5301478	-	2	208	53
LNC_001071	XLOC_022885	antisense_lncRNA	Novel_lncRNA	NC_018908.1	7234207	7236500	-	2	209	47
LNC_001072	XLOC_022909	intronic_lncRNA	Novel_lncRNA	NC_018908.1	8022024	8022452	-	2	308	89
LNC_001073	XLOC_022923	lincRNA	Novel_lncRNA	NC_018908.1	8281380	8282559	-	3	222	69
LNC_001074	XLOC_022966	antisense_lncRNA	Novel_lncRNA	NC_018908.1	9648699	9650148	-	2	264	87
LNC_001075	XLOC_022989	lincRNA	Novel_lncRNA	NC_018908.1	10201416	10202640	-	2	838	86
LNC_001076	XLOC_023011	lincRNA	Novel_lncRNA	NC_018908.1	10569017	10578061	-	2	1996	186
LNC_001077	XLOC_023011	lincRNA	Novel_lncRNA	NC_018908.1	10569017	10581045	-	4	3026	139
LNC_001678	XLOC_033554	lincRNA	Novel_lncRNA	NW_004072491.1	7342	8261	-	2	845	117
LNC_001679	XLOC_033557	lincRNA	Novel_lncRNA	NW_004072491.1	44715	47278	-	2	777	172
LNC_001672	XLOC_033529	lincRNA	Novel_lncRNA	NW_004072484.1	13941	14872	-	2	876	168
LNC_001673	XLOC_033529	lincRNA	Novel_lncRNA	NW_004072484.1	13941	14872	-	3	680	192
LNC_001670	XLOC_033402	lincRNA	Novel_lncRNA	NW_004072475.1	379	819	+	2	379	76
LNC_001671	XLOC_033418	lincRNA	Novel_lncRNA	NW_004072475.1	119333	120210	-	2	817	72
LNC_001676	XLOC_033547	antisense_lncRNA	Novel_lncRNA	NW_004072488.1	43137	46252	-	4	1291	241
LNC_001677	XLOC_033552	lincRNA	Novel_lncRNA	NW_004072491.1	4040	4671	+	2	561	106
LNC_001674	XLOC_033533	lincRNA	Novel_lncRNA	NW_004072485.1	1	491	-	2	418	109
LNC_001675	XLOC_033546	antisense_lncRNA	Novel_lncRNA	NW_004072488.1	37458	41340	-	3	2949	125
LNC_001117	XLOC_023888	antisense_lncRNA	Novel_lncRNA	NC_018909.1	3153482	3155846	-	2	935	88
LNC_001116	XLOC_023848	antisense_lncRNA	Novel_lncRNA	NC_018909.1	2519821	2523997	-	2	2612	193
LNC_001115	XLOC_023848	antisense_lncRNA	Novel_lncRNA	NC_018909.1	2512109	2523978	-	2	564	141
LNC_001114	XLOC_023828	antisense_lncRNA	Novel_lncRNA	NC_018909.1	2106388	2107523	-	2	1111	84
LNC_001113	XLOC_023823	lincRNA	Novel_lncRNA	NC_018909.1	1997770	1999860	-	2	273	90
LNC_001112	XLOC_023818	antisense_lncRNA	Novel_lncRNA	NC_018909.1	1967104	1968207	-	3	871	148
LNC_001111	XLOC_023797	intronic_lncRNA	Novel_lncRNA	NC_018909.1	1346293	1349160	-	4	424	141
LNC_001110	XLOC_023781	intronic_lncRNA	Novel_lncRNA	NC_018909.1	705822	706358	-	4	300	100
LNC_001119	XLOC_023894	lincRNA	Novel_lncRNA	NC_018909.1	3287832	3288791	-	2	414	118
LNC_001118	XLOC_023891	lincRNA	Novel_lncRNA	NC_018909.1	3243107	3243640	-	2	378	72
LNC_000415	XLOC_009034	lincRNA	Novel_lncRNA	NC_018896.1	4449469	4454784	-	2	541	135
LNC_000414	XLOC_009034	lincRNA	Novel_lncRNA	NC_018896.1	4449469	4454784	-	2	541	135
LNC_000417	XLOC_009034	lincRNA	Novel_lncRNA	NC_018896.1	4449469	4454784	-	2	541	93
LNC_000416	XLOC_009034	lincRNA	Novel_lncRNA	NC_018896.1	4449469	4454784	-	2	541	93
LNC_000411	XLOC_009034	lincRNA	Novel_lncRNA	NC_018896.1	4449469	4454780	-	2	537	134
LNC_000410	XLOC_009011	intronic_lncRNA	Novel_lncRNA	NC_018896.1	4085147	4086638	-	4	656	197
LNC_000413	XLOC_009034	lincRNA	Novel_lncRNA	NC_018896.1	4449469	4454780	-	2	537	93
LNC_000412	XLOC_009034	lincRNA	Novel_lncRNA	NC_018896.1	4449469	4454780	-	2	787	93
LNC_000419	XLOC_009058	intronic_lncRNA	Novel_lncRNA	NC_018896.1	5022273	5023595	-	7	761	253
LNC_000418	XLOC_009055	lincRNA	Novel_lncRNA	NC_018896.1	4933982	4934612	-	2	242	45
LNC_001209	XLOC_026127	lincRNA	Novel_lncRNA	NC_018911.1	8807553	8808789	+	2	908	144
LNC_001208	XLOC_026001	antisense_lncRNA	Novel_lncRNA	NC_018911.1	6400958	6401495	+	2	402	106
LNC_001203	XLOC_025945	antisense_lncRNA	Novel_lncRNA	NC_018911.1	4682474	4686332	+	3	3256	172
LNC_001202	XLOC_025926	antisense_lncRNA	Novel_lncRNA	NC_018911.1	4214462	4216943	+	3	415	61
LNC_001201	XLOC_025898	intronic_lncRNA	Novel_lncRNA	NC_018911.1	3476383	3476837	+	3	297	99
LNC_001200	XLOC_025859	intronic_lncRNA	Novel_lncRNA	NC_018911.1	2829694	2830196	+	4	216	71
LNC_001207	XLOC_025976	antisense_lncRNA	Novel_lncRNA	NC_018911.1	5224152	5225893	+	2	1658	160
LNC_001206	XLOC_025976	antisense_lncRNA	Novel_lncRNA	NC_018911.1	5224051	5259222	+	3	640	201
LNC_001205	XLOC_025945	antisense_lncRNA	Novel_lncRNA	NC_018911.1	4682474	4686332	+	3	3479	172
LNC_001204	XLOC_025945	antisense_lncRNA	Novel_lncRNA	NC_018911.1	4682474	4686332	+	3	3628	172
LNC_000309	XLOC_007051	antisense_lncRNA	Novel_lncRNA	NC_018894.1	11496256	11498428	-	2	1558	104
LNC_000308	XLOC_007051	antisense_lncRNA	Novel_lncRNA	NC_018894.1	11496256	11498412	-	2	1804	74
LNC_000301	XLOC_006896	antisense_lncRNA	Novel_lncRNA	NC_018894.1	8884755	8894674	-	4	4358	155
LNC_000300	XLOC_006864	lincRNA	Novel_lncRNA	NC_018894.1	8277755	8308689	-	2	732	144
LNC_000303	XLOC_006899	intronic_lncRNA	Novel_lncRNA	NC_018894.1	8920340	8920966	-	3	439	145
LNC_000302	XLOC_006897	intronic_lncRNA	Novel_lncRNA	NC_018894.1	8917428	8918357	-	3	588	182
LNC_000305	XLOC_006957	intronic_lncRNA	Novel_lncRNA	NC_018894.1	9971979	9972706	-	3	337	88
LNC_000304	XLOC_006938	lincRNA	Novel_lncRNA	NC_018894.1	9554860	9558106	-	2	2839	164
LNC_000307	XLOC_007042	lincRNA	Novel_lncRNA	NC_018894.1	11400947	11401837	-	2	713	102
LNC_000306	XLOC_007012	lincRNA	Novel_lncRNA	NC_018894.1	11118910	11121880	-	2	977	102
LNC_000244	XLOC_005738	lincRNA	Novel_lncRNA	NC_018894.1	514977	522978	+	4	2781	173
LNC_000245	XLOC_005778	lincRNA	Novel_lncRNA	NC_018894.1	1135185	1138238	+	2	936	92
LNC_000246	XLOC_005792	lincRNA	Novel_lncRNA	NC_018894.1	1542791	1543992	+	2	765	100
LNC_000247	XLOC_005798	intronic_lncRNA	Novel_lncRNA	NC_018894.1	1574369	1577129	+	4	1501	158
LNC_000240	XLOC_005676	lincRNA	Novel_lncRNA	NC_018893.1	12964951	12966827	-	2	1851	82
LNC_000241	XLOC_005708	lincRNA	Novel_lncRNA	NC_018893.1	13509613	13511823	-	2	2153	131
LNC_000242	XLOC_005724	intronic_lncRNA	Novel_lncRNA	NC_018894.1	231160	232155	+	3	266	70
LNC_000243	XLOC_005728	lincRNA	Novel_lncRNA	NC_018894.1	266077	270207	+	2	2439	357
LNC_001845	XLOC_035280	intronic_lncRNA	Novel_lncRNA	NW_004073894.1	115	879	-	4	386	115
LNC_001844	XLOC_035277	lincRNA	Novel_lncRNA	NW_004073892.1	53	1028	+	4	653	126
LNC_001847	XLOC_035310	lincRNA	Novel_lncRNA	NW_004073909.1	6082	7606	+	3	1007	118
LNC_001846	XLOC_035287	lincRNA	Novel_lncRNA	NW_004073897.1	1490	3430	-	3	394	131
LNC_000248	XLOC_005800	intronic_lncRNA	Novel_lncRNA	NC_018894.1	1612808	1613350	+	2	447	108
LNC_000249	XLOC_005834	intronic_lncRNA	Novel_lncRNA	NC_018894.1	2314965	2315867	+	3	286	94
LNC_001843	XLOC_035266	lincRNA	Novel_lncRNA	NW_004073880.1	1640	2656	+	2	319	106
LNC_001842	XLOC_035257	lincRNA	Novel_lncRNA	NW_004073869.1	814	2491	+	3	1604	127
LNC_002130	XLOC_038358	lincRNA	Novel_lncRNA	NW_004076493.1	804	1300	+	3	281	93
LNC_001009	XLOC_021425	intronic_lncRNA	Novel_lncRNA	NC_018907.1	231444	233464	-	3	374	124
LNC_002132	XLOC_038366	lincRNA	Novel_lncRNA	NW_004076498.1	4680	5412	+	4	466	155
LNC_002133	XLOC_038374	lincRNA	Novel_lncRNA	NW_004076512.1	1873	5499	-	2	1180	152
LNC_002134	XLOC_038424	lincRNA	Novel_lncRNA	NW_004076581.1	100	1004	+	3	638	190
LNC_002135	XLOC_038425	lincRNA	Novel_lncRNA	NW_004076581.1	5252	5761	+	3	338	88
LNC_002136	XLOC_038484	antisense_lncRNA	Novel_lncRNA	NW_004076661.1	1789	3475	-	2	1465	182
LNC_001008	XLOC_021421	antisense_lncRNA	Novel_lncRNA	NC_018907.1	166460	169083	-	2	1964	155
LNC_002138	XLOC_038488	lincRNA	Novel_lncRNA	NW_004076665.1	5283	5761	-	2	275	65
LNC_002139	XLOC_038490	lincRNA	Novel_lncRNA	NW_004076670.1	19	734	-	3	605	177
LNC_000938	XLOC_019928	antisense_lncRNA	Novel_lncRNA	NC_018906.1	1939079	1939576	+	2	405	114
LNC_000939	XLOC_019932	antisense_lncRNA	Novel_lncRNA	NC_018906.1	1981554	1984593	+	2	2797	147
LNC_000932	XLOC_019834	lincRNA	Novel_lncRNA	NC_018905.1	10064607	10065316	-	2	548	117
LNC_000933	XLOC_019837	intronic_lncRNA	Novel_lncRNA	NC_018905.1	10127343	10128667	-	2	371	117
LNC_000930	XLOC_019823	lincRNA	Novel_lncRNA	NC_018905.1	9876597	9877399	-	2	709	97
LNC_000931	XLOC_019824	intronic_lncRNA	Novel_lncRNA	NC_018905.1	9884280	9884884	-	3	343	96
LNC_000936	XLOC_019911	intronic_lncRNA	Novel_lncRNA	NC_018906.1	1612708	1614674	+	5	733	236
LNC_000937	XLOC_019914	antisense_lncRNA	Novel_lncRNA	NC_018906.1	1632250	1638044	+	2	3100	206
LNC_000934	XLOC_019869	intronic_lncRNA	Novel_lncRNA	NC_018906.1	305118	305966	+	3	210	69
LNC_000935	XLOC_019907	intronic_lncRNA	Novel_lncRNA	NC_018906.1	1522483	1525190	+	5	354	118
LNC_002004	XLOC_036924	lincRNA	Novel_lncRNA	NW_004075152.1	1	7658	-	2	2926	221
LNC_002005	XLOC_036926	lincRNA	Novel_lncRNA	NW_004075152.1	7905	8632	-	2	549	146
LNC_002006	XLOC_036931	intronic_lncRNA	Novel_lncRNA	NW_004075154.1	1539	2182	-	2	302	100
LNC_002007	XLOC_036941	antisense_lncRNA	Novel_lncRNA	NW_004075158.1	1	6945	-	2	1457	104
LNC_002000	XLOC_036841	lincRNA	Novel_lncRNA	NW_004075084.1	6081	8051	+	2	590	71
LNC_001007	XLOC_021410	lincRNA	Novel_lncRNA	NC_018907.1	8052276	8052878	+	2	366	94
LNC_002002	XLOC_036896	lincRNA	Novel_lncRNA	NW_004075128.1	4261	6388	-	2	2104	121
LNC_002003	XLOC_036914	lincRNA	Novel_lncRNA	NW_004075145.1	7968	8472	+	2	315	62
LNC_001006	XLOC_021398	intronic_lncRNA	Novel_lncRNA	NC_018907.1	7802818	7803451	+	4	340	113
LNC_002008	XLOC_036941	antisense_lncRNA	Novel_lncRNA	NW_004075158.1	1	7324	-	2	1832	131
LNC_002009	XLOC_036941	antisense_lncRNA	Novel_lncRNA	NW_004075158.1	1	7324	-	2	1836	131
LNC_001687	XLOC_033642	lincRNA	Novel_lncRNA	NW_004072519.1	27619	29850	-	6	1108	194
LNC_001686	XLOC_033639	lincRNA	Novel_lncRNA	NW_004072518.1	2006	3185	-	2	1068	111
LNC_001685	XLOC_033609	lincRNA	Novel_lncRNA	NW_004072508.1	9534	13341	+	2	3734	196
LNC_001684	XLOC_033588	lincRNA	Novel_lncRNA	NW_004072502.1	35719	38012	+	2	2248	121
LNC_001683	XLOC_033578	lincRNA	Novel_lncRNA	NW_004072498.1	44821	45348	-	2	446	40
LNC_001682	XLOC_033576	intronic_lncRNA	Novel_lncRNA	NW_004072498.1	6425	6923	-	2	427	130
LNC_001681	XLOC_033575	intronic_lncRNA	Novel_lncRNA	NW_004072498.1	4274	6245	-	6	558	185
LNC_001680	XLOC_033574	intronic_lncRNA	Novel_lncRNA	NW_004072498.1	1145	3150	-	5	1192	260
LNC_001689	XLOC_033668	lincRNA	Novel_lncRNA	NW_004072524.1	29786	43786	+	2	907	86
LNC_001688	XLOC_033642	lincRNA	Novel_lncRNA	NW_004072519.1	27619	29850	-	6	994	156
LNC_001441	XLOC_029414	lincRNA	Novel_lncRNA	NW_004071788.1	4955	6196	+	2	1191	140
LNC_001440	XLOC_029410	intronic_lncRNA	Novel_lncRNA	NW_004071787.1	50023	50328	+	2	232	77
LNC_001443	XLOC_029435	intronic_lncRNA	Novel_lncRNA	NW_004071792.1	4586	5373	+	3	614	204
LNC_001442	XLOC_029425	lincRNA	Novel_lncRNA	NW_004071789.1	31238	33609	-	2	2209	163
LNC_001445	XLOC_029437	lincRNA	Novel_lncRNA	NW_004071792.1	40887	46695	+	2	252	84
LNC_001444	XLOC_029436	intronic_lncRNA	Novel_lncRNA	NW_004071792.1	7419	8380	+	5	565	188
LNC_001447	XLOC_029449	lincRNA	Novel_lncRNA	NW_004071795.1	43029	44172	+	3	1024	94
LNC_001446	XLOC_029445	lincRNA	Novel_lncRNA	NW_004071794.1	48896	49496	+	3	517	172
LNC_001449	XLOC_029452	antisense_lncRNA	Novel_lncRNA	NW_004071795.1	9629	12121	-	4	2236	219
LNC_001448	XLOC_029452	antisense_lncRNA	Novel_lncRNA	NW_004071795.1	9629	12121	-	2	2369	231
LNC_000640	XLOC_013950	intronic_lncRNA	Novel_lncRNA	NC_018900.1	6758316	6760548	-	3	536	178
LNC_000641	XLOC_013969	lincRNA	Novel_lncRNA	NC_018900.1	7367195	7368440	-	2	1081	80
LNC_000642	XLOC_013977	antisense_lncRNA	Novel_lncRNA	NC_018900.1	7541170	7544231	-	2	419	103
LNC_000643	XLOC_014049	intronic_lncRNA	Novel_lncRNA	NC_018900.1	9187075	9188034	-	4	553	181
LNC_000644	XLOC_014067	antisense_lncRNA	Novel_lncRNA	NC_018900.1	9622596	9623013	-	2	211	69
LNC_000645	XLOC_014085	antisense_lncRNA	Novel_lncRNA	NC_018900.1	10012164	10014096	-	2	1840	124
LNC_000646	XLOC_014104	lincRNA	Novel_lncRNA	NC_018900.1	10223465	10226843	-	2	993	93
LNC_000647	XLOC_014175	lincRNA	Novel_lncRNA	NC_018901.1	36050	43264	+	2	945	122
LNC_000648	XLOC_014190	intronic_lncRNA	Novel_lncRNA	NC_018901.1	540656	542815	+	5	581	176
LNC_000649	XLOC_014191	antisense_lncRNA	Novel_lncRNA	NC_018901.1	554635	564935	+	3	1238	107
LNC_001069	XLOC_022710	lincRNA	Novel_lncRNA	NC_018908.1	4470157	4471456	-	4	324	66
LNC_001068	XLOC_022703	antisense_lncRNA	Novel_lncRNA	NC_018908.1	4412239	4413689	-	2	846	98
LNC_001067	XLOC_022684	intronic_lncRNA	Novel_lncRNA	NC_018908.1	4073556	4076122	-	3	2341	144
LNC_001066	XLOC_022662	intronic_lncRNA	Novel_lncRNA	NC_018908.1	3724548	3724951	-	2	230	76
LNC_001065	XLOC_022655	intronic_lncRNA	Novel_lncRNA	NC_018908.1	3616746	3618160	-	7	781	260
LNC_001064	XLOC_022644	lincRNA	Novel_lncRNA	NC_018908.1	3384536	3386518	-	2	1441	115
LNC_001063	XLOC_022638	lincRNA	Novel_lncRNA	NC_018908.1	3342553	3343216	-	2	276	40
LNC_001062	XLOC_022623	intronic_lncRNA	Novel_lncRNA	NC_018908.1	2807234	2807882	-	4	333	95
LNC_001061	XLOC_022584	antisense_lncRNA	Novel_lncRNA	NC_018908.1	1476186	1477237	-	2	446	141
LNC_001060	XLOC_022568	lincRNA	Novel_lncRNA	NC_018908.1	1107979	1117015	-	3	2205	132
LNC_000796	XLOC_017172	antisense_lncRNA	Novel_lncRNA	NC_018903.1	377485	382456	-	2	2981	111
LNC_000797	XLOC_017178	lincRNA	Novel_lncRNA	NC_018903.1	556629	557518	-	2	744	102
LNC_000794	XLOC_017096	lincRNA	Novel_lncRNA	NC_018903.1	11504513	11514574	+	2	1366	106
LNC_000795	XLOC_017170	lincRNA	Novel_lncRNA	NC_018903.1	314884	315661	-	2	664	116
LNC_000792	XLOC_017082	antisense_lncRNA	Novel_lncRNA	NC_018903.1	10928597	10934331	+	2	5003	170
LNC_000793	XLOC_017082	antisense_lncRNA	Novel_lncRNA	NC_018903.1	10933589	10934331	+	2	474	91
LNC_000790	XLOC_017056	lincRNA	Novel_lncRNA	NC_018903.1	10045908	10047786	+	2	890	97
LNC_000791	XLOC_017063	lincRNA	Novel_lncRNA	NC_018903.1	10454980	10465392	+	2	2424	121
LNC_001661	XLOC_033290	intronic_lncRNA	Novel_lncRNA	NW_004072470.1	26435	27027	+	3	321	106
LNC_001660	XLOC_033289	intronic_lncRNA	Novel_lncRNA	NW_004072470.1	24182	25640	+	3	552	82
LNC_001663	XLOC_033295	lincRNA	Novel_lncRNA	NW_004072470.1	83271	83762	+	2	413	81
LNC_001662	XLOC_033291	intronic_lncRNA	Novel_lncRNA	NW_004072470.1	31603	32135	+	2	334	110
LNC_001665	XLOC_033321	antisense_lncRNA	Novel_lncRNA	NW_004072471.1	91427	99101	+	2	7605	134
LNC_001664	XLOC_033319	antisense_lncRNA	Novel_lncRNA	NW_004072471.1	79888	80335	+	2	238	77
LNC_000798	XLOC_017254	antisense_lncRNA	Novel_lncRNA	NC_018903.1	2111596	2112466	-	2	827	125
LNC_000799	XLOC_017330	lincRNA	Novel_lncRNA	NC_018903.1	3185341	3185843	-	2	399	95
LNC_000428	XLOC_009457	intronic_lncRNA	Novel_lncRNA	NC_018896.1	13146376	13148498	-	5	343	114
LNC_000429	XLOC_009507	antisense_lncRNA	Novel_lncRNA	NC_018896.1	14040274	14041694	-	2	995	98
LNC_000420	XLOC_009123	lincRNA	Novel_lncRNA	NC_018896.1	7130242	7130539	-	2	235	59
LNC_000421	XLOC_009149	lincRNA	Novel_lncRNA	NC_018896.1	7811318	7814174	-	2	2831	109
LNC_000422	XLOC_009167	intronic_lncRNA	Novel_lncRNA	NC_018896.1	8087961	8096252	-	4	322	107
LNC_000423	XLOC_009292	intronic_lncRNA	Novel_lncRNA	NC_018896.1	10574641	10577477	-	2	428	111
LNC_000424	XLOC_009341	lincRNA	Novel_lncRNA	NC_018896.1	11368434	11370614	-	2	651	125
LNC_000425	XLOC_009414	intronic_lncRNA	Novel_lncRNA	NC_018896.1	12413366	12414846	-	3	374	124
LNC_000426	XLOC_009431	lincRNA	Novel_lncRNA	NC_018896.1	12681274	12683027	-	2	908	81
LNC_000427	XLOC_009455	antisense_lncRNA	Novel_lncRNA	NC_018896.1	13130753	13132012	-	2	370	96
LNC_001908	XLOC_036039	lincRNA	Novel_lncRNA	NW_004074257.1	11030	11669	+	2	415	82
LNC_001909	XLOC_036043	lincRNA	Novel_lncRNA	NW_004074257.1	8694	10668	-	3	511	117
LNC_000448	XLOC_009932	lincRNA	Novel_lncRNA	NC_018897.1	10123832	10131749	+	3	1173	110
LNC_000449	XLOC_009954	lincRNA	Novel_lncRNA	NC_018897.1	10402206	10403940	+	2	938	108
LNC_001278	XLOC_027237	intronic_lncRNA	Novel_lncRNA	NW_004071199.1	57379	58595	-	3	360	119
LNC_001279	XLOC_027241	lincRNA	Novel_lncRNA	NW_004071201.1	3459	3844	+	2	269	56
LNC_001276	XLOC_027224	lincRNA	Novel_lncRNA	NW_004071199.1	41222	42199	+	2	690	134
LNC_001277	XLOC_027236	intronic_lncRNA	Novel_lncRNA	NW_004071199.1	52501	55317	-	4	671	163
LNC_001274	XLOC_027213	lincRNA	Novel_lncRNA	NW_004071197.1	9588	11196	-	2	1569	337
LNC_001275	XLOC_027222	lincRNA	Novel_lncRNA	NW_004071199.1	27010	39674	+	2	12429	148
LNC_001272	XLOC_027194	lincRNA	Novel_lncRNA	NW_004071196.1	97836	99863	+	3	1290	149
LNC_001273	XLOC_027213	lincRNA	Novel_lncRNA	NW_004071197.1	9588	11196	-	2	1129	190
LNC_001270	XLOC_027193	lincRNA	Novel_lncRNA	NW_004071196.1	90288	93741	+	3	3409	227
LNC_001271	XLOC_027193	lincRNA	Novel_lncRNA	NW_004071196.1	90288	93741	+	3	3411	227
LNC_001903	XLOC_035995	lincRNA	Novel_lncRNA	NW_004074239.1	11181	12133	-	2	925	251
LNC_000338	XLOC_007755	antisense_lncRNA	Novel_lncRNA	NC_018895.1	3811651	3814852	-	2	3067	150
LNC_000339	XLOC_007774	intronic_lncRNA	Novel_lncRNA	NC_018895.1	4066091	4067188	-	2	398	99
LNC_000334	XLOC_007581	lincRNA	Novel_lncRNA	NC_018895.1	8950431	8951181	+	2	395	67
LNC_000335	XLOC_007597	intronic_lncRNA	Novel_lncRNA	NC_018895.1	9190327	9192032	+	3	398	132
LNC_000336	XLOC_007689	lincRNA	Novel_lncRNA	NC_018895.1	1819295	1819598	-	2	222	55
LNC_000337	XLOC_007729	antisense_lncRNA	Novel_lncRNA	NC_018895.1	3212767	3213859	-	2	837	114
LNC_000330	XLOC_007518	antisense_lncRNA	Novel_lncRNA	NC_018895.1	8249885	8252297	+	2	2324	161
LNC_000331	XLOC_007528	intronic_lncRNA	Novel_lncRNA	NC_018895.1	8368653	8370715	+	5	407	135
LNC_000332	XLOC_007546	intronic_lncRNA	Novel_lncRNA	NC_018895.1	8490216	8491845	+	4	400	115
LNC_000333	XLOC_007577	lincRNA	Novel_lncRNA	NC_018895.1	8878656	8879423	+	2	236	78
LNC_002040	XLOC_037188	lincRNA	Novel_lncRNA	NW_004075332.1	5008	5621	+	2	519	92
LNC_001609	XLOC_032366	antisense_lncRNA	Novel_lncRNA	NW_004072421.1	231359	234694	-	2	424	107
LNC_002041	XLOC_037195	lincRNA	Novel_lncRNA	NW_004075334.1	1028	3905	+	2	576	109
LNC_001148	XLOC_024650	antisense_lncRNA	Novel_lncRNA	NC_018910.1	5802328	5803082	+	2	508	92
LNC_001608	XLOC_032364	antisense_lncRNA	Novel_lncRNA	NW_004072421.1	215708	217373	-	2	690	144
LNC_002042	XLOC_037199	lincRNA	Novel_lncRNA	NW_004075338.1	2992	7268	+	2	669	206
LNC_001149	XLOC_024660	intronic_lncRNA	Novel_lncRNA	NC_018910.1	5928742	5929078	+	2	209	69
LNC_000259	XLOC_006000	lincRNA	Novel_lncRNA	NC_018894.1	5582995	5585955	+	7	1393	230
LNC_000258	XLOC_005947	intronic_lncRNA	Novel_lncRNA	NC_018894.1	4272078	4273069	+	3	233	77
LNC_000253	XLOC_005893	antisense_lncRNA	Novel_lncRNA	NC_018894.1	3526543	3527273	+	2	586	160
LNC_000252	XLOC_005877	lincRNA	Novel_lncRNA	NC_018894.1	3317477	3320291	+	2	796	62
LNC_000251	XLOC_005859	antisense_lncRNA	Novel_lncRNA	NC_018894.1	3035309	3036708	+	2	1198	114
LNC_000250	XLOC_005849	antisense_lncRNA	Novel_lncRNA	NC_018894.1	2824222	2825836	+	2	1358	92
LNC_000257	XLOC_005938	intronic_lncRNA	Novel_lncRNA	NC_018894.1	4054908	4066303	+	3	807	268
LNC_000256	XLOC_005934	intronic_lncRNA	Novel_lncRNA	NC_018894.1	4009585	4011513	+	3	230	76
LNC_000255	XLOC_005926	antisense_lncRNA	Novel_lncRNA	NC_018894.1	3928778	3930514	+	2	1712	75
LNC_000254	XLOC_005926	antisense_lncRNA	Novel_lncRNA	NC_018894.1	3928778	3930514	+	2	576	75
LNC_001302	XLOC_027666	antisense_lncRNA	Novel_lncRNA	NW_004071231.1	41243	48414	+	2	6790	260
LNC_001303	XLOC_027672	antisense_lncRNA	Novel_lncRNA	NW_004071232.1	852	5546	+	2	1003	234
LNC_001300	XLOC_027627	lincRNA	Novel_lncRNA	NW_004071228.1	57886	58354	-	2	287	60
LNC_001301	XLOC_027646	intronic_lncRNA	Novel_lncRNA	NW_004071229.1	70239	72351	+	3	201	59
LNC_001306	XLOC_027693	antisense_lncRNA	Novel_lncRNA	NW_004071234.1	54216	57720	+	2	1059	149
LNC_001307	XLOC_027703	antisense_lncRNA	Novel_lncRNA	NW_004071236.1	67115	75972	+	2	8830	166
LNC_001304	XLOC_027679	lincRNA	Novel_lncRNA	NW_004071233.1	37267	41540	+	3	3701	166
LNC_001305	XLOC_027687	lincRNA	Novel_lncRNA	NW_004071233.1	33972	42231	-	2	244	81
LNC_001878	XLOC_035648	antisense_lncRNA	Novel_lncRNA	NW_004074059.1	10577	11241	+	2	636	103
LNC_001603	XLOC_032325	lincRNA	Novel_lncRNA	NW_004072420.1	190913	191188	+	2	255	84
LNC_001308	XLOC_027703	antisense_lncRNA	Novel_lncRNA	NW_004071236.1	67115	75972	+	2	8826	166
LNC_001309	XLOC_027741	intronic_lncRNA	Novel_lncRNA	NW_004071240.1	104104	105286	+	3	272	90
LNC_001602	XLOC_032250	antisense_lncRNA	Novel_lncRNA	NW_004072417.1	67564	77128	-	2	9383	312
LNC_002162	XLOC_038814	lincRNA	Novel_lncRNA	NW_004077066.1	4564	5314	+	2	640	99
LNC_001898	XLOC_035930	antisense_lncRNA	Novel_lncRNA	NW_004074214.1	1	10563	-	4	1122	87
LNC_001899	XLOC_035942	lincRNA	Novel_lncRNA	NW_004074221.1	7562	8149	+	2	326	95
LNC_001892	XLOC_035879	lincRNA	Novel_lncRNA	NW_004074186.1	11225	11873	-	2	569	69
LNC_001893	XLOC_035885	lincRNA	Novel_lncRNA	NW_004074192.1	1356	3070	+	2	1669	258
LNC_001890	XLOC_035863	intronic_lncRNA	Novel_lncRNA	NW_004074181.1	6628	7648	+	2	218	72
LNC_001891	XLOC_035877	lincRNA	Novel_lncRNA	NW_004074186.1	6867	7563	-	2	569	127
LNC_001896	XLOC_035930	antisense_lncRNA	Novel_lncRNA	NW_004074214.1	1	8366	-	2	1171	103
LNC_001897	XLOC_035930	antisense_lncRNA	Novel_lncRNA	NW_004074214.1	1	8379	-	3	1184	103
LNC_001894	XLOC_035913	lincRNA	Novel_lncRNA	NW_004074204.1	6786	7612	+	5	301	100
LNC_001895	XLOC_035927	lincRNA	Novel_lncRNA	NW_004074211.1	11321	11900	-	2	538	73
LNC_002164	XLOC_038846	lincRNA	Novel_lncRNA	NW_004077092.1	1	4813	+	2	774	98
LNC_002127	XLOC_038343	lincRNA	Novel_lncRNA	NW_004076476.1	4820	5336	+	2	434	71
LNC_002126	XLOC_038334	lincRNA	Novel_lncRNA	NW_004076460.1	2891	3565	-	2	643	119
LNC_002125	XLOC_038295	lincRNA	Novel_lncRNA	NW_004076406.1	4774	5967	+	3	1105	191
LNC_002124	XLOC_038292	lincRNA	Novel_lncRNA	NW_004076405.1	543	1280	-	2	249	74
LNC_002123	XLOC_038284	lincRNA	Novel_lncRNA	NW_004076393.1	1	728	-	2	607	124
LNC_002122	XLOC_038264	lincRNA	Novel_lncRNA	NW_004076367.1	77	458	+	2	293	90
LNC_002121	XLOC_038251	lincRNA	Novel_lncRNA	NW_004076352.1	126	1245	+	2	1014	146
LNC_002120	XLOC_038251	lincRNA	Novel_lncRNA	NW_004076352.1	126	1245	+	3	594	197
LNC_002129	XLOC_038356	lincRNA	Novel_lncRNA	NW_004076489.1	4466	5554	-	2	944	105
LNC_002128	XLOC_038343	lincRNA	Novel_lncRNA	NW_004076476.1	4820	5336	+	3	301	62
LNC_000929	XLOC_019820	intronic_lncRNA	Novel_lncRNA	NC_018905.1	9829250	9830796	-	2	211	70
LNC_000928	XLOC_019722	antisense_lncRNA	Novel_lncRNA	NC_018905.1	8069742	8071995	-	2	224	45
LNC_002019	XLOC_036999	lincRNA	Novel_lncRNA	NW_004075198.1	61	1029	-	2	533	121
LNC_002018	XLOC_036994	lincRNA	Novel_lncRNA	NW_004075193.1	222	4592	-	3	2137	195
LNC_000921	XLOC_019633	lincRNA	Novel_lncRNA	NC_018905.1	5964810	5965936	-	2	249	83
LNC_000920	XLOC_019632	lincRNA	Novel_lncRNA	NC_018905.1	5950688	5951177	-	3	268	88
LNC_000923	XLOC_019646	antisense_lncRNA	Novel_lncRNA	NC_018905.1	6255603	6263123	-	3	7409	198
LNC_000922	XLOC_019633	lincRNA	Novel_lncRNA	NC_018905.1	5964810	5965973	-	2	377	91
LNC_000925	XLOC_019667	antisense_lncRNA	Novel_lncRNA	NC_018905.1	6754994	6755631	-	2	583	74
LNC_000924	XLOC_019655	antisense_lncRNA	Novel_lncRNA	NC_018905.1	6524923	6527850	-	3	2683	191
LNC_000927	XLOC_019703	intronic_lncRNA	Novel_lncRNA	NC_018905.1	7622513	7622966	-	2	316	105
LNC_000926	XLOC_019685	antisense_lncRNA	Novel_lncRNA	NC_018905.1	7362092	7365642	-	2	328	71
LNC_001474	XLOC_030038	lincRNA	Novel_lncRNA	NW_004071954.1	444170	445537	+	2	1006	76
LNC_001475	XLOC_030059	intronic_lncRNA	Novel_lncRNA	NW_004071954.1	205866	207049	-	3	213	71
LNC_001476	XLOC_030086	antisense_lncRNA	Novel_lncRNA	NW_004071955.1	16049	16449	-	2	300	68
LNC_001477	XLOC_030088	lincRNA	Novel_lncRNA	NW_004071955.1	22732	25221	-	2	1353	134
LNC_001470	XLOC_029935	lincRNA	Novel_lncRNA	NW_004071952.1	246418	247725	-	2	1120	122
LNC_001471	XLOC_029935	lincRNA	Novel_lncRNA	NW_004071952.1	246418	247793	-	3	1224	134
LNC_001472	XLOC_029956	antisense_lncRNA	Novel_lncRNA	NW_004071952.1	518477	522605	-	3	240	79
LNC_001473	XLOC_030002	antisense_lncRNA	Novel_lncRNA	NW_004071953.1	582375	588996	-	2	6570	131
LNC_001478	XLOC_030101	lincRNA	Novel_lncRNA	NW_004071959.1	1	731	-	2	684	120
LNC_001479	XLOC_030133	lincRNA	Novel_lncRNA	NW_004071972.1	36	792	-	2	559	117
LNC_000657	XLOC_014322	intronic_lncRNA	Novel_lncRNA	NC_018901.1	2764516	2765348	+	4	553	184
LNC_000656	XLOC_014274	intronic_lncRNA	Novel_lncRNA	NC_018901.1	1980176	1982310	+	5	512	142
LNC_000655	XLOC_014265	intronic_lncRNA	Novel_lncRNA	NC_018901.1	1756320	1757322	+	2	679	187
LNC_000654	XLOC_014261	intronic_lncRNA	Novel_lncRNA	NC_018901.1	1748198	1749811	+	3	1025	117
LNC_000653	XLOC_014257	lincRNA	Novel_lncRNA	NC_018901.1	1684755	1685087	+	2	269	48
LNC_000652	XLOC_014236	antisense_lncRNA	Novel_lncRNA	NC_018901.1	1312575	1325470	+	2	483	134
LNC_000651	XLOC_014229	lincRNA	Novel_lncRNA	NC_018901.1	1177602	1179274	+	2	975	87
LNC_000650	XLOC_014206	lincRNA	Novel_lncRNA	NC_018901.1	799992	800452	+	2	240	45
LNC_001786	XLOC_034735	antisense_lncRNA	Novel_lncRNA	NW_004073169.1	481	6147	+	4	822	114
LNC_001787	XLOC_034735	antisense_lncRNA	Novel_lncRNA	NW_004073169.1	481	6147	+	3	1735	101
LNC_001784	XLOC_034711	lincRNA	Novel_lncRNA	NW_004073140.1	4445	7009	-	2	2411	194
LNC_001785	XLOC_034711	lincRNA	Novel_lncRNA	NW_004073140.1	4445	7014	-	3	1266	143
LNC_001782	XLOC_034665	lincRNA	Novel_lncRNA	NW_004073099.1	3871	4327	+	2	413	59
LNC_001783	XLOC_034681	antisense_lncRNA	Novel_lncRNA	NW_004073114.1	1	2692	+	2	2626	235
LNC_000659	XLOC_014417	lincRNA	Novel_lncRNA	NC_018901.1	4427335	4430237	+	2	2879	157
LNC_000658	XLOC_014324	intronic_lncRNA	Novel_lncRNA	NC_018901.1	2771348	2773181	+	3	378	126
LNC_001864	XLOC_035530	intronic_lncRNA	Novel_lncRNA	NW_004074000.1	6936	8062	+	3	471	100
LNC_001863	XLOC_035525	lincRNA	Novel_lncRNA	NW_004073998.1	3356	3814	-	2	387	92
LNC_001862	XLOC_035521	antisense_lncRNA	Novel_lncRNA	NW_004073998.1	1322	10829	+	2	2624	159
LNC_001861	XLOC_035503	lincRNA	Novel_lncRNA	NW_004073990.1	45	451	+	2	386	128
LNC_001860	XLOC_035496	lincRNA	Novel_lncRNA	NW_004073987.1	11878	14351	+	6	2133	200
LNC_001092	XLOC_023407	antisense_lncRNA	Novel_lncRNA	NC_018909.1	5290625	5291949	+	2	1040	85
[truncated: 474 more rows]
