# Supplementary material for: Identification of sex differentiation-related microRNA and long non-coding RNA in Takifugu rubripes gonads
Source: Sci Rep. 2021 Apr 2;11:7459. doi: 10.1038/s41598-021-83891-w (PMC8018949; doi:10.1038/s41598-021-83891-w)
Supplement: Supplementary file 8 — Supplementary File S7. [file 41598_2021_83891_MOESM8_ESM.xlsx]

## Sheet: Supplementary File S7-lncRNA_Fe
Transcript_id	Gene_id	Gene_name	Feature_id	Female_FPKM	Male_FPKM	log2FoldChange	pval	padj
LNC_000006	XLOC_000117	.	transcript	1.00667	0.22821	2.14116	0.00301949	0.0296214
LNC_000010	XLOC_000188	.	transcript	0.087093	0.680906	-2.96683	0.00380052	0.0354127
LNC_000076	XLOC_001700	.	transcript	0.481421	0.152751	1.65612	0.00233887	0.0239586
LNC_000087	XLOC_001996	.	transcript	0.743005	0	Inf	0.00382962	0.0355861
LNC_000094	XLOC_002260	.	transcript	1.31226	0.533477	1.29856	0.00510941	0.043884
LNC_000231	XLOC_005275	.	transcript	2.45809	0.289022	3.08828	0.000240887	0.00396338
LNC_000250	XLOC_005849	.	transcript	0	0.486129	#NAME?	0.000255319	0.00414798
LNC_000285	XLOC_006475	.	transcript	1.05371	0	Inf	1.84737e-05	0.000466834
LNC_000286	XLOC_006475	.	transcript	0	1.03557	#NAME?	0.000251817	0.0041103
LNC_000309	XLOC_007051	.	transcript	0	0.931031	#NAME?	0.000357486	0.00543038
LNC_000321	XLOC_007440	.	transcript	0.122664	0.42228	-1.78349	0.00114153	0.013775
LNC_000338	XLOC_007755	.	transcript	0.414162	0.14023	1.5624	0.00352248	0.0333608
LNC_000370	XLOC_008152	.	transcript	0.392781	0	Inf	0.000282833	0.00448481
LNC_000426	XLOC_009431	.	transcript	0.128126	0.624372	-2.28484	0.000455559	0.00656349
LNC_000450	XLOC_009977	.	transcript	0.132076	1.93281	-3.87126	5.70143e-13	1.21728e-10
LNC_000451	XLOC_009977	.	transcript	2.47352	0	Inf	1.71005e-17	7.35999e-15
LNC_000463	XLOC_010200	.	transcript	0.468844	0	Inf	9.14053e-05	0.00175436
LNC_000464	XLOC_010250	.	transcript	3.38239	0	Inf	0.000323535	0.00499581
LNC_000473	XLOC_010351	.	transcript	17.4618	6.96986	1.325	6.195e-05	0.00126568
LNC_000519	XLOC_011351	.	transcript	0.980871	0.433738	1.17724	0.000608634	0.00838147
LNC_000541	XLOC_011687	.	transcript	0.874276	0	Inf	0.000714676	0.00957906
LNC_000569	XLOC_012239	.	transcript	0.224603	1.25435	-2.48149	0.00233887	0.0239586
LNC_000585	XLOC_012655	.	transcript	1.06923	0	Inf	0.000919187	0.0116195
LNC_000634	XLOC_013720	.	transcript	2.89524	0.887408	1.70601	0.00165801	0.0184932
LNC_000651	XLOC_014229	.	transcript	0.616157	0.218653	1.49465	0.000782701	0.0102598
LNC_000690	XLOC_015065	.	transcript	4.66848	1.84999	1.33544	6.77355e-06	0.000198557
LNC_000691	XLOC_015065	.	transcript	0.010696	2.27239	-7.73099	4.28317e-07	1.84933e-05
LNC_000718	XLOC_015435	.	transcript	0.82242	0.256895	1.6787	0.00109495	0.0132899
LNC_000719	XLOC_015437	.	transcript	1.52597	3.0698	-1.00842	0.0059452	0.0493734
LNC_000752	XLOC_016134	.	transcript	0.045186	0.509251	-3.49443	0.00233887	0.0239586
LNC_000774	XLOC_016725	.	transcript	0	2.76884	#NAME?	2.82588e-07	1.29651e-05
LNC_000782	XLOC_016779	.	transcript	0.497958	0	Inf	4.01798e-05	0.000881453
LNC_000797	XLOC_017178	.	transcript	1.26387	0.058765	4.42675	0.00327821	0.0315846
LNC_000798	XLOC_017254	.	transcript	17.7892	7.13902	1.3172	0.00297485	0.0292787
LNC_000817	XLOC_017847	.	transcript	0.661324	0.186951	1.8227	0.00230474	0.0237706
LNC_000838	XLOC_018370	.	transcript	0.004416	0.220768	-5.64365	3.5586e-06	0.000115145
LNC_000842	XLOC_018535	.	transcript	0	2.4562	#NAME?	8.8849e-10	8.25048e-08
LNC_000881	XLOC_019069	.	transcript	0.627345	0	Inf	0.000435734	0.00636924
LNC_000898	XLOC_019283	.	transcript	0.969552	0	Inf	0.000263249	0.00423619
LNC_000912	XLOC_019466	.	transcript	0.623647	0	Inf	0.00128311	0.0151729
LNC_000955	XLOC_020218	.	transcript	0.515584	0	Inf	0.00407549	0.0372181
LNC_000977	XLOC_020901	.	transcript	0.487189	0	Inf	0.000732592	0.00974215
LNC_001034	XLOC_021951	.	transcript	0	0.894184	#NAME?	0.00407549	0.0372181
LNC_001043	XLOC_022137	.	transcript	0.070297	0.445786	-2.66482	0.0034284	0.0326523
LNC_001080	XLOC_023053	.	transcript	0.487917	0	Inf	3.25218e-05	0.000744158
LNC_001143	XLOC_024520	.	transcript	0.407095	0	Inf	0.00381646	0.0355003
LNC_001156	XLOC_024769	.	transcript	0.348639	0.770787	-1.1446	1.0008e-06	3.89337e-05
LNC_001193	XLOC_025627	.	transcript	0.138429	0.859062	-2.63362	0.0013499	0.0158178
LNC_001236	XLOC_026527	.	transcript	0.22224	0.609732	-1.45606	7.16554e-05	0.00143179
LNC_001277	XLOC_027236	.	transcript	0.637601	0.216835	1.55606	0.00221215	0.0229994
LNC_001281	XLOC_027297	.	transcript	0.344752	0	Inf	0.00407549	0.0372181
LNC_001284	XLOC_027330	.	transcript	44.3976	21.5141	1.04519	2.07026e-06	7.35717e-05
LNC_001293	XLOC_027501	.	transcript	0.922384	0.19436	2.24664	2.43381e-06	8.46061e-05
LNC_001304	XLOC_027679	.	transcript	0.744777	0.29282	1.34679	0.00274363	0.027411
LNC_001344	XLOC_028122	.	transcript	24.0682	11.7945	1.02901	1.91906e-08	1.23599e-06
LNC_001345	XLOC_028122	.	transcript	0.444672	12.9449	-4.8635	6.09429e-06	0.0001832
LNC_001368	XLOC_028404	.	transcript	0.505734	0.087908	2.52431	0.00216813	0.0227072
LNC_001383	XLOC_028683	.	transcript	0.471146	0.018214	4.69305	0.000255743	0.00415237
LNC_001389	XLOC_028794	.	transcript	2.27204	0.581868	1.96522	0.00483496	0.0420597
LNC_001399	XLOC_028888	.	transcript	1.04444	2.20767	-1.07979	0.00391464	0.0361777
LNC_001408	XLOC_028945	.	transcript	0.803466	0	Inf	3.39767e-06	0.000110731
LNC_001481	XLOC_030191	.	transcript	2.56295	0.212561	3.59186	0.000258988	0.00419001
LNC_001489	XLOC_030289	.	transcript	5.80236	2.69256	1.10766	2.21935e-09	1.86308e-07
LNC_001496	XLOC_030382	.	transcript	0	0.531628	#NAME?	0.000150606	0.00266038
LNC_001518	XLOC_030671	.	transcript	0.334151	0	Inf	0.00514185	0.0441109
LNC_001522	XLOC_030688	.	transcript	11.6526	2.62391	2.15086	7.95193e-09	5.6891e-07
LNC_001530	XLOC_030764	.	transcript	0.541845	0	Inf	0.00192398	0.0206528
LNC_001541	XLOC_030988	.	transcript	1.02447	0.407163	1.3312	4.30001e-05	0.000936504
LNC_001543	XLOC_030990	.	transcript	3.83905	1.12733	1.76784	0.00474277	0.0415375
LNC_001613	XLOC_032475	.	transcript	0.10302	0.62024	-2.5899	0.00407549	0.0372181
LNC_001619	XLOC_032565	.	transcript	0.092588	2.25118	-4.60371	5.63605e-06	0.000172096
LNC_001692	XLOC_033708	.	transcript	2.2684	6.04385	-1.4138	0.000180865	0.00310783
LNC_001694	XLOC_033708	.	transcript	2.36443	1.06742	1.14736	0.0036989	0.0346445
LNC_001707	XLOC_033838	.	transcript	6.27357	0.928515	2.75629	3.37373e-07	1.50706e-05
LNC_001708	XLOC_033838	.	transcript	0	11.2036	#NAME?	7.12335e-12	1.11784e-09
LNC_001709	XLOC_033838	.	transcript	0	3.34027	#NAME?	3.82093e-05	0.000845751
LNC_001711	XLOC_033838	.	transcript	3.05346	0	Inf	0.00035793	0.00543408
LNC_001712	XLOC_033838	.	transcript	0.751107	2.27479	-1.59864	0.000110019	0.00204326
LNC_001716	XLOC_033874	.	transcript	3199.83	1299.05	1.30054	9.95621e-08	5.3564e-06
LNC_001719	XLOC_033875	.	transcript	4.86885	0.904192	2.42888	0.000130087	0.00234904
LNC_001740	XLOC_034047	.	transcript	0	1.07358	#NAME?	0.00492344	0.0426513
LNC_001750	XLOC_034178	.	transcript	0.23429	2.21133	-3.23855	0.00350186	0.0332119
LNC_001757	XLOC_034289	.	transcript	0.495455	0.114736	2.11044	0.000430452	0.00629882
LNC_001786	XLOC_034735	.	transcript	3.82571	1.72324	1.1506	0.00434224	0.038858
LNC_001789	XLOC_034735	.	transcript	0.423713	0.147932	1.51815	2.14776e-05	0.000527028
LNC_001814	XLOC_035000	.	transcript	0.243468	2.77575	-3.51107	4.7376e-05	0.00101752
LNC_001818	XLOC_035050	.	transcript	0	0.664857	#NAME?	0.000155745	0.00273685
LNC_001826	XLOC_035147	.	transcript	0.799584	0.293923	1.44381	0.00537059	0.0456357
LNC_001856	XLOC_035406	.	transcript	0.699401	0.191823	1.86634	0.00318524	0.0308346
LNC_001861	XLOC_035503	.	transcript	0.80228	0.056259	3.83395	0.00407549	0.0372181
LNC_001883	XLOC_035743	.	transcript	0.062441	1.0818	-4.1148	6.06695e-05	0.00124437
LNC_001908	XLOC_036039	.	transcript	0.603073	0	Inf	0.00407549	0.0372181
LNC_001914	XLOC_036090	.	transcript	1.16261	2.45899	-1.0807	0.000640975	0.00876893
LNC_001920	XLOC_036126	.	transcript	0.458018	1.10132	-1.26576	0.00585677	0.0488635
LNC_001923	XLOC_036135	.	transcript	0.310973	0.914089	-1.55555	0.00464413	0.0409381
LNC_001958	XLOC_036504	.	transcript	0.258313	1.57063	-2.60415	1.00928e-05	0.000278966
LNC_001976	XLOC_036653	.	transcript	8.24427	0	Inf	1.89269e-07	9.28036e-06
LNC_002102	XLOC_038023	.	transcript	0.588869	2.40722	-2.03135	8.99148e-06	0.000253962
LNC_002149	XLOC_038586	.	transcript	2.10308	0.209411	3.32809	5.59275e-05	0.00116473
LNC_002150	XLOC_038587	.	transcript	3.94565	1.36997	1.52613	0.00323027	0.0312235
LNC_002154	XLOC_038661	.	transcript	0.206806	0.596167	-1.52744	0.00492397	0.0426513
LNC_002155	XLOC_038667	.	transcript	0.6524	1.4833	-1.18499	0.00296331	0.0292183
LNC_002173	XLOC_038903	.	transcript	11.4451	4.32503	1.40394	0.000320176	0.00495807
LNC_002208	XLOC_039220	.	transcript	1.4342	4.09422	-1.51334	0.00316372	0.0306701
LNC_002212	XLOC_039285	.	transcript	0.18693	0.775547	-2.05272	0.000239849	0.00395138
XR_172552.2	101075555	--	transcript	53.9549	13.4329	2.00598	0	0
XR_964660.1	101074339	--	transcript	4.38969	0.602786	2.8644	1.12964e-06	4.34472e-05
XR_964681.1	105416722	--	transcript	7.49818	1.38124	2.44058	1.03028e-09	9.46984e-08
XR_964999.1	105417243	--	transcript	24.6607	3.82504	2.68866	1.43647e-11	2.09408e-09
XR_965014.1	105417261	--	transcript	1.02692	0	Inf	0.00204053	0.0215876
XR_965485.1	105418112	--	transcript	60.8208	29.2245	1.05738	3.78483e-09	2.97466e-07
XR_965585.1	105418322	--	transcript	36.3622	17.7649	1.03341	9.45061e-06	0.000263094
XR_965594.1	105418347	--	transcript	15.5932	5.88134	1.4067	1.57331e-05	0.000409802
XR_965611.1	105418364	--	transcript	0.47623	0.002649	7.49007	0.0048339	0.0420597
XR_965640.1	105418420	--	transcript	17.8416	8.8695	1.00832	3.9719e-07	1.73427e-05
XR_965672.1	105418469	--	transcript	0.467128	2.13665	-2.19346	0.000427257	0.00626221
XR_965705.1	105418529	--	transcript	64.8403	25.2046	1.36321	0.00407549	0.0372181
XR_965799.1	105418717	--	transcript	1.57788	3.55921	-1.17357	0.00451489	0.0401249
XR_965831.1	105418764	--	transcript	0.765396	0	Inf	3.09022e-05	0.00071307
XR_965846.1	105418800	--	transcript	0.344245	1.25864	-1.87036	0.000862077	0.0111046
XR_965909.1	101075939	--	transcript	1.59272	4.9151	-1.62573	0.00221796	0.0230421
XR_966057.1	105419228	--	transcript	4.01509	12.6543	-1.65613	5.62985e-10	5.4821e-08
XR_966121.1	105419349	--	transcript	1.16382	0.490279	1.24719	0.00262489	0.0264194
XR_966135.1	105419372	--	transcript	0.907889	2.7374	-1.59222	0.000904486	0.0115033
XR_966152.1	105419394	--	transcript	4.25454	1.85557	1.19714	0.00109337	0.0132767
XR_966231.1	105419566	--	transcript	0.774393	3.08538	-1.99431	7.65798e-05	0.00151677
XR_966232.1	105419567	--	transcript	1.59086	7.55512	-2.24764	3.39767e-06	0.000110731
XR_966263.1	105419632	--	transcript	1.75209	0	Inf	0.000782701	0.0102598
XR_966345.1	105419838	--	transcript	2.21303	0.461068	2.26297	0.00161365	0.0180877
XR_966382.1	105419953	--	transcript	0	4.21385	#NAME?	0.0032433	0.0313185
