# Supplementary material for: Identification of sex differentiation-related microRNA and long non-coding RNA in Takifugu rubripes gonads
Source: Sci Rep. 2021 Apr 2;11:7459. doi: 10.1038/s41598-021-83891-w (PMC8018949; doi:10.1038/s41598-021-83891-w)
Supplement: Supplementary file 9 — Supplementary File S8. [file 41598_2021_83891_MOESM9_ESM.xlsx]

## Sheet: Supplementary File S8-lncRNA_mR
Chromosome	lncRNA_ID	lncRNA_Gene_ID	lncRNA_Gene_Symbol	lncRNA_Status	lncRNA_Start	lncRNA_End	lncRNA_Strand	mRNA_ID	mRNA_Gene_Id	mRNA_Gene_Symbol	mRNA_Gene_Description	mRNA_Start	mRNA_End	mRNA_Strand	Distance	Location
NW_004071950.1	XR_965689.1	105418503	--	Annotated_lncRNA	105106	106986	+	XM_003977029.2	101074895	--	sp|P79942|NOCT_XENLA Nocturnin OS=Xenopus laevis GN=ccrn4l PE=1 SV=1//9.72657e-164	156892	162039	-	49905	downstream
NW_004071950.1	XR_965689.1	105418503	--	Annotated_lncRNA	105106	106986	+	XM_003977031.2	101075340	--	sp|Q6DHQ1|HVCN1_DANRE Voltage-gated hydrogen channel 1 OS=Danio rerio GN=hvcn1 PE=2 SV=1//1.78542e-57	108579	112888	+	1592	upstream
NW_004071950.1	XR_965689.1	105418503	--	Annotated_lncRNA	105106	106986	+	XR_965690.1	101076001	--	-//-	136164	148203	+	29177	upstream
NW_004071950.1	XR_965689.1	105418503	--	Annotated_lncRNA	105106	106986	+	XM_011618102.1	101076231	--	sp|Q9JHC9|ELF2_MOUSE ETS-related transcription factor Elf-2 OS=Mus musculus GN=Elf2 PE=1 SV=1//2.35596e-101	150013	156236	+	43026	upstream
NW_004071950.1	XR_965689.1	105418503	--	Annotated_lncRNA	105106	106986	+	XM_003977035.2	101076231	--	sp|Q9JHC9|ELF2_MOUSE ETS-related transcription factor Elf-2 OS=Mus musculus GN=Elf2 PE=1 SV=1//2.35596e-101	149803	156236	+	42816	upstream
NW_004071950.1	XR_965689.1	105418503	--	Annotated_lncRNA	105106	106986	+	XM_003977030.2	101075115	--	sp|O93512|GFRA4_CHICK GDNF family receptor alpha-4 OS=Gallus gallus GN=GFRA4 PE=2 SV=1//2.18472e-71	36723	47132	+	57973	downstream
NW_004071950.1	XR_965689.1	105418503	--	Annotated_lncRNA	105106	106986	+	XM_003977027.2	101074445	--	sp|Q9BXJ9|NAA15_HUMAN N-alpha-acetyltransferase 15, NatA auxiliary subunit OS=Homo sapiens GN=NAA15 PE=1 SV=1//0	122545	133250	-	15558	downstream
NW_004071950.1	XR_965689.1	105418503	--	Annotated_lncRNA	105106	106986	+	XM_003977033.2	101075777	--	sp|P95329|MASY_MYXXD Malate synthase OS=Myxococcus xanthus (strain DK 1622) GN=mls PE=3 SV=2//7.18091e-108	117584	122196	+	10597	upstream
NW_004071950.1	XR_965689.1	105418503	--	Annotated_lncRNA	105106	106986	+	XM_011618101.1	101076001	--	-//-	136164	148203	+	29177	upstream
NW_004071950.1	XR_965689.1	105418503	--	Annotated_lncRNA	105106	106986	+	XM_011618105.1	101075556	--	sp|Q2MV58|TECT1_HUMAN Tectonic-1 OS=Homo sapiens GN=TCTN1 PE=2 SV=2//7.95319e-98	112306	116937	-	5319	downstream
NW_004071950.1	XR_965689.1	105418503	--	Annotated_lncRNA	105106	106986	+	XM_003977028.2	101074671	--	sp|Q02376|NDUC1_BOVIN NADH dehydrogenase [ubiquinone] 1 subunit C1, mitochondrial OS=Bos taurus GN=NDUFC1 PE=1 SV=1//1.02311e-13	133343	134566	+	26356	upstream
NC_018893.1	LNC_000217	XLOC_004935	--	Novel_lncRNA	8676051	8676583	+	XM_003963975.1	101064086	--	sp|Q6ZSG2|F196A_HUMAN Protein FAM196A OS=Homo sapiens GN=FAM196A PE=2 SV=1//2.44735e-112	8615224	8625925	-	50125	upstream
NC_018893.1	LNC_000217	XLOC_004935	--	Novel_lncRNA	8676051	8676583	+	XM_011603240.1	101078371	--	sp|O73742|COE3_XENLA Transcription factor COE3 OS=Xenopus laevis GN=coe3 PE=2 SV=2//0	8764092	8830930	-	87508	downstream
NC_018893.1	LNC_000217	XLOC_004935	--	Novel_lncRNA	8676051	8676583	+	XM_011603239.1	101078371	--	sp|O73742|COE3_XENLA Transcription factor COE3 OS=Xenopus laevis GN=coe3 PE=2 SV=2//0	8764092	8830930	-	87508	downstream
NC_018893.1	LNC_000217	XLOC_004935	--	Novel_lncRNA	8676051	8676583	+	XM_011603241.1	101078371	--	sp|O73742|COE3_XENLA Transcription factor COE3 OS=Xenopus laevis GN=coe3 PE=2 SV=2//0	8764092	8830930	-	87508	downstream
NC_018893.1	LNC_000217	XLOC_004935	--	Novel_lncRNA	8676051	8676583	+	XM_011603234.1	101063861	--	sp|O43184|ADA12_HUMAN Disintegrin and metalloproteinase domain-containing protein 12 OS=Homo sapiens GN=ADAM12 PE=1 SV=3//0	8545836	8592238	-	83812	upstream
NC_018893.1	LNC_000217	XLOC_004935	--	Novel_lncRNA	8676051	8676583	+	XM_003963952.2	101078371	--	sp|O73742|COE3_XENLA Transcription factor COE3 OS=Xenopus laevis GN=coe3 PE=2 SV=2//0	8764092	8830930	-	87508	downstream
NC_018893.1	LNC_000217	XLOC_004935	--	Novel_lncRNA	8676051	8676583	+	XM_011603235.1	105416354	--	sp|Q96M02|CJ090_HUMAN Centrosomal protein C10orf90 OS=Homo sapiens GN=C10orf90 PE=2 SV=2//7.0682e-25	8593899	8599803	-	76247	upstream
NC_018893.1	LNC_000217	XLOC_004935	--	Novel_lncRNA	8676051	8676583	+	XM_011603237.1	101078147	--	sp|P26186|MGMT_CRIGR Methylated-DNA--protein-cysteine methyltransferase OS=Cricetulus griseus GN=MGMT PE=2 SV=1//2.1054e-44	8738643	8757303	+	62059	upstream
NC_018893.1	LNC_000217	XLOC_004935	--	Novel_lncRNA	8676051	8676583	+	XM_011603238.1	101078371	--	sp|O73742|COE3_XENLA Transcription factor COE3 OS=Xenopus laevis GN=coe3 PE=2 SV=2//0	8764092	8830930	-	87508	downstream
NC_018893.1	LNC_000217	XLOC_004935	--	Novel_lncRNA	8676051	8676583	+	XM_003963976.1	101064305	--	sp|P23469|PTPRE_HUMAN Receptor-type tyrosine-protein phosphatase epsilon OS=Homo sapiens GN=PTPRE PE=1 SV=1//0	8667783	8674799	+	1251	downstream
NC_018893.1	LNC_000217	XLOC_004935	--	Novel_lncRNA	8676051	8676583	+	XM_011603236.1	101078147	--	sp|P26186|MGMT_CRIGR Methylated-DNA--protein-cysteine methyltransferase OS=Cricetulus griseus GN=MGMT PE=2 SV=1//2.1054e-44	8738649	8757303	+	62065	upstream
NC_018893.1	LNC_000217	XLOC_004935	--	Novel_lncRNA	8676051	8676583	+	XM_003963951.2	101078147	--	sp|P26186|MGMT_CRIGR Methylated-DNA--protein-cysteine methyltransferase OS=Cricetulus griseus GN=MGMT PE=2 SV=1//2.1054e-44	8738649	8757303	+	62065	upstream
NC_018893.1	LNC_000217	XLOC_004935	--	Novel_lncRNA	8676051	8676583	+	XM_003963950.1	101077924	--	sp|P45652|GON3_HAPBU Progonadoliberin-3 OS=Haplochromis burtoni GN=gnrh3 PE=1 SV=1//3.33319e-38	8676983	8677660	+	399	upstream
NC_018893.1	LNC_000217	XLOC_004935	--	Novel_lncRNA	8676051	8676583	+	XM_011603233.1	101063861	--	sp|O43184|ADA12_HUMAN Disintegrin and metalloproteinase domain-containing protein 12 OS=Homo sapiens GN=ADAM12 PE=1 SV=3//0	8545836	8592238	-	83812	upstream
NC_018893.1	LNC_000216	XLOC_004930	--	Novel_lncRNA	8659311	8666579	+	XM_003963975.1	101064086	--	sp|Q6ZSG2|F196A_HUMAN Protein FAM196A OS=Homo sapiens GN=FAM196A PE=2 SV=1//2.44735e-112	8615224	8625925	-	33385	upstream
NC_018893.1	LNC_000216	XLOC_004930	--	Novel_lncRNA	8659311	8666579	+	XM_011603240.1	101078371	--	sp|O73742|COE3_XENLA Transcription factor COE3 OS=Xenopus laevis GN=coe3 PE=2 SV=2//0	8764092	8830930	-	97512	downstream
NC_018893.1	LNC_000216	XLOC_004930	--	Novel_lncRNA	8659311	8666579	+	XM_011603239.1	101078371	--	sp|O73742|COE3_XENLA Transcription factor COE3 OS=Xenopus laevis GN=coe3 PE=2 SV=2//0	8764092	8830930	-	97512	downstream
NC_018893.1	LNC_000216	XLOC_004930	--	Novel_lncRNA	8659311	8666579	+	XM_011603241.1	101078371	--	sp|O73742|COE3_XENLA Transcription factor COE3 OS=Xenopus laevis GN=coe3 PE=2 SV=2//0	8764092	8830930	-	97512	downstream
NC_018893.1	LNC_000216	XLOC_004930	--	Novel_lncRNA	8659311	8666579	+	XM_011603234.1	101063861	--	sp|O43184|ADA12_HUMAN Disintegrin and metalloproteinase domain-containing protein 12 OS=Homo sapiens GN=ADAM12 PE=1 SV=3//0	8545836	8592238	-	67072	upstream
NC_018893.1	LNC_000216	XLOC_004930	--	Novel_lncRNA	8659311	8666579	+	XM_003963952.2	101078371	--	sp|O73742|COE3_XENLA Transcription factor COE3 OS=Xenopus laevis GN=coe3 PE=2 SV=2//0	8764092	8830930	-	97512	downstream
NC_018893.1	LNC_000216	XLOC_004930	--	Novel_lncRNA	8659311	8666579	+	XM_011603235.1	105416354	--	sp|Q96M02|CJ090_HUMAN Centrosomal protein C10orf90 OS=Homo sapiens GN=C10orf90 PE=2 SV=2//7.0682e-25	8593899	8599803	-	59507	upstream
NC_018893.1	LNC_000216	XLOC_004930	--	Novel_lncRNA	8659311	8666579	+	XM_011603237.1	101078147	--	sp|P26186|MGMT_CRIGR Methylated-DNA--protein-cysteine methyltransferase OS=Cricetulus griseus GN=MGMT PE=2 SV=1//2.1054e-44	8738643	8757303	+	72063	upstream
NC_018893.1	LNC_000216	XLOC_004930	--	Novel_lncRNA	8659311	8666579	+	XM_011603238.1	101078371	--	sp|O73742|COE3_XENLA Transcription factor COE3 OS=Xenopus laevis GN=coe3 PE=2 SV=2//0	8764092	8830930	-	97512	downstream
NC_018893.1	LNC_000216	XLOC_004930	--	Novel_lncRNA	8659311	8666579	+	XM_003963976.1	101064305	--	sp|P23469|PTPRE_HUMAN Receptor-type tyrosine-protein phosphatase epsilon OS=Homo sapiens GN=PTPRE PE=1 SV=1//0	8667783	8674799	+	1203	upstream
NC_018893.1	LNC_000216	XLOC_004930	--	Novel_lncRNA	8659311	8666579	+	XM_011603236.1	101078147	--	sp|P26186|MGMT_CRIGR Methylated-DNA--protein-cysteine methyltransferase OS=Cricetulus griseus GN=MGMT PE=2 SV=1//2.1054e-44	8738649	8757303	+	72069	upstream
NC_018893.1	LNC_000216	XLOC_004930	--	Novel_lncRNA	8659311	8666579	+	XM_003963951.2	101078147	--	sp|P26186|MGMT_CRIGR Methylated-DNA--protein-cysteine methyltransferase OS=Cricetulus griseus GN=MGMT PE=2 SV=1//2.1054e-44	8738649	8757303	+	72069	upstream
NC_018893.1	LNC_000216	XLOC_004930	--	Novel_lncRNA	8659311	8666579	+	XM_003963950.1	101077924	--	sp|P45652|GON3_HAPBU Progonadoliberin-3 OS=Haplochromis burtoni GN=gnrh3 PE=1 SV=1//3.33319e-38	8676983	8677660	+	10403	upstream
NC_018893.1	LNC_000216	XLOC_004930	--	Novel_lncRNA	8659311	8666579	+	XM_011603233.1	101063861	--	sp|O43184|ADA12_HUMAN Disintegrin and metalloproteinase domain-containing protein 12 OS=Homo sapiens GN=ADAM12 PE=1 SV=3//0	8545836	8592238	-	67072	upstream
NC_018893.1	LNC_000215	XLOC_004918	--	Novel_lncRNA	8274187	8276477	+	XM_011603193.1	101073438	--	sp|Q13772|NCOA4_HUMAN Nuclear receptor coactivator 4 OS=Homo sapiens GN=NCOA4 PE=1 SV=1//1.46342e-69	8194812	8200531	-	73655	upstream
NC_018893.1	LNC_000215	XLOC_004918	--	Novel_lncRNA	8274187	8276477	+	XM_011603192.1	101073207	--	sp|Q803Z2|YIPF3_DANRE Protein YIPF3 OS=Danio rerio GN=yipf3 PE=2 SV=1//8.45056e-171	8201713	8204246	+	69940	downstream
NC_018893.1	LNC_000215	XLOC_004918	--	Novel_lncRNA	8274187	8276477	+	XM_003963946.2	101077021	--	sp|A0JPB4|IKZF5_XENTR Zinc finger protein Pegasus OS=Xenopus tropicalis GN=ikzf5 PE=2 SV=1//8.12855e-176	8321265	8324621	-	44787	downstream
NC_018893.1	LNC_000215	XLOC_004918	--	Novel_lncRNA	8274187	8276477	+	XM_003963947.1	101077246	--	sp|Q90XP0|HMX3A_ORYLA Homeobox protein HMX3-A OS=Oryzias latipes GN=hmx3a PE=2 SV=1//3.33279e-155	8337689	8339073	+	61211	upstream
NC_018893.1	LNC_000215	XLOC_004918	--	Novel_lncRNA	8274187	8276477	+	XM_011603210.1	105416353	--	sp|P18395|CSDE1_RAT Cold shock domain-containing protein E1 OS=Rattus norvegicus GN=Csde1 PE=2 SV=1//1.54889e-10	8253617	8264085	-	10101	upstream
NC_018893.1	LNC_000215	XLOC_004918	--	Novel_lncRNA	8274187	8276477	+	XM_011603191.1	101071649	--	sp|Q4S2L4|DNPH1_TETNG 2&apos;-deoxynucleoside 5&apos;-phosphate N-hydrolase 1 OS=Tetraodon nigroviridis GN=dnph1 PE=3 SV=2//3.01584e-80	8204653	8205548	+	68638	downstream
NC_018893.1	LNC_000215	XLOC_004918	--	Novel_lncRNA	8274187	8276477	+	XM_011603211.1	105416353	--	sp|P18395|CSDE1_RAT Cold shock domain-containing protein E1 OS=Rattus norvegicus GN=Csde1 PE=2 SV=1//1.54889e-10	8255523	8264085	-	10101	upstream
NC_018893.1	LNC_000215	XLOC_004918	--	Novel_lncRNA	8274187	8276477	+	XM_011603195.1	101073667	--	sp|Q8IWV8|UBR2_HUMAN E3 ubiquitin-protein ligase UBR2 OS=Homo sapiens GN=UBR2 PE=1 SV=1//0	8168558	8182935	+	91251	downstream
NC_018893.1	LNC_000215	XLOC_004918	--	Novel_lncRNA	8274187	8276477	+	XM_003963944.2	101076567	--	sp|Q99NB1|ACS2L_MOUSE Acetyl-coenzyme A synthetase 2-like, mitochondrial OS=Mus musculus GN=Acss1 PE=1 SV=1//0	8304610	8313622	-	28132	downstream
NC_018893.1	LNC_000215	XLOC_004918	--	Novel_lncRNA	8274187	8276477	+	XM_011603194.1	101073438	--	sp|Q13772|NCOA4_HUMAN Nuclear receptor coactivator 4 OS=Homo sapiens GN=NCOA4 PE=1 SV=1//1.46342e-69	8194592	8201438	-	72748	upstream
NC_018893.1	LNC_000215	XLOC_004918	--	Novel_lncRNA	8274187	8276477	+	XM_011603189.1	101072987	--	sp|Q9DCD5|TJAP1_MOUSE Tight junction-associated protein 1 OS=Mus musculus GN=Tjap1 PE=1 SV=1//2.59776e-128	8207476	8219298	-	54888	upstream
NC_018893.1	LNC_000215	XLOC_004918	--	Novel_lncRNA	8274187	8276477	+	XM_011603212.1	105416353	--	sp|P18395|CSDE1_RAT Cold shock domain-containing protein E1 OS=Rattus norvegicus GN=Csde1 PE=2 SV=1//1.54889e-10	8257126	8264085	-	10101	upstream
NC_018893.1	LNC_000215	XLOC_004918	--	Novel_lncRNA	8274187	8276477	+	XM_011603213.1	101075887	--	sp|Q8IWT3|CUL9_HUMAN Cullin-9 OS=Homo sapiens GN=CUL9 PE=1 SV=2//0	8275027	8291294	-	-1451	antisense
NC_018893.1	LNC_000215	XLOC_004918	--	Novel_lncRNA	8274187	8276477	+	XM_011603205.1	105416351	--	sp|Q5VUA4|ZN318_HUMAN Zinc finger protein 318 OS=Homo sapiens GN=ZNF318 PE=1 SV=2//1.86469e-19	8240768	8242365	-	31821	upstream
NC_018893.1	LNC_000215	XLOC_004918	--	Novel_lncRNA	8274187	8276477	+	XM_011603196.1	101073667	--	sp|Q8IWV8|UBR2_HUMAN E3 ubiquitin-protein ligase UBR2 OS=Homo sapiens GN=UBR2 PE=1 SV=1//0	8168558	8182935	+	91251	downstream
NC_018893.1	LNC_000215	XLOC_004918	--	Novel_lncRNA	8274187	8276477	+	XM_003963922.2	101071425	--	sp|Q5FVH7|MEA1_RAT Male-enhanced antigen 1 OS=Rattus norvegicus GN=Mea1 PE=2 SV=1//2.37201e-22	8230140	8231610	+	42576	downstream
NC_018893.1	LNC_000215	XLOC_004918	--	Novel_lncRNA	8274187	8276477	+	XM_003963924.1	101071873	--	sp|P15499|PRPH2_MOUSE Peripherin-2 OS=Mus musculus GN=Prph2 PE=1 SV=1//6.48584e-149	8183716	8186109	+	88077	downstream
NC_018893.1	LNC_000215	XLOC_004918	--	Novel_lncRNA	8274187	8276477	+	XM_011603214.1	101076340	--	sp|O76096|CYTF_HUMAN Cystatin-F OS=Homo sapiens GN=CST7 PE=1 SV=1//1.00019e-20	8298002	8299870	+	21524	upstream
NC_018893.1	LNC_000215	XLOC_004918	--	Novel_lncRNA	8274187	8276477	+	XM_003963945.1	101076798	--	sp|O42250|VSX1_DANRE Visual system homeobox 1 OS=Danio rerio GN=vsx1 PE=1 SV=2//1.47404e-136	8316425	8318911	-	39947	downstream
NC_018893.1	LNC_000215	XLOC_004918	--	Novel_lncRNA	8274187	8276477	+	XM_003963930.2	101073438	--	sp|Q13772|NCOA4_HUMAN Nuclear receptor coactivator 4 OS=Homo sapiens GN=NCOA4 PE=1 SV=1//1.46342e-69	8194812	8201436	-	72750	upstream
NC_018893.1	LNC_000215	XLOC_004918	--	Novel_lncRNA	8274187	8276477	+	XM_003963942.2	101076111	--	sp|Q58DZ9|SYNG1_RAT Synapse differentiation-inducing gene protein 1 OS=Rattus norvegicus GN=Syndig1 PE=2 SV=1//2.82806e-78	8293527	8297564	+	17049	upstream
NC_018893.1	LNC_000215	XLOC_004918	--	Novel_lncRNA	8274187	8276477	+	XM_011603187.1	101071195	--	sp|Q28653|2A5D_RABIT Serine/threonine-protein phosphatase 2A 56 kDa regulatory subunit delta isoform OS=Oryctolagus cuniculus GN=PPP2R5D PE=2 SV=1//0	8231753	8239496	-	34690	upstream
NC_018893.1	LNC_000215	XLOC_004918	--	Novel_lncRNA	8274187	8276477	+	XM_011603216.1	101075661	--	sp|Q5VUA4|ZN318_HUMAN Zinc finger protein 318 OS=Homo sapiens GN=ZNF318 PE=1 SV=2//2.76043e-10	8243340	8251792	-	22394	upstream
NC_018893.1	LNC_000215	XLOC_004918	--	Novel_lncRNA	8274187	8276477	+	XM_011603188.1	101072766	--	sp|A4FV93|DLK2_BOVIN Protein delta homolog 2 OS=Bos taurus GN=DLK2 PE=2 SV=1//8.61201e-93	8222917	8226639	+	47547	downstream
NC_018893.1	LNC_000215	XLOC_004918	--	Novel_lncRNA	8274187	8276477	+	XM_011603217.1	101077021	--	sp|A0JPB4|IKZF5_XENTR Zinc finger protein Pegasus OS=Xenopus tropicalis GN=ikzf5 PE=2 SV=1//8.12855e-176	8321265	8324621	-	44787	downstream
NC_018893.1	LNC_000215	XLOC_004918	--	Novel_lncRNA	8274187	8276477	+	XM_003963939.2	101075442	--	sp|B5X3B2|APMAP_SALSA Adipocyte plasma membrane-associated protein OS=Salmo salar GN=apmap PE=2 SV=1//0	8299938	8303793	-	23460	downstream
NC_018893.1	LNC_000215	XLOC_004918	--	Novel_lncRNA	8274187	8276477	+	XM_003963948.1	101077473	--	sp|P43687|HMX2_MOUSE Homeobox protein HMX2 OS=Mus musculus GN=Hmx2 PE=2 SV=3//2.75722e-84	8343544	8344877	+	67066	upstream
NC_018893.1	LNC_000215	XLOC_004918	--	Novel_lncRNA	8274187	8276477	+	XM_011603206.1	101072539	--	sp|Q5JTD7|LRC73_HUMAN Leucine-rich repeat-containing protein 73 OS=Homo sapiens GN=LRRC73 PE=2 SV=1//2.32133e-143	8226593	8228697	-	45489	upstream
NC_018893.1	LNC_000215	XLOC_004918	--	Novel_lncRNA	8274187	8276477	+	XM_011603218.1	101077021	--	sp|A0JPB4|IKZF5_XENTR Zinc finger protein Pegasus OS=Xenopus tropicalis GN=ikzf5 PE=2 SV=1//8.12855e-176	8321265	8324112	-	44787	downstream
NC_018893.1	LNC_000214	XLOC_004905	--	Novel_lncRNA	8139255	8140481	+	XM_011603193.1	101073438	--	sp|Q13772|NCOA4_HUMAN Nuclear receptor coactivator 4 OS=Homo sapiens GN=NCOA4 PE=1 SV=1//1.46342e-69	8194812	8200531	-	54330	downstream
NC_018893.1	LNC_000214	XLOC_004905	--	Novel_lncRNA	8139255	8140481	+	XM_011603192.1	101073207	--	sp|Q803Z2|YIPF3_DANRE Protein YIPF3 OS=Danio rerio GN=yipf3 PE=2 SV=1//8.45056e-171	8201713	8204246	+	61231	upstream
NC_018893.1	LNC_000214	XLOC_004905	--	Novel_lncRNA	8139255	8140481	+	XM_003963897.2	101064840	--	sp|Q8UWF0|SC5A7_TORMA High-affinity choline transporter 1 OS=Torpedo marmorata GN=CHT1 PE=2 SV=1//1.22499e-134	8035117	8040049	-	99205	upstream
NC_018893.1	LNC_000214	XLOC_004905	--	Novel_lncRNA	8139255	8140481	+	XM_011603191.1	101071649	--	sp|Q4S2L4|DNPH1_TETNG 2&apos;-deoxynucleoside 5&apos;-phosphate N-hydrolase 1 OS=Tetraodon nigroviridis GN=dnph1 PE=3 SV=2//3.01584e-80	8204653	8205548	+	64171	upstream
NC_018893.1	LNC_000214	XLOC_004905	--	Novel_lncRNA	8139255	8140481	+	XM_003963933.1	101074111	--	sp|Q8TAE7|KCNG3_HUMAN Potassium voltage-gated channel subfamily G member 3 OS=Homo sapiens GN=KCNG3 PE=1 SV=1//0	8158668	8159965	-	18186	downstream
NC_018893.1	LNC_000214	XLOC_004905	--	Novel_lncRNA	8139255	8140481	+	XM_011603195.1	101073667	--	sp|Q8IWV8|UBR2_HUMAN E3 ubiquitin-protein ligase UBR2 OS=Homo sapiens GN=UBR2 PE=1 SV=1//0	8168558	8182935	+	28076	upstream
NC_018893.1	LNC_000214	XLOC_004905	--	Novel_lncRNA	8139255	8140481	+	XM_011603194.1	101073438	--	sp|Q13772|NCOA4_HUMAN Nuclear receptor coactivator 4 OS=Homo sapiens GN=NCOA4 PE=1 SV=1//1.46342e-69	8194592	8201438	-	54110	downstream
NC_018893.1	LNC_000214	XLOC_004905	--	Novel_lncRNA	8139255	8140481	+	XM_003963932.2	101073892	--	sp|Q9JK66|PRKN2_RAT E3 ubiquitin-protein ligase parkin OS=Rattus norvegicus GN=Park2 PE=1 SV=1//4.70583e-173	8164435	8168057	+	23953	upstream
NC_018893.1	LNC_000214	XLOC_004905	--	Novel_lncRNA	8139255	8140481	+	XM_011603196.1	101073667	--	sp|Q8IWV8|UBR2_HUMAN E3 ubiquitin-protein ligase UBR2 OS=Homo sapiens GN=UBR2 PE=1 SV=1//0	8168558	8182935	+	28076	upstream
NC_018893.1	LNC_000214	XLOC_004905	--	Novel_lncRNA	8139255	8140481	+	XM_011603204.1	101075001	--	sp|Q96Q89|KI20B_HUMAN Kinesin-like protein KIF20B OS=Homo sapiens GN=KIF20B PE=1 SV=3//5.09396e-92	8068340	8094834	+	44420	downstream
NC_018893.1	LNC_000214	XLOC_004905	--	Novel_lncRNA	8139255	8140481	+	XM_003963922.2	101071425	--	sp|Q5FVH7|MEA1_RAT Male-enhanced antigen 1 OS=Rattus norvegicus GN=Mea1 PE=2 SV=1//2.37201e-22	8230140	8231610	+	89658	upstream
NC_018893.1	LNC_000214	XLOC_004905	--	Novel_lncRNA	8139255	8140481	+	XM_003963924.1	101071873	--	sp|P15499|PRPH2_MOUSE Peripherin-2 OS=Mus musculus GN=Prph2 PE=1 SV=1//6.48584e-149	8183716	8186109	+	43234	upstream
NC_018893.1	LNC_000214	XLOC_004905	--	Novel_lncRNA	8139255	8140481	+	XM_003963925.2	101072100	--	sp|Q8QZY6|TSN14_MOUSE Tetraspanin-14 OS=Mus musculus GN=Tspan14 PE=1 SV=1//4.01972e-108	8152458	8156085	-	11976	downstream
NC_018893.1	LNC_000214	XLOC_004905	--	Novel_lncRNA	8139255	8140481	+	XM_011603199.1	101074333	--	sp|Q3UMY5|EMAL4_MOUSE Echinoderm microtubule-associated protein-like 4 OS=Mus musculus GN=Eml4 PE=1 SV=1//0	8140935	8152357	-	453	downstream
NC_018893.1	LNC_000214	XLOC_004905	--	Novel_lncRNA	8139255	8140481	+	XM_003963930.2	101073438	--	sp|Q13772|NCOA4_HUMAN Nuclear receptor coactivator 4 OS=Homo sapiens GN=NCOA4 PE=1 SV=1//1.46342e-69	8194812	8201436	-	54330	downstream
NC_018893.1	LNC_000214	XLOC_004905	--	Novel_lncRNA	8139255	8140481	+	XM_011603209.1	105416352	--	sp|Q8BGY9|SC5A7_MOUSE High affinity choline transporter 1 OS=Mus musculus GN=Slc5a7 PE=1 SV=1//4.02381e-37	8052868	8053969	-	85285	upstream
NC_018893.1	LNC_000214	XLOC_004905	--	Novel_lncRNA	8139255	8140481	+	XM_011603203.1	101075001	--	sp|Q96Q89|KI20B_HUMAN Kinesin-like protein KIF20B OS=Homo sapiens GN=KIF20B PE=1 SV=3//5.09396e-92	8068340	8094834	+	44420	downstream
NC_018893.1	LNC_000214	XLOC_004905	--	Novel_lncRNA	8139255	8140481	+	XM_011603187.1	101071195	--	sp|Q28653|2A5D_RABIT Serine/threonine-protein phosphatase 2A 56 kDa regulatory subunit delta isoform OS=Oryctolagus cuniculus GN=PPP2R5D PE=2 SV=1//0	8231753	8239496	-	91271	downstream
NC_018893.1	LNC_000214	XLOC_004905	--	Novel_lncRNA	8139255	8140481	+	XM_011603198.1	105416350	--	-//-	8160861	8164380	-	20379	downstream
NC_018893.1	LNC_000214	XLOC_004905	--	Novel_lncRNA	8139255	8140481	+	XM_011603201.1	101074559	--	sp|Q5TH69|BIG3_HUMAN Brefeldin A-inhibited guanine nucleotide-exchange protein 3 OS=Homo sapiens GN=ARFGEF3 PE=1 SV=3//0	8122523	8138777	+	477	downstream
NC_018893.1	LNC_000214	XLOC_004905	--	Novel_lncRNA	8139255	8140481	+	XM_011603200.1	101072100	--	sp|Q8QZY6|TSN14_MOUSE Tetraspanin-14 OS=Mus musculus GN=Tspan14 PE=1 SV=1//4.01972e-108	8152458	8155722	-	11976	downstream
NC_018893.1	LNC_000214	XLOC_004905	--	Novel_lncRNA	8139255	8140481	+	XM_011603188.1	101072766	--	sp|A4FV93|DLK2_BOVIN Protein delta homolog 2 OS=Bos taurus GN=DLK2 PE=2 SV=1//8.61201e-93	8222917	8226639	+	82435	upstream
NC_018893.1	LNC_000214	XLOC_004905	--	Novel_lncRNA	8139255	8140481	+	XM_011603189.1	101072987	--	sp|Q9DCD5|TJAP1_MOUSE Tight junction-associated protein 1 OS=Mus musculus GN=Tjap1 PE=1 SV=1//2.59776e-128	8207476	8219298	-	66994	downstream
NC_018893.1	LNC_000214	XLOC_004905	--	Novel_lncRNA	8139255	8140481	+	XM_011603207.1	101074778	--	sp|P32304|5HT7R_MOUSE 5-hydroxytryptamine receptor 7 OS=Mus musculus GN=Htr7 PE=2 SV=2//0	8118511	8120977	-	18277	upstream
NC_018893.1	LNC_000214	XLOC_004905	--	Novel_lncRNA	8139255	8140481	+	XM_011603206.1	101072539	--	sp|Q5JTD7|LRC73_HUMAN Leucine-rich repeat-containing protein 73 OS=Homo sapiens GN=LRRC73 PE=2 SV=1//2.32133e-143	8226593	8228697	-	86111	downstream
NC_018893.1	LNC_000213	XLOC_004887	--	Novel_lncRNA	7491871	7492622	+	XM_003963911.2	101068457	--	sp|A2VDL4|SATT_BOVIN Neutral amino acid transporter A OS=Bos taurus GN=SLC1A4 PE=2 SV=1//0	7398885	7408669	+	83201	downstream
NC_018893.1	LNC_000213	XLOC_004887	--	Novel_lncRNA	7491871	7492622	+	XM_011603159.1	101067765	--	sp|Q5BKW9|ASGL1_DANRE Isoaspartyl peptidase/L-asparaginase OS=Danio rerio GN=asrgl1 PE=2 SV=1//1.29711e-114	7481473	7485318	-	6552	upstream
NC_018893.1	LNC_000213	XLOC_004887	--	Novel_lncRNA	7491871	7492622	+	XM_003963908.2	101067765	--	sp|Q5BKW9|ASGL1_DANRE Isoaspartyl peptidase/L-asparaginase OS=Danio rerio GN=asrgl1 PE=2 SV=1//1.29711e-114	7481473	7485318	-	6552	upstream
NC_018893.1	LNC_000213	XLOC_004887	--	Novel_lncRNA	7491871	7492622	+	XM_011603158.1	101067314	--	sp|Q9H165|BC11A_HUMAN B-cell lymphoma/leukemia 11A OS=Homo sapiens GN=BCL11A PE=1 SV=2//0	7539930	7572156	+	47307	upstream
NC_018893.1	LNC_000213	XLOC_004887	--	Novel_lncRNA	7491871	7492622	+	XM_011603165.1	101068224	--	sp|Q91VZ6|SMAP1_MOUSE Stromal membrane-associated protein 1 OS=Mus musculus GN=Smap1 PE=1 SV=1//1.80457e-64	7409254	7443776	+	48094	downstream
NC_018893.1	LNC_000213	XLOC_004887	--	Novel_lncRNA	7491871	7492622	+	XM_011603184.1	101067993	--	sp|Q5TC84|OGRL1_HUMAN Opioid growth factor receptor-like protein 1 OS=Homo sapiens GN=OGFRL1 PE=2 SV=1//2.47151e-94	7465769	7469637	+	22233	downstream
NC_018893.1	LNC_000213	XLOC_004887	--	Novel_lncRNA	7491871	7492622	+	NM_001037995.1	654316	--	sp|Q5CAZ6|B3GA2_CANFA Galactosylgalactosylxylosylprotein 3-beta-glucuronosyltransferase 2 OS=Canis familiaris GN=B3GAT2 PE=2 SV=1//4.39895e-148	7444615	7460228	-	31642	upstream
NC_018893.1	LNC_000213	XLOC_004887	--	Novel_lncRNA	7491871	7492622	+	XM_011603161.1	101067765	--	sp|Q5BKW9|ASGL1_DANRE Isoaspartyl peptidase/L-asparaginase OS=Danio rerio GN=asrgl1 PE=2 SV=1//1.29711e-114	7481473	7485318	-	6552	upstream
NC_018893.1	LNC_000213	XLOC_004887	--	Novel_lncRNA	7491871	7492622	+	XM_011603162.1	101067765	--	sp|Q5BKW9|ASGL1_DANRE Isoaspartyl peptidase/L-asparaginase OS=Danio rerio GN=asrgl1 PE=2 SV=1//1.29711e-114	7481473	7485318	-	6552	upstream
NC_018893.1	LNC_000213	XLOC_004887	--	Novel_lncRNA	7491871	7492622	+	XM_011603163.1	101067765	--	sp|Q5BKW9|ASGL1_DANRE Isoaspartyl peptidase/L-asparaginase OS=Danio rerio GN=asrgl1 PE=2 SV=1//1.29711e-114	7481473	7485120	-	6750	upstream
NC_018893.1	LNC_000213	XLOC_004887	--	Novel_lncRNA	7491871	7492622	+	XM_011603166.1	101068224	--	sp|Q91VZ6|SMAP1_MOUSE Stromal membrane-associated protein 1 OS=Mus musculus GN=Smap1 PE=1 SV=1//1.80457e-64	7409254	7443776	+	48094	downstream
NC_018893.1	LNC_000213	XLOC_004887	--	Novel_lncRNA	7491871	7492622	+	XM_011603167.1	101068224	--	sp|Q91VZ6|SMAP1_MOUSE Stromal membrane-associated protein 1 OS=Mus musculus GN=Smap1 PE=1 SV=1//1.80457e-64	7409254	7443776	+	48094	downstream
NC_018893.1	LNC_000213	XLOC_004887	--	Novel_lncRNA	7491871	7492622	+	XM_011603183.1	101067537	--	sp|Q9EQZ7|RIMS2_MOUSE Regulating synaptic membrane exocytosis protein 2 OS=Mus musculus GN=Rims2 PE=1 SV=1//0	7515143	7530054	+	22520	upstream
NC_018893.1	LNC_000213	XLOC_004887	--	Novel_lncRNA	7491871	7492622	+	XM_011603157.1	101067314	--	sp|Q9H165|BC11A_HUMAN B-cell lymphoma/leukemia 11A OS=Homo sapiens GN=BCL11A PE=1 SV=2//0	7539930	7572156	+	47307	upstream
NC_018893.1	LNC_000213	XLOC_004887	--	Novel_lncRNA	7491871	7492622	+	XM_011603160.1	101067765	--	sp|Q5BKW9|ASGL1_DANRE Isoaspartyl peptidase/L-asparaginase OS=Danio rerio GN=asrgl1 PE=2 SV=1//1.29711e-114	7481473	7485409	-	6461	upstream
NC_018893.1	LNC_000212	XLOC_004882	--	Novel_lncRNA	7458880	7463921	+	XM_011603163.1	101067765	--	sp|Q5BKW9|ASGL1_DANRE Isoaspartyl peptidase/L-asparaginase OS=Danio rerio GN=asrgl1 PE=2 SV=1//1.29711e-114	7481473	7485120	-	17551	downstream
NC_018893.1	LNC_000212	XLOC_004882	--	Novel_lncRNA	7458880	7463921	+	XM_003963894.2	101064170	--	sp|Q16352|AINX_HUMAN Alpha-internexin OS=Homo sapiens GN=INA PE=1 SV=2//4.31056e-146	7367454	7370213	-	88666	upstream
NC_018893.1	LNC_000212	XLOC_004882	--	Novel_lncRNA	7458880	7463921	+	XM_003963914.2	101069129	--	sp|Q9H9V4|RN122_HUMAN RING finger protein 122 OS=Homo sapiens GN=RNF122 PE=2 SV=2//5.47049e-29	7358413	7363312	+	95567	downstream
NC_018893.1	LNC_000212	XLOC_004882	--	Novel_lncRNA	7458880	7463921	+	XM_003963908.2	101067765	--	sp|Q5BKW9|ASGL1_DANRE Isoaspartyl peptidase/L-asparaginase OS=Danio rerio GN=asrgl1 PE=2 SV=1//1.29711e-114	7481473	7485318	-	17551	downstream
NC_018893.1	LNC_000212	XLOC_004882	--	Novel_lncRNA	7458880	7463921	+	XM_011603158.1	101067314	--	sp|Q9H165|BC11A_HUMAN B-cell lymphoma/leukemia 11A OS=Homo sapiens GN=BCL11A PE=1 SV=2//0	7539930	7572156	+	76008	upstream
NC_018893.1	LNC_000212	XLOC_004882	--	Novel_lncRNA	7458880	7463921	+	XM_011603165.1	101068224	--	sp|Q91VZ6|SMAP1_MOUSE Stromal membrane-associated protein 1 OS=Mus musculus GN=Smap1 PE=1 SV=1//1.80457e-64	7409254	7443776	+	15103	downstream
NC_018893.1	LNC_000212	XLOC_004882	--	Novel_lncRNA	7458880	7463921	+	XM_011603184.1	101067993	--	sp|Q5TC84|OGRL1_HUMAN Opioid growth factor receptor-like protein 1 OS=Homo sapiens GN=OGFRL1 PE=2 SV=1//2.47151e-94	7465769	7469637	+	1847	upstream
NC_018893.1	LNC_000212	XLOC_004882	--	Novel_lncRNA	7458880	7463921	+	NM_001037995.1	654316	--	sp|Q5CAZ6|B3GA2_CANFA Galactosylgalactosylxylosylprotein 3-beta-glucuronosyltransferase 2 OS=Canis familiaris GN=B3GAT2 PE=2 SV=1//4.39895e-148	7444615	7460228	-	-1349	antisense
NC_018893.1	LNC_000212	XLOC_004882	--	Novel_lncRNA	7458880	7463921	+	XM_003963911.2	101068457	--	sp|A2VDL4|SATT_BOVIN Neutral amino acid transporter A OS=Bos taurus GN=SLC1A4 PE=2 SV=1//0	7398885	7408669	+	50210	downstream
NC_018893.1	LNC_000212	XLOC_004882	--	Novel_lncRNA	7458880	7463921	+	XM_011603161.1	101067765	--	sp|Q5BKW9|ASGL1_DANRE Isoaspartyl peptidase/L-asparaginase OS=Danio rerio GN=asrgl1 PE=2 SV=1//1.29711e-114	7481473	7485318	-	17551	downstream
NC_018893.1	LNC_000212	XLOC_004882	--	Novel_lncRNA	7458880	7463921	+	XM_011603162.1	101067765	--	sp|Q5BKW9|ASGL1_DANRE Isoaspartyl peptidase/L-asparaginase OS=Danio rerio GN=asrgl1 PE=2 SV=1//1.29711e-114	7481473	7485318	-	17551	downstream
NC_018893.1	LNC_000212	XLOC_004882	--	Novel_lncRNA	7458880	7463921	+	XM_003963913.2	101068905	--	sp|Q9BYE7|PCGF6_HUMAN Polycomb group RING finger protein 6 OS=Homo sapiens GN=PCGF6 PE=1 SV=2//2.44076e-97	7363805	7367268	+	91611	downstream
NC_018893.1	LNC_000212	XLOC_004882	--	Novel_lncRNA	7458880	7463921	+	XM_011603166.1	101068224	--	sp|Q91VZ6|SMAP1_MOUSE Stromal membrane-associated protein 1 OS=Mus musculus GN=Smap1 PE=1 SV=1//1.80457e-64	7409254	7443776	+	15103	downstream
NC_018893.1	LNC_000212	XLOC_004882	--	Novel_lncRNA	7458880	7463921	+	XM_011603159.1	101067765	--	sp|Q5BKW9|ASGL1_DANRE Isoaspartyl peptidase/L-asparaginase OS=Danio rerio GN=asrgl1 PE=2 SV=1//1.29711e-114	7481473	7485318	-	17551	downstream
NC_018893.1	LNC_000212	XLOC_004882	--	Novel_lncRNA	7458880	7463921	+	XM_011603170.1	101068682	--	sp|Q9JJG5|SRTD2_MOUSE SERTA domain-containing protein 2 OS=Mus musculus GN=Sertad2 PE=1 SV=2//3.52234e-62	7370209	7391833	+	67046	downstream
NC_018893.1	LNC_000212	XLOC_004882	--	Novel_lncRNA	7458880	7463921	+	XM_003963912.2	101068682	--	sp|Q9JJG5|SRTD2_MOUSE SERTA domain-containing protein 2 OS=Mus musculus GN=Sertad2 PE=1 SV=2//3.52234e-62	7383074	7391833	+	67046	downstream
NC_018893.1	LNC_000212	XLOC_004882	--	Novel_lncRNA	7458880	7463921	+	XM_011603167.1	101068224	--	sp|Q91VZ6|SMAP1_MOUSE Stromal membrane-associated protein 1 OS=Mus musculus GN=Smap1 PE=1 SV=1//1.80457e-64	7409254	7443776	+	15103	downstream
NC_018893.1	LNC_000212	XLOC_004882	--	Novel_lncRNA	7458880	7463921	+	XM_011603169.1	101068682	--	sp|Q9JJG5|SRTD2_MOUSE SERTA domain-containing protein 2 OS=Mus musculus GN=Sertad2 PE=1 SV=2//3.52234e-62	7371732	7391833	+	67046	downstream
NC_018893.1	LNC_000212	XLOC_004882	--	Novel_lncRNA	7458880	7463921	+	XM_011603157.1	101067314	--	sp|Q9H165|BC11A_HUMAN B-cell lymphoma/leukemia 11A OS=Homo sapiens GN=BCL11A PE=1 SV=2//0	7539930	7572156	+	76008	upstream
NC_018893.1	LNC_000212	XLOC_004882	--	Novel_lncRNA	7458880	7463921	+	XM_011603183.1	101067537	--	sp|Q9EQZ7|RIMS2_MOUSE Regulating synaptic membrane exocytosis protein 2 OS=Mus musculus GN=Rims2 PE=1 SV=1//0	7515143	7530054	+	51221	upstream
NC_018893.1	LNC_000212	XLOC_004882	--	Novel_lncRNA	7458880	7463921	+	XM_011603160.1	101067765	--	sp|Q5BKW9|ASGL1_DANRE Isoaspartyl peptidase/L-asparaginase OS=Danio rerio GN=asrgl1 PE=2 SV=1//1.29711e-114	7481473	7485409	-	17551	downstream
NC_018893.1	LNC_000211	XLOC_004859	--	Novel_lncRNA	6593331	6599104	+	XM_003963838.2	101068456	--	sp|Q8WTR2|DUS19_HUMAN Dual specificity protein phosphatase 19 OS=Homo sapiens GN=DUSP19 PE=1 SV=1//2.29648e-74	6695999	6707112	-	96894	downstream
NC_018893.1	LNC_000211	XLOC_004859	--	Novel_lncRNA	6593331	6599104	+	XM_003963844.2	101069817	--	sp|Q9UJA2|CRLS1_HUMAN Cardiolipin synthase (CMP-forming) OS=Homo sapiens GN=CRLS1 PE=1 SV=1//6.05197e-84	6534484	6537791	+	55539	downstream
NC_018893.1	LNC_000211	XLOC_004859	--	Novel_lncRNA	6593331	6599104	+	XM_011603068.1	101069128	--	sp|O75486|SUPT3_HUMAN Transcription initiation protein SPT3 homolog OS=Homo sapiens GN=SUPT3H PE=1 SV=2//1.25617e-113	6571063	6576163	-	17167	upstream
NC_018893.1	LNC_000211	XLOC_004859	--	Novel_lncRNA	6593331	6599104	+	XM_003963803.2	101080037	--	sp|P28663|SNAB_MOUSE Beta-soluble NSF attachment protein OS=Mus musculus GN=Napb PE=1 SV=2//0	6559558	6563195	+	30135	downstream
NC_018893.1	LNC_000211	XLOC_004859	--	Novel_lncRNA	6593331	6599104	+	XM_011603066.1	101068904	--	sp|Q12841|FSTL1_HUMAN Follistatin-related protein 1 OS=Homo sapiens GN=FSTL1 PE=1 SV=1//2.05071e-97	6578035	6589262	-	4068	upstream
NC_018893.1	LNC_000211	XLOC_004859	--	Novel_lncRNA	6593331	6599104	+	XM_011603070.1	101070044	--	sp|D3ZVK1|MCM8_RAT DNA helicase MCM8 OS=Rattus norvegicus GN=Mcm8 PE=3 SV=1//0	6529698	6534425	+	58905	downstream
NC_018893.1	LNC_000211	XLOC_004859	--	Novel_lncRNA	6593331	6599104	+	XM_003963802.2	101079811	--	sp|Q4SG99|CYC_TETNG Cytochrome c OS=Tetraodon nigroviridis GN=cyc PE=3 SV=1//1.39984e-65	6594534	6595768	-	-1235	antisense
NC_018893.1	LNC_000211	XLOC_004859	--	Novel_lncRNA	6593331	6599104	+	XM_011603062.1	101079357	--	sp|Q8IUH3|RBM45_HUMAN RNA-binding protein 45 OS=Homo sapiens GN=RBM45 PE=1 SV=1//4.88683e-08	6604614	6609752	+	5509	upstream
NC_018893.1	LNC_000211	XLOC_004859	--	Novel_lncRNA	6593331	6599104	+	XM_011603058.1	101068456	--	sp|Q8WTR2|DUS19_HUMAN Dual specificity protein phosphatase 19 OS=Homo sapiens GN=DUSP19 PE=1 SV=1//2.29648e-74	6698932	6707112	-	99827	downstream
NC_018893.1	LNC_000211	XLOC_004859	--	Novel_lncRNA	6593331	6599104	+	XM_003963798.2	101078975	--	sp|Q1RMM1|ZC3HF_BOVIN Zinc finger CCCH domain-containing protein 15 OS=Bos taurus GN=ZC3H15 PE=2 SV=1//4.22299e-149	6610737	6614719	-	11632	downstream
NC_018893.1	LNC_000211	XLOC_004859	--	Novel_lncRNA	6593331	6599104	+	XM_011603145.1	105416345	--	sp|Q7Z570|Z804A_HUMAN Zinc finger protein 804A OS=Homo sapiens GN=ZNF804A PE=1 SV=3//2.29428e-39	6659050	6694784	-	59945	downstream
NC_018893.1	LNC_000211	XLOC_004859	--	Novel_lncRNA	6593331	6599104	+	NM_001098652.1	100049633	--	sp|Q01196|RUNX1_HUMAN Runt-related transcription factor 1 OS=Homo sapiens GN=RUNX1 PE=1 SV=3//3.6158e-55	6574971	6577774	+	15556	downstream
NC_018893.1	LNC_000211	XLOC_004859	--	Novel_lncRNA	6593331	6599104	+	XM_011603146.1	101069591	--	sp|Q9NQ66|PLCB1_HUMAN 1-phosphatidylinositol 4,5-bisphosphate phosphodiesterase beta-1 OS=Homo sapiens GN=PLCB1 PE=1 SV=1//2.08507e-28	6543683	6557523	+	35807	downstream
NC_018893.1	LNC_000211	XLOC_004859	--	Novel_lncRNA	6593331	6599104	+	XM_011603063.1	101068904	--	sp|Q12841|FSTL1_HUMAN Follistatin-related protein 1 OS=Homo sapiens GN=FSTL1 PE=1 SV=1//2.05071e-97	6578035	6589262	-	4068	upstream
NC_018893.1	LNC_000211	XLOC_004859	--	Novel_lncRNA	6593331	6599104	+	XM_003963842.2	101069357	--	sp|O08837|CDC5L_RAT Cell division cycle 5-like protein OS=Rattus norvegicus GN=Cdc5l PE=1 SV=2//0	6565511	6571054	+	22276	downstream
NC_018893.1	LNC_000211	XLOC_004859	--	Novel_lncRNA	6593331	6599104	+	XM_003963801.2	101079581	--	sp|Q4SG99|CYC_TETNG Cytochrome c OS=Tetraodon nigroviridis GN=cyc PE=3 SV=1//1.43591e-64	6599773	6602481	-	668	downstream
NC_018893.1	LNC_000211	XLOC_004859	--	Novel_lncRNA	6593331	6599104	+	XM_011603059.1	101068456	--	sp|Q8WTR2|DUS19_HUMAN Dual specificity protein phosphatase 19 OS=Homo sapiens GN=DUSP19 PE=1 SV=1//2.29648e-74	6698932	6707120	-	99827	downstream
NC_018893.1	LNC_000211	XLOC_004859	--	Novel_lncRNA	6593331	6599104	+	XM_011603061.1	101068456	--	sp|Q8WTR2|DUS19_HUMAN Dual specificity protein phosphatase 19 OS=Homo sapiens GN=DUSP19 PE=1 SV=1//2.29648e-74	6698932	6707129	-	99827	downstream
NC_018893.1	LNC_000211	XLOC_004859	--	Novel_lncRNA	6593331	6599104	+	XM_011603065.1	101068904	--	sp|Q12841|FSTL1_HUMAN Follistatin-related protein 1 OS=Homo sapiens GN=FSTL1 PE=1 SV=1//2.05071e-97	6578035	6589262	-	4068	upstream
NC_018893.1	LNC_000211	XLOC_004859	--	Novel_lncRNA	6593331	6599104	+	XM_011603060.1	101068456	--	sp|Q8WTR2|DUS19_HUMAN Dual specificity protein phosphatase 19 OS=Homo sapiens GN=DUSP19 PE=1 SV=1//2.29648e-74	6698932	6707112	-	99827	downstream
NC_018893.1	LNC_000211	XLOC_004859	--	Novel_lncRNA	6593331	6599104	+	XM_011603067.1	101068681	--	sp|P36382|CXA5_HUMAN Gap junction alpha-5 protein OS=Homo sapiens GN=GJA5 PE=1 SV=3//7.87095e-10	6589271	6591776	+	1554	downstream
NC_018893.1	LNC_000210	XLOC_004848	--	Novel_lncRNA	6171448	6174404	+	NM_001105227.1	100125769	--	sp|Q1KKR9|LNPB_TAKRU Protein lunapark-B OS=Takifugu rubripes GN=lnpb PE=3 SV=1//0	6177457	6181173	+	3052	upstream
NC_018893.1	LNC_000210	XLOC_004848	--	Novel_lncRNA	6171448	6174404	+	XM_011603035.1	100125769	--	sp|Q1KKR9|LNPB_TAKRU Protein lunapark-B OS=Takifugu rubripes GN=lnpb PE=3 SV=1//0	6176592	6183429	+	2187	upstream
NC_018893.1	LNC_000210	XLOC_004848	--	Novel_lncRNA	6171448	6174404	+	NM_001105229.1	100125770	--	sp|Q2L969|MTX2_PIG Metaxin-2 OS=Sus scrofa GN=MTX2 PE=2 SV=1//5.58864e-154	6145672	6148454	-	22993	upstream
NC_018893.1	LNC_000210	XLOC_004848	--	Novel_lncRNA	6171448	6174404	+	XM_011603071.1	101070273	--	sp|O93319|CAD11_CHICK Cadherin-11 OS=Gallus gallus GN=CDH11 PE=2 SV=1//0	6225483	6285203	-	51078	downstream
NC_018893.1	LNC_000210	XLOC_004848	--	Novel_lncRNA	6171448	6174404	+	XM_003963847.1	101070503	--	sp|Q1KKR8|HXDBB_TAKRU Homeobox protein Hox-D11b OS=Takifugu rubripes GN=hoxd11b PE=3 SV=1//1.91499e-133	6171291	6171929	-	-482	antisense
NC_018893.1	LNC_000210	XLOC_004848	--	Novel_lncRNA	6171448	6174404	+	XM_003963804.2	446087	--	sp|Q98880|ACHA_DANRE Acetylcholine receptor subunit alpha OS=Danio rerio GN=chrna1 PE=2 SV=1//0	6183834	6190243	-	9429	downstream
NC_018893.1	LNC_000210	XLOC_004848	--	Novel_lncRNA	6171448	6174404	+	XM_003963805.2	101061255	--	sp|Q1KKR7|HXD9B_TAKRU Homeobox protein Hox-D9b OS=Takifugu rubripes GN=hoxd9b PE=3 SV=1//3.08312e-146	6164356	6166015	-	5432	upstream
NC_018893.1	LNC_000210	XLOC_004848	--	Novel_lncRNA	6171448	6174404	+	XM_011603036.1	100125769	--	sp|Q1KKR9|LNPB_TAKRU Protein lunapark-B OS=Takifugu rubripes GN=lnpb PE=3 SV=1//0	6176592	6183429	+	2187	upstream
NC_018893.1	LNC_000210	XLOC_004848	--	Novel_lncRNA	6171448	6174404	+	XM_011603038.1	100125769	--	sp|Q1KKR9|LNPB_TAKRU Protein lunapark-B OS=Takifugu rubripes GN=lnpb PE=3 SV=1//0	6176592	6181271	+	2187	upstream
NC_018893.1	LNC_000210	XLOC_004848	--	Novel_lncRNA	6171448	6174404	+	XM_011603037.1	100125769	--	sp|Q1KKR9|LNPB_TAKRU Protein lunapark-B OS=Takifugu rubripes GN=lnpb PE=3 SV=1//0	6176592	6183429	+	2187	upstream
NC_018893.1	LNC_000210	XLOC_004848	--	Novel_lncRNA	6171448	6174404	+	XM_011603039.1	100125770	--	sp|Q2L969|MTX2_PIG Metaxin-2 OS=Sus scrofa GN=MTX2 PE=2 SV=1//5.58864e-154	6145240	6148574	-	22873	upstream
NC_018893.1	LNC_000210	XLOC_004848	--	Novel_lncRNA	6171448	6174404	+	XM_011603147.1	105416346	--	sp|Q3B7T3|BEAN1_HUMAN Protein BEAN1 OS=Homo sapiens GN=BEAN1 PE=2 SV=2//3.56788e-18	6073653	6081298	-	90149	upstream
NC_018893.1	LNC_000210	XLOC_004848	--	Novel_lncRNA	6171448	6174404	+	XM_011603072.1	101070964	--	sp|Q6URK6|CADH5_BOVIN Cadherin-5 OS=Bos taurus GN=CDH5 PE=2 SV=1//1.06852e-135	6098571	6122582	-	48865	upstream
NC_018893.1	LNC_000210	XLOC_004848	--	Novel_lncRNA	6171448	6174404	+	XM_003963848.2	101070735	--	sp|Q1KKR6|HXD4B_TAKRU Homeobox protein Hox-D4b OS=Takifugu rubripes GN=hoxd4b PE=3 SV=1//4.58653e-146	6149657	6151901	-	19546	upstream
NW_004071271.1	LNC_001346	XLOC_028122	--	Novel_lncRNA	23498	24565	-	XM_011617417.1	101076770	--	sp|Q3UHC7|DAB2P_MOUSE Disabled homolog 2-interacting protein OS=Mus musculus GN=Dab2ip PE=1 SV=1//0	32632	38353	-	8066	downstream
NW_004071271.1	LNC_001346	XLOC_028122	--	Novel_lncRNA	23498	24565	-	XM_011617416.1	101076770	--	sp|Q3UHC7|DAB2P_MOUSE Disabled homolog 2-interacting protein OS=Mus musculus GN=Dab2ip PE=1 SV=1//0	32632	40126	-	8066	downstream
NW_004071271.1	LNC_001346	XLOC_028122	--	Novel_lncRNA	23498	24565	-	XM_011617421.1	101076539	--	sp|Q14258|TRI25_HUMAN E3 ubiquitin/ISG15 ligase TRIM25 OS=Homo sapiens GN=TRIM25 PE=1 SV=2//7.44381e-109	25101	31501	-	535	downstream
NW_004071271.1	LNC_001346	XLOC_028122	--	Novel_lncRNA	23498	24565	-	XM_003976470.2	101075856	--	sp|P52429|DGKE_HUMAN Diacylglycerol kinase epsilon OS=Homo sapiens GN=DGKE PE=1 SV=1//0	18851	23361	+	136	downstream
NW_004071271.1	LNC_001346	XLOC_028122	--	Novel_lncRNA	23498	24565	-	XM_011617422.1	101076993	--	sp|Q92503|S14L1_HUMAN SEC14-like protein 1 OS=Homo sapiens GN=SEC14L1 PE=1 SV=2//0	42140	60662	+	17574	upstream
NW_004071271.1	LNC_001346	XLOC_028122	--	Novel_lncRNA	23498	24565	-	XM_003976474.2	101076770	--	sp|Q3UHC7|DAB2P_MOUSE Disabled homolog 2-interacting protein OS=Mus musculus GN=Dab2ip PE=1 SV=1//0	32632	38164	-	8066	downstream
NW_004071271.1	LNC_001346	XLOC_028122	--	Novel_lncRNA	23498	24565	-	XM_003976471.2	101076082	--	sp|O55187|CBX4_MOUSE E3 SUMO-protein ligase CBX4 OS=Mus musculus GN=Cbx4 PE=1 SV=2//6.06811e-77	5561	11093	+	12404	downstream
NW_004071271.1	LNC_001346	XLOC_028122	--	Novel_lncRNA	23498	24565	-	XM_003976472.2	101076311	--	sp|Q9QXV1|CBX8_MOUSE Chromobox protein homolog 8 OS=Mus musculus GN=Cbx8 PE=1 SV=1//5.10097e-11	14173	16661	+	6836	downstream
NW_004071271.1	LNC_001346	XLOC_028122	--	Novel_lncRNA	23498	24565	-	XM_011617414.1	101076311	--	sp|Q9QXV1|CBX8_MOUSE Chromobox protein homolog 8 OS=Mus musculus GN=Cbx8 PE=1 SV=1//5.10097e-11	14173	16661	+	6836	downstream
NW_004071271.1	LNC_001346	XLOC_028122	--	Novel_lncRNA	23498	24565	-	XM_003976476.2	101077445	--	sp|Q62443|NPTX1_MOUSE Neuronal pentraxin-1 OS=Mus musculus GN=Nptx1 PE=2 SV=1//0	89622	92619	-	65056	downstream
NW_004071271.1	LNC_001346	XLOC_028122	--	Novel_lncRNA	23498	24565	-	XM_011617418.1	101077215	--	sp|Q8C9A2|ENDOV_MOUSE Endonuclease V OS=Mus musculus GN=Endov PE=1 SV=2//2.88718e-100	60712	72071	+	36146	upstream
NW_004071271.1	LNC_001346	XLOC_028122	--	Novel_lncRNA	23498	24565	-	XM_011617419.1	101077445	--	sp|Q62443|NPTX1_MOUSE Neuronal pentraxin-1 OS=Mus musculus GN=Nptx1 PE=2 SV=1//0	89622	92619	-	65056	downstream
NW_004071271.1	LNC_001346	XLOC_028122	--	Novel_lncRNA	23498	24565	-	XM_011617413.1	101076082	--	sp|O55187|CBX4_MOUSE E3 SUMO-protein ligase CBX4 OS=Mus musculus GN=Cbx4 PE=1 SV=2//6.06811e-77	4989	11093	+	12404	downstream
NW_004071274.1	LNC_001347	XLOC_028143	--	Novel_lncRNA	81069	81602	+	XM_003976487.2	101079930	--	sp|P84087|CPLX2_RAT Complexin-2 OS=Rattus norvegicus GN=Cplx2 PE=1 SV=1//1.2652e-42	81032	90712	-	-534	antisense
NW_004071274.1	LNC_001347	XLOC_028143	--	Novel_lncRNA	81069	81602	+	XM_003976488.2	101080159	--	sp|Q6DHS9|S2548_DANRE Solute carrier family 25 member 48 OS=Danio rerio GN=slc25a48 PE=2 SV=1//2.96198e-170	71581	76339	+	4729	downstream
NC_018898.1	XR_964770.1	105416876	--	Annotated_lncRNA	998772	1003465	-	XM_003967067.2	101065069	--	sp|Q9TTR7|COT2_BOVIN COUP transcription factor 2 OS=Bos taurus GN=NR2F2 PE=2 SV=1//0	1004826	1018911	+	1360	upstream
NC_018898.1	XR_964770.1	105416876	--	Annotated_lncRNA	998772	1003465	-	XM_011606881.1	101065069	--	sp|Q9TTR7|COT2_BOVIN COUP transcription factor 2 OS=Bos taurus GN=NR2F2 PE=2 SV=1//0	1004826	1018911	+	1360	upstream
NC_018898.1	XR_964770.1	105416876	--	Annotated_lncRNA	998772	1003465	-	XM_003967068.2	101065069	--	sp|Q9TTR7|COT2_BOVIN COUP transcription factor 2 OS=Bos taurus GN=NR2F2 PE=2 SV=1//0	1004826	1018911	+	1360	upstream
NC_018898.1	XR_964770.1	105416876	--	Annotated_lncRNA	998772	1003465	-	XM_011606882.1	101065069	--	sp|Q9TTR7|COT2_BOVIN COUP transcription factor 2 OS=Bos taurus GN=NR2F2 PE=2 SV=1//0	1004826	1018911	+	1360	upstream
NW_004071271.1	LNC_001345	XLOC_028122	--	Novel_lncRNA	23498	24565	-	XM_011617417.1	101076770	--	sp|Q3UHC7|DAB2P_MOUSE Disabled homolog 2-interacting protein OS=Mus musculus GN=Dab2ip PE=1 SV=1//0	32632	38353	-	8066	downstream
NW_004071271.1	LNC_001345	XLOC_028122	--	Novel_lncRNA	23498	24565	-	XM_011617416.1	101076770	--	sp|Q3UHC7|DAB2P_MOUSE Disabled homolog 2-interacting protein OS=Mus musculus GN=Dab2ip PE=1 SV=1//0	32632	40126	-	8066	downstream
NW_004071271.1	LNC_001345	XLOC_028122	--	Novel_lncRNA	23498	24565	-	XM_011617421.1	101076539	--	sp|Q14258|TRI25_HUMAN E3 ubiquitin/ISG15 ligase TRIM25 OS=Homo sapiens GN=TRIM25 PE=1 SV=2//7.44381e-109	25101	31501	-	535	downstream
NW_004071271.1	LNC_001345	XLOC_028122	--	Novel_lncRNA	23498	24565	-	XM_003976470.2	101075856	--	sp|P52429|DGKE_HUMAN Diacylglycerol kinase epsilon OS=Homo sapiens GN=DGKE PE=1 SV=1//0	18851	23361	+	136	downstream
NW_004071271.1	LNC_001345	XLOC_028122	--	Novel_lncRNA	23498	24565	-	XM_011617422.1	101076993	--	sp|Q92503|S14L1_HUMAN SEC14-like protein 1 OS=Homo sapiens GN=SEC14L1 PE=1 SV=2//0	42140	60662	+	17574	upstream
NW_004071271.1	LNC_001345	XLOC_028122	--	Novel_lncRNA	23498	24565	-	XM_003976474.2	101076770	--	sp|Q3UHC7|DAB2P_MOUSE Disabled homolog 2-interacting protein OS=Mus musculus GN=Dab2ip PE=1 SV=1//0	32632	38164	-	8066	downstream
NW_004071271.1	LNC_001345	XLOC_028122	--	Novel_lncRNA	23498	24565	-	XM_003976471.2	101076082	--	sp|O55187|CBX4_MOUSE E3 SUMO-protein ligase CBX4 OS=Mus musculus GN=Cbx4 PE=1 SV=2//6.06811e-77	5561	11093	+	12404	downstream
NW_004071271.1	LNC_001345	XLOC_028122	--	Novel_lncRNA	23498	24565	-	XM_003976472.2	101076311	--	sp|Q9QXV1|CBX8_MOUSE Chromobox protein homolog 8 OS=Mus musculus GN=Cbx8 PE=1 SV=1//5.10097e-11	14173	16661	+	6836	downstream
NW_004071271.1	LNC_001345	XLOC_028122	--	Novel_lncRNA	23498	24565	-	XM_011617414.1	101076311	--	sp|Q9QXV1|CBX8_MOUSE Chromobox protein homolog 8 OS=Mus musculus GN=Cbx8 PE=1 SV=1//5.10097e-11	14173	16661	+	6836	downstream
NW_004071271.1	LNC_001345	XLOC_028122	--	Novel_lncRNA	23498	24565	-	XM_003976476.2	101077445	--	sp|Q62443|NPTX1_MOUSE Neuronal pentraxin-1 OS=Mus musculus GN=Nptx1 PE=2 SV=1//0	89622	92619	-	65056	downstream
NW_004071271.1	LNC_001345	XLOC_028122	--	Novel_lncRNA	23498	24565	-	XM_011617418.1	101077215	--	sp|Q8C9A2|ENDOV_MOUSE Endonuclease V OS=Mus musculus GN=Endov PE=1 SV=2//2.88718e-100	60712	72071	+	36146	upstream
NW_004071271.1	LNC_001345	XLOC_028122	--	Novel_lncRNA	23498	24565	-	XM_011617419.1	101077445	--	sp|Q62443|NPTX1_MOUSE Neuronal pentraxin-1 OS=Mus musculus GN=Nptx1 PE=2 SV=1//0	89622	92619	-	65056	downstream
NW_004071271.1	LNC_001345	XLOC_028122	--	Novel_lncRNA	23498	24565	-	XM_011617413.1	101076082	--	sp|O55187|CBX4_MOUSE E3 SUMO-protein ligase CBX4 OS=Mus musculus GN=Cbx4 PE=1 SV=2//6.06811e-77	4989	11093	+	12404	downstream
NW_004071265.1	LNC_001342	XLOC_028073	--	Novel_lncRNA	9055	10781	+	XM_011617401.1	105418292	--	sp|P70289|PTPRV_MOUSE Receptor-type tyrosine-protein phosphatase V OS=Mus musculus GN=Ptprv PE=2 SV=1//5.54737e-11	35971	38988	-	25189	downstream
NW_004071265.1	LNC_001342	XLOC_028073	--	Novel_lncRNA	9055	10781	+	XM_011617405.1	101073257	--	sp|Q7Z3G6|PRIC2_HUMAN Prickle-like protein 2 OS=Homo sapiens GN=PRICKLE2 PE=1 SV=2//0	45109	67013	-	34327	downstream
NW_004071265.1	LNC_001342	XLOC_028073	--	Novel_lncRNA	9055	10781	+	XM_003976456.2	101072363	--	sp|Q3MHH4|SYQ_BOVIN Glutamine--tRNA ligase OS=Bos taurus GN=QARS PE=2 SV=1//0	23305	29521	+	12523	upstream
NW_004071265.1	LNC_001342	XLOC_028073	--	Novel_lncRNA	9055	10781	+	XM_011617403.1	101073036	--	sp|Q3UA37|QRIC1_MOUSE Glutamine-rich protein 1 OS=Mus musculus GN=Qrich1 PE=2 SV=1//2.41424e-27	30137	35936	+	19355	upstream
NW_004071265.1	LNC_001342	XLOC_028073	--	Novel_lncRNA	9055	10781	+	XM_011617402.1	105418292	--	sp|P70289|PTPRV_MOUSE Receptor-type tyrosine-protein phosphatase V OS=Mus musculus GN=Ptprv PE=2 SV=1//5.54737e-11	35971	38988	-	25189	downstream
NW_004071265.1	LNC_001342	XLOC_028073	--	Novel_lncRNA	9055	10781	+	XM_011617397.1	101072589	--	sp|Q7T2V2|ST1S3_DANRE Cytosolic sulfotransferase 3 OS=Danio rerio GN=sult1st3 PE=1 SV=1//4.90763e-128	2934	5188	+	3866	downstream
NW_004071265.1	LNC_001342	XLOC_028073	--	Novel_lncRNA	9055	10781	+	XM_003976461.2	101073486	--	sp|Q96QZ7|MAGI1_HUMAN Membrane-associated guanylate kinase, WW and PDZ domain-containing protein 1 OS=Homo sapiens GN=MAGI1 PE=1 SV=3//1.93312e-10	81090	94677	-	70308	downstream
NW_004071265.1	LNC_001342	XLOC_028073	--	Novel_lncRNA	9055	10781	+	XM_011617398.1	105418290	--	sp|Q6PE13|PRRT3_MOUSE Proline-rich transmembrane protein 3 OS=Mus musculus GN=Prrt3 PE=1 SV=1//6.83927e-29	5376	17567	-	-1727	antisense
NW_004071265.1	LNC_001342	XLOC_028073	--	Novel_lncRNA	9055	10781	+	XM_011617399.1	105418290	--	sp|Q6PE13|PRRT3_MOUSE Proline-rich transmembrane protein 3 OS=Mus musculus GN=Prrt3 PE=1 SV=1//6.83927e-29	5376	17567	-	-1727	antisense
NW_004071265.1	LNC_001342	XLOC_028073	--	Novel_lncRNA	9055	10781	+	XM_011617400.1	101072813	--	sp|O08760|OGG1_MOUSE N-glycosylase/DNA lyase OS=Mus musculus GN=Ogg1 PE=2 SV=2//4.58461e-116	20935	23164	-	10153	downstream
NW_004071265.1	LNC_001342	XLOC_028073	--	Novel_lncRNA	9055	10781	+	NM_001078631.1	778011	--	sp|Q9DGG4|OPSD_TETNG Rhodopsin OS=Tetraodon nigroviridis GN=rho PE=2 SV=1//0	78217	79729	+	67435	upstream
NW_004071271.1	LNC_001343	XLOC_028121	--	Novel_lncRNA	17434	19553	-	XM_011617417.1	101076770	--	sp|Q3UHC7|DAB2P_MOUSE Disabled homolog 2-interacting protein OS=Mus musculus GN=Dab2ip PE=1 SV=1//0	32632	38353	-	13078	downstream
NW_004071271.1	LNC_001343	XLOC_028121	--	Novel_lncRNA	17434	19553	-	XM_011617416.1	101076770	--	sp|Q3UHC7|DAB2P_MOUSE Disabled homolog 2-interacting protein OS=Mus musculus GN=Dab2ip PE=1 SV=1//0	32632	40126	-	13078	downstream
NW_004071271.1	LNC_001343	XLOC_028121	--	Novel_lncRNA	17434	19553	-	XM_011617421.1	101076539	--	sp|Q14258|TRI25_HUMAN E3 ubiquitin/ISG15 ligase TRIM25 OS=Homo sapiens GN=TRIM25 PE=1 SV=2//7.44381e-109	25101	31501	-	5547	downstream
NW_004071271.1	LNC_001343	XLOC_028121	--	Novel_lncRNA	17434	19553	-	XM_003976470.2	101075856	--	sp|P52429|DGKE_HUMAN Diacylglycerol kinase epsilon OS=Homo sapiens GN=DGKE PE=1 SV=1//0	18851	23361	+	-703	antisense
NW_004071271.1	LNC_001343	XLOC_028121	--	Novel_lncRNA	17434	19553	-	XM_011617422.1	101076993	--	sp|Q92503|S14L1_HUMAN SEC14-like protein 1 OS=Homo sapiens GN=SEC14L1 PE=1 SV=2//0	42140	60662	+	22586	upstream
NW_004071271.1	LNC_001343	XLOC_028121	--	Novel_lncRNA	17434	19553	-	XM_003976474.2	101076770	--	sp|Q3UHC7|DAB2P_MOUSE Disabled homolog 2-interacting protein OS=Mus musculus GN=Dab2ip PE=1 SV=1//0	32632	38164	-	13078	downstream
NW_004071271.1	LNC_001343	XLOC_028121	--	Novel_lncRNA	17434	19553	-	XM_003976471.2	101076082	--	sp|O55187|CBX4_MOUSE E3 SUMO-protein ligase CBX4 OS=Mus musculus GN=Cbx4 PE=1 SV=2//6.06811e-77	5561	11093	+	6340	downstream
NW_004071271.1	LNC_001343	XLOC_028121	--	Novel_lncRNA	17434	19553	-	XM_003976472.2	101076311	--	sp|Q9QXV1|CBX8_MOUSE Chromobox protein homolog 8 OS=Mus musculus GN=Cbx8 PE=1 SV=1//5.10097e-11	14173	16661	+	772	downstream
NW_004071271.1	LNC_001343	XLOC_028121	--	Novel_lncRNA	17434	19553	-	XM_011617414.1	101076311	--	sp|Q9QXV1|CBX8_MOUSE Chromobox protein homolog 8 OS=Mus musculus GN=Cbx8 PE=1 SV=1//5.10097e-11	14173	16661	+	772	downstream
NW_004071271.1	LNC_001343	XLOC_028121	--	Novel_lncRNA	17434	19553	-	XM_003976476.2	101077445	--	sp|Q62443|NPTX1_MOUSE Neuronal pentraxin-1 OS=Mus musculus GN=Nptx1 PE=2 SV=1//0	89622	92619	-	70068	downstream
NW_004071271.1	LNC_001343	XLOC_028121	--	Novel_lncRNA	17434	19553	-	XM_011617418.1	101077215	--	sp|Q8C9A2|ENDOV_MOUSE Endonuclease V OS=Mus musculus GN=Endov PE=1 SV=2//2.88718e-100	60712	72071	+	41158	upstream
NW_004071271.1	LNC_001343	XLOC_028121	--	Novel_lncRNA	17434	19553	-	XM_011617419.1	101077445	--	sp|Q62443|NPTX1_MOUSE Neuronal pentraxin-1 OS=Mus musculus GN=Nptx1 PE=2 SV=1//0	89622	92619	-	70068	downstream
NW_004071271.1	LNC_001343	XLOC_028121	--	Novel_lncRNA	17434	19553	-	XM_011617413.1	101076082	--	sp|O55187|CBX4_MOUSE E3 SUMO-protein ligase CBX4 OS=Mus musculus GN=Cbx4 PE=1 SV=2//6.06811e-77	4989	11093	+	6340	downstream
NC_018893.1	LNC_000219	XLOC_004977	--	Novel_lncRNA	9945211	9947931	+	XM_011603279.1	101071341	--	sp|Q6P1E1|ZMIZ1_MOUSE Zinc finger MIZ domain-containing protein 1 OS=Mus musculus GN=Zmiz1 PE=2 SV=1//0	9853171	9925703	-	19507	upstream
NC_018893.1	LNC_000219	XLOC_004977	--	Novel_lncRNA	9945211	9947931	+	XM_003964006.2	101071722	--	sp|O42387|RS24_TAKRU 40S ribosomal protein S24 OS=Takifugu rubripes GN=rps24 PE=3 SV=1//2.17378e-81	9945210	9948020	-	-2721	antisense
NC_018893.1	LNC_000219	XLOC_004977	--	Novel_lncRNA	9945211	9947931	+	XM_011603283.1	101078976	--	sp|Q9ER58|TICN2_MOUSE Testican-2 OS=Mus musculus GN=Spock2 PE=2 SV=1//5.13345e-170	9962122	9979709	-	14190	downstream
NC_018893.1	LNC_000219	XLOC_004977	--	Novel_lncRNA	9945211	9947931	+	XM_011603282.1	101071341	--	sp|Q6P1E1|ZMIZ1_MOUSE Zinc finger MIZ domain-containing protein 1 OS=Mus musculus GN=Zmiz1 PE=2 SV=1//0	9853171	9868529	-	76681	upstream
NC_018893.1	LNC_000219	XLOC_004977	--	Novel_lncRNA	9945211	9947931	+	XM_011603281.1	101071341	--	sp|Q6P1E1|ZMIZ1_MOUSE Zinc finger MIZ domain-containing protein 1 OS=Mus musculus GN=Zmiz1 PE=2 SV=1//0	9853171	9868529	-	76681	upstream
NC_018893.1	LNC_000219	XLOC_004977	--	Novel_lncRNA	9945211	9947931	+	XM_003964014.2	101073285	--	sp|P59723|HIF1N_DANRE Hypoxia-inducible factor 1-alpha inhibitor OS=Danio rerio GN=hif1an PE=2 SV=2//0	10004599	10009821	+	56667	upstream
NC_018893.1	LNC_000219	XLOC_004977	--	Novel_lncRNA	9945211	9947931	+	XM_003964041.2	101079203	--	sp|Q7T346|DDIT4_DANRE DNA damage-inducible transcript 4 protein OS=Danio rerio GN=ddit4 PE=2 SV=1//6.77639e-50	9983341	9984658	+	35409	upstream
NC_018893.1	LNC_000219	XLOC_004977	--	Novel_lncRNA	9945211	9947931	+	XM_003964013.1	101073059	--	sp|P51029|WNT8B_DANRE Protein Wnt-8b OS=Danio rerio GN=wnt8b PE=2 SV=1//0	9997340	10000858	+	49408	upstream
NC_018893.1	LNC_000219	XLOC_004977	--	Novel_lncRNA	9945211	9947931	+	XM_003964012.2	101072837	--	sp|Q5PYH3|SAR1B_PIG GTP-binding protein SAR1b OS=Sus scrofa GN=SAR1B PE=2 SV=1//2.95051e-118	9955844	9959457	+	7912	upstream
NC_018893.1	LNC_000219	XLOC_004977	--	Novel_lncRNA	9945211	9947931	+	XM_011603280.1	101071341	--	sp|Q6P1E1|ZMIZ1_MOUSE Zinc finger MIZ domain-containing protein 1 OS=Mus musculus GN=Zmiz1 PE=2 SV=1//0	9853171	9868529	-	76681	upstream
NC_018893.1	LNC_000219	XLOC_004977	--	Novel_lncRNA	9945211	9947931	+	XM_011603276.1	101071341	--	sp|Q6P1E1|ZMIZ1_MOUSE Zinc finger MIZ domain-containing protein 1 OS=Mus musculus GN=Zmiz1 PE=2 SV=1//0	9853171	9925703	-	19507	upstream
NC_018893.1	LNC_000219	XLOC_004977	--	Novel_lncRNA	9945211	9947931	+	XM_003964011.2	101072613	--	sp|P37980|IPYR_BOVIN Inorganic pyrophosphatase OS=Bos taurus GN=PPA1 PE=1 SV=2//1.29487e-130	9952579	9955753	+	4647	upstream
NC_018893.1	LNC_000219	XLOC_004977	--	Novel_lncRNA	9945211	9947931	+	XM_003964010.2	101072384	--	sp|Q13542|4EBP2_HUMAN Eukaryotic translation initiation factor 4E-binding protein 2 OS=Homo sapiens GN=EIF4EBP2 PE=1 SV=1//1.11174e-45	9948427	9951767	-	495	downstream
NC_018893.1	LNC_000219	XLOC_004977	--	Novel_lncRNA	9945211	9947931	+	XM_011603278.1	101071341	--	sp|Q6P1E1|ZMIZ1_MOUSE Zinc finger MIZ domain-containing protein 1 OS=Mus musculus GN=Zmiz1 PE=2 SV=1//0	9853171	9865987	-	79223	upstream
NC_018893.1	LNC_000219	XLOC_004977	--	Novel_lncRNA	9945211	9947931	+	XM_011603285.1	101073512	--	sp|Q90268|PAX2A_DANRE Paired box protein Pax-2a OS=Danio rerio GN=pax2a PE=2 SV=2//0	10046704	10070421	-	98772	downstream
NC_018893.1	LNC_000219	XLOC_004977	--	Novel_lncRNA	9945211	9947931	+	XM_003964002.2	101070883	--	sp|Q8N2G6|ZCH24_HUMAN Zinc finger CCHC domain-containing protein 24 OS=Homo sapiens GN=ZCCHC24 PE=1 SV=1//2.96591e-125	9827721	9849553	+	95657	downstream
NC_018893.1	LNC_000219	XLOC_004977	--	Novel_lncRNA	9945211	9947931	+	XM_011603284.1	101079884	--	sp|Q6TLH3|CUED2_DANRE CUE domain-containing protein 2 OS=Danio rerio GN=cuedc2 PE=2 SV=1//5.67312e-135	10009854	10013080	-	61922	downstream
NC_018893.1	LNC_000219	XLOC_004977	--	Novel_lncRNA	9945211	9947931	+	XM_003964039.2	101078752	--	sp|Q2T9J0|TYSD1_HUMAN Peroxisomal leader peptide-processing protease OS=Homo sapiens GN=TYSND1 PE=1 SV=3//9.19371e-107	9959721	9962044	+	11789	upstream
NC_018893.1	LNC_000219	XLOC_004977	--	Novel_lncRNA	9945211	9947931	+	XM_003964003.2	101071112	--	sp|P29117|PPIF_RAT Peptidyl-prolyl cis-trans isomerase F, mitochondrial OS=Rattus norvegicus GN=Ppif PE=1 SV=2//4.1778e-83	9849652	9852681	-	92529	upstream
NC_018893.1	LNC_000219	XLOC_004977	--	Novel_lncRNA	9945211	9947931	+	NM_001078578.1	777947	--	sp|Q92038|ACOD_CYPCA Acyl-CoA desaturase OS=Cyprinus carpio PE=2 SV=2//0	9992082	9994699	+	44150	upstream
NC_018893.1	LNC_000219	XLOC_004977	--	Novel_lncRNA	9945211	9947931	+	XM_003964004.2	101071341	--	sp|Q6P1E1|ZMIZ1_MOUSE Zinc finger MIZ domain-containing protein 1 OS=Mus musculus GN=Zmiz1 PE=2 SV=1//0	9853171	9925703	-	19507	upstream
NC_018893.1	LNC_000219	XLOC_004977	--	Novel_lncRNA	9945211	9947931	+	XM_003964042.2	101079430	--	sp|Q9NXW2|DJB12_HUMAN DnaJ homolog subfamily B member 12 OS=Homo sapiens GN=DNAJB12 PE=1 SV=4//6.92181e-174	9984988	9988797	-	37056	downstream
NC_018893.1	LNC_000219	XLOC_004977	--	Novel_lncRNA	9945211	9947931	+	XM_003964043.2	101079655	--	sp|A4QP75|TRM2B_DANRE tRNA (uracil(54)-C(5))-methyltransferase homolog-B OS=Danio rerio GN=trmt2b PE=2 SV=2//0	9988879	9990565	+	40947	upstream
NC_018893.1	LNC_000218	XLOC_004974	--	Novel_lncRNA	9819877	9820307	+	XM_011603280.1	101071341	--	sp|Q6P1E1|ZMIZ1_MOUSE Zinc finger MIZ domain-containing protein 1 OS=Mus musculus GN=Zmiz1 PE=2 SV=1//0	9853171	9868529	-	32863	downstream
NC_018893.1	LNC_000218	XLOC_004974	--	Novel_lncRNA	9819877	9820307	+	XM_003964002.2	101070883	--	sp|Q8N2G6|ZCH24_HUMAN Zinc finger CCHC domain-containing protein 24 OS=Homo sapiens GN=ZCCHC24 PE=1 SV=1//2.96591e-125	9827721	9849553	+	7413	upstream
NC_018893.1	LNC_000218	XLOC_004974	--	Novel_lncRNA	9819877	9820307	+	XM_011603276.1	101071341	--	sp|Q6P1E1|ZMIZ1_MOUSE Zinc finger MIZ domain-containing protein 1 OS=Mus musculus GN=Zmiz1 PE=2 SV=1//0	9853171	9925703	-	32863	downstream
NC_018893.1	LNC_000218	XLOC_004974	--	Novel_lncRNA	9819877	9820307	+	XM_011603279.1	101071341	--	sp|Q6P1E1|ZMIZ1_MOUSE Zinc finger MIZ domain-containing protein 1 OS=Mus musculus GN=Zmiz1 PE=2 SV=1//0	9853171	9925703	-	32863	downstream
NC_018893.1	LNC_000218	XLOC_004974	--	Novel_lncRNA	9819877	9820307	+	XM_003964003.2	101071112	--	sp|P29117|PPIF_RAT Peptidyl-prolyl cis-trans isomerase F, mitochondrial OS=Rattus norvegicus GN=Ppif PE=1 SV=2//4.1778e-83	9849652	9852681	-	29344	downstream
NC_018893.1	LNC_000218	XLOC_004974	--	Novel_lncRNA	9819877	9820307	+	XM_003964038.2	101078302	--	sp|Q90ZC7|KCMA1_XENLA Calcium-activated potassium channel subunit alpha-1 OS=Xenopus laevis GN=kcnma1 PE=2 SV=1//0	9707243	9789861	-	30015	upstream
NC_018893.1	LNC_000218	XLOC_004974	--	Novel_lncRNA	9819877	9820307	+	XM_011603282.1	101071341	--	sp|Q6P1E1|ZMIZ1_MOUSE Zinc finger MIZ domain-containing protein 1 OS=Mus musculus GN=Zmiz1 PE=2 SV=1//0	9853171	9868529	-	32863	downstream
NC_018893.1	LNC_000218	XLOC_004974	--	Novel_lncRNA	9819877	9820307	+	XM_011603281.1	101071341	--	sp|Q6P1E1|ZMIZ1_MOUSE Zinc finger MIZ domain-containing protein 1 OS=Mus musculus GN=Zmiz1 PE=2 SV=1//0	9853171	9868529	-	32863	downstream
NC_018893.1	LNC_000218	XLOC_004974	--	Novel_lncRNA	9819877	9820307	+	XM_003964004.2	101071341	--	sp|Q6P1E1|ZMIZ1_MOUSE Zinc finger MIZ domain-containing protein 1 OS=Mus musculus GN=Zmiz1 PE=2 SV=1//0	9853171	9925703	-	32863	downstream
NC_018893.1	LNC_000218	XLOC_004974	--	Novel_lncRNA	9819877	9820307	+	XM_011603274.1	101078525	--	sp|Q8TDM6|DLG5_HUMAN Disks large homolog 5 OS=Homo sapiens GN=DLG5 PE=1 SV=4//0	9792704	9817384	-	2492	upstream
NC_018893.1	LNC_000218	XLOC_004974	--	Novel_lncRNA	9819877	9820307	+	XM_011603275.1	101070654	--	sp|P50995|ANX11_HUMAN Annexin A11 OS=Homo sapiens GN=ANXA11 PE=1 SV=1//5.35568e-166	9818652	9826593	-	-431	antisense
NC_018893.1	LNC_000218	XLOC_004974	--	Novel_lncRNA	9819877	9820307	+	XM_011603278.1	101071341	--	sp|Q6P1E1|ZMIZ1_MOUSE Zinc finger MIZ domain-containing protein 1 OS=Mus musculus GN=Zmiz1 PE=2 SV=1//0	9853171	9865987	-	32863	downstream
NC_018910.1	LNC_001188	XLOC_025529	--	Novel_lncRNA	10050094	10050395	-	XM_011615652.1	653006	--	sp|Q9YHV4|FSTA_DANRE Follistatin-A OS=Danio rerio GN=fsta PE=2 SV=2//0	10095368	10099999	+	44972	upstream
NC_018910.1	LNC_001188	XLOC_025529	--	Novel_lncRNA	10050094	10050395	-	XM_003975013.2	101064137	--	sp|A3KGT9|GPT3L_DANRE Glycerol-3-phosphate acyltransferase 3-like OS=Danio rerio GN=agpat9l PE=3 SV=1//0	10042315	10047356	-	2737	upstream
NC_018910.1	LNC_001188	XLOC_025529	--	Novel_lncRNA	10050094	10050395	-	XM_011615808.1	101065318	--	sp|O43181|NDUS4_HUMAN NADH dehydrogenase [ubiquinone] iron-sulfur protein 4, mitochondrial OS=Homo sapiens GN=NDUFS4 PE=1 SV=1//1.01396e-74	10101585	10113736	+	51189	upstream
NC_018910.1	LNC_001188	XLOC_025529	--	Novel_lncRNA	10050094	10050395	-	XM_011615809.1	101065245	--	sp|Q9NXU5|ARL15_HUMAN ADP-ribosylation factor-like protein 15 OS=Homo sapiens GN=ARL15 PE=1 SV=1//1.5786e-112	10123467	10175969	-	73071	downstream
NC_018910.1	LNC_001188	XLOC_025529	--	Novel_lncRNA	10050094	10050395	-	XM_003974930.2	101063755	--	sp|O02414|DYL1_HELCR Dynein light chain LC6, flagellar outer arm OS=Heliocidaris crassispina PE=3 SV=1//3.15242e-59	9954173	9954719	-	95374	upstream
NC_018910.1	LNC_001188	XLOC_025529	--	Novel_lncRNA	10050094	10050395	-	XM_011615798.1	101063245	--	sp|Q9BGQ3|SEPT5_MACFA Septin-5 OS=Macaca fascicularis GN=Sept5 PE=2 SV=1//0	9966721	9975465	-	74628	upstream
NC_018910.1	LNC_001188	XLOC_025529	--	Novel_lncRNA	10050094	10050395	-	XM_003975011.2	101063688	--	sp|Q28DA8|LETM2_XENTR LETM1 domain-containing protein LETM2, mitochondrial OS=Xenopus tropicalis GN=letm2 PE=2 SV=1//1.35189e-117	10025833	10032370	+	17723	downstream
NC_018910.1	LNC_001188	XLOC_025529	--	Novel_lncRNA	10050094	10050395	-	XM_003975015.2	101064582	--	sp|O15520|FGF10_HUMAN Fibroblast growth factor 10 OS=Homo sapiens GN=FGF10 PE=1 SV=1//2.6807e-65	10066930	10072520	+	16534	upstream
NC_018910.1	LNC_001188	XLOC_025529	--	Novel_lncRNA	10050094	10050395	-	NM_001037858.2	653006	--	sp|Q9YHV4|FSTA_DANRE Follistatin-A OS=Danio rerio GN=fsta PE=2 SV=2//0	10095534	10098423	+	45138	upstream
NC_018910.1	LNC_001188	XLOC_025529	--	Novel_lncRNA	10050094	10050395	-	XM_011615650.1	653006	--	sp|Q9YHV4|FSTA_DANRE Follistatin-A OS=Danio rerio GN=fsta PE=2 SV=2//0	10095368	10101055	+	44972	upstream
NC_018910.1	LNC_001188	XLOC_025529	--	Novel_lncRNA	10050094	10050395	-	XM_003975016.2	101064801	--	sp|Q8VE62|PAIP1_MOUSE Polyadenylate-binding protein-interacting protein 1 OS=Mus musculus GN=Paip1 PE=2 SV=1//4.94061e-152	10074635	10078678	+	24239	upstream
NC_018910.1	LNC_001188	XLOC_025529	--	Novel_lncRNA	10050094	10050395	-	XM_011615796.1	101063978	--	sp|Q8IY37|DHX37_HUMAN Probable ATP-dependent RNA helicase DHX37 OS=Homo sapiens GN=DHX37 PE=1 SV=1//4.59397e-22	9956359	9964646	-	85447	upstream
NC_018910.1	LNC_001188	XLOC_025529	--	Novel_lncRNA	10050094	10050395	-	XM_003974936.2	101065096	--	sp|Q3UMZ3|PPC1B_MOUSE Phosphatidate phosphatase PPAPDC1B OS=Mus musculus GN=Ppapdc1b PE=2 SV=1//5.02716e-99	10003074	10008148	-	41945	upstream
NC_018910.1	LNC_001188	XLOC_025529	--	Novel_lncRNA	10050094	10050395	-	XM_011615797.1	101063245	--	sp|Q9BGQ3|SEPT5_MACFA Septin-5 OS=Macaca fascicularis GN=Sept5 PE=2 SV=1//0	9966721	9970898	-	79195	upstream
NC_018910.1	LNC_001188	XLOC_025529	--	Novel_lncRNA	10050094	10050395	-	XM_003974935.2	101064879	--	sp|Q9YHZ6|CDC45_XENLA Cell division control protein 45 homolog OS=Xenopus laevis GN=cdc45 PE=1 SV=2//0	9997935	10002273	-	47820	upstream
NC_018910.1	LNC_001188	XLOC_025529	--	Novel_lncRNA	10050094	10050395	-	XM_003974933.2	101064433	--	sp|Q5BKN4|SEP2A_XENTR Septin-2A OS=Xenopus tropicalis GN=sept2-A PE=2 SV=1//0	9975717	9991152	-	58941	upstream
NC_018910.1	LNC_001188	XLOC_025529	--	Novel_lncRNA	10050094	10050395	-	XM_011615651.1	653006	--	sp|Q9YHV4|FSTA_DANRE Follistatin-A OS=Danio rerio GN=fsta PE=2 SV=2//0	10095368	10101055	+	44972	upstream
NC_018910.1	LNC_001188	XLOC_025529	--	Novel_lncRNA	10050094	10050395	-	XM_011615802.1	101063468	--	sp|Q9BZ95|NSD3_HUMAN Histone-lysine N-methyltransferase NSD3 OS=Homo sapiens GN=WHSC1L1 PE=1 SV=1//2.43798e-32	10008596	10025270	-	24823	upstream
NC_018910.1	LNC_001188	XLOC_025529	--	Novel_lncRNA	10050094	10050395	-	XM_003974932.2	101064205	--	sp|P56400|GP1BB_MOUSE Platelet glycoprotein Ib beta chain OS=Mus musculus GN=Gp1bb PE=1 SV=1//1.8145e-13	9964724	9966036	-	84057	upstream
NC_018910.1	LNC_001188	XLOC_025529	--	Novel_lncRNA	10050094	10050395	-	XM_011615803.1	101063910	--	sp|P35557|HXK4_HUMAN Glucokinase OS=Homo sapiens GN=GCK PE=1 SV=1//0	10035046	10038701	+	11392	downstream
NC_018910.1	LNC_001188	XLOC_025529	--	Novel_lncRNA	10050094	10050395	-	XM_011615806.1	101064356	--	sp|P58397|ATS12_HUMAN A disintegrin and metalloproteinase with thrombospondin motifs 12 OS=Homo sapiens GN=ADAMTS12 PE=1 SV=2//6.15709e-08	10049651	10062935	+	-302	antisense
NC_018910.1	LNC_001188	XLOC_025529	--	Novel_lncRNA	10050094	10050395	-	XM_011615807.1	101065018	--	sp|P17301|ITA2_HUMAN Integrin alpha-2 OS=Homo sapiens GN=ITGA2 PE=1 SV=1//0	10082487	10092734	+	32091	upstream
NC_018910.1	LNC_001188	XLOC_025529	--	Novel_lncRNA	10050094	10050395	-	XM_003974929.2	101063535	--	sp|Q92890|UFD1_HUMAN Ubiquitin fusion degradation protein 1 homolog OS=Homo sapiens GN=UFD1L PE=1 SV=3//0	9949703	9952414	-	97679	upstream
NC_018910.1	LNC_001188	XLOC_025529	--	Novel_lncRNA	10050094	10050395	-	XM_011615800.1	101063468	--	sp|Q9BZ95|NSD3_HUMAN Histone-lysine N-methyltransferase NSD3 OS=Homo sapiens GN=WHSC1L1 PE=1 SV=1//2.43798e-32	10008596	10025270	-	24823	upstream
NC_018910.1	LNC_001188	XLOC_025529	--	Novel_lncRNA	10050094	10050395	-	XM_011615799.1	101064656	--	sp|O00501|CLD5_HUMAN Claudin-5 OS=Homo sapiens GN=CLDN5 PE=2 SV=1//1.58787e-75	9992256	9993919	+	56174	downstream
NC_018910.1	LNC_001188	XLOC_025529	--	Novel_lncRNA	10050094	10050395	-	XM_011615804.1	105418036	--	sp|Q9QVP4|MLRA_MOUSE Myosin regulatory light chain 2, atrial isoform OS=Mus musculus GN=Myl7 PE=2 SV=1//1.32378e-86	10039515	10041229	+	8864	downstream
NC_018910.1	LNC_001188	XLOC_025529	--	Novel_lncRNA	10050094	10050395	-	XM_011615805.1	101064137	--	sp|A3KGT9|GPT3L_DANRE Glycerol-3-phosphate acyltransferase 3-like OS=Danio rerio GN=agpat9l PE=3 SV=1//0	10042315	10047590	-	2503	upstream
NC_018910.1	LNC_001189	XLOC_025544	--	Novel_lncRNA	10274349	10280476	-	XM_011615814.1	101065931	--	sp|Q9WVG5|LIPE_MOUSE Endothelial lipase OS=Mus musculus GN=Lipg PE=2 SV=3//0	10226476	10230868	-	43480	upstream
NC_018910.1	LNC_001189	XLOC_025544	--	Novel_lncRNA	10274349	10280476	-	XM_011615811.1	101065702	--	sp|Q8VYP9|ICML1_ARATH Probable isoprenylcysteine alpha-carbonyl methylesterase ICMEL1 OS=Arabidopsis thaliana GN=ICMEL1 PE=2 SV=1//2.98071e-34	10209089	10211782	-	62566	upstream
NC_018910.1	LNC_001189	XLOC_025544	--	Novel_lncRNA	10274349	10280476	-	XM_011615810.1	101065548	--	sp|Q91ZR2|SNX18_MOUSE Sorting nexin-18 OS=Mus musculus GN=Snx18 PE=1 SV=1//0	10178984	10183547	+	90801	downstream
NC_018910.1	LNC_001189	XLOC_025544	--	Novel_lncRNA	10274349	10280476	-	XM_011615818.1	101067058	--	sp|P49864|GRAK_RAT Granzyme K OS=Rattus norvegicus GN=Gzmk PE=1 SV=1//2.83266e-46	10283079	10285008	-	2602	downstream
NC_018910.1	LNC_001189	XLOC_025544	--	Novel_lncRNA	10274349	10280476	-	XM_011615809.1	101065245	--	sp|Q9NXU5|ARL15_HUMAN ADP-ribosylation factor-like protein 15 OS=Homo sapiens GN=ARL15 PE=1 SV=1//1.5786e-112	10123467	10175969	-	98379	upstream
NC_018910.1	LNC_001189	XLOC_025544	--	Novel_lncRNA	10274349	10280476	-	XM_011615815.1	101066384	--	sp|P18155|MTDC_MOUSE Bifunctional methylenetetrahydrofolate dehydrogenase/cyclohydrolase, mitochondrial OS=Mus musculus GN=Mthfd2 PE=1 SV=1//7.61725e-157	10266759	10271438	+	2910	downstream
NC_018910.1	LNC_001189	XLOC_025544	--	Novel_lncRNA	10274349	10280476	-	XM_003975118.2	101069004	--	sp|A3QK15|AACS_DANRE Acetoacetyl-CoA synthetase OS=Danio rerio GN=aacs PE=2 SV=1//0	10301793	10319546	+	21316	upstream
NC_018910.1	LNC_001189	XLOC_025544	--	Novel_lncRNA	10274349	10280476	-	XM_011615817.1	101066611	--	sp|Q61521|EREG_MOUSE Proepiregulin OS=Mus musculus GN=Ereg PE=1 SV=1//4.39852e-09	10273693	10277395	+	-3047	antisense
NC_018910.1	LNC_001189	XLOC_025544	--	Novel_lncRNA	10274349	10280476	-	XM_003974939.2	101065776	--	sp|Q28E01|S20A2_XENTR Sodium-dependent phosphate transporter 2 OS=Xenopus tropicalis GN=slc20a2 PE=2 SV=1//0	10241634	10266868	-	7480	upstream
NC_018910.1	LNC_001189	XLOC_025544	--	Novel_lncRNA	10274349	10280476	-	XM_011615816.1	101065776	--	sp|Q28E01|S20A2_XENTR Sodium-dependent phosphate transporter 2 OS=Xenopus tropicalis GN=slc20a2 PE=2 SV=1//0	10241634	10266868	-	7480	upstream
NC_018910.1	LNC_001189	XLOC_025544	--	Novel_lncRNA	10274349	10280476	-	XM_011615813.1	101065702	--	sp|Q8VYP9|ICML1_ARATH Probable isoprenylcysteine alpha-carbonyl methylesterase ICMEL1 OS=Arabidopsis thaliana GN=ICMEL1 PE=2 SV=1//2.98071e-34	10209089	10212042	-	62306	upstream
NC_018910.1	LNC_001189	XLOC_025544	--	Novel_lncRNA	10274349	10280476	-	XM_003974938.2	101065548	--	sp|Q91ZR2|SNX18_MOUSE Sorting nexin-18 OS=Mus musculus GN=Snx18 PE=1 SV=1//0	10178984	10185877	+	88471	downstream
NC_018910.1	LNC_001189	XLOC_025544	--	Novel_lncRNA	10274349	10280476	-	XM_011615812.1	101065702	--	sp|Q8VYP9|ICML1_ARATH Probable isoprenylcysteine alpha-carbonyl methylesterase ICMEL1 OS=Arabidopsis thaliana GN=ICMEL1 PE=2 SV=1//2.98071e-34	10209089	10211796	-	62552	upstream
NC_018910.1	LNC_001189	XLOC_025544	--	Novel_lncRNA	10274349	10280476	-	XM_003975025.2	101066831	--	sp|P15514|AREG_HUMAN Amphiregulin OS=Homo sapiens GN=AREG PE=1 SV=2//1.0265e-07	10278940	10281794	+	-1537	antisense
NC_018910.1	LNC_001189	XLOC_025544	--	Novel_lncRNA	10274349	10280476	-	XM_003975019.2	101065472	--	sp|Q00657|CSPG4_RAT Chondroitin sulfate proteoglycan 4 OS=Rattus norvegicus GN=Cspg4 PE=1 SV=2//0	10192041	10209027	-	65321	upstream
NC_018910.1	LNC_001189	XLOC_025544	--	Novel_lncRNA	10274349	10280476	-	XM_003975022.2	101066156	--	sp|Q7T321|KCMF1_DANRE E3 ubiquitin-protein ligase KCMF1 OS=Danio rerio GN=kcmf1 PE=2 SV=1//1.61201e-133	10233725	10238782	+	35566	downstream
NC_018910.1	LNC_001189	XLOC_025544	--	Novel_lncRNA	10274349	10280476	-	XM_011616014.1	101075266	--	sp|O14976|GAK_HUMAN Cyclin-G-associated kinase OS=Homo sapiens GN=GAK PE=1 SV=2//0	10286199	10300159	-	5722	downstream
NC_018910.1	LNC_001180	XLOC_025313	--	Novel_lncRNA	6004610	6007031	-	XM_011615502.1	101061218	--	sp|Q6IRU7|CEP78_MOUSE Centrosomal protein of 78 kDa OS=Mus musculus GN=Cep78 PE=2 SV=1//2.18567e-156	6050262	6056919	+	43230	upstream
NC_018910.1	LNC_001180	XLOC_025313	--	Novel_lncRNA	6004610	6007031	-	XM_003974756.2	101078870	--	sp|Q5RCF0|LMA2L_PONAB VIP36-like protein OS=Pongo abelii GN=LMAN2L PE=3 SV=1//1.45352e-122	5935125	5939348	-	65261	upstream
NC_018910.1	LNC_001180	XLOC_025313	--	Novel_lncRNA	6004610	6007031	-	XM_003974597.2	101079699	--	sp|Q6DHN3|TM2D2_DANRE TM2 domain-containing protein 2 OS=Danio rerio GN=tm2d2 PE=2 SV=1//5.83757e-90	5946908	5949456	+	55153	downstream
NC_018910.1	LNC_001180	XLOC_025313	--	Novel_lncRNA	6004610	6007031	-	XM_011615497.1	101061818	--	sp|O70535|LIFR_RAT Leukemia inhibitory factor receptor OS=Rattus norvegicus GN=Lifr PE=2 SV=1//5.93019e-80	6037208	6049403	-	30176	downstream
NC_018910.1	LNC_001180	XLOC_025313	--	Novel_lncRNA	6004610	6007031	-	XM_003974596.2	101079474	--	sp|Q6PCR6|ZFR_DANRE Zinc finger RNA-binding protein OS=Danio rerio GN=zfr PE=2 SV=2//0	5922965	5934100	-	70509	upstream
NC_018910.1	LNC_001180	XLOC_025313	--	Novel_lncRNA	6004610	6007031	-	XM_003974605.2	101062273	--	sp|Q9DCR2|AP3S1_MOUSE AP-3 complex subunit sigma-1 OS=Mus musculus GN=Ap3s1 PE=1 SV=2//3.61013e-128	6064936	6072155	+	57904	upstream
NC_018910.1	LNC_001180	XLOC_025313	--	Novel_lncRNA	6004610	6007031	-	XM_003974755.2	101078643	--	sp|B3DFP2|UQCC3_DANRE Ubiquinol-cytochrome-c reductase complex assembly factor 3 OS=Danio rerio GN=uqcc3 PE=3 SV=2//9.57855e-22	5934057	5935053	+	69556	downstream
NC_018910.1	LNC_001180	XLOC_025313	--	Novel_lncRNA	6004610	6007031	-	XM_011615501.1	101061218	--	sp|Q6IRU7|CEP78_MOUSE Centrosomal protein of 78 kDa OS=Mus musculus GN=Cep78 PE=2 SV=1//2.18567e-156	6049555	6056919	+	42523	upstream
NC_018910.1	LNC_001180	XLOC_025313	--	Novel_lncRNA	6004610	6007031	-	XM_003974754.2	101078194	--	sp|A3KPW7|PTAR1_DANRE Protein prenyltransferase alpha subunit repeat-containing protein 1 OS=Danio rerio GN=ptar1 PE=2 SV=1//9.83145e-176	5903189	5908238	-	96371	upstream
NC_018910.1	LNC_001180	XLOC_025313	--	Novel_lncRNA	6004610	6007031	-	XM_011615500.1	101061218	--	sp|Q6IRU7|CEP78_MOUSE Centrosomal protein of 78 kDa OS=Mus musculus GN=Cep78 PE=2 SV=1//2.18567e-156	6050262	6056919	+	43230	upstream
NC_018910.1	LNC_001180	XLOC_025313	--	Novel_lncRNA	6004610	6007031	-	XM_011615499.1	101061218	--	sp|Q6IRU7|CEP78_MOUSE Centrosomal protein of 78 kDa OS=Mus musculus GN=Cep78 PE=2 SV=1//2.18567e-156	6049475	6056919	+	42443	upstream
NC_018910.1	LNC_001180	XLOC_025313	--	Novel_lncRNA	6004610	6007031	-	XM_003974599.2	101080156	--	sp|B0JZG0|S23A2_XENTR Solute carrier family 23 member 2 OS=Xenopus tropicalis GN=slc23a2 PE=2 SV=1//0	5973288	5987803	+	16806	downstream
NC_018910.1	LNC_001180	XLOC_025313	--	Novel_lncRNA	6004610	6007031	-	XM_011615498.1	101061218	--	sp|Q6IRU7|CEP78_MOUSE Centrosomal protein of 78 kDa OS=Mus musculus GN=Cep78 PE=2 SV=1//2.18567e-156	6050262	6056919	+	43230	upstream
NC_018910.1	LNC_001180	XLOC_025313	--	Novel_lncRNA	6004610	6007031	-	XM_003974598.2	101079926	--	sp|Q17QD9|CSEN_BOVIN Calsenilin OS=Bos taurus GN=KCNIP3 PE=2 SV=1//1.35219e-111	5964568	5971637	+	32972	downstream
NC_018910.1	LNC_001180	XLOC_025313	--	Novel_lncRNA	6004610	6007031	-	XM_003974759.2	101079546	--	sp|Q8TAF7|ZN461_HUMAN Zinc finger protein 461 OS=Homo sapiens GN=ZNF461 PE=2 SV=2//5.42482e-15	6004538	6007117	+	-2422	antisense
NC_018910.1	LNC_001180	XLOC_025313	--	Novel_lncRNA	6004610	6007031	-	XM_003974758.2	101079323	--	sp|P50749|RASF2_HUMAN Ras association domain-containing protein 2 OS=Homo sapiens GN=RASSF2 PE=1 SV=1//6.3075e-131	5989941	5996817	+	7792	downstream
NC_018910.1	LNC_001180	XLOC_025313	--	Novel_lncRNA	6004610	6007031	-	XM_011615547.1	101079999	--	sp|Q1LZI1|UD3A1_BOVIN UDP-glucuronosyltransferase 3A1 OS=Bos taurus GN=UGT3A1 PE=2 SV=1//9.13474e-129	6018763	6023557	-	11731	downstream
NC_018910.1	LNC_001180	XLOC_025313	--	Novel_lncRNA	6004610	6007031	-	XM_011615546.1	101079097	--	sp|O73718|TBX3_CHICK T-box transcription factor TBX3 (Fragment) OS=Gallus gallus GN=TBX3 PE=2 SV=1//1.72609e-96	5944151	5946416	+	58193	downstream
NC_018910.1	LNC_001180	XLOC_025313	--	Novel_lncRNA	6004610	6007031	-	XM_011615493.1	101079474	--	sp|Q6PCR6|ZFR_DANRE Zinc finger RNA-binding protein OS=Danio rerio GN=zfr PE=2 SV=2//0	5926355	5933912	-	70697	upstream
NC_018910.1	LNC_001180	XLOC_025313	--	Novel_lncRNA	6004610	6007031	-	XM_003974764.2	101061446	--	sp|Q9Y6G5|COMDA_HUMAN COMM domain-containing protein 10 OS=Homo sapiens GN=COMMD10 PE=1 SV=1//2.16727e-76	6072262	6103617	+	65230	upstream
NC_018910.1	LNC_001180	XLOC_025313	--	Novel_lncRNA	6004610	6007031	-	XM_003974760.2	101079776	--	sp|P60487|PLPP_MOUSE Pyridoxal phosphate phosphatase OS=Mus musculus GN=Pdxp PE=1 SV=1//4.30699e-96	6016364	6018427	-	9332	downstream
NC_018910.1	LNC_001180	XLOC_025313	--	Novel_lncRNA	6004610	6007031	-	XM_003974601.2	101061373	--	sp|Q32LQ4|BHMT1_DANRE Betaine--homocysteine S-methyltransferase 1 OS=Danio rerio GN=bhmt PE=2 SV=1//0	6010253	6012935	+	3221	upstream
NC_018910.1	LNC_001180	XLOC_025313	--	Novel_lncRNA	6004610	6007031	-	XM_003974600.2	101061144	--	-//-	5997465	6000151	+	4458	downstream
NC_018910.1	LNC_001180	XLOC_025313	--	Novel_lncRNA	6004610	6007031	-	XM_011615495.1	101080156	--	sp|B0JZG0|S23A2_XENTR Solute carrier family 23 member 2 OS=Xenopus tropicalis GN=slc23a2 PE=2 SV=1//0	5973288	5987803	+	16806	downstream
NC_018910.1	LNC_001180	XLOC_025313	--	Novel_lncRNA	6004610	6007031	-	XM_011615494.1	101079474	--	sp|Q6PCR6|ZFR_DANRE Zinc finger RNA-binding protein OS=Danio rerio GN=zfr PE=2 SV=2//0	5925451	5933912	-	70697	upstream
NC_018910.1	LNC_001180	XLOC_025313	--	Novel_lncRNA	6004610	6007031	-	XM_003974602.2	101061596	--	sp|Q9CQX8|RT36_MOUSE 28S ribosomal protein S36, mitochondrial OS=Mus musculus GN=Mrps36 PE=1 SV=1//7.74711e-16	6013627	6015479	+	6595	upstream
NC_018910.1	LNC_001180	XLOC_025313	--	Novel_lncRNA	6004610	6007031	-	XM_011615545.1	101078419	--	sp|Q7Z304|MAMC2_HUMAN MAM domain-containing protein 2 OS=Homo sapiens GN=MAMDC2 PE=2 SV=3//0	5910838	5921159	+	83450	downstream
NC_018910.1	LNC_001180	XLOC_025313	--	Novel_lncRNA	6004610	6007031	-	NM_001078641.1	778022	--	-//-	6001509	6002834	-	1775	upstream
NC_018910.1	LNC_001180	XLOC_025313	--	Novel_lncRNA	6004610	6007031	-	XM_011615548.1	101080228	--	sp|Q8C9J3|SPEF2_MOUSE Sperm flagellar protein 2 OS=Mus musculus GN=Spef2 PE=2 SV=2//1.17725e-67	6024336	6037118	-	17304	downstream
NC_018910.1	LNC_001180	XLOC_025313	--	Novel_lncRNA	6004610	6007031	-	XM_003974604.2	101062049	--	sp|Q6NWZ9|CDO1_DANRE Cysteine dioxygenase type 1 OS=Danio rerio GN=cdo1 PE=2 SV=1//5.54956e-109	6058920	6062868	-	51888	downstream
NC_018910.1	LNC_001181	XLOC_025315	--	Novel_lncRNA	6010355	6012880	-	XM_011615502.1	101061218	--	sp|Q6IRU7|CEP78_MOUSE Centrosomal protein of 78 kDa OS=Mus musculus GN=Cep78 PE=2 SV=1//2.18567e-156	6050262	6056919	+	37381	upstream
NC_018910.1	LNC_001181	XLOC_025315	--	Novel_lncRNA	6010355	6012880	-	XM_003974756.2	101078870	--	sp|Q5RCF0|LMA2L_PONAB VIP36-like protein OS=Pongo abelii GN=LMAN2L PE=3 SV=1//1.45352e-122	5935125	5939348	-	71006	upstream
NC_018910.1	LNC_001181	XLOC_025315	--	Novel_lncRNA	6010355	6012880	-	XM_003974597.2	101079699	--	sp|Q6DHN3|TM2D2_DANRE TM2 domain-containing protein 2 OS=Danio rerio GN=tm2d2 PE=2 SV=1//5.83757e-90	5946908	5949456	+	60898	downstream
NC_018910.1	LNC_001181	XLOC_025315	--	Novel_lncRNA	6010355	6012880	-	XM_011615497.1	101061818	--	sp|O70535|LIFR_RAT Leukemia inhibitory factor receptor OS=Rattus norvegicus GN=Lifr PE=2 SV=1//5.93019e-80	6037208	6049403	-	24327	downstream
NC_018910.1	LNC_001181	XLOC_025315	--	Novel_lncRNA	6010355	6012880	-	XM_003974596.2	101079474	--	sp|Q6PCR6|ZFR_DANRE Zinc finger RNA-binding protein OS=Danio rerio GN=zfr PE=2 SV=2//0	5922965	5934100	-	76254	upstream
NC_018910.1	LNC_001181	XLOC_025315	--	Novel_lncRNA	6010355	6012880	-	XM_003974605.2	101062273	--	sp|Q9DCR2|AP3S1_MOUSE AP-3 complex subunit sigma-1 OS=Mus musculus GN=Ap3s1 PE=1 SV=2//3.61013e-128	6064936	6072155	+	52055	upstream
NC_018910.1	LNC_001181	XLOC_025315	--	Novel_lncRNA	6010355	6012880	-	XM_003974755.2	101078643	--	sp|B3DFP2|UQCC3_DANRE Ubiquinol-cytochrome-c reductase complex assembly factor 3 OS=Danio rerio GN=uqcc3 PE=3 SV=2//9.57855e-22	5934057	5935053	+	75301	downstream
NC_018910.1	LNC_001181	XLOC_025315	--	Novel_lncRNA	6010355	6012880	-	XM_011615501.1	101061218	--	sp|Q6IRU7|CEP78_MOUSE Centrosomal protein of 78 kDa OS=Mus musculus GN=Cep78 PE=2 SV=1//2.18567e-156	6049555	6056919	+	36674	upstream
NC_018910.1	LNC_001181	XLOC_025315	--	Novel_lncRNA	6010355	6012880	-	XM_011615500.1	101061218	--	sp|Q6IRU7|CEP78_MOUSE Centrosomal protein of 78 kDa OS=Mus musculus GN=Cep78 PE=2 SV=1//2.18567e-156	6050262	6056919	+	37381	upstream
NC_018910.1	LNC_001181	XLOC_025315	--	Novel_lncRNA	6010355	6012880	-	XM_011615499.1	101061218	--	sp|Q6IRU7|CEP78_MOUSE Centrosomal protein of 78 kDa OS=Mus musculus GN=Cep78 PE=2 SV=1//2.18567e-156	6049475	6056919	+	36594	upstream
NC_018910.1	LNC_001181	XLOC_025315	--	Novel_lncRNA	6010355	6012880	-	XM_003974599.2	101080156	--	sp|B0JZG0|S23A2_XENTR Solute carrier family 23 member 2 OS=Xenopus tropicalis GN=slc23a2 PE=2 SV=1//0	5973288	5987803	+	22551	downstream
NC_018910.1	LNC_001181	XLOC_025315	--	Novel_lncRNA	6010355	6012880	-	XM_011615498.1	101061218	--	sp|Q6IRU7|CEP78_MOUSE Centrosomal protein of 78 kDa OS=Mus musculus GN=Cep78 PE=2 SV=1//2.18567e-156	6050262	6056919	+	37381	upstream
NC_018910.1	LNC_001181	XLOC_025315	--	Novel_lncRNA	6010355	6012880	-	XM_003974598.2	101079926	--	sp|Q17QD9|CSEN_BOVIN Calsenilin OS=Bos taurus GN=KCNIP3 PE=2 SV=1//1.35219e-111	5964568	5971637	+	38717	downstream
NC_018910.1	LNC_001181	XLOC_025315	--	Novel_lncRNA	6010355	6012880	-	XM_003974759.2	101079546	--	sp|Q8TAF7|ZN461_HUMAN Zinc finger protein 461 OS=Homo sapiens GN=ZNF461 PE=2 SV=2//5.42482e-15	6004538	6007117	+	3237	downstream
NC_018910.1	LNC_001181	XLOC_025315	--	Novel_lncRNA	6010355	6012880	-	XM_003974758.2	101079323	--	sp|P50749|RASF2_HUMAN Ras association domain-containing protein 2 OS=Homo sapiens GN=RASSF2 PE=1 SV=1//6.3075e-131	5989941	5996817	+	13537	downstream
NC_018910.1	LNC_001181	XLOC_025315	--	Novel_lncRNA	6010355	6012880	-	XM_011615547.1	101079999	--	sp|Q1LZI1|UD3A1_BOVIN UDP-glucuronosyltransferase 3A1 OS=Bos taurus GN=UGT3A1 PE=2 SV=1//9.13474e-129	6018763	6023557	-	5882	downstream
NC_018910.1	LNC_001181	XLOC_025315	--	Novel_lncRNA	6010355	6012880	-	XM_011615546.1	101079097	--	sp|O73718|TBX3_CHICK T-box transcription factor TBX3 (Fragment) OS=Gallus gallus GN=TBX3 PE=2 SV=1//1.72609e-96	5944151	5946416	+	63938	downstream
NC_018910.1	LNC_001181	XLOC_025315	--	Novel_lncRNA	6010355	6012880	-	XM_011615493.1	101079474	--	sp|Q6PCR6|ZFR_DANRE Zinc finger RNA-binding protein OS=Danio rerio GN=zfr PE=2 SV=2//0	5926355	5933912	-	76442	upstream
NC_018910.1	LNC_001181	XLOC_025315	--	Novel_lncRNA	6010355	6012880	-	XM_003974764.2	101061446	--	sp|Q9Y6G5|COMDA_HUMAN COMM domain-containing protein 10 OS=Homo sapiens GN=COMMD10 PE=1 SV=1//2.16727e-76	6072262	6103617	+	59381	upstream
NC_018910.1	LNC_001181	XLOC_025315	--	Novel_lncRNA	6010355	6012880	-	XM_003974760.2	101079776	--	sp|P60487|PLPP_MOUSE Pyridoxal phosphate phosphatase OS=Mus musculus GN=Pdxp PE=1 SV=1//4.30699e-96	6016364	6018427	-	3483	downstream
NC_018910.1	LNC_001181	XLOC_025315	--	Novel_lncRNA	6010355	6012880	-	NM_001078641.1	778022	--	-//-	6001509	6002834	-	7520	upstream
NC_018910.1	LNC_001181	XLOC_025315	--	Novel_lncRNA	6010355	6012880	-	XM_003974600.2	101061144	--	-//-	5997465	6000151	+	10203	downstream
NC_018910.1	LNC_001181	XLOC_025315	--	Novel_lncRNA	6010355	6012880	-	XM_011615495.1	101080156	--	sp|B0JZG0|S23A2_XENTR Solute carrier family 23 member 2 OS=Xenopus tropicalis GN=slc23a2 PE=2 SV=1//0	5973288	5987803	+	22551	downstream
NC_018910.1	LNC_001181	XLOC_025315	--	Novel_lncRNA	6010355	6012880	-	XM_011615494.1	101079474	--	sp|Q6PCR6|ZFR_DANRE Zinc finger RNA-binding protein OS=Danio rerio GN=zfr PE=2 SV=2//0	5925451	5933912	-	76442	upstream
NC_018910.1	LNC_001181	XLOC_025315	--	Novel_lncRNA	6010355	6012880	-	XM_003974602.2	101061596	--	sp|Q9CQX8|RT36_MOUSE 28S ribosomal protein S36, mitochondrial OS=Mus musculus GN=Mrps36 PE=1 SV=1//7.74711e-16	6013627	6015479	+	746	upstream
NC_018910.1	LNC_001181	XLOC_025315	--	Novel_lncRNA	6010355	6012880	-	XM_011615545.1	101078419	--	sp|Q7Z304|MAMC2_HUMAN MAM domain-containing protein 2 OS=Homo sapiens GN=MAMDC2 PE=2 SV=3//0	5910838	5921159	+	89195	downstream
NC_018910.1	LNC_001181	XLOC_025315	--	Novel_lncRNA	6010355	6012880	-	XM_003974601.2	101061373	--	sp|Q32LQ4|BHMT1_DANRE Betaine--homocysteine S-methyltransferase 1 OS=Danio rerio GN=bhmt PE=2 SV=1//0	6010253	6012935	+	-2526	antisense
NC_018910.1	LNC_001181	XLOC_025315	--	Novel_lncRNA	6010355	6012880	-	XM_011615548.1	101080228	--	sp|Q8C9J3|SPEF2_MOUSE Sperm flagellar protein 2 OS=Mus musculus GN=Spef2 PE=2 SV=2//1.17725e-67	6024336	6037118	-	11455	downstream
NC_018910.1	LNC_001181	XLOC_025315	--	Novel_lncRNA	6010355	6012880	-	XM_003974604.2	101062049	--	sp|Q6NWZ9|CDO1_DANRE Cysteine dioxygenase type 1 OS=Danio rerio GN=cdo1 PE=2 SV=1//5.54956e-109	6058920	6062868	-	46039	downstream
NC_018910.1	LNC_001182	XLOC_025321	--	Novel_lncRNA	6067041	6067807	-	XM_011615503.1	101061672	--	sp|Q9H2E6|SEM6A_HUMAN Semaphorin-6A OS=Homo sapiens GN=SEMA6A PE=1 SV=2//0	6126935	6206133	-	59127	downstream
NC_018910.1	LNC_001182	XLOC_025321	--	Novel_lncRNA	6067041	6067807	-	XM_011615502.1	101061218	--	sp|Q6IRU7|CEP78_MOUSE Centrosomal protein of 78 kDa OS=Mus musculus GN=Cep78 PE=2 SV=1//2.18567e-156	6050262	6056919	+	10121	downstream
NC_018910.1	LNC_001182	XLOC_025321	--	Novel_lncRNA	6067041	6067807	-	XM_011615497.1	101061818	--	sp|O70535|LIFR_RAT Leukemia inhibitory factor receptor OS=Rattus norvegicus GN=Lifr PE=2 SV=1//5.93019e-80	6037208	6049403	-	17637	upstream
NC_018910.1	LNC_001182	XLOC_025321	--	Novel_lncRNA	6067041	6067807	-	XM_003974605.2	101062273	--	sp|Q9DCR2|AP3S1_MOUSE AP-3 complex subunit sigma-1 OS=Mus musculus GN=Ap3s1 PE=1 SV=2//3.61013e-128	6064936	6072155	+	-767	antisense
NC_018910.1	LNC_001182	XLOC_025321	--	Novel_lncRNA	6067041	6067807	-	XM_003974604.2	101062049	--	sp|Q6NWZ9|CDO1_DANRE Cysteine dioxygenase type 1 OS=Danio rerio GN=cdo1 PE=2 SV=1//5.54956e-109	6058920	6062868	-	4172	upstream
NC_018910.1	LNC_001182	XLOC_025321	--	Novel_lncRNA	6067041	6067807	-	XM_011615500.1	101061218	--	sp|Q6IRU7|CEP78_MOUSE Centrosomal protein of 78 kDa OS=Mus musculus GN=Cep78 PE=2 SV=1//2.18567e-156	6050262	6056919	+	10121	downstream
NC_018910.1	LNC_001182	XLOC_025321	--	Novel_lncRNA	6067041	6067807	-	XM_011615499.1	101061218	--	sp|Q6IRU7|CEP78_MOUSE Centrosomal protein of 78 kDa OS=Mus musculus GN=Cep78 PE=2 SV=1//2.18567e-156	6049475	6056919	+	10121	downstream
NC_018910.1	LNC_001182	XLOC_025321	--	Novel_lncRNA	6067041	6067807	-	XM_003974599.2	101080156	--	sp|B0JZG0|S23A2_XENTR Solute carrier family 23 member 2 OS=Xenopus tropicalis GN=slc23a2 PE=2 SV=1//0	5973288	5987803	+	79237	downstream
NC_018910.1	LNC_001182	XLOC_025321	--	Novel_lncRNA	6067041	6067807	-	XM_011615498.1	101061218	--	sp|Q6IRU7|CEP78_MOUSE Centrosomal protein of 78 kDa OS=Mus musculus GN=Cep78 PE=2 SV=1//2.18567e-156	6050262	6056919	+	10121	downstream
NC_018910.1	LNC_001182	XLOC_025321	--	Novel_lncRNA	6067041	6067807	-	XM_003974598.2	101079926	--	sp|Q17QD9|CSEN_BOVIN Calsenilin OS=Bos taurus GN=KCNIP3 PE=2 SV=1//1.35219e-111	5964568	5971637	+	95403	downstream
NC_018910.1	LNC_001182	XLOC_025321	--	Novel_lncRNA	6067041	6067807	-	XM_003974759.2	101079546	--	sp|Q8TAF7|ZN461_HUMAN Zinc finger protein 461 OS=Homo sapiens GN=ZNF461 PE=2 SV=2//5.42482e-15	6004538	6007117	+	59923	downstream
NC_018910.1	LNC_001182	XLOC_025321	--	Novel_lncRNA	6067041	6067807	-	XM_003974758.2	101079323	--	sp|P50749|RASF2_HUMAN Ras association domain-containing protein 2 OS=Homo sapiens GN=RASSF2 PE=1 SV=1//6.3075e-131	5989941	5996817	+	70223	downstream
NC_018910.1	LNC_001182	XLOC_025321	--	Novel_lncRNA	6067041	6067807	-	XM_011615504.1	101061672	--	sp|Q9H2E6|SEM6A_HUMAN Semaphorin-6A OS=Homo sapiens GN=SEMA6A PE=1 SV=2//0	6126935	6206133	-	59127	downstream
NC_018910.1	LNC_001182	XLOC_025321	--	Novel_lncRNA	6067041	6067807	-	XM_011615547.1	101079999	--	sp|Q1LZI1|UD3A1_BOVIN UDP-glucuronosyltransferase 3A1 OS=Bos taurus GN=UGT3A1 PE=2 SV=1//9.13474e-129	6018763	6023557	-	43483	upstream
NC_018910.1	LNC_001182	XLOC_025321	--	Novel_lncRNA	6067041	6067807	-	XM_003974764.2	101061446	--	sp|Q9Y6G5|COMDA_HUMAN COMM domain-containing protein 10 OS=Homo sapiens GN=COMMD10 PE=1 SV=1//2.16727e-76	6072262	6103617	+	4454	upstream
NC_018910.1	LNC_001182	XLOC_025321	--	Novel_lncRNA	6067041	6067807	-	XM_003974760.2	101079776	--	sp|P60487|PLPP_MOUSE Pyridoxal phosphate phosphatase OS=Mus musculus GN=Pdxp PE=1 SV=1//4.30699e-96	6016364	6018427	-	48613	upstream
NC_018910.1	LNC_001182	XLOC_025321	--	Novel_lncRNA	6067041	6067807	-	XM_003974601.2	101061373	--	sp|Q32LQ4|BHMT1_DANRE Betaine--homocysteine S-methyltransferase 1 OS=Danio rerio GN=bhmt PE=2 SV=1//0	6010253	6012935	+	54105	downstream
NC_018910.1	LNC_001182	XLOC_025321	--	Novel_lncRNA	6067041	6067807	-	XM_003974600.2	101061144	--	-//-	5997465	6000151	+	66889	downstream
NC_018910.1	LNC_001182	XLOC_025321	--	Novel_lncRNA	6067041	6067807	-	XM_011615495.1	101080156	--	sp|B0JZG0|S23A2_XENTR Solute carrier family 23 member 2 OS=Xenopus tropicalis GN=slc23a2 PE=2 SV=1//0	5973288	5987803	+	79237	downstream
NC_018910.1	LNC_001182	XLOC_025321	--	Novel_lncRNA	6067041	6067807	-	XM_003974602.2	101061596	--	sp|Q9CQX8|RT36_MOUSE 28S ribosomal protein S36, mitochondrial OS=Mus musculus GN=Mrps36 PE=1 SV=1//7.74711e-16	6013627	6015479	+	51561	downstream
NC_018910.1	LNC_001182	XLOC_025321	--	Novel_lncRNA	6067041	6067807	-	NM_001078641.1	778022	--	-//-	6001509	6002834	-	64206	upstream
NC_018910.1	LNC_001182	XLOC_025321	--	Novel_lncRNA	6067041	6067807	-	XM_011615548.1	101080228	--	sp|Q8C9J3|SPEF2_MOUSE Sperm flagellar protein 2 OS=Mus musculus GN=Spef2 PE=2 SV=2//1.17725e-67	6024336	6037118	-	29922	upstream
NC_018910.1	LNC_001182	XLOC_025321	--	Novel_lncRNA	6067041	6067807	-	XM_011615501.1	101061218	--	sp|Q6IRU7|CEP78_MOUSE Centrosomal protein of 78 kDa OS=Mus musculus GN=Cep78 PE=2 SV=1//2.18567e-156	6049555	6056919	+	10121	downstream
NC_018910.1	LNC_001183	XLOC_025365	--	Novel_lncRNA	7544746	7546511	-	XM_011615584.1	101063977	--	sp|Q08499|PDE4D_HUMAN cAMP-specific 3&apos;,5&apos;-cyclic phosphodiesterase 4D OS=Homo sapiens GN=PDE4D PE=1 SV=2//0	7420571	7476047	+	68698	downstream
NC_018910.1	LNC_001183	XLOC_025365	--	Novel_lncRNA	7544746	7546511	-	XM_003974847.2	101063534	--	sp|Q9H777|RNZ1_HUMAN Zinc phosphodiesterase ELAC protein 1 OS=Homo sapiens GN=ELAC1 PE=1 SV=2//1.61848e-136	7525873	7527832	-	16913	upstream
NC_018910.1	LNC_001183	XLOC_025365	--	Novel_lncRNA	7544746	7546511	-	XM_003974846.2	101063310	--	sp|Q99KE1|MAOM_MOUSE NAD-dependent malic enzyme, mitochondrial OS=Mus musculus GN=Me2 PE=2 SV=1//0	7528752	7535664	-	9081	upstream
NC_018910.1	LNC_001183	XLOC_025365	--	Novel_lncRNA	7544746	7546511	-	XM_011615583.1	101063534	--	sp|Q9H777|RNZ1_HUMAN Zinc phosphodiesterase ELAC protein 1 OS=Homo sapiens GN=ELAC1 PE=1 SV=2//1.61848e-136	7525873	7527832	-	16913	upstream
NC_018910.1	LNC_001183	XLOC_025365	--	Novel_lncRNA	7544746	7546511	-	XM_011615582.1	101063310	--	sp|Q99KE1|MAOM_MOUSE NAD-dependent malic enzyme, mitochondrial OS=Mus musculus GN=Me2 PE=2 SV=1//0	7528752	7535488	-	9257	upstream
NC_018910.1	LNC_001183	XLOC_025365	--	Novel_lncRNA	7544746	7546511	-	XM_003974788.2	101069402	--	sp|Q9NYY3|PLK2_HUMAN Serine/threonine-protein kinase PLK2 OS=Homo sapiens GN=PLK2 PE=1 SV=3//0	7490155	7494355	+	50390	downstream
NC_018910.1	LNC_001183	XLOC_025365	--	Novel_lncRNA	7544746	7546511	-	XM_003974785.2	101068722	--	sp|Q5RBP9|MPEG1_PONAB Macrophage-expressed gene 1 protein OS=Pongo abelii GN=MPEG1 PE=2 SV=1//0	7559149	7561881	+	12637	upstream
NC_018910.1	LNC_001183	XLOC_025365	--	Novel_lncRNA	7544746	7546511	-	XM_003974786.2	101068944	--	sp|Q5RE11|TSN3_PONAB Tetraspanin-3 OS=Pongo abelii GN=TSPAN3 PE=2 SV=1//9.97224e-54	7549895	7554635	-	3383	downstream
NC_018910.1	LNC_001183	XLOC_025365	--	Novel_lncRNA	7544746	7546511	-	XM_011615640.1	101062430	--	sp|E7F1C4|SMRDB_DANRE SWI/SNF-related matrix-associated actin-dependent regulator of chromatin subfamily A containing DEAD/H box 1B OS=Danio rerio GN=smarcad1b PE=3 SV=1//1.04825e-103	7566093	7571464	-	19581	downstream
NC_018910.1	LNC_001183	XLOC_025365	--	Novel_lncRNA	7544746	7546511	-	XM_011615641.1	101062648	--	sp|P35763|PERF_RAT Perforin-1 OS=Rattus norvegicus GN=Prf1 PE=2 SV=1//7.94086e-59	7563896	7565362	+	17384	upstream
NC_018910.1	LNC_001183	XLOC_025365	--	Novel_lncRNA	7544746	7546511	-	XM_003974844.2	101062868	--	sp|D3ZBN0|H15_RAT Histone H1.5 OS=Rattus norvegicus GN=Hist1h1b PE=3 SV=1//8.45282e-11	7557377	7557941	+	10865	upstream
NC_018910.1	LNC_001183	XLOC_025365	--	Novel_lncRNA	7544746	7546511	-	XM_003974790.2	101069785	--	sp|P62824|RAB3C_RAT Ras-related protein Rab-3C OS=Rattus norvegicus GN=Rab3c PE=1 SV=1//1.73189e-125	7478846	7486427	-	58318	upstream
NC_018910.1	LNC_001183	XLOC_025365	--	Novel_lncRNA	7544746	7546511	-	XM_011615639.1	101061750	--	sp|Q68Y21|GRID2_DANRE Glutamate receptor ionotropic, delta-2 OS=Danio rerio GN=grid2 PE=2 SV=1//0	7613028	7831348	-	66516	downstream
NC_018910.1	LNC_001183	XLOC_025365	--	Novel_lncRNA	7544746	7546511	-	XM_011615580.1	101063310	--	sp|Q99KE1|MAOM_MOUSE NAD-dependent malic enzyme, mitochondrial OS=Mus musculus GN=Me2 PE=2 SV=1//0	7528752	7535655	-	9090	upstream
NC_018910.1	LNC_001183	XLOC_025365	--	Novel_lncRNA	7544746	7546511	-	XM_011615642.1	101063087	--	sp|Q6P5G0|MK04_MOUSE Mitogen-activated protein kinase 4 OS=Mus musculus GN=Mapk4 PE=1 SV=1//0	7538150	7544261	-	484	upstream
NC_018910.1	LNC_001183	XLOC_025365	--	Novel_lncRNA	7544746	7546511	-	XM_011615578.1	101068499	--	sp|P10820|PERF_MOUSE Perforin-1 OS=Mus musculus GN=Prf1 PE=1 SV=2//9.65951e-78	7577849	7580368	+	31337	upstream
NC_018910.1	LNC_001183	XLOC_025365	--	Novel_lncRNA	7544746	7546511	-	XM_011615579.1	101062204	--	sp|E7F1C4|SMRDB_DANRE SWI/SNF-related matrix-associated actin-dependent regulator of chromatin subfamily A containing DEAD/H box 1B OS=Danio rerio GN=smarcad1b PE=3 SV=1//4.76438e-11	7580372	7588497	-	33860	downstream
NC_018910.1	LNC_001183	XLOC_025365	--	Novel_lncRNA	7544746	7546511	-	XM_011615577.1	101068722	--	sp|Q5RBP9|MPEG1_PONAB Macrophage-expressed gene 1 protein OS=Pongo abelii GN=MPEG1 PE=2 SV=1//0	7559149	7572771	+	12637	upstream
NC_018910.1	LNC_001183	XLOC_025365	--	Novel_lncRNA	7544746	7546511	-	XM_003974841.2	101062204	--	sp|E7F1C4|SMRDB_DANRE SWI/SNF-related matrix-associated actin-dependent regulator of chromatin subfamily A containing DEAD/H box 1B OS=Danio rerio GN=smarcad1b PE=3 SV=1//4.76438e-11	7580372	7588497	-	33860	downstream
NC_018910.1	LNC_001183	XLOC_025365	--	Novel_lncRNA	7544746	7546511	-	XM_003974787.2	101069172	--	sp|Q4R3R9|MIER3_MACFA Mesoderm induction early response protein 3 OS=Macaca fascicularis GN=MIER3 PE=2 SV=1//0	7518998	7525896	+	18849	downstream
NC_018910.1	LNC_001183	XLOC_025365	--	Novel_lncRNA	7544746	7546511	-	XM_003974840.1	101061977	--	sp|Q5IS79|ATOH1_PANTR Protein atonal homolog 1 OS=Pan troglodytes GN=ATOH1 PE=2 SV=1//4.21695e-48	7606528	7607673	-	60016	downstream
NC_018910.1	LNC_001183	XLOC_025365	--	Novel_lncRNA	7544746	7546511	-	XM_003974848.2	101063754	--	sp|Q9BQD7|F173A_HUMAN Protein FAM173A OS=Homo sapiens GN=FAM173A PE=2 SV=1//5.36835e-35	7487035	7489337	+	55408	downstream
NC_018910.1	LNC_001184	XLOC_025368	--	Novel_lncRNA	7556122	7558209	-	XM_011615584.1	101063977	--	sp|Q08499|PDE4D_HUMAN cAMP-specific 3&apos;,5&apos;-cyclic phosphodiesterase 4D OS=Homo sapiens GN=PDE4D PE=1 SV=2//0	7420571	7476047	+	80074	downstream
NC_018910.1	LNC_001184	XLOC_025368	--	Novel_lncRNA	7556122	7558209	-	XM_003974847.2	101063534	--	sp|Q9H777|RNZ1_HUMAN Zinc phosphodiesterase ELAC protein 1 OS=Homo sapiens GN=ELAC1 PE=1 SV=2//1.61848e-136	7525873	7527832	-	28289	upstream
NC_018910.1	LNC_001184	XLOC_025368	--	Novel_lncRNA	7556122	7558209	-	XM_003974846.2	101063310	--	sp|Q99KE1|MAOM_MOUSE NAD-dependent malic enzyme, mitochondrial OS=Mus musculus GN=Me2 PE=2 SV=1//0	7528752	7535664	-	20457	upstream
NC_018910.1	LNC_001184	XLOC_025368	--	Novel_lncRNA	7556122	7558209	-	XM_011615583.1	101063534	--	sp|Q9H777|RNZ1_HUMAN Zinc phosphodiesterase ELAC protein 1 OS=Homo sapiens GN=ELAC1 PE=1 SV=2//1.61848e-136	7525873	7527832	-	28289	upstream
NC_018910.1	LNC_001184	XLOC_025368	--	Novel_lncRNA	7556122	7558209	-	XM_011615582.1	101063310	--	sp|Q99KE1|MAOM_MOUSE NAD-dependent malic enzyme, mitochondrial OS=Mus musculus GN=Me2 PE=2 SV=1//0	7528752	7535488	-	20633	upstream
NC_018910.1	LNC_001184	XLOC_025368	--	Novel_lncRNA	7556122	7558209	-	XM_003974788.2	101069402	--	sp|Q9NYY3|PLK2_HUMAN Serine/threonine-protein kinase PLK2 OS=Homo sapiens GN=PLK2 PE=1 SV=3//0	7490155	7494355	+	61766	downstream
NC_018910.1	LNC_001184	XLOC_025368	--	Novel_lncRNA	7556122	7558209	-	XM_003974785.2	101068722	--	sp|Q5RBP9|MPEG1_PONAB Macrophage-expressed gene 1 protein OS=Pongo abelii GN=MPEG1 PE=2 SV=1//0	7559149	7561881	+	939	upstream
NC_018910.1	LNC_001184	XLOC_025368	--	Novel_lncRNA	7556122	7558209	-	XM_003974786.2	101068944	--	sp|Q5RE11|TSN3_PONAB Tetraspanin-3 OS=Pongo abelii GN=TSPAN3 PE=2 SV=1//9.97224e-54	7549895	7554635	-	1486	upstream
NC_018910.1	LNC_001184	XLOC_025368	--	Novel_lncRNA	7556122	7558209	-	XM_011615640.1	101062430	--	sp|E7F1C4|SMRDB_DANRE SWI/SNF-related matrix-associated actin-dependent regulator of chromatin subfamily A containing DEAD/H box 1B OS=Danio rerio GN=smarcad1b PE=3 SV=1//1.04825e-103	7566093	7571464	-	7883	downstream
NC_018910.1	LNC_001184	XLOC_025368	--	Novel_lncRNA	7556122	7558209	-	XM_011615641.1	101062648	--	sp|P35763|PERF_RAT Perforin-1 OS=Rattus norvegicus GN=Prf1 PE=2 SV=1//7.94086e-59	7563896	7565362	+	5686	upstream
NC_018910.1	LNC_001184	XLOC_025368	--	Novel_lncRNA	7556122	7558209	-	XM_003974844.2	101062868	--	sp|D3ZBN0|H15_RAT Histone H1.5 OS=Rattus norvegicus GN=Hist1h1b PE=3 SV=1//8.45282e-11	7557377	7557941	+	-565	antisense
NC_018910.1	LNC_001184	XLOC_025368	--	Novel_lncRNA	7556122	7558209	-	XM_003974790.2	101069785	--	sp|P62824|RAB3C_RAT Ras-related protein Rab-3C OS=Rattus norvegicus GN=Rab3c PE=1 SV=1//1.73189e-125	7478846	7486427	-	69694	upstream
NC_018910.1	LNC_001184	XLOC_025368	--	Novel_lncRNA	7556122	7558209	-	XM_011615639.1	101061750	--	sp|Q68Y21|GRID2_DANRE Glutamate receptor ionotropic, delta-2 OS=Danio rerio GN=grid2 PE=2 SV=1//0	7613028	7831348	-	54818	downstream
NC_018910.1	LNC_001184	XLOC_025368	--	Novel_lncRNA	7556122	7558209	-	XM_011615580.1	101063310	--	sp|Q99KE1|MAOM_MOUSE NAD-dependent malic enzyme, mitochondrial OS=Mus musculus GN=Me2 PE=2 SV=1//0	7528752	7535655	-	20466	upstream
NC_018910.1	LNC_001184	XLOC_025368	--	Novel_lncRNA	7556122	7558209	-	XM_011615642.1	101063087	--	sp|Q6P5G0|MK04_MOUSE Mitogen-activated protein kinase 4 OS=Mus musculus GN=Mapk4 PE=1 SV=1//0	7538150	7544261	-	11860	upstream
NC_018910.1	LNC_001184	XLOC_025368	--	Novel_lncRNA	7556122	7558209	-	XM_011615578.1	101068499	--	sp|P10820|PERF_MOUSE Perforin-1 OS=Mus musculus GN=Prf1 PE=1 SV=2//9.65951e-78	7577849	7580368	+	19639	upstream
NC_018910.1	LNC_001184	XLOC_025368	--	Novel_lncRNA	7556122	7558209	-	XM_011615579.1	101062204	--	sp|E7F1C4|SMRDB_DANRE SWI/SNF-related matrix-associated actin-dependent regulator of chromatin subfamily A containing DEAD/H box 1B OS=Danio rerio GN=smarcad1b PE=3 SV=1//4.76438e-11	7580372	7588497	-	22162	downstream
NC_018910.1	LNC_001184	XLOC_025368	--	Novel_lncRNA	7556122	7558209	-	XM_011615577.1	101068722	--	sp|Q5RBP9|MPEG1_PONAB Macrophage-expressed gene 1 protein OS=Pongo abelii GN=MPEG1 PE=2 SV=1//0	7559149	7572771	+	939	upstream
NC_018910.1	LNC_001184	XLOC_025368	--	Novel_lncRNA	7556122	7558209	-	XM_003974841.2	101062204	--	sp|E7F1C4|SMRDB_DANRE SWI/SNF-related matrix-associated actin-dependent regulator of chromatin subfamily A containing DEAD/H box 1B OS=Danio rerio GN=smarcad1b PE=3 SV=1//4.76438e-11	7580372	7588497	-	22162	downstream
NC_018910.1	LNC_001184	XLOC_025368	--	Novel_lncRNA	7556122	7558209	-	XM_003974787.2	101069172	--	sp|Q4R3R9|MIER3_MACFA Mesoderm induction early response protein 3 OS=Macaca fascicularis GN=MIER3 PE=2 SV=1//0	7518998	7525896	+	30225	downstream
NC_018910.1	LNC_001184	XLOC_025368	--	Novel_lncRNA	7556122	7558209	-	XM_003974840.1	101061977	--	sp|Q5IS79|ATOH1_PANTR Protein atonal homolog 1 OS=Pan troglodytes GN=ATOH1 PE=2 SV=1//4.21695e-48	7606528	7607673	-	48318	downstream
NC_018910.1	LNC_001184	XLOC_025368	--	Novel_lncRNA	7556122	7558209	-	XM_003974848.2	101063754	--	sp|Q9BQD7|F173A_HUMAN Protein FAM173A OS=Homo sapiens GN=FAM173A PE=2 SV=1//5.36835e-35	7487035	7489337	+	66784	downstream
NC_018910.1	LNC_001185	XLOC_025456	--	Novel_lncRNA	9017412	9017713	-	XM_011615682.1	101069404	--	sp|Q9BZ72|PITM2_HUMAN Membrane-associated phosphatidylinositol transfer protein 2 OS=Homo sapiens GN=PITPNM2 PE=1 SV=1//0	8949281	8979278	+	38133	downstream
NC_018910.1	LNC_001185	XLOC_025456	--	Novel_lncRNA	9017412	9017713	-	XM_011615683.1	101069404	--	sp|Q9BZ72|PITM2_HUMAN Membrane-associated phosphatidylinositol transfer protein 2 OS=Homo sapiens GN=PITPNM2 PE=1 SV=1//0	8950073	8979278	+	38133	downstream
NC_018910.1	LNC_001185	XLOC_025456	--	Novel_lncRNA	9017412	9017713	-	XM_003974957.2	101069865	--	sp|Q3UDK1|TRAD1_MOUSE TRAF-type zinc finger domain-containing protein 1 OS=Mus musculus GN=Trafd1 PE=1 SV=1//1.97884e-67	8991517	8996694	+	20717	downstream
NC_018910.1	LNC_001185	XLOC_025456	--	Novel_lncRNA	9017412	9017713	-	XM_003974956.2	101069637	--	sp|Q502P0|AR6P4_DANRE ADP-ribosylation factor-like protein 6-interacting protein 4 OS=Danio rerio GN=arl6ip4 PE=2 SV=1//3.04573e-31	8979376	8981250	-	36161	upstream
NC_018910.1	LNC_001185	XLOC_025456	--	Novel_lncRNA	9017412	9017713	-	XM_011615694.1	105418031	--	sp|O13035|SAP_CHICK Proactivator polypeptide OS=Gallus gallus GN=PSAP PE=1 SV=1//1.82084e-33	9063227	9066082	-	45513	downstream
NC_018910.1	LNC_001185	XLOC_025456	--	Novel_lncRNA	9017412	9017713	-	XM_003974959.2	101070552	--	sp|P59644|PI5PA_MOUSE Phosphatidylinositol 4,5-bisphosphate 5-phosphatase A OS=Mus musculus GN=Inpp5j PE=2 SV=2//0	9035177	9047357	+	17463	upstream
NC_018910.1	LNC_001185	XLOC_025456	--	Novel_lncRNA	9017412	9017713	-	XM_011615685.1	101069865	--	sp|Q3UDK1|TRAD1_MOUSE TRAF-type zinc finger domain-containing protein 1 OS=Mus musculus GN=Trafd1 PE=1 SV=1//1.97884e-67	8991517	8996694	+	20717	downstream
NC_018910.1	LNC_001185	XLOC_025456	--	Novel_lncRNA	9017412	9017713	-	XM_003974887.2	101073860	--	sp|Q3THS6|METK2_MOUSE S-adenosylmethionine synthase isoform type-2 OS=Mus musculus GN=Mat2a PE=2 SV=2//0	9048574	9053080	+	30860	upstream
NC_018910.1	LNC_001185	XLOC_025456	--	Novel_lncRNA	9017412	9017713	-	XM_003974886.2	101073635	--	sp|Q3T1J9|MOB1A_RAT MOB kinase activator 1A OS=Rattus norvegicus GN=Mob1a PE=2 SV=3//1.93917e-151	8985507	8991031	+	26380	downstream
NC_018910.1	LNC_001185	XLOC_025456	--	Novel_lncRNA	9017412	9017713	-	XM_011615688.1	101070092	--	sp|P53814|SMTN_HUMAN Smoothelin OS=Homo sapiens GN=SMTN PE=1 SV=7//6.80367e-08	8998110	9032656	+	-302	antisense
NC_018910.1	LNC_001185	XLOC_025456	--	Novel_lncRNA	9017412	9017713	-	XM_011615689.1	101070092	--	sp|P53814|SMTN_HUMAN Smoothelin OS=Homo sapiens GN=SMTN PE=1 SV=7//6.80367e-08	8998110	9031373	+	-302	antisense
NC_018910.1	LNC_001185	XLOC_025456	--	Novel_lncRNA	9017412	9017713	-	XM_011615684.1	101069404	--	sp|Q9BZ72|PITM2_HUMAN Membrane-associated phosphatidylinositol transfer protein 2 OS=Homo sapiens GN=PITPNM2 PE=1 SV=1//0	8949283	8979277	+	38134	downstream
NC_018910.1	LNC_001185	XLOC_025456	--	Novel_lncRNA	9017412	9017713	-	XM_003974885.2	101073406	--	sp|Q5ZKA5|MTDC_CHICK Bifunctional methylenetetrahydrofolate dehydrogenase/cyclohydrolase, mitochondrial OS=Gallus gallus GN=MTHFD2 PE=2 SV=1//1.87831e-178	8981345	8984893	-	32518	upstream
NC_018910.1	LNC_001185	XLOC_025456	--	Novel_lncRNA	9017412	9017713	-	XM_011615693.1	101071008	--	sp|Q53GS9|SNUT2_HUMAN U4/U6.U5 tri-snRNP-associated protein 2 OS=Homo sapiens GN=USP39 PE=1 SV=2//0	9058348	9062973	+	40634	upstream
NC_018910.1	LNC_001185	XLOC_025456	--	Novel_lncRNA	9017412	9017713	-	XM_011615692.1	101071008	--	sp|Q53GS9|SNUT2_HUMAN U4/U6.U5 tri-snRNP-associated protein 2 OS=Homo sapiens GN=USP39 PE=1 SV=2//0	9058889	9062973	+	41175	upstream
NC_018910.1	LNC_001185	XLOC_025456	--	Novel_lncRNA	9017412	9017713	-	XM_003974884.2	101073175	--	sp|A4IGC3|RIPL2_DANRE RILP-like protein 2 OS=Danio rerio GN=rilpl2 PE=2 SV=2//3.106e-78	8941635	8943534	+	73877	downstream
NC_018910.1	LNC_001185	XLOC_025456	--	Novel_lncRNA	9017412	9017713	-	XM_003974951.2	101068501	--	sp|O75146|HIP1R_HUMAN Huntingtin-interacting protein 1-related protein OS=Homo sapiens GN=HIP1R PE=1 SV=2//0	8923607	8937041	+	80370	downstream
NC_018910.1	LNC_001185	XLOC_025456	--	Novel_lncRNA	9017412	9017713	-	XM_011615677.1	101068041	--	sp|P50748|KNTC1_HUMAN Kinetochore-associated protein 1 OS=Homo sapiens GN=KNTC1 PE=1 SV=1//0	8901863	8918363	+	99048	downstream
NC_018910.1	LNC_001185	XLOC_025456	--	Novel_lncRNA	9017412	9017713	-	XM_011615686.1	101069865	--	sp|Q3UDK1|TRAD1_MOUSE TRAF-type zinc finger domain-containing protein 1 OS=Mus musculus GN=Trafd1 PE=1 SV=1//1.97884e-67	8991308	8996694	+	20717	downstream
NC_018910.1	LNC_001185	XLOC_025456	--	Novel_lncRNA	9017412	9017713	-	XM_011615691.1	101071008	--	sp|Q53GS9|SNUT2_HUMAN U4/U6.U5 tri-snRNP-associated protein 2 OS=Homo sapiens GN=USP39 PE=1 SV=2//0	9059276	9062973	+	41562	upstream
NC_018910.1	LNC_001185	XLOC_025456	--	Novel_lncRNA	9017412	9017713	-	XM_011615690.1	101070319	--	sp|Q802G7|SELM_DANRE Selenoprotein M OS=Danio rerio GN=selm PE=2 SV=2//1.37095e-66	9032776	9035021	-	15062	downstream
NC_018910.1	LNC_001185	XLOC_025456	--	Novel_lncRNA	9017412	9017713	-	XM_003974888.2	101074082	--	sp|O93375|COE2_DANRE Transcription factor COE2 OS=Danio rerio GN=coe2 PE=2 SV=1//0	9078495	9103220	+	60781	upstream
NC_018910.1	LNC_001185	XLOC_025456	--	Novel_lncRNA	9017412	9017713	-	XM_011615679.1	101068724	--	sp|D3ZUQ0|RIPL1_RAT RILP-like protein 1 OS=Rattus norvegicus GN=Rilpl1 PE=1 SV=1//9.123e-13	8937135	8941227	+	76184	downstream
NC_018910.1	LNC_001185	XLOC_025456	--	Novel_lncRNA	9017412	9017713	-	XM_003974960.2	101070780	--	sp|A3KQ58|CB068_DANRE UPF0561 protein C2orf68 homolog OS=Danio rerio GN=si:ch211-283h6.4 PE=3 SV=1//1.73708e-67	9056855	9059198	-	39141	downstream
NC_018910.1	LNC_001185	XLOC_025456	--	Novel_lncRNA	9017412	9017713	-	XM_011615678.1	101068041	--	sp|P50748|KNTC1_HUMAN Kinetochore-associated protein 1 OS=Homo sapiens GN=KNTC1 PE=1 SV=1//0	8901863	8918363	+	99048	downstream
NC_018910.1	LNC_001185	XLOC_025456	--	Novel_lncRNA	9017412	9017713	-	XM_003974961.2	101071008	--	sp|Q53GS9|SNUT2_HUMAN U4/U6.U5 tri-snRNP-associated protein 2 OS=Homo sapiens GN=USP39 PE=1 SV=2//0	9059277	9062973	+	41563	upstream
NC_018910.1	LNC_001185	XLOC_025456	--	Novel_lncRNA	9017412	9017713	-	XM_003974954.2	101069174	--	sp|A5WUX7|CL065_DANRE Probable peptide chain release factor C12orf65 homolog, mitochondrial OS=Danio rerio GN=si:ch211-275j6.5 PE=3 SV=1//4.51677e-55	8946686	8948179	-	69232	upstream
NC_018910.1	LNC_001185	XLOC_025456	--	Novel_lncRNA	9017412	9017713	-	XM_003974950.2	101068271	--	sp|Q8TDS4|HCAR2_HUMAN Hydroxycarboxylic acid receptor 2 OS=Homo sapiens GN=HCAR2 PE=1 SV=1//4.87545e-85	8918554	8919921	-	97490	upstream
NC_018910.1	LNC_001185	XLOC_025456	--	Novel_lncRNA	9017412	9017713	-	XM_011615696.1	101071469	--	sp|P16157|ANK1_HUMAN Ankyrin-1 OS=Homo sapiens GN=ANK1 PE=1 SV=3//3.51626e-09	9105676	9168398	+	87962	upstream
NC_018910.1	LNC_001185	XLOC_025456	--	Novel_lncRNA	9017412	9017713	-	XM_011615680.1	101073175	--	sp|A4IGC3|RIPL2_DANRE RILP-like protein 2 OS=Danio rerio GN=rilpl2 PE=2 SV=2//3.106e-78	8941635	8943534	+	73877	downstream
NC_018910.1	LNC_001185	XLOC_025456	--	Novel_lncRNA	9017412	9017713	-	XM_011615681.1	101068946	--	sp|Q071E0|SET8A_DANRE N-lysine methyltransferase SETD8-A OS=Danio rerio GN=setd8a PE=2 SV=1//1.86692e-92	8943632	8946779	-	70632	upstream
NC_018910.1	LNC_001185	XLOC_025456	--	Novel_lncRNA	9017412	9017713	-	XM_011615695.1	101071238	--	sp|P49290|PERE_MOUSE Eosinophil peroxidase OS=Mus musculus GN=Epx PE=1 SV=2//0	9070897	9076385	+	53183	upstream
NC_018910.1	LNC_001186	XLOC_025491	--	Novel_lncRNA	9640658	9641122	-	XM_011615757.1	101077293	--	sp|Q8N1T3|MYO1H_HUMAN Unconventional myosin-Ih OS=Homo sapiens GN=MYO1H PE=2 SV=2//0	9672191	9678188	-	31068	downstream
NC_018910.1	LNC_001186	XLOC_025491	--	Novel_lncRNA	9640658	9641122	-	XM_011615752.1	101078565	--	sp|Q14161|GIT2_HUMAN ARF GTPase-activating protein GIT2 OS=Homo sapiens GN=GIT2 PE=1 SV=2//0	9544446	9554514	+	86143	downstream
NC_018910.1	LNC_001186	XLOC_025491	--	Novel_lncRNA	9640658	9641122	-	XM_003974989.1	101077518	--	sp|A2BGM5|FOXN4_DANRE Forkhead box protein N4 OS=Danio rerio GN=foxn4 PE=1 SV=1//0	9687295	9691602	+	46172	upstream
NC_018910.1	LNC_001186	XLOC_025491	--	Novel_lncRNA	9640658	9641122	-	XM_011615753.1	101078565	--	sp|Q14161|GIT2_HUMAN ARF GTPase-activating protein GIT2 OS=Homo sapiens GN=GIT2 PE=1 SV=2//0	9544446	9554514	+	86143	downstream
NC_018910.1	LNC_001186	XLOC_025491	--	Novel_lncRNA	9640658	9641122	-	XM_003974991.2	101077972	--	sp|Q9WVF7|DPOE1_MOUSE DNA polymerase epsilon catalytic subunit A OS=Mus musculus GN=Pole PE=2 SV=3//0	9709673	9721647	+	68550	upstream
NC_018910.1	LNC_001186	XLOC_025491	--	Novel_lncRNA	9640658	9641122	-	XM_011615770.1	101078195	--	sp|A6QNK1|G3ST1_BOVIN Galactosylceramide sulfotransferase OS=Bos taurus GN=GAL3ST1 PE=2 SV=1//2.19687e-169	9735658	9737582	+	94535	upstream
NC_018910.1	LNC_001186	XLOC_025491	--	Novel_lncRNA	9640658	9641122	-	XM_011615749.1	101078565	--	sp|Q14161|GIT2_HUMAN ARF GTPase-activating protein GIT2 OS=Homo sapiens GN=GIT2 PE=1 SV=2//0	9544446	9554514	+	86143	downstream
NC_018910.1	LNC_001186	XLOC_025491	--	Novel_lncRNA	9640658	9641122	-	XM_011615754.1	101079019	--	sp|Q6PGH4|F222A_MOUSE Protein FAM222A OS=Mus musculus GN=Fam222a PE=2 SV=1//1.00579e-110	9574368	9593433	-	47224	upstream
NC_018910.1	LNC_001186	XLOC_025491	--	Novel_lncRNA	9640658	9641122	-	XM_011615748.1	101078565	--	sp|Q14161|GIT2_HUMAN ARF GTPase-activating protein GIT2 OS=Homo sapiens GN=GIT2 PE=1 SV=2//0	9544446	9554514	+	86143	downstream
NC_018910.1	LNC_001186	XLOC_025491	--	Novel_lncRNA	9640658	9641122	-	XM_003974916.2	101079927	--	sp|B5X171|PESC_SALSA Pescadillo homolog OS=Salmo salar GN=pes1 PE=2 SV=1//0	9726615	9732750	+	85492	upstream
NC_018910.1	LNC_001186	XLOC_025491	--	Novel_lncRNA	9640658	9641122	-	XM_011615750.1	101078565	--	sp|Q14161|GIT2_HUMAN ARF GTPase-activating protein GIT2 OS=Homo sapiens GN=GIT2 PE=1 SV=2//0	9544446	9554514	+	86143	downstream
NC_018910.1	LNC_001186	XLOC_025491	--	Novel_lncRNA	9640658	9641122	-	XM_011615751.1	101078565	--	sp|Q14161|GIT2_HUMAN ARF GTPase-activating protein GIT2 OS=Homo sapiens GN=GIT2 PE=1 SV=2//0	9544446	9554514	+	86143	downstream
NC_018910.1	LNC_001186	XLOC_025491	--	Novel_lncRNA	9640658	9641122	-	XM_003974915.1	101079700	--	sp|Q9UBL9|P2RX2_HUMAN P2X purinoceptor 2 OS=Homo sapiens GN=P2RX2 PE=1 SV=1//2.7226e-147	9723025	9726026	-	81902	downstream
NC_018910.1	LNC_001186	XLOC_025491	--	Novel_lncRNA	9640658	9641122	-	XM_003974911.2	101078794	--	sp|Q1RM03|TCHP_DANRE Trichoplein keratin filament-binding protein OS=Danio rerio GN=tchp PE=2 SV=1//2.11197e-68	9554536	9557662	-	82995	upstream
NC_018910.1	LNC_001186	XLOC_025491	--	Novel_lncRNA	9640658	9641122	-	XM_003974914.2	101079475	--	sp|Q9H3F6|BACD3_HUMAN BTB/POZ domain-containing adapter for CUL3-mediated RhoA degradation protein 3 OS=Homo sapiens GN=KCTD10 PE=1 SV=1//0	9668831	9672098	+	27708	upstream
NC_018910.1	LNC_001186	XLOC_025491	--	Novel_lncRNA	9640658	9641122	-	XM_003974982.2	101075931	--	sp|Q8IZ07|AN13A_HUMAN Ankyrin repeat domain-containing protein 13A OS=Homo sapiens GN=ANKRD13A PE=1 SV=3//0	9537468	9543432	-	97225	upstream
NC_018910.1	LNC_001186	XLOC_025491	--	Novel_lncRNA	9640658	9641122	-	XM_003974983.1	101076156	--	sp|A2BG43|GLTP_DANRE Glycolipid transfer protein OS=Danio rerio GN=gltp PE=3 SV=1//1.3485e-126	9558363	9559914	+	80743	downstream
NC_018910.1	LNC_001186	XLOC_025491	--	Novel_lncRNA	9640658	9641122	-	XM_003974913.2	101079251	--	sp|Q08CZ0|UBE3B_XENTR Ubiquitin-protein ligase E3B OS=Xenopus tropicalis GN=ube3b PE=2 SV=1//0	9662453	9668408	-	21330	downstream
NC_018910.1	LNC_001186	XLOC_025491	--	Novel_lncRNA	9640658	9641122	-	XM_011615760.1	101077066	--	sp|P43353|AL3B1_HUMAN Aldehyde dehydrogenase family 3 member B1 OS=Homo sapiens GN=ALDH3B1 PE=1 SV=1//1.43778e-157	9657558	9661182	-	16435	downstream
NC_018910.1	LNC_001186	XLOC_025491	--	Novel_lncRNA	9640658	9641122	-	XM_003974912.2	101079019	--	sp|Q6PGH4|F222A_MOUSE Protein FAM222A OS=Mus musculus GN=Fam222a PE=2 SV=1//1.00579e-110	9574368	9614399	-	26258	upstream
NC_018910.1	LNC_001186	XLOC_025491	--	Novel_lncRNA	9640658	9641122	-	XM_003974984.2	101076379	--	sp|Q9HBA0|TRPV4_HUMAN Transient receptor potential cation channel subfamily V member 4 OS=Homo sapiens GN=TRPV4 PE=1 SV=2//0	9561743	9569730	+	70927	downstream
NC_018910.1	LNC_001186	XLOC_025491	--	Novel_lncRNA	9640658	9641122	-	XM_011615763.1	101077743	--	sp|O00763|ACACB_HUMAN Acetyl-CoA carboxylase 2 OS=Homo sapiens GN=ACACB PE=1 SV=3//0	9692193	9709249	-	51070	downstream
NC_018910.1	LNC_001186	XLOC_025491	--	Novel_lncRNA	9640658	9641122	-	XM_011615762.1	101077743	--	sp|O00763|ACACB_HUMAN Acetyl-CoA carboxylase 2 OS=Homo sapiens GN=ACACB PE=1 SV=3//0	9692193	9709249	-	51070	downstream
NC_018910.1	LNC_001186	XLOC_025491	--	Novel_lncRNA	9640658	9641122	-	XM_011615767.1	101077743	--	sp|O00763|ACACB_HUMAN Acetyl-CoA carboxylase 2 OS=Homo sapiens GN=ACACB PE=1 SV=3//0	9692193	9709228	-	51070	downstream
NC_018910.1	LNC_001186	XLOC_025491	--	Novel_lncRNA	9640658	9641122	-	XM_011615766.1	101077743	--	sp|O00763|ACACB_HUMAN Acetyl-CoA carboxylase 2 OS=Homo sapiens GN=ACACB PE=1 SV=3//0	9692193	9709223	-	51070	downstream
NC_018910.1	LNC_001186	XLOC_025491	--	Novel_lncRNA	9640658	9641122	-	XM_011615761.1	101076841	--	sp|Q9D273|MMAB_MOUSE Cob(I)yrinic acid a,c-diamide adenosyltransferase, mitochondrial OS=Mus musculus GN=Mmab PE=1 SV=1//2.28056e-92	9655635	9657631	+	14512	upstream
NC_018910.1	LNC_001186	XLOC_025491	--	Novel_lncRNA	9640658	9641122	-	XM_011615765.1	101077743	--	sp|O00763|ACACB_HUMAN Acetyl-CoA carboxylase 2 OS=Homo sapiens GN=ACACB PE=1 SV=3//0	9692193	9706988	-	51070	downstream
NC_018910.1	LNC_001186	XLOC_025491	--	Novel_lncRNA	9640658	9641122	-	XM_011615764.1	101077743	--	sp|O00763|ACACB_HUMAN Acetyl-CoA carboxylase 2 OS=Homo sapiens GN=ACACB PE=1 SV=3//0	9692193	9706988	-	51070	downstream
NC_018910.1	LNC_001186	XLOC_025491	--	Novel_lncRNA	9640658	9641122	-	XM_003974987.2	101077066	--	sp|P43353|AL3B1_HUMAN Aldehyde dehydrogenase family 3 member B1 OS=Homo sapiens GN=ALDH3B1 PE=1 SV=1//1.43778e-157	9657558	9660498	-	16435	downstream
NC_018910.1	LNC_001186	XLOC_025491	--	Novel_lncRNA	9640658	9641122	-	XM_003974918.2	101061074	--	sp|Q8N653|LZTR1_HUMAN Leucine-zipper-like transcriptional regulator 1 OS=Homo sapiens GN=LZTR1 PE=1 SV=2//0	9739609	9745976	+	98486	upstream
NC_018910.1	LNC_001186	XLOC_025491	--	Novel_lncRNA	9640658	9641122	-	XM_011615769.1	101078195	--	sp|A6QNK1|G3ST1_BOVIN Galactosylceramide sulfotransferase OS=Bos taurus GN=GAL3ST1 PE=2 SV=1//2.19687e-169	9734112	9737582	+	92989	upstream
NC_018910.1	LNC_001186	XLOC_025491	--	Novel_lncRNA	9640658	9641122	-	XM_011615758.1	101079251	--	sp|Q08CZ0|UBE3B_XENTR Ubiquitin-protein ligase E3B OS=Xenopus tropicalis GN=ube3b PE=2 SV=1//0	9662453	9668628	-	21330	downstream
NC_018910.1	LNC_001186	XLOC_025491	--	Novel_lncRNA	9640658	9641122	-	XM_011615759.1	101077066	--	sp|P43353|AL3B1_HUMAN Aldehyde dehydrogenase family 3 member B1 OS=Homo sapiens GN=ALDH3B1 PE=1 SV=1//1.43778e-157	9657558	9660773	-	16435	downstream
NC_018910.1	LNC_001186	XLOC_025491	--	Novel_lncRNA	9640658	9641122	-	XM_003974992.2	101078195	--	sp|A6QNK1|G3ST1_BOVIN Galactosylceramide sulfotransferase OS=Bos taurus GN=GAL3ST1 PE=2 SV=1//2.19687e-169	9733760	9737582	+	92637	upstream
NC_018910.1	LNC_001186	XLOC_025491	--	Novel_lncRNA	9640658	9641122	-	XM_011615755.1	101076608	--	sp|Q5E9T8|KIME_BOVIN Mevalonate kinase OS=Bos taurus GN=MVK PE=2 SV=1//2.00313e-128	9650592	9655508	-	9469	downstream
NC_018910.1	LNC_001186	XLOC_025491	--	Novel_lncRNA	9640658	9641122	-	XM_011615747.1	101078565	--	sp|Q14161|GIT2_HUMAN ARF GTPase-activating protein GIT2 OS=Homo sapiens GN=GIT2 PE=1 SV=2//0	9544446	9554514	+	86143	downstream
NC_018910.1	LNC_001186	XLOC_025491	--	Novel_lncRNA	9640658	9641122	-	XM_011615756.1	101076608	--	sp|Q5E9T8|KIME_BOVIN Mevalonate kinase OS=Bos taurus GN=MVK PE=2 SV=1//2.00313e-128	9651105	9655508	-	9982	downstream
NC_018910.1	LNC_001186	XLOC_025491	--	Novel_lncRNA	9640658	9641122	-	XM_011615746.1	101078565	--	sp|Q14161|GIT2_HUMAN ARF GTPase-activating protein GIT2 OS=Homo sapiens GN=GIT2 PE=1 SV=2//0	9544446	9554514	+	86143	downstream
NC_018910.1	LNC_001187	XLOC_025502	--	Novel_lncRNA	9732075	9732509	-	XM_011615757.1	101077293	--	sp|Q8N1T3|MYO1H_HUMAN Unconventional myosin-Ih OS=Homo sapiens GN=MYO1H PE=2 SV=2//0	9672191	9678188	-	53886	upstream
NC_018910.1	LNC_001187	XLOC_025502	--	Novel_lncRNA	9732075	9732509	-	XM_011615771.1	101079098	--	sp|Q8R3C6|RBM19_MOUSE Probable RNA-binding protein 19 OS=Mus musculus GN=Rbm19 PE=1 SV=1//0	9772101	9777880	+	39591	upstream
NC_018910.1	LNC_001187	XLOC_025502	--	Novel_lncRNA	9732075	9732509	-	XM_003974989.1	101077518	--	sp|A2BGM5|FOXN4_DANRE Forkhead box protein N4 OS=Danio rerio GN=foxn4 PE=1 SV=1//0	9687295	9691602	+	40472	downstream
NC_018910.1	LNC_001187	XLOC_025502	--	Novel_lncRNA	9732075	9732509	-	XM_003974994.2	101078644	--	sp|Q94CF0|EHD1_ARATH EH domain-containing protein 1 OS=Arabidopsis thaliana GN=EHD1 PE=1 SV=1//7.23583e-09	9756922	9763541	-	24412	downstream
NC_018910.1	LNC_001187	XLOC_025502	--	Novel_lncRNA	9732075	9732509	-	XM_011615775.1	101079777	--	sp|Q9Y6X9|MORC2_HUMAN MORC family CW-type zinc finger protein 2 OS=Homo sapiens GN=MORC2 PE=1 SV=2//4.94573e-81	9785522	9794249	+	53012	upstream
NC_018910.1	LNC_001187	XLOC_025502	--	Novel_lncRNA	9732075	9732509	-	XM_011615774.1	101079777	--	sp|Q9Y6X9|MORC2_HUMAN MORC family CW-type zinc finger protein 2 OS=Homo sapiens GN=MORC2 PE=1 SV=2//4.94573e-81	9785522	9794249	+	53012	upstream
NC_018910.1	LNC_001187	XLOC_025502	--	Novel_lncRNA	9732075	9732509	-	XM_003974991.2	101077972	--	sp|Q9WVF7|DPOE1_MOUSE DNA polymerase epsilon catalytic subunit A OS=Mus musculus GN=Pole PE=2 SV=3//0	9709673	9721647	+	10427	downstream
NC_018910.1	LNC_001187	XLOC_025502	--	Novel_lncRNA	9732075	9732509	-	XM_011615770.1	101078195	--	sp|A6QNK1|G3ST1_BOVIN Galactosylceramide sulfotransferase OS=Bos taurus GN=GAL3ST1 PE=2 SV=1//2.19687e-169	9735658	9737582	+	3148	upstream
NC_018910.1	LNC_001187	XLOC_025502	--	Novel_lncRNA	9732075	9732509	-	XM_011615772.1	101079098	--	sp|Q8R3C6|RBM19_MOUSE Probable RNA-binding protein 19 OS=Mus musculus GN=Rbm19 PE=1 SV=1//0	9772101	9777880	+	39591	upstream
NC_018910.1	LNC_001187	XLOC_025502	--	Novel_lncRNA	9732075	9732509	-	XM_003974916.2	101079927	--	sp|B5X171|PESC_SALSA Pescadillo homolog OS=Salmo salar GN=pes1 PE=2 SV=1//0	9726615	9732750	+	-435	antisense
NC_018910.1	LNC_001187	XLOC_025502	--	Novel_lncRNA	9732075	9732509	-	XM_011615776.1	101079777	--	sp|Q9Y6X9|MORC2_HUMAN MORC family CW-type zinc finger protein 2 OS=Homo sapiens GN=MORC2 PE=1 SV=2//4.94573e-81	9785522	9794249	+	53012	upstream
NC_018910.1	LNC_001187	XLOC_025502	--	Novel_lncRNA	9732075	9732509	-	XM_011615778.1	101061524	--	sp|Q6AXS0|NCKX6_RAT Sodium/potassium/calcium exchanger 6, mitochondrial OS=Rattus norvegicus GN=Slc8b1 PE=1 SV=1//3.19715e-166	9800054	9804543	+	67544	upstream
NC_018910.1	LNC_001187	XLOC_025502	--	Novel_lncRNA	9732075	9732509	-	XM_011615777.1	101080000	--	sp|P33224|AIDB_ECOLI Putative acyl-CoA dehydrogenase AidB OS=Escherichia coli (strain K12) GN=aidB PE=1 SV=3//3.0309e-46	9794996	9799629	+	62486	upstream
NC_018910.1	LNC_001187	XLOC_025502	--	Novel_lncRNA	9732075	9732509	-	XM_003974915.1	101079700	--	sp|Q9UBL9|P2RX2_HUMAN P2X purinoceptor 2 OS=Homo sapiens GN=P2RX2 PE=1 SV=1//2.7226e-147	9723025	9726026	-	6048	upstream
NC_018910.1	LNC_001187	XLOC_025502	--	Novel_lncRNA	9732075	9732509	-	XM_003974921.2	101061751	--	sp|Q9PWE8|TBX5_CHICK T-box transcription factor TBX5 OS=Gallus gallus GN=TBX5 PE=1 SV=1//1.1908e-175	9823271	9829165	-	90761	downstream
NC_018910.1	LNC_001187	XLOC_025502	--	Novel_lncRNA	9732075	9732509	-	XM_003974914.2	101079475	--	sp|Q9H3F6|BACD3_HUMAN BTB/POZ domain-containing adapter for CUL3-mediated RhoA degradation protein 3 OS=Homo sapiens GN=KCTD10 PE=1 SV=1//0	9668831	9672098	+	59976	downstream
NC_018910.1	LNC_001187	XLOC_025502	--	Novel_lncRNA	9732075	9732509	-	XM_011615773.1	101079547	--	-//-	9782012	9784996	+	49502	upstream
NC_018910.1	LNC_001187	XLOC_025502	--	Novel_lncRNA	9732075	9732509	-	XM_003974913.2	101079251	--	sp|Q08CZ0|UBE3B_XENTR Ubiquitin-protein ligase E3B OS=Xenopus tropicalis GN=ube3b PE=2 SV=1//0	9662453	9668408	-	63666	upstream
NC_018910.1	LNC_001187	XLOC_025502	--	Novel_lncRNA	9732075	9732509	-	XM_011615760.1	101077066	--	sp|P43353|AL3B1_HUMAN Aldehyde dehydrogenase family 3 member B1 OS=Homo sapiens GN=ALDH3B1 PE=1 SV=1//1.43778e-157	9657558	9661182	-	70892	upstream
NC_018910.1	LNC_001187	XLOC_025502	--	Novel_lncRNA	9732075	9732509	-	XM_011615763.1	101077743	--	sp|O00763|ACACB_HUMAN Acetyl-CoA carboxylase 2 OS=Homo sapiens GN=ACACB PE=1 SV=3//0	9692193	9709249	-	22825	upstream
NC_018910.1	LNC_001187	XLOC_025502	--	Novel_lncRNA	9732075	9732509	-	XM_011615762.1	101077743	--	sp|O00763|ACACB_HUMAN Acetyl-CoA carboxylase 2 OS=Homo sapiens GN=ACACB PE=1 SV=3//0	9692193	9709249	-	22825	upstream
NC_018910.1	LNC_001187	XLOC_025502	--	Novel_lncRNA	9732075	9732509	-	XM_011615767.1	101077743	--	sp|O00763|ACACB_HUMAN Acetyl-CoA carboxylase 2 OS=Homo sapiens GN=ACACB PE=1 SV=3//0	9692193	9709228	-	22846	upstream
NC_018910.1	LNC_001187	XLOC_025502	--	Novel_lncRNA	9732075	9732509	-	XM_011615766.1	101077743	--	sp|O00763|ACACB_HUMAN Acetyl-CoA carboxylase 2 OS=Homo sapiens GN=ACACB PE=1 SV=3//0	9692193	9709223	-	22851	upstream
NC_018910.1	LNC_001187	XLOC_025502	--	Novel_lncRNA	9732075	9732509	-	XM_011615823.1	101078871	--	sp|Q9BYW1|GTR11_HUMAN Solute carrier family 2, facilitated glucose transporter member 11 OS=Homo sapiens GN=SLC2A11 PE=2 SV=1//7.3242e-128	9766578	9770756	+	34068	upstream
NC_018910.1	LNC_001187	XLOC_025502	--	Novel_lncRNA	9732075	9732509	-	XM_003974987.2	101077066	--	sp|P43353|AL3B1_HUMAN Aldehyde dehydrogenase family 3 member B1 OS=Homo sapiens GN=ALDH3B1 PE=1 SV=1//1.43778e-157	9657558	9660498	-	71576	upstream
NC_018910.1	LNC_001187	XLOC_025502	--	Novel_lncRNA	9732075	9732509	-	XM_003974999.2	101080229	--	sp|Q9EQJ0|TPC1_MOUSE Two pore calcium channel protein 1 OS=Mus musculus GN=Tpcn1 PE=2 SV=1//0	9804648	9812797	-	72138	downstream
NC_018910.1	LNC_001187	XLOC_025502	--	Novel_lncRNA	9732075	9732509	-	XM_011615765.1	101077743	--	sp|O00763|ACACB_HUMAN Acetyl-CoA carboxylase 2 OS=Homo sapiens GN=ACACB PE=1 SV=3//0	9692193	9706988	-	25086	upstream
NC_018910.1	LNC_001187	XLOC_025502	--	Novel_lncRNA	9732075	9732509	-	XM_011615764.1	101077743	--	sp|O00763|ACACB_HUMAN Acetyl-CoA carboxylase 2 OS=Homo sapiens GN=ACACB PE=1 SV=3//0	9692193	9706988	-	25086	upstream
NC_018910.1	LNC_001187	XLOC_025502	--	Novel_lncRNA	9732075	9732509	-	XM_003974919.1	101061301	--	sp|Q96NN9|AIFM3_HUMAN Apoptosis-inducing factor 3 OS=Homo sapiens GN=AIFM3 PE=1 SV=1//0	9750989	9755969	+	18479	upstream
NC_018910.1	LNC_001187	XLOC_025502	--	Novel_lncRNA	9732075	9732509	-	XM_011615761.1	101076841	--	sp|Q9D273|MMAB_MOUSE Cob(I)yrinic acid a,c-diamide adenosyltransferase, mitochondrial OS=Mus musculus GN=Mmab PE=1 SV=1//2.28056e-92	9655635	9657631	+	74443	downstream
NC_018910.1	LNC_001187	XLOC_025502	--	Novel_lncRNA	9732075	9732509	-	XM_003974918.2	101061074	--	sp|Q8N653|LZTR1_HUMAN Leucine-zipper-like transcriptional regulator 1 OS=Homo sapiens GN=LZTR1 PE=1 SV=2//0	9739609	9745976	+	7099	upstream
NC_018910.1	LNC_001187	XLOC_025502	--	Novel_lncRNA	9732075	9732509	-	XM_011615769.1	101078195	--	sp|A6QNK1|G3ST1_BOVIN Galactosylceramide sulfotransferase OS=Bos taurus GN=GAL3ST1 PE=2 SV=1//2.19687e-169	9734112	9737582	+	1602	upstream
NC_018910.1	LNC_001187	XLOC_025502	--	Novel_lncRNA	9732075	9732509	-	XM_011615758.1	101079251	--	sp|Q08CZ0|UBE3B_XENTR Ubiquitin-protein ligase E3B OS=Xenopus tropicalis GN=ube3b PE=2 SV=1//0	9662453	9668628	-	63446	upstream
NC_018910.1	LNC_001187	XLOC_025502	--	Novel_lncRNA	9732075	9732509	-	XM_011615759.1	101077066	--	sp|P43353|AL3B1_HUMAN Aldehyde dehydrogenase family 3 member B1 OS=Homo sapiens GN=ALDH3B1 PE=1 SV=1//1.43778e-157	9657558	9660773	-	71301	upstream
NC_018910.1	LNC_001187	XLOC_025502	--	Novel_lncRNA	9732075	9732509	-	XM_011615756.1	101076608	--	sp|Q5E9T8|KIME_BOVIN Mevalonate kinase OS=Bos taurus GN=MVK PE=2 SV=1//2.00313e-128	9651105	9655508	-	76566	upstream
NC_018910.1	LNC_001187	XLOC_025502	--	Novel_lncRNA	9732075	9732509	-	XM_011615755.1	101076608	--	sp|Q5E9T8|KIME_BOVIN Mevalonate kinase OS=Bos taurus GN=MVK PE=2 SV=1//2.00313e-128	9650592	9655508	-	76566	upstream
NC_018910.1	LNC_001187	XLOC_025502	--	Novel_lncRNA	9732075	9732509	-	XM_011615824.1	101061219	--	sp|A6QQM8|CCD42_BOVIN Coiled-coil domain-containing protein 42A OS=Bos taurus GN=CCDC42 PE=2 SV=1//1.04331e-19	9813702	9815402	-	81192	downstream
NC_018910.1	LNC_001187	XLOC_025502	--	Novel_lncRNA	9732075	9732509	-	XM_003974996.2	101079324	--	sp|Q8NHP8|PLBL2_HUMAN Putative phospholipase B-like 2 OS=Homo sapiens GN=PLBD2 PE=1 SV=2//0	9777892	9781997	+	45382	upstream
NC_018910.1	LNC_001187	XLOC_025502	--	Novel_lncRNA	9732075	9732509	-	XM_003974993.1	101078420	--	sp|Q8N7P3|CLD22_HUMAN Claudin-22 OS=Homo sapiens GN=CLDN22 PE=2 SV=3//1.1184e-56	9746758	9747414	+	14248	upstream
NC_018910.1	LNC_001187	XLOC_025502	--	Novel_lncRNA	9732075	9732509	-	XM_003974992.2	101078195	--	sp|A6QNK1|G3ST1_BOVIN Galactosylceramide sulfotransferase OS=Bos taurus GN=GAL3ST1 PE=2 SV=1//2.19687e-169	9733760	9737582	+	1250	upstream
NW_004077637.1	XR_966366.1	105419902	--	Annotated_lncRNA	3578	4123	+	XM_011621659.1	101079640	--	sp|Q5EA79|GALM_BOVIN Aldose 1-epimerase OS=Bos taurus GN=GALM PE=2 SV=1//1.10054e-64	5666	9256	+	1542	upstream
NC_018891.1	LNC_000109	XLOC_002480	--	Novel_lncRNA	6873007	6873990	+	XM_011617404.1	105418291	--	sp|Q6NZL8|SCUB1_MOUSE Signal peptide, CUB and EGF-like domain-containing protein 1 OS=Mus musculus GN=Scube1 PE=2 SV=2//4.90749e-08	6858423	6862117	+	10889	downstream
NC_018891.1	LNC_000109	XLOC_002480	--	Novel_lncRNA	6873007	6873990	+	XM_003962660.2	101075505	--	sp|Q8N806|UBR7_HUMAN Putative E3 ubiquitin-protein ligase UBR7 OS=Homo sapiens GN=UBR7 PE=1 SV=2//1.55525e-101	6903730	6908640	+	29739	upstream
NC_018891.1	LNC_000109	XLOC_002480	--	Novel_lncRNA	6873007	6873990	+	NM_001011729.2	497120	--	sp|Q9PTG8|TACC3_XENLA Transforming acidic coiled-coil-containing protein 3 OS=Xenopus laevis GN=tacc3 PE=1 SV=2//6.69888e-133	6812273	6816155	+	56851	downstream
NC_018891.1	LNC_000109	XLOC_002480	--	Novel_lncRNA	6873007	6873990	+	XM_011619427.1	101076177	--	sp|D6REC4|CFA99_HUMAN Cilia- and flagella-associated protein 99 OS=Homo sapiens GN=CFAP99 PE=3 SV=1//4.05893e-32	6854306	6858041	+	14965	downstream
NC_018891.1	LNC_000109	XLOC_002480	--	Novel_lncRNA	6873007	6873990	+	XM_003962662.2	101075949	--	sp|O95757|HS74L_HUMAN Heat shock 70 kDa protein 4L OS=Homo sapiens GN=HSPA4L PE=1 SV=3//0	6875009	6880591	+	1018	upstream
NC_018891.1	LNC_000109	XLOC_002480	--	Novel_lncRNA	6873007	6873990	+	XM_011617420.1	101076401	--	sp|A0JMD2|LST2_DANRE Lateral signaling target protein 2 homolog OS=Danio rerio GN=zfyve28 PE=2 SV=1//0	6838435	6853081	-	19925	upstream
NC_018891.1	LNC_000109	XLOC_002480	--	Novel_lncRNA	6873007	6873990	+	XM_011617409.1	101076401	--	sp|A0JMD2|LST2_DANRE Lateral signaling target protein 2 homolog OS=Danio rerio GN=zfyve28 PE=2 SV=1//0	6838435	6853081	-	19925	upstream
NC_018891.1	LNC_000109	XLOC_002480	--	Novel_lncRNA	6873007	6873990	+	XM_011617341.1	101075288	--	sp|Q9P203|BTBD7_HUMAN BTB/POZ domain-containing protein 7 OS=Homo sapiens GN=BTBD7 PE=1 SV=3//0	6910390	6923569	-	36399	downstream
NC_018891.1	LNC_000109	XLOC_002480	--	Novel_lncRNA	6873007	6873990	+	XM_011617368.1	101075724	--	sp|Q7ZVS3|PLK4_DANRE Serine/threonine-protein kinase PLK4 OS=Danio rerio GN=plk4 PE=2 SV=2//2.77144e-34	6881760	6886629	+	7769	upstream
NC_018891.1	LNC_000109	XLOC_002480	--	Novel_lncRNA	6873007	6873990	+	XM_011615618.1	654268	--	sp|A7MC64|RTN1_XENTR Reticulon-1 OS=Xenopus tropicalis GN=rtn1 PE=2 SV=2//2.1631e-87	6784755	6788328	+	84678	downstream
NC_018891.1	LNC_000109	XLOC_002480	--	Novel_lncRNA	6873007	6873990	+	XM_003962468.2	101069657	--	sp|Q4KMI4|REEP2_DANRE Receptor expression-enhancing protein 2 OS=Danio rerio GN=reep2 PE=2 SV=1//4.50899e-77	6864150	6870866	-	2140	upstream
NC_018891.1	LNC_000109	XLOC_002480	--	Novel_lncRNA	6873007	6873990	+	XM_003962470.2	101070114	--	sp|Q7T2H2|FGRL1_CHICK Fibroblast growth factor receptor-like 1 OS=Gallus gallus GN=FGFRL1 PE=1 SV=1//0	6816759	6837956	-	35050	upstream
NC_018891.1	LNC_000109	XLOC_002480	--	Novel_lncRNA	6873007	6873990	+	XM_003962469.2	101069886	--	sp|Q9NZE8|RM35_HUMAN 39S ribosomal protein L35, mitochondrial OS=Homo sapiens GN=MRPL35 PE=1 SV=3//1.7256e-39	6862742	6864058	+	8948	downstream
NC_018891.1	LNC_000109	XLOC_002480	--	Novel_lncRNA	6873007	6873990	+	XM_011619412.1	101075065	--	sp|Q9P2D8|UNC79_HUMAN Protein unc-79 homolog OS=Homo sapiens GN=UNC79 PE=2 SV=4//0	6926286	6947084	+	52295	upstream
NC_018891.1	LNC_000109	XLOC_002480	--	Novel_lncRNA	6873007	6873990	+	XM_011615611.1	654268	--	sp|A7MC64|RTN1_XENTR Reticulon-1 OS=Xenopus tropicalis GN=rtn1 PE=2 SV=2//2.1631e-87	6784800	6788328	+	84678	downstream
NC_018891.1	LNC_000109	XLOC_002480	--	Novel_lncRNA	6873007	6873990	+	XM_003962466.2	101069194	--	sp|Q5F480|ITPK1_CHICK Inositol-tetrakisphosphate 1-kinase OS=Gallus gallus GN=ITPK1 PE=2 SV=1//0	6886712	6904378	-	12721	downstream
NC_018891.1	LNC_000109	XLOC_002480	--	Novel_lncRNA	6873007	6873990	+	XM_003962467.2	101069426	--	sp|Q5RAU5|CHMP3_PONAB Charged multivesicular body protein 3 OS=Pongo abelii GN=CHMP3 PE=2 SV=3//1.43858e-89	6871522	6874091	-	-984	antisense
NC_018891.1	LNC_000109	XLOC_002480	--	Novel_lncRNA	6873007	6873990	+	XM_011615581.1	497120	--	sp|Q9PTG8|TACC3_XENLA Transforming acidic coiled-coil-containing protein 3 OS=Xenopus laevis GN=tacc3 PE=1 SV=2//6.69888e-133	6811382	6816271	+	56735	downstream
NC_018891.1	LNC_000109	XLOC_002480	--	Novel_lncRNA	6873007	6873990	+	XM_011617376.1	101075724	--	sp|Q7ZVS3|PLK4_DANRE Serine/threonine-protein kinase PLK4 OS=Danio rerio GN=plk4 PE=2 SV=2//2.77144e-34	6881106	6886629	+	7115	upstream
NC_018891.1	LNC_000109	XLOC_002480	--	Novel_lncRNA	6873007	6873990	+	XM_011617415.1	101076401	--	sp|A0JMD2|LST2_DANRE Lateral signaling target protein 2 homolog OS=Danio rerio GN=zfyve28 PE=2 SV=1//0	6838435	6853081	-	19925	upstream
NC_018891.1	LNC_000109	XLOC_002480	--	Novel_lncRNA	6873007	6873990	+	XM_011617346.1	101075288	--	sp|Q9P203|BTBD7_HUMAN BTB/POZ domain-containing protein 7 OS=Homo sapiens GN=BTBD7 PE=1 SV=3//0	6910390	6923569	-	36399	downstream
NC_018891.1	LNC_000109	XLOC_002480	--	Novel_lncRNA	6873007	6873990	+	XM_011617332.1	101074622	--	sp|Q8K0L0|ASB2_MOUSE Ankyrin repeat and SOCS box protein 2 OS=Mus musculus GN=Asb2 PE=2 SV=1//3.20623e-165	6968657	6973209	-	94666	downstream
NC_018891.1	LNC_000109	XLOC_002480	--	Novel_lncRNA	6873007	6873990	+	XM_011617459.1	101076631	--	sp|Q91785|KI15A_XENLA Kinesin-like protein KIF15-A OS=Xenopus laevis GN=kif15-a PE=1 SV=1//0	6802128	6810907	-	62099	upstream
NC_018891.1	LNC_000109	XLOC_002480	--	Novel_lncRNA	6873007	6873990	+	XM_011615604.1	654268	--	sp|A7MC64|RTN1_XENTR Reticulon-1 OS=Xenopus tropicalis GN=rtn1 PE=2 SV=2//2.1631e-87	6782447	6788328	+	84678	downstream
NC_018891.1	LNC_000109	XLOC_002480	--	Novel_lncRNA	6873007	6873990	+	NM_001038226.1	654268	--	sp|A7MC64|RTN1_XENTR Reticulon-1 OS=Xenopus tropicalis GN=rtn1 PE=2 SV=2//2.1631e-87	6773218	6787564	+	85442	downstream
NC_018891.1	LNC_000109	XLOC_002480	--	Novel_lncRNA	6873007	6873990	+	XM_003962657.1	101074845	--	sp|Q8N9Y4|F181A_HUMAN Protein FAM181A OS=Homo sapiens GN=FAM181A PE=2 SV=3//2.51014e-45	6967873	6968634	+	93882	upstream
NC_018891.1	LNC_000109	XLOC_002480	--	Novel_lncRNA	6873007	6873990	+	XM_011617442.1	101076864	--	sp|B8A4F4|TDRD9_DANRE Putative ATP-dependent RNA helicase TDRD9 OS=Danio rerio GN=tdrd9 PE=2 SV=1//0	6788608	6802110	-	70896	upstream
NC_018891.1	LNC_000108	XLOC_002479	--	Novel_lncRNA	6865958	6868642	+	XM_011617404.1	105418291	--	sp|Q6NZL8|SCUB1_MOUSE Signal peptide, CUB and EGF-like domain-containing protein 1 OS=Mus musculus GN=Scube1 PE=2 SV=2//4.90749e-08	6858423	6862117	+	3840	downstream
NC_018891.1	LNC_000108	XLOC_002479	--	Novel_lncRNA	6865958	6868642	+	XM_003962660.2	101075505	--	sp|Q8N806|UBR7_HUMAN Putative E3 ubiquitin-protein ligase UBR7 OS=Homo sapiens GN=UBR7 PE=1 SV=2//1.55525e-101	6903730	6908640	+	35087	upstream
NC_018891.1	LNC_000108	XLOC_002479	--	Novel_lncRNA	6865958	6868642	+	NM_001011729.2	497120	--	sp|Q9PTG8|TACC3_XENLA Transforming acidic coiled-coil-containing protein 3 OS=Xenopus laevis GN=tacc3 PE=1 SV=2//6.69888e-133	6812273	6816155	+	49802	downstream
NC_018891.1	LNC_000108	XLOC_002479	--	Novel_lncRNA	6865958	6868642	+	XM_011619427.1	101076177	--	sp|D6REC4|CFA99_HUMAN Cilia- and flagella-associated protein 99 OS=Homo sapiens GN=CFAP99 PE=3 SV=1//4.05893e-32	6854306	6858041	+	7916	downstream
NC_018891.1	LNC_000108	XLOC_002479	--	Novel_lncRNA	6865958	6868642	+	XM_003962662.2	101075949	--	sp|O95757|HS74L_HUMAN Heat shock 70 kDa protein 4L OS=Homo sapiens GN=HSPA4L PE=1 SV=3//0	6875009	6880591	+	6366	upstream
NC_018891.1	LNC_000108	XLOC_002479	--	Novel_lncRNA	6865958	6868642	+	XM_011617420.1	101076401	--	sp|A0JMD2|LST2_DANRE Lateral signaling target protein 2 homolog OS=Danio rerio GN=zfyve28 PE=2 SV=1//0	6838435	6853081	-	12876	upstream
NC_018891.1	LNC_000108	XLOC_002479	--	Novel_lncRNA	6865958	6868642	+	XM_011617409.1	101076401	--	sp|A0JMD2|LST2_DANRE Lateral signaling target protein 2 homolog OS=Danio rerio GN=zfyve28 PE=2 SV=1//0	6838435	6853081	-	12876	upstream
NC_018891.1	LNC_000108	XLOC_002479	--	Novel_lncRNA	6865958	6868642	+	XM_011617341.1	101075288	--	sp|Q9P203|BTBD7_HUMAN BTB/POZ domain-containing protein 7 OS=Homo sapiens GN=BTBD7 PE=1 SV=3//0	6910390	6923569	-	41747	downstream
NC_018891.1	LNC_000108	XLOC_002479	--	Novel_lncRNA	6865958	6868642	+	XM_011617368.1	101075724	--	sp|Q7ZVS3|PLK4_DANRE Serine/threonine-protein kinase PLK4 OS=Danio rerio GN=plk4 PE=2 SV=2//2.77144e-34	6881760	6886629	+	13117	upstream
NC_018891.1	LNC_000108	XLOC_002479	--	Novel_lncRNA	6865958	6868642	+	XM_011615618.1	654268	--	sp|A7MC64|RTN1_XENTR Reticulon-1 OS=Xenopus tropicalis GN=rtn1 PE=2 SV=2//2.1631e-87	6784755	6788328	+	77629	downstream
NC_018891.1	LNC_000108	XLOC_002479	--	Novel_lncRNA	6865958	6868642	+	XM_003962468.2	101069657	--	sp|Q4KMI4|REEP2_DANRE Receptor expression-enhancing protein 2 OS=Danio rerio GN=reep2 PE=2 SV=1//4.50899e-77	6864150	6870866	-	-2685	antisense
NC_018891.1	LNC_000108	XLOC_002479	--	Novel_lncRNA	6865958	6868642	+	XM_003962470.2	101070114	--	sp|Q7T2H2|FGRL1_CHICK Fibroblast growth factor receptor-like 1 OS=Gallus gallus GN=FGFRL1 PE=1 SV=1//0	6816759	6837956	-	28001	upstream
NC_018891.1	LNC_000108	XLOC_002479	--	Novel_lncRNA	6865958	6868642	+	XM_003962469.2	101069886	--	sp|Q9NZE8|RM35_HUMAN 39S ribosomal protein L35, mitochondrial OS=Homo sapiens GN=MRPL35 PE=1 SV=3//1.7256e-39	6862742	6864058	+	1899	downstream
NC_018891.1	LNC_000108	XLOC_002479	--	Novel_lncRNA	6865958	6868642	+	XM_011619412.1	101075065	--	sp|Q9P2D8|UNC79_HUMAN Protein unc-79 homolog OS=Homo sapiens GN=UNC79 PE=2 SV=4//0	6926286	6947084	+	57643	upstream
NC_018891.1	LNC_000108	XLOC_002479	--	Novel_lncRNA	6865958	6868642	+	XM_011617442.1	101076864	--	sp|B8A4F4|TDRD9_DANRE Putative ATP-dependent RNA helicase TDRD9 OS=Danio rerio GN=tdrd9 PE=2 SV=1//0	6788608	6802110	-	63847	upstream
NC_018891.1	LNC_000108	XLOC_002479	--	Novel_lncRNA	6865958	6868642	+	XM_003962466.2	101069194	--	sp|Q5F480|ITPK1_CHICK Inositol-tetrakisphosphate 1-kinase OS=Gallus gallus GN=ITPK1 PE=2 SV=1//0	6886712	6904378	-	18069	downstream
NC_018891.1	LNC_000108	XLOC_002479	--	Novel_lncRNA	6865958	6868642	+	XM_003962467.2	101069426	--	sp|Q5RAU5|CHMP3_PONAB Charged multivesicular body protein 3 OS=Pongo abelii GN=CHMP3 PE=2 SV=3//1.43858e-89	6871522	6874091	-	2879	downstream
NC_018891.1	LNC_000108	XLOC_002479	--	Novel_lncRNA	6865958	6868642	+	XM_011615581.1	497120	--	sp|Q9PTG8|TACC3_XENLA Transforming acidic coiled-coil-containing protein 3 OS=Xenopus laevis GN=tacc3 PE=1 SV=2//6.69888e-133	6811382	6816271	+	49686	downstream
NC_018891.1	LNC_000108	XLOC_002479	--	Novel_lncRNA	6865958	6868642	+	XM_011617376.1	101075724	--	sp|Q7ZVS3|PLK4_DANRE Serine/threonine-protein kinase PLK4 OS=Danio rerio GN=plk4 PE=2 SV=2//2.77144e-34	6881106	6886629	+	12463	upstream
NC_018891.1	LNC_000108	XLOC_002479	--	Novel_lncRNA	6865958	6868642	+	XM_011617415.1	101076401	--	sp|A0JMD2|LST2_DANRE Lateral signaling target protein 2 homolog OS=Danio rerio GN=zfyve28 PE=2 SV=1//0	6838435	6853081	-	12876	upstream
NC_018891.1	LNC_000108	XLOC_002479	--	Novel_lncRNA	6865958	6868642	+	XM_011617346.1	101075288	--	sp|Q9P203|BTBD7_HUMAN BTB/POZ domain-containing protein 7 OS=Homo sapiens GN=BTBD7 PE=1 SV=3//0	6910390	6923569	-	41747	downstream
NC_018891.1	LNC_000108	XLOC_002479	--	Novel_lncRNA	6865958	6868642	+	XM_011615611.1	654268	--	sp|A7MC64|RTN1_XENTR Reticulon-1 OS=Xenopus tropicalis GN=rtn1 PE=2 SV=2//2.1631e-87	6784800	6788328	+	77629	downstream
NC_018891.1	LNC_000108	XLOC_002479	--	Novel_lncRNA	6865958	6868642	+	XM_011617459.1	101076631	--	sp|Q91785|KI15A_XENLA Kinesin-like protein KIF15-A OS=Xenopus laevis GN=kif15-a PE=1 SV=1//0	6802128	6810907	-	55050	upstream
NC_018891.1	LNC_000108	XLOC_002479	--	Novel_lncRNA	6865958	6868642	+	XM_011619429.1	101077090	--	sp|A0JM56|LRRC9_XENTR Leucine-rich repeat-containing protein 9 OS=Xenopus tropicalis GN=lrrc9 PE=2 SV=2//0	6761512	6771435	-	94522	upstream
NC_018891.1	LNC_000108	XLOC_002479	--	Novel_lncRNA	6865958	6868642	+	XM_011615604.1	654268	--	sp|A7MC64|RTN1_XENTR Reticulon-1 OS=Xenopus tropicalis GN=rtn1 PE=2 SV=2//2.1631e-87	6782447	6788328	+	77629	downstream
NC_018891.1	LNC_000108	XLOC_002479	--	Novel_lncRNA	6865958	6868642	+	NM_001038226.1	654268	--	sp|A7MC64|RTN1_XENTR Reticulon-1 OS=Xenopus tropicalis GN=rtn1 PE=2 SV=2//2.1631e-87	6773218	6787564	+	78393	downstream
NC_018891.1	LNC_000108	XLOC_002479	--	Novel_lncRNA	6865958	6868642	+	XM_003962657.1	101074845	--	sp|Q8N9Y4|F181A_HUMAN Protein FAM181A OS=Homo sapiens GN=FAM181A PE=2 SV=3//2.51014e-45	6967873	6968634	+	99230	upstream
NC_018891.1	LNC_000103	XLOC_002383	--	Novel_lncRNA	5111326	5113647	+	XM_003962503.2	101077542	--	sp|Q26636|CATL_SARPE Cathepsin L OS=Sarcophaga peregrina PE=1 SV=1//1.68498e-123	5111321	5113790	-	-2322	antisense
NC_018891.1	LNC_000103	XLOC_002383	--	Novel_lncRNA	5111326	5113647	+	XM_003962725.2	101071869	--	sp|Q8TDY4|ASAP3_HUMAN Arf-GAP with SH3 domain, ANK repeat and PH domain-containing protein 3 OS=Homo sapiens GN=ASAP3 PE=1 SV=1//0	5203531	5219684	+	89883	upstream
NC_018891.1	LNC_000103	XLOC_002383	--	Novel_lncRNA	5111326	5113647	+	XM_003962502.1	101077315	--	sp|Q8BGW8|VGLL2_MOUSE Transcription cofactor vestigial-like protein 2 OS=Mus musculus GN=Vgll2 PE=1 SV=1//9.6428e-23	5117049	5120280	-	3401	downstream
NC_018891.1	LNC_000103	XLOC_002383	--	Novel_lncRNA	5111326	5113647	+	XM_003962726.2	101072097	--	sp|P56931|E2F2_MOUSE Transcription factor E2F2 OS=Mus musculus GN=E2f2 PE=1 SV=2//1.83272e-120	5192516	5200265	+	78868	upstream
NC_018891.1	LNC_000103	XLOC_002383	--	Novel_lncRNA	5111326	5113647	+	XM_003962501.2	101077089	--	sp|Q91399|ID3A_XENLA DNA-binding protein inhibitor ID-3-A OS=Xenopus laevis GN=id3-a PE=1 SV=1//5.62596e-30	5188445	5190156	+	74797	upstream
NC_018891.1	LNC_000103	XLOC_002383	--	Novel_lncRNA	5111326	5113647	+	XM_003962729.2	101072763	--	sp|Q6P0D0|QKIA_DANRE Protein quaking-A OS=Danio rerio GN=qkia PE=2 SV=2//0	5016781	5059681	+	51644	downstream
NC_018891.1	LNC_000103	XLOC_002383	--	Novel_lncRNA	5111326	5113647	+	XM_003962727.2	101072312	--	sp|P54149|MSRA_BOVIN Mitochondrial peptide methionine sulfoxide reductase OS=Bos taurus GN=MSRA PE=1 SV=2//4.27886e-83	5148441	5173842	+	34793	upstream
NC_018891.1	LNC_000103	XLOC_002383	--	Novel_lncRNA	5111326	5113647	+	XM_011618356.1	101072763	--	sp|Q6P0D0|QKIA_DANRE Protein quaking-A OS=Danio rerio GN=qkia PE=2 SV=2//0	5016781	5059681	+	51644	downstream
NC_018891.1	LNC_000103	XLOC_002383	--	Novel_lncRNA	5111326	5113647	+	XM_003962728.2	101072536	--	sp|Q0VCZ3|YTHD2_BOVIN YTH domain-containing family protein 2 OS=Bos taurus GN=YTHDF2 PE=2 SV=1//0	5127736	5134195	+	14088	upstream
NC_018891.1	LNC_000103	XLOC_002383	--	Novel_lncRNA	5111326	5113647	+	XM_011618347.1	101077542	--	sp|Q26636|CATL_SARPE Cathepsin L OS=Sarcophaga peregrina PE=1 SV=1//1.68498e-123	5111321	5113802	-	-2322	antisense
NC_018891.1	LNC_000103	XLOC_002383	--	Novel_lncRNA	5111326	5113647	+	XM_011618364.1	101072763	--	sp|Q6P0D0|QKIA_DANRE Protein quaking-A OS=Danio rerio GN=qkia PE=2 SV=2//0	5016781	5059681	+	51644	downstream
NC_018891.1	LNC_000102	XLOC_002375	--	Novel_lncRNA	4832164	4833105	+	XM_011618380.1	101073663	--	sp|Q6ZQ88|KDM1A_MOUSE Lysine-specific histone demethylase 1A OS=Mus musculus GN=Kdm1a PE=1 SV=2//0	4837119	4845505	+	4013	upstream
NC_018891.1	LNC_000102	XLOC_002375	--	Novel_lncRNA	4832164	4833105	+	XM_011618450.1	101074330	--	sp|Q8CCP0|NEMF_MOUSE Nuclear export mediator factor Nemf OS=Mus musculus GN=Nemf PE=1 SV=2//1.78149e-38	4791748	4797528	-	34635	upstream
NC_018891.1	LNC_000102	XLOC_002375	--	Novel_lncRNA	4832164	4833105	+	XM_003962504.2	101077997	--	sp|Q8BHG3|CC50B_MOUSE Cell cycle control protein 50B OS=Mus musculus GN=Tmem30b PE=2 SV=1//1.42082e-128	4833652	4836862	-	546	downstream
NC_018891.1	LNC_000102	XLOC_002375	--	Novel_lncRNA	4832164	4833105	+	XM_011618375.1	101073433	--	sp|Q86V48|LUZP1_HUMAN Leucine zipper protein 1 OS=Homo sapiens GN=LUZP1 PE=1 SV=2//3.08257e-14	4850003	4875133	-	16897	downstream
NC_018891.1	LNC_000102	XLOC_002375	--	Novel_lncRNA	4832164	4833105	+	XM_003962507.2	101078592	--	sp|A7YWS7|DPOE2_BOVIN DNA polymerase epsilon subunit 2 OS=Bos taurus GN=POLE2 PE=2 SV=1//0	4783638	4787603	+	44560	downstream
NC_018891.1	LNC_000102	XLOC_002375	--	Novel_lncRNA	4832164	4833105	+	XM_003962736.2	101074330	--	sp|Q8CCP0|NEMF_MOUSE Nuclear export mediator factor Nemf OS=Mus musculus GN=Nemf PE=1 SV=2//1.78149e-38	4791748	4797528	-	34635	upstream
NC_018891.1	LNC_000102	XLOC_002375	--	Novel_lncRNA	4832164	4833105	+	XM_003962733.2	101073663	--	sp|Q6ZQ88|KDM1A_MOUSE Lysine-specific histone demethylase 1A OS=Mus musculus GN=Kdm1a PE=1 SV=2//0	4837119	4845505	+	4013	upstream
NC_018891.1	LNC_000102	XLOC_002375	--	Novel_lncRNA	4832164	4833105	+	XM_011618396.1	101077997	--	sp|Q8BHG3|CC50B_MOUSE Cell cycle control protein 50B OS=Mus musculus GN=Tmem30b PE=2 SV=1//1.42082e-128	4833652	4836862	-	546	downstream
NC_018891.1	LNC_000102	XLOC_002375	--	Novel_lncRNA	4832164	4833105	+	XM_011618433.1	101074554	--	sp|Q9Y2U9|KLDC2_HUMAN Kelch domain-containing protein 2 OS=Homo sapiens GN=KLHDC2 PE=1 SV=1//6.38547e-166	4787812	4791685	+	40478	downstream
NC_018891.1	LNC_000102	XLOC_002375	--	Novel_lncRNA	4832164	4833105	+	XM_011618427.1	105418611	--	-//-	4807028	4808951	+	23212	downstream
NC_018891.1	LNC_000102	XLOC_002375	--	Novel_lncRNA	4832164	4833105	+	XM_011618467.1	101074773	--	sp|Q80YG3|KLDC1_MOUSE Kelch domain-containing protein 1 OS=Mus musculus GN=Klhdc1 PE=2 SV=1//4.70413e-135	4780417	4783531	-	48632	upstream
NC_018891.1	LNC_000102	XLOC_002375	--	Novel_lncRNA	4832164	4833105	+	XR_965736.1	101078220	--	sp|Q8TBZ3|WDR20_HUMAN WD repeat-containing protein 20 OS=Homo sapiens GN=WDR20 PE=1 SV=2//0	4802940	4806884	-	25279	upstream
NC_018891.1	LNC_000102	XLOC_002375	--	Novel_lncRNA	4832164	4833105	+	XM_011618429.1	101074554	--	sp|Q9Y2U9|KLDC2_HUMAN Kelch domain-containing protein 2 OS=Homo sapiens GN=KLHDC2 PE=1 SV=1//6.38547e-166	4787681	4791685	+	40478	downstream
NC_018891.1	LNC_000102	XLOC_002375	--	Novel_lncRNA	4832164	4833105	+	XM_003962730.2	101072982	--	sp|Q9DAK2|PACRG_MOUSE Parkin coregulated gene protein homolog OS=Mus musculus GN=Pacrg PE=1 SV=1//6.87727e-131	4930631	5007814	+	97525	upstream
NC_018891.1	LNC_000102	XLOC_002375	--	Novel_lncRNA	4832164	4833105	+	XM_003962505.2	101078220	--	sp|Q8TBZ3|WDR20_HUMAN WD repeat-containing protein 20 OS=Homo sapiens GN=WDR20 PE=1 SV=2//0	4801979	4806884	-	25279	upstream
NC_018891.1	LNC_000102	XLOC_002375	--	Novel_lncRNA	4832164	4833105	+	XM_011618415.1	101074107	--	sp|Q9UQ07|MOK_HUMAN MAPK/MAK/MRK overlapping kinase OS=Homo sapiens GN=MOK PE=2 SV=1//3.95914e-156	4798092	4801318	+	30845	downstream
NC_018891.1	LNC_000102	XLOC_002375	--	Novel_lncRNA	4832164	4833105	+	XM_003962731.2	101073202	--	sp|P25105|PTAFR_HUMAN Platelet-activating factor receptor OS=Homo sapiens GN=PTAFR PE=1 SV=1//1.84003e-72	4879902	4882235	+	46796	upstream
NC_018891.1	LNC_000102	XLOC_002375	--	Novel_lncRNA	4832164	4833105	+	XM_011618399.1	101077997	--	sp|Q8BHG3|CC50B_MOUSE Cell cycle control protein 50B OS=Mus musculus GN=Tmem30b PE=2 SV=1//1.42082e-128	4833652	4836862	-	546	downstream
NC_018891.1	LNC_000102	XLOC_002375	--	Novel_lncRNA	4832164	4833105	+	XM_011618458.1	101078592	--	sp|A7YWS7|DPOE2_BOVIN DNA polymerase epsilon subunit 2 OS=Bos taurus GN=POLE2 PE=2 SV=1//0	4783638	4787603	+	44560	downstream
NC_018891.1	LNC_000102	XLOC_002375	--	Novel_lncRNA	4832164	4833105	+	XM_011618408.1	101073888	--	sp|Q9JHU4|DYHC1_MOUSE Cytoplasmic dynein 1 heavy chain 1 OS=Mus musculus GN=Dync1h1 PE=1 SV=2//0	4809158	4833256	-	-942	antisense
NC_018891.1	LNC_000102	XLOC_002375	--	Novel_lncRNA	4832164	4833105	+	XM_011618472.1	101074773	--	sp|Q80YG3|KLDC1_MOUSE Kelch domain-containing protein 1 OS=Mus musculus GN=Klhdc1 PE=2 SV=1//4.70413e-135	4780417	4783513	-	48650	upstream
NC_018891.1	LNC_000101	XLOC_002374	--	Novel_lncRNA	4819471	4819793	+	XM_011618380.1	101073663	--	sp|Q6ZQ88|KDM1A_MOUSE Lysine-specific histone demethylase 1A OS=Mus musculus GN=Kdm1a PE=1 SV=2//0	4837119	4845505	+	17325	upstream
NC_018891.1	LNC_000101	XLOC_002374	--	Novel_lncRNA	4819471	4819793	+	XM_011618450.1	101074330	--	sp|Q8CCP0|NEMF_MOUSE Nuclear export mediator factor Nemf OS=Mus musculus GN=Nemf PE=1 SV=2//1.78149e-38	4791748	4797528	-	21942	upstream
NC_018891.1	LNC_000101	XLOC_002374	--	Novel_lncRNA	4819471	4819793	+	XM_003962504.2	101077997	--	sp|Q8BHG3|CC50B_MOUSE Cell cycle control protein 50B OS=Mus musculus GN=Tmem30b PE=2 SV=1//1.42082e-128	4833652	4836862	-	13858	downstream
NC_018891.1	LNC_000101	XLOC_002374	--	Novel_lncRNA	4819471	4819793	+	XM_011618375.1	101073433	--	sp|Q86V48|LUZP1_HUMAN Leucine zipper protein 1 OS=Homo sapiens GN=LUZP1 PE=1 SV=2//3.08257e-14	4850003	4875133	-	30209	downstream
NC_018891.1	LNC_000101	XLOC_002374	--	Novel_lncRNA	4819471	4819793	+	XM_003962507.2	101078592	--	sp|A7YWS7|DPOE2_BOVIN DNA polymerase epsilon subunit 2 OS=Bos taurus GN=POLE2 PE=2 SV=1//0	4783638	4787603	+	31867	downstream
NC_018891.1	LNC_000101	XLOC_002374	--	Novel_lncRNA	4819471	4819793	+	XM_003962736.2	101074330	--	sp|Q8CCP0|NEMF_MOUSE Nuclear export mediator factor Nemf OS=Mus musculus GN=Nemf PE=1 SV=2//1.78149e-38	4791748	4797528	-	21942	upstream
NC_018891.1	LNC_000101	XLOC_002374	--	Novel_lncRNA	4819471	4819793	+	XM_003962733.2	101073663	--	sp|Q6ZQ88|KDM1A_MOUSE Lysine-specific histone demethylase 1A OS=Mus musculus GN=Kdm1a PE=1 SV=2//0	4837119	4845505	+	17325	upstream
NC_018891.1	LNC_000101	XLOC_002374	--	Novel_lncRNA	4819471	4819793	+	XM_011618396.1	101077997	--	sp|Q8BHG3|CC50B_MOUSE Cell cycle control protein 50B OS=Mus musculus GN=Tmem30b PE=2 SV=1//1.42082e-128	4833652	4836862	-	13858	downstream
NC_018891.1	LNC_000101	XLOC_002374	--	Novel_lncRNA	4819471	4819793	+	XM_011618433.1	101074554	--	sp|Q9Y2U9|KLDC2_HUMAN Kelch domain-containing protein 2 OS=Homo sapiens GN=KLHDC2 PE=1 SV=1//6.38547e-166	4787812	4791685	+	27785	downstream
NC_018891.1	LNC_000101	XLOC_002374	--	Novel_lncRNA	4819471	4819793	+	XM_011618427.1	105418611	--	-//-	4807028	4808951	+	10519	downstream
NC_018891.1	LNC_000101	XLOC_002374	--	Novel_lncRNA	4819471	4819793	+	XM_011618467.1	101074773	--	sp|Q80YG3|KLDC1_MOUSE Kelch domain-containing protein 1 OS=Mus musculus GN=Klhdc1 PE=2 SV=1//4.70413e-135	4780417	4783531	-	35939	upstream
NC_018891.1	LNC_000101	XLOC_002374	--	Novel_lncRNA	4819471	4819793	+	XR_965736.1	101078220	--	sp|Q8TBZ3|WDR20_HUMAN WD repeat-containing protein 20 OS=Homo sapiens GN=WDR20 PE=1 SV=2//0	4802940	4806884	-	12586	upstream
NC_018891.1	LNC_000101	XLOC_002374	--	Novel_lncRNA	4819471	4819793	+	XM_011618429.1	101074554	--	sp|Q9Y2U9|KLDC2_HUMAN Kelch domain-containing protein 2 OS=Homo sapiens GN=KLHDC2 PE=1 SV=1//6.38547e-166	4787681	4791685	+	27785	downstream
NC_018891.1	LNC_000101	XLOC_002374	--	Novel_lncRNA	4819471	4819793	+	XM_003962505.2	101078220	--	sp|Q8TBZ3|WDR20_HUMAN WD repeat-containing protein 20 OS=Homo sapiens GN=WDR20 PE=1 SV=2//0	4801979	4806884	-	12586	upstream
NC_018891.1	LNC_000101	XLOC_002374	--	Novel_lncRNA	4819471	4819793	+	XM_011618415.1	101074107	--	sp|Q9UQ07|MOK_HUMAN MAPK/MAK/MRK overlapping kinase OS=Homo sapiens GN=MOK PE=2 SV=1//3.95914e-156	4798092	4801318	+	18152	downstream
NC_018891.1	LNC_000101	XLOC_002374	--	Novel_lncRNA	4819471	4819793	+	XM_003962731.2	101073202	--	sp|P25105|PTAFR_HUMAN Platelet-activating factor receptor OS=Homo sapiens GN=PTAFR PE=1 SV=1//1.84003e-72	4879902	4882235	+	60108	upstream
NC_018891.1	LNC_000101	XLOC_002374	--	Novel_lncRNA	4819471	4819793	+	XM_011618399.1	101077997	--	sp|Q8BHG3|CC50B_MOUSE Cell cycle control protein 50B OS=Mus musculus GN=Tmem30b PE=2 SV=1//1.42082e-128	4833652	4836862	-	13858	downstream
NC_018891.1	LNC_000101	XLOC_002374	--	Novel_lncRNA	4819471	4819793	+	XM_011618458.1	101078592	--	sp|A7YWS7|DPOE2_BOVIN DNA polymerase epsilon subunit 2 OS=Bos taurus GN=POLE2 PE=2 SV=1//0	4783638	4787603	+	31867	downstream
NC_018891.1	LNC_000101	XLOC_002374	--	Novel_lncRNA	4819471	4819793	+	XM_011618408.1	101073888	--	sp|Q9JHU4|DYHC1_MOUSE Cytoplasmic dynein 1 heavy chain 1 OS=Mus musculus GN=Dync1h1 PE=1 SV=2//0	4809158	4833256	-	-323	antisense
NC_018891.1	LNC_000101	XLOC_002374	--	Novel_lncRNA	4819471	4819793	+	XM_011618472.1	101074773	--	sp|Q80YG3|KLDC1_MOUSE Kelch domain-containing protein 1 OS=Mus musculus GN=Klhdc1 PE=2 SV=1//4.70413e-135	4780417	4783513	-	35957	upstream
NC_018891.1	LNC_000100	XLOC_002348	--	Novel_lncRNA	4006803	4007823	+	XM_011619570.1	105418815	--	sp|Q06HQ7|PLB1_MONDO Phospholipase B1, membrane-associated OS=Monodelphis domestica GN=PLB1 PE=2 SV=1//1.80434e-101	3990353	3997461	-	9341	upstream
NC_018891.1	LNC_000100	XLOC_002348	--	Novel_lncRNA	4006803	4007823	+	XM_011618724.1	101078369	--	sp|Q6NXH2|MANEA_MOUSE Glycoprotein endo-alpha-1,2-mannosidase OS=Mus musculus GN=Manea PE=2 SV=1//0	3979845	3983142	-	23660	upstream
NC_018891.1	LNC_000100	XLOC_002348	--	Novel_lncRNA	4006803	4007823	+	XM_003962523.2	101062384	--	sp|Q5I085|PP1B_XENTR Serine/threonine-protein phosphatase PP1-beta catalytic subunit OS=Xenopus tropicalis GN=ppp1cb PE=2 SV=1//0	3983221	3989489	-	17313	upstream
NC_018891.1	LNC_000100	XLOC_002348	--	Novel_lncRNA	4006803	4007823	+	XM_003962522.2	101062159	--	sp|Q5RDU7|YPEL5_PONAB Protein yippee-like 5 OS=Pongo abelii GN=YPEL5 PE=2 SV=1//3.63339e-78	4000432	4003961	+	2841	downstream
NC_018891.1	LNC_000100	XLOC_002348	--	Novel_lncRNA	4006803	4007823	+	XM_011618729.1	101078369	--	sp|Q6NXH2|MANEA_MOUSE Glycoprotein endo-alpha-1,2-mannosidase OS=Mus musculus GN=Manea PE=2 SV=1//0	3979845	3983000	-	23802	upstream
NC_018891.1	LNC_000100	XLOC_002348	--	Novel_lncRNA	4006803	4007823	+	NM_001032686.1	446062	--	sp|Q659L1|FUT9_CANFA Alpha-(1,3)-fucosyltransferase 9 OS=Canis familiaris GN=FUT9 PE=2 SV=1//5.04567e-145	3963788	3964867	-	41935	upstream
NC_018891.1	LNC_000100	XLOC_002348	--	Novel_lncRNA	4006803	4007823	+	XM_011618697.1	101062159	--	sp|Q5RDU7|YPEL5_PONAB Protein yippee-like 5 OS=Pongo abelii GN=YPEL5 PE=2 SV=1//3.63339e-78	4000432	4003961	+	2841	downstream
NC_018891.1	LNC_000100	XLOC_002348	--	Novel_lncRNA	4006803	4007823	+	XM_011619583.1	101078822	--	-//-	3904874	3907059	-	99743	upstream
NC_018891.1	LNC_000100	XLOC_002348	--	Novel_lncRNA	4006803	4007823	+	XM_011618717.1	101078369	--	sp|Q6NXH2|MANEA_MOUSE Glycoprotein endo-alpha-1,2-mannosidase OS=Mus musculus GN=Manea PE=2 SV=1//0	3979845	3983142	-	23660	upstream
NC_018891.1	LNC_000100	XLOC_002348	--	Novel_lncRNA	4006803	4007823	+	XM_011618679.1	101078144	--	sp|Q5F3X0|LCLT1_CHICK Lysocardiolipin acyltransferase 1 OS=Gallus gallus GN=LCLAT1 PE=2 SV=1//0	4005294	4013677	-	-1021	antisense
NC_018891.1	LNC_000100	XLOC_002348	--	Novel_lncRNA	4006803	4007823	+	XM_011615570.1	446062	--	sp|Q659L1|FUT9_CANFA Alpha-(1,3)-fucosyltransferase 9 OS=Canis familiaris GN=FUT9 PE=2 SV=1//5.04567e-145	3962876	3970560	-	36242	upstream
NC_018891.1	LNC_000100	XLOC_002348	--	Novel_lncRNA	4006803	4007823	+	XM_011618670.1	101077920	--	sp|Q5RD13|LBH_PONAB Protein LBH OS=Pongo abelii GN=LBH PE=3 SV=1//3.96586e-31	4019683	4026518	-	11859	downstream
NC_018891.1	LNC_000100	XLOC_002348	--	Novel_lncRNA	4006803	4007823	+	NM_001032636.1	445969	--	sp|Q99JB3|FUT9_RAT Alpha-(1,3)-fucosyltransferase 9 OS=Rattus norvegicus GN=Fut9 PE=2 SV=1//2.7024e-112	3976832	3977905	-	28897	upstream
NC_018891.1	LNC_000100	XLOC_002348	--	Novel_lncRNA	4006803	4007823	+	XM_011618710.1	101078369	--	sp|Q6NXH2|MANEA_MOUSE Glycoprotein endo-alpha-1,2-mannosidase OS=Mus musculus GN=Manea PE=2 SV=1//0	3979845	3983000	-	23802	upstream
NC_018891.1	LNC_000100	XLOC_002348	--	Novel_lncRNA	4006803	4007823	+	XM_011619579.1	105418817	--	sp|O43734|CIKS_HUMAN Adapter protein CIKS OS=Homo sapiens GN=TRAF3IP2 PE=1 SV=3//3.10206e-45	3909103	3910323	-	96479	upstream
NC_018891.1	LNC_000100	XLOC_002348	--	Novel_lncRNA	4006803	4007823	+	XM_011618685.1	101078144	--	sp|Q5F3X0|LCLT1_CHICK Lysocardiolipin acyltransferase 1 OS=Gallus gallus GN=LCLAT1 PE=2 SV=1//0	4005294	4013677	-	-1021	antisense
NC_018891.1	LNC_000100	XLOC_002348	--	Novel_lncRNA	4006803	4007823	+	XM_011618747.1	105418679	--	sp|Q8WUH2|TGFA1_HUMAN Transforming growth factor-beta receptor-associated protein 1 OS=Homo sapiens GN=TGFBRAP1 PE=1 SV=1//1.72666e-156	3949343	3954647	-	52155	upstream
NC_018891.1	LNC_000100	XLOC_002348	--	Novel_lncRNA	4006803	4007823	+	XM_011618739.1	101062746	--	sp|Q14192|FHL2_HUMAN Four and a half LIM domains protein 2 OS=Homo sapiens GN=FHL2 PE=1 SV=3//2.71065e-20	3955503	3958075	-	48727	upstream
NC_018891.1	LNC_000100	XLOC_002348	--	Novel_lncRNA	4006803	4007823	+	XM_003962527.2	101063191	--	sp|Q6EWH2|FYNA_DANRE Tyrosine-protein kinase fyna OS=Danio rerio GN=fyna PE=1 SV=2//0	3911907	3925369	-	81433	upstream
NC_018891.1	LNC_000100	XLOC_002348	--	Novel_lncRNA	4006803	4007823	+	XM_003962753.2	101078593	--	sp|P16527|MARCS_CHICK Myristoylated alanine-rich C-kinase substrate OS=Gallus gallus GN=MARCKS PE=1 SV=2//1.81805e-07	3927582	3930187	+	76615	downstream
NC_018891.1	LNC_000100	XLOC_002348	--	Novel_lncRNA	4006803	4007823	+	XM_003962526.2	101062966	--	sp|Q03692|COAA1_HUMAN Collagen alpha-1(X) chain OS=Homo sapiens GN=COL10A1 PE=1 SV=2//3.32859e-50	3932402	3936431	-	70371	upstream
NC_018891.1	LNC_000100	XLOC_002348	--	Novel_lncRNA	4006803	4007823	+	XM_003962525.2	101062746	--	sp|Q14192|FHL2_HUMAN Four and a half LIM domains protein 2 OS=Homo sapiens GN=FHL2 PE=1 SV=3//2.71065e-20	3955503	3958075	-	48727	upstream
NC_018891.1	LNC_000100	XLOC_002348	--	Novel_lncRNA	4006803	4007823	+	XM_003962521.2	101061931	--	sp|Q90752|BMP4_CHICK Bone morphogenetic protein 4 OS=Gallus gallus GN=BMP4 PE=2 SV=1//0	4066031	4073308	-	58207	downstream
NC_018891.1	LNC_000107	XLOC_002443	--	Novel_lncRNA	6292066	6296984	+	XM_011617831.1	101064388	--	sp|O43150|ASAP2_HUMAN Arf-GAP with SH3 domain, ANK repeat and PH domain-containing protein 2 OS=Homo sapiens GN=ASAP2 PE=1 SV=3//0	6316969	6346011	+	19984	upstream
NC_018891.1	LNC_000107	XLOC_002443	--	Novel_lncRNA	6292066	6296984	+	XM_011617785.1	101063495	--	sp|Q5PRD0|143BA_DANRE 14-3-3 protein beta/alpha-A OS=Danio rerio GN=ywhaba PE=2 SV=2//4.86393e-111	6366107	6370645	-	69122	downstream
NC_018891.1	LNC_000107	XLOC_002443	--	Novel_lncRNA	6292066	6296984	+	XM_011617847.1	101064835	--	sp|Q7T163|KDIS_DANRE Kinase D-interacting substrate of 220 kDa OS=Danio rerio GN=kidins220 PE=2 SV=2//0	6255920	6288120	-	3945	upstream
NC_018891.1	LNC_000107	XLOC_002443	--	Novel_lncRNA	6292066	6296984	+	XM_003962692.2	101063495	--	sp|Q5PRD0|143BA_DANRE 14-3-3 protein beta/alpha-A OS=Danio rerio GN=ywhaba PE=2 SV=2//4.86393e-111	6366107	6370839	-	69122	downstream
NC_018891.1	LNC_000107	XLOC_002443	--	Novel_lncRNA	6292066	6296984	+	XM_011617811.1	101064165	--	sp|Q96LL9|DJC30_HUMAN DnaJ homolog subfamily C member 30 OS=Homo sapiens GN=DNAJC30 PE=1 SV=3//6.87467e-28	6353455	6354980	-	56470	downstream
NC_018891.1	LNC_000107	XLOC_002443	--	Novel_lncRNA	6292066	6296984	+	XM_003962696.2	101064614	--	sp|Q5ZKL6|MBOA2_CHICK Membrane-bound O-acyltransferase domain-containing protein 2 OS=Gallus gallus GN=mboat2 PE=2 SV=1//0	6289492	6310234	-	-4919	antisense
NC_018891.1	LNC_000107	XLOC_002443	--	Novel_lncRNA	6292066	6296984	+	XM_003962484.2	101073122	--	sp|Q9UKF6|CPSF3_HUMAN Cleavage and polyadenylation specificity factor subunit 3 OS=Homo sapiens GN=CPSF3 PE=1 SV=1//0	6348881	6353517	+	51896	upstream
NC_018891.1	LNC_000107	XLOC_002443	--	Novel_lncRNA	6292066	6296984	+	XM_011617791.1	101063716	--	sp|P78536|ADA17_HUMAN Disintegrin and metalloproteinase domain-containing protein 17 OS=Homo sapiens GN=ADAM17 PE=1 SV=1//0	6356823	6364886	-	59838	downstream
NC_018891.1	LNC_000107	XLOC_002443	--	Novel_lncRNA	6292066	6296984	+	XM_003962485.2	101073350	--	sp|O14713|ITBP1_HUMAN Integrin beta-1-binding protein 1 OS=Homo sapiens GN=ITGB1BP1 PE=1 SV=1//1.36593e-65	6346169	6348746	-	49184	downstream
NC_018891.1	LNC_000107	XLOC_002443	--	Novel_lncRNA	6292066	6296984	+	XM_011617825.1	101064388	--	sp|O43150|ASAP2_HUMAN Arf-GAP with SH3 domain, ANK repeat and PH domain-containing protein 2 OS=Homo sapiens GN=ASAP2 PE=1 SV=3//0	6316969	6346011	+	19984	upstream
NC_018891.1	LNC_000107	XLOC_002443	--	Novel_lncRNA	6292066	6296984	+	XM_011617770.1	101072762	--	sp|Q5RAR8|GRHL1_PONAB Grainyhead-like protein 1 homolog OS=Pongo abelii GN=GRHL1 PE=2 SV=1//0	6386545	6397117	+	89560	upstream
NC_018891.1	LNC_000107	XLOC_002443	--	Novel_lncRNA	6292066	6296984	+	XM_011617805.1	101073122	--	sp|Q9UKF6|CPSF3_HUMAN Cleavage and polyadenylation specificity factor subunit 3 OS=Homo sapiens GN=CPSF3 PE=1 SV=1//0	6348881	6352861	+	51896	upstream
NC_018891.1	LNC_000107	XLOC_002443	--	Novel_lncRNA	6292066	6296984	+	XM_011617774.1	101072762	--	sp|Q5RAR8|GRHL1_PONAB Grainyhead-like protein 1 homolog OS=Pongo abelii GN=GRHL1 PE=2 SV=1//0	6386545	6397117	+	89560	upstream
NC_018891.1	LNC_000107	XLOC_002443	--	Novel_lncRNA	6292066	6296984	+	XM_003962486.2	101073580	--	sp|Q2VIU1|ID2_PIG DNA-binding protein inhibitor ID-2 OS=Sus scrofa GN=ID2 PE=2 SV=1//9.96707e-52	6253611	6255848	+	36217	downstream
NC_018891.1	LNC_000107	XLOC_002443	--	Novel_lncRNA	6292066	6296984	+	XM_003962694.2	101063940	--	sp|Q503L4|IAH1_DANRE Isoamyl acetate-hydrolyzing esterase 1 homolog OS=Danio rerio GN=iah1 PE=2 SV=2//4.26935e-118	6355077	6356764	+	58092	upstream
NC_018891.1	LNC_000106	XLOC_002402	--	Novel_lncRNA	5553250	5554096	+	XM_003962706.2	101067309	--	sp|Q8HZQ3|NKL_HORSE Antimicrobial peptide NK-lysin OS=Equus caballus GN=NKL PE=2 SV=3//1.24244e-06	5617221	5618477	+	63124	upstream
NC_018891.1	LNC_000106	XLOC_002402	--	Novel_lncRNA	5553250	5554096	+	XM_011618004.1	101067988	--	sp|Q4V8B0|OXR1_RAT Oxidation resistance protein 1 OS=Rattus norvegicus GN=Oxr1 PE=2 SV=3//9.40571e-15	5577223	5586062	-	23126	downstream
NC_018891.1	LNC_000106	XLOC_002402	--	Novel_lncRNA	5553250	5554096	+	XM_011617984.1	101067088	--	sp|A9JR78|TONSL_DANRE Tonsoku-like protein OS=Danio rerio GN=tonsl PE=2 SV=1//0	5620713	5628881	-	66616	downstream
NC_018891.1	LNC_000106	XLOC_002402	--	Novel_lncRNA	5553250	5554096	+	XM_011618022.1	101067988	--	sp|Q4V8B0|OXR1_RAT Oxidation resistance protein 1 OS=Rattus norvegicus GN=Oxr1 PE=2 SV=3//9.40571e-15	5577223	5584275	-	23126	downstream
NC_018891.1	LNC_000106	XLOC_002402	--	Novel_lncRNA	5553250	5554096	+	XM_011618008.1	101067988	--	sp|Q4V8B0|OXR1_RAT Oxidation resistance protein 1 OS=Rattus norvegicus GN=Oxr1 PE=2 SV=3//9.40571e-15	5577223	5586062	-	23126	downstream
NC_018891.1	LNC_000106	XLOC_002402	--	Novel_lncRNA	5553250	5554096	+	XM_003962494.2	101075576	--	sp|P50572|GBRR1_RAT Gamma-aminobutyric acid receptor subunit rho-1 OS=Rattus norvegicus GN=Gabrr1 PE=1 SV=2//0	5631065	5638544	+	76968	upstream
NC_018891.1	LNC_000106	XLOC_002402	--	Novel_lncRNA	5553250	5554096	+	XM_011618039.1	101067759	--	sp|Q7T3E8|MFR1L_DANRE Mitochondrial fission regulator 1-like OS=Danio rerio GN=mtfr1l PE=1 SV=1//6.50481e-167	5585511	5590748	+	31414	upstream
NC_018891.1	LNC_000106	XLOC_002402	--	Novel_lncRNA	5553250	5554096	+	XM_011618070.1	101075800	--	sp|B0BLT0|ZN593_XENTR Zinc finger protein 593 OS=Xenopus tropicalis GN=znf593 PE=2 SV=1//4.10254e-64	5570683	5571780	+	16586	upstream
NC_018891.1	LNC_000106	XLOC_002402	--	Novel_lncRNA	5553250	5554096	+	XM_003962710.2	101068219	--	sp|Q3Y4E2|SELN_DANRE Selenoprotein N OS=Danio rerio GN=sepn1 PE=2 SV=3//0	5572740	5577637	+	18643	upstream
NC_018891.1	LNC_000106	XLOC_002402	--	Novel_lncRNA	5553250	5554096	+	XM_011617976.1	101066861	--	sp|Q501L1|P20D2_XENTR Peptidase M20 domain-containing protein 2 OS=Xenopus tropicalis GN=pm20d2 PE=2 SV=1//1.54888e-140	5638544	5642602	-	84447	downstream
NC_018891.1	LNC_000106	XLOC_002402	--	Novel_lncRNA	5553250	5554096	+	XM_011617992.1	101067532	--	sp|A0JNJ1|STAC_BOVIN SH3 and cysteine-rich domain-containing protein OS=Bos taurus GN=STAC PE=2 SV=1//6.65566e-93	5597791	5610044	+	43694	upstream
NC_018891.1	LNC_000106	XLOC_002402	--	Novel_lncRNA	5553250	5554096	+	XM_003962711.2	101068451	--	sp|Q13129|RLF_HUMAN Zinc finger protein Rlf OS=Homo sapiens GN=RLF PE=1 SV=2//4.57235e-13	5560125	5570020	-	6028	downstream
NC_018891.1	LNC_000106	XLOC_002402	--	Novel_lncRNA	5553250	5554096	+	XM_011617979.1	101066861	--	sp|Q501L1|P20D2_XENTR Peptidase M20 domain-containing protein 2 OS=Xenopus tropicalis GN=pm20d2 PE=2 SV=1//1.54888e-140	5638544	5642602	-	84447	downstream
NC_018891.1	LNC_000106	XLOC_002402	--	Novel_lncRNA	5553250	5554096	+	XM_003962712.2	101068675	--	sp|P40429|RL13A_HUMAN 60S ribosomal protein L13a OS=Homo sapiens GN=RPL13A PE=1 SV=2//5.64243e-110	5550130	5552567	-	682	upstream
NC_018891.1	LNC_000106	XLOC_002402	--	Novel_lncRNA	5553250	5554096	+	XM_011618113.1	101068898	--	sp|Q28651|2A5G_RABIT Serine/threonine-protein phosphatase 2A 56 kDa regulatory subunit gamma isoform OS=Oryctolagus cuniculus GN=PPP2R5C PE=2 SV=1//0	5470044	5484756	-	68493	upstream
NC_018891.1	LNC_000106	XLOC_002402	--	Novel_lncRNA	5553250	5554096	+	XM_003962498.1	101076478	--	sp|P79748|5HT1D_TAKRU 5-hydroxytryptamine receptor 1D OS=Takifugu rubripes GN=htr1d PE=3 SV=1//0	5496640	5497779	-	55470	upstream
NC_018891.1	LNC_000106	XLOC_002402	--	Novel_lncRNA	5553250	5554096	+	XM_011618032.1	101067759	--	sp|Q7T3E8|MFR1L_DANRE Mitochondrial fission regulator 1-like OS=Danio rerio GN=mtfr1l PE=1 SV=1//6.50481e-167	5586078	5590748	+	31981	upstream
NC_018891.1	LNC_000106	XLOC_002402	--	Novel_lncRNA	5553250	5554096	+	XM_003962709.2	101067988	--	sp|Q4V8B0|OXR1_RAT Oxidation resistance protein 1 OS=Rattus norvegicus GN=Oxr1 PE=2 SV=3//9.40571e-15	5577223	5586062	-	23126	downstream
NC_018891.1	LNC_000106	XLOC_002402	--	Novel_lncRNA	5553250	5554096	+	XM_011617996.1	101067532	--	sp|A0JNJ1|STAC_BOVIN SH3 and cysteine-rich domain-containing protein OS=Bos taurus GN=STAC PE=2 SV=1//6.65566e-93	5597791	5610044	+	43694	upstream
NC_018891.1	LNC_000106	XLOC_002402	--	Novel_lncRNA	5553250	5554096	+	XM_003962708.2	101067759	--	sp|Q7T3E8|MFR1L_DANRE Mitochondrial fission regulator 1-like OS=Danio rerio GN=mtfr1l PE=1 SV=1//6.50481e-167	5586078	5590748	+	31981	upstream
NC_018891.1	LNC_000106	XLOC_002402	--	Novel_lncRNA	5553250	5554096	+	XM_003962497.2	101076253	--	sp|Q1LYB6|ATF1B_DANRE ATPase inhibitor B, mitochondrial OS=Danio rerio GN=atpif1b PE=3 SV=1//2.12444e-34	5553025	5554207	-	-847	antisense
NC_018891.1	LNC_000106	XLOC_002402	--	Novel_lncRNA	5553250	5554096	+	XM_011618064.1	101075800	--	sp|B0BLT0|ZN593_XENTR Zinc finger protein 593 OS=Xenopus tropicalis GN=znf593 PE=2 SV=1//4.10254e-64	5570808	5571780	+	16711	upstream
NC_018891.1	LNC_000106	XLOC_002402	--	Novel_lncRNA	5553250	5554096	+	XM_003962496.2	101076024	--	sp|O75844|FACE1_HUMAN CAAX prenyl protease 1 homolog OS=Homo sapiens GN=ZMPSTE24 PE=1 SV=2//0	5554880	5560117	-	783	downstream
NC_018891.1	LNC_000106	XLOC_002402	--	Novel_lncRNA	5553250	5554096	+	XM_011618050.1	101067759	--	sp|Q7T3E8|MFR1L_DANRE Mitochondrial fission regulator 1-like OS=Danio rerio GN=mtfr1l PE=1 SV=1//6.50481e-167	5586078	5591960	+	31981	upstream
NC_018891.1	LNC_000106	XLOC_002402	--	Novel_lncRNA	5553250	5554096	+	XM_011618078.1	101075800	--	sp|B0BLT0|ZN593_XENTR Zinc finger protein 593 OS=Xenopus tropicalis GN=znf593 PE=2 SV=1//4.10254e-64	5570741	5571780	+	16644	upstream
NC_018891.1	LNC_000106	XLOC_002402	--	Novel_lncRNA	5553250	5554096	+	XM_003962495.2	101075800	--	sp|B0BLT0|ZN593_XENTR Zinc finger protein 593 OS=Xenopus tropicalis GN=znf593 PE=2 SV=1//4.10254e-64	5570667	5571779	+	16570	upstream
NC_018891.1	LNC_000105	XLOC_002401	--	Novel_lncRNA	5550186	5551590	+	XM_003962706.2	101067309	--	sp|Q8HZQ3|NKL_HORSE Antimicrobial peptide NK-lysin OS=Equus caballus GN=NKL PE=2 SV=3//1.24244e-06	5617221	5618477	+	65630	upstream
NC_018891.1	LNC_000105	XLOC_002401	--	Novel_lncRNA	5550186	5551590	+	XM_011618004.1	101067988	--	sp|Q4V8B0|OXR1_RAT Oxidation resistance protein 1 OS=Rattus norvegicus GN=Oxr1 PE=2 SV=3//9.40571e-15	5577223	5586062	-	25632	downstream
NC_018891.1	LNC_000105	XLOC_002401	--	Novel_lncRNA	5550186	5551590	+	XM_011617984.1	101067088	--	sp|A9JR78|TONSL_DANRE Tonsoku-like protein OS=Danio rerio GN=tonsl PE=2 SV=1//0	5620713	5628881	-	69122	downstream
NC_018891.1	LNC_000105	XLOC_002401	--	Novel_lncRNA	5550186	5551590	+	XM_011618022.1	101067988	--	sp|Q4V8B0|OXR1_RAT Oxidation resistance protein 1 OS=Rattus norvegicus GN=Oxr1 PE=2 SV=3//9.40571e-15	5577223	5584275	-	25632	downstream
NC_018891.1	LNC_000105	XLOC_002401	--	Novel_lncRNA	5550186	5551590	+	XM_011618008.1	101067988	--	sp|Q4V8B0|OXR1_RAT Oxidation resistance protein 1 OS=Rattus norvegicus GN=Oxr1 PE=2 SV=3//9.40571e-15	5577223	5586062	-	25632	downstream
NC_018891.1	LNC_000105	XLOC_002401	--	Novel_lncRNA	5550186	5551590	+	XM_003962494.2	101075576	--	sp|P50572|GBRR1_RAT Gamma-aminobutyric acid receptor subunit rho-1 OS=Rattus norvegicus GN=Gabrr1 PE=1 SV=2//0	5631065	5638544	+	79474	upstream
NC_018891.1	LNC_000105	XLOC_002401	--	Novel_lncRNA	5550186	5551590	+	XM_011618039.1	101067759	--	sp|Q7T3E8|MFR1L_DANRE Mitochondrial fission regulator 1-like OS=Danio rerio GN=mtfr1l PE=1 SV=1//6.50481e-167	5585511	5590748	+	33920	upstream
NC_018891.1	LNC_000105	XLOC_002401	--	Novel_lncRNA	5550186	5551590	+	XM_011618070.1	101075800	--	sp|B0BLT0|ZN593_XENTR Zinc finger protein 593 OS=Xenopus tropicalis GN=znf593 PE=2 SV=1//4.10254e-64	5570683	5571780	+	19092	upstream
NC_018891.1	LNC_000105	XLOC_002401	--	Novel_lncRNA	5550186	5551590	+	XM_003962710.2	101068219	--	sp|Q3Y4E2|SELN_DANRE Selenoprotein N OS=Danio rerio GN=sepn1 PE=2 SV=3//0	5572740	5577637	+	21149	upstream
NC_018891.1	LNC_000105	XLOC_002401	--	Novel_lncRNA	5550186	5551590	+	XM_011617976.1	101066861	--	sp|Q501L1|P20D2_XENTR Peptidase M20 domain-containing protein 2 OS=Xenopus tropicalis GN=pm20d2 PE=2 SV=1//1.54888e-140	5638544	5642602	-	86953	downstream
NC_018891.1	LNC_000105	XLOC_002401	--	Novel_lncRNA	5550186	5551590	+	XM_011617992.1	101067532	--	sp|A0JNJ1|STAC_BOVIN SH3 and cysteine-rich domain-containing protein OS=Bos taurus GN=STAC PE=2 SV=1//6.65566e-93	5597791	5610044	+	46200	upstream
NC_018891.1	LNC_000105	XLOC_002401	--	Novel_lncRNA	5550186	5551590	+	XM_003962711.2	101068451	--	sp|Q13129|RLF_HUMAN Zinc finger protein Rlf OS=Homo sapiens GN=RLF PE=1 SV=2//4.57235e-13	5560125	5570020	-	8534	downstream
NC_018891.1	LNC_000105	XLOC_002401	--	Novel_lncRNA	5550186	5551590	+	XM_011617979.1	101066861	--	sp|Q501L1|P20D2_XENTR Peptidase M20 domain-containing protein 2 OS=Xenopus tropicalis GN=pm20d2 PE=2 SV=1//1.54888e-140	5638544	5642602	-	86953	downstream
NC_018891.1	LNC_000105	XLOC_002401	--	Novel_lncRNA	5550186	5551590	+	XM_003962712.2	101068675	--	sp|P40429|RL13A_HUMAN 60S ribosomal protein L13a OS=Homo sapiens GN=RPL13A PE=1 SV=2//5.64243e-110	5550130	5552567	-	-1405	antisense
NC_018891.1	LNC_000105	XLOC_002401	--	Novel_lncRNA	5550186	5551590	+	XM_011618113.1	101068898	--	sp|Q28651|2A5G_RABIT Serine/threonine-protein phosphatase 2A 56 kDa regulatory subunit gamma isoform OS=Oryctolagus cuniculus GN=PPP2R5C PE=2 SV=1//0	5470044	5484756	-	65429	upstream
NC_018891.1	LNC_000105	XLOC_002401	--	Novel_lncRNA	5550186	5551590	+	XM_003962498.1	101076478	--	sp|P79748|5HT1D_TAKRU 5-hydroxytryptamine receptor 1D OS=Takifugu rubripes GN=htr1d PE=3 SV=1//0	5496640	5497779	-	52406	upstream
NC_018891.1	LNC_000105	XLOC_002401	--	Novel_lncRNA	5550186	5551590	+	XM_011618032.1	101067759	--	sp|Q7T3E8|MFR1L_DANRE Mitochondrial fission regulator 1-like OS=Danio rerio GN=mtfr1l PE=1 SV=1//6.50481e-167	5586078	5590748	+	34487	upstream
NC_018891.1	LNC_000105	XLOC_002401	--	Novel_lncRNA	5550186	5551590	+	XM_003962709.2	101067988	--	sp|Q4V8B0|OXR1_RAT Oxidation resistance protein 1 OS=Rattus norvegicus GN=Oxr1 PE=2 SV=3//9.40571e-15	5577223	5586062	-	25632	downstream
NC_018891.1	LNC_000105	XLOC_002401	--	Novel_lncRNA	5550186	5551590	+	XM_011617996.1	101067532	--	sp|A0JNJ1|STAC_BOVIN SH3 and cysteine-rich domain-containing protein OS=Bos taurus GN=STAC PE=2 SV=1//6.65566e-93	5597791	5610044	+	46200	upstream
NC_018891.1	LNC_000105	XLOC_002401	--	Novel_lncRNA	5550186	5551590	+	XM_003962708.2	101067759	--	sp|Q7T3E8|MFR1L_DANRE Mitochondrial fission regulator 1-like OS=Danio rerio GN=mtfr1l PE=1 SV=1//6.50481e-167	5586078	5590748	+	34487	upstream
NC_018891.1	LNC_000105	XLOC_002401	--	Novel_lncRNA	5550186	5551590	+	XM_003962497.2	101076253	--	sp|Q1LYB6|ATF1B_DANRE ATPase inhibitor B, mitochondrial OS=Danio rerio GN=atpif1b PE=3 SV=1//2.12444e-34	5553025	5554207	-	1434	downstream
NC_018891.1	LNC_000105	XLOC_002401	--	Novel_lncRNA	5550186	5551590	+	XM_011618064.1	101075800	--	sp|B0BLT0|ZN593_XENTR Zinc finger protein 593 OS=Xenopus tropicalis GN=znf593 PE=2 SV=1//4.10254e-64	5570808	5571780	+	19217	upstream
NC_018891.1	LNC_000105	XLOC_002401	--	Novel_lncRNA	5550186	5551590	+	XM_003962496.2	101076024	--	sp|O75844|FACE1_HUMAN CAAX prenyl protease 1 homolog OS=Homo sapiens GN=ZMPSTE24 PE=1 SV=2//0	5554880	5560117	-	3289	downstream
NC_018891.1	LNC_000105	XLOC_002401	--	Novel_lncRNA	5550186	5551590	+	XM_011618050.1	101067759	--	sp|Q7T3E8|MFR1L_DANRE Mitochondrial fission regulator 1-like OS=Danio rerio GN=mtfr1l PE=1 SV=1//6.50481e-167	5586078	5591960	+	34487	upstream
NC_018891.1	LNC_000105	XLOC_002401	--	Novel_lncRNA	5550186	5551590	+	XM_011618078.1	101075800	--	sp|B0BLT0|ZN593_XENTR Zinc finger protein 593 OS=Xenopus tropicalis GN=znf593 PE=2 SV=1//4.10254e-64	5570741	5571780	+	19150	upstream
NC_018891.1	LNC_000105	XLOC_002401	--	Novel_lncRNA	5550186	5551590	+	NM_001136147.1	100191070	--	sp|A7YD35|IOD3_SPAAU Type III iodothyronine deiodinase OS=Sparus aurata GN=dio3 PE=2 SV=2//4.69096e-121	5451069	5451921	-	98264	upstream
NC_018891.1	LNC_000105	XLOC_002401	--	Novel_lncRNA	5550186	5551590	+	XM_003962495.2	101075800	--	sp|B0BLT0|ZN593_XENTR Zinc finger protein 593 OS=Xenopus tropicalis GN=znf593 PE=2 SV=1//4.10254e-64	5570667	5571779	+	19076	upstream
NC_018891.1	LNC_000104	XLOC_002383	--	Novel_lncRNA	5111326	5113647	+	XM_003962503.2	101077542	--	sp|Q26636|CATL_SARPE Cathepsin L OS=Sarcophaga peregrina PE=1 SV=1//1.68498e-123	5111321	5113790	-	-2322	antisense
NC_018891.1	LNC_000104	XLOC_002383	--	Novel_lncRNA	5111326	5113647	+	XM_003962725.2	101071869	--	sp|Q8TDY4|ASAP3_HUMAN Arf-GAP with SH3 domain, ANK repeat and PH domain-containing protein 3 OS=Homo sapiens GN=ASAP3 PE=1 SV=1//0	5203531	5219684	+	89883	upstream
NC_018891.1	LNC_000104	XLOC_002383	--	Novel_lncRNA	5111326	5113647	+	XM_003962502.1	101077315	--	sp|Q8BGW8|VGLL2_MOUSE Transcription cofactor vestigial-like protein 2 OS=Mus musculus GN=Vgll2 PE=1 SV=1//9.6428e-23	5117049	5120280	-	3401	downstream
NC_018891.1	LNC_000104	XLOC_002383	--	Novel_lncRNA	5111326	5113647	+	XM_003962726.2	101072097	--	sp|P56931|E2F2_MOUSE Transcription factor E2F2 OS=Mus musculus GN=E2f2 PE=1 SV=2//1.83272e-120	5192516	5200265	+	78868	upstream
NC_018891.1	LNC_000104	XLOC_002383	--	Novel_lncRNA	5111326	5113647	+	XM_003962501.2	101077089	--	sp|Q91399|ID3A_XENLA DNA-binding protein inhibitor ID-3-A OS=Xenopus laevis GN=id3-a PE=1 SV=1//5.62596e-30	5188445	5190156	+	74797	upstream
NC_018891.1	LNC_000104	XLOC_002383	--	Novel_lncRNA	5111326	5113647	+	XM_003962729.2	101072763	--	sp|Q6P0D0|QKIA_DANRE Protein quaking-A OS=Danio rerio GN=qkia PE=2 SV=2//0	5016781	5059681	+	51644	downstream
NC_018891.1	LNC_000104	XLOC_002383	--	Novel_lncRNA	5111326	5113647	+	XM_003962727.2	101072312	--	sp|P54149|MSRA_BOVIN Mitochondrial peptide methionine sulfoxide reductase OS=Bos taurus GN=MSRA PE=1 SV=2//4.27886e-83	5148441	5173842	+	34793	upstream
NC_018891.1	LNC_000104	XLOC_002383	--	Novel_lncRNA	5111326	5113647	+	XM_011618356.1	101072763	--	sp|Q6P0D0|QKIA_DANRE Protein quaking-A OS=Danio rerio GN=qkia PE=2 SV=2//0	5016781	5059681	+	51644	downstream
NC_018891.1	LNC_000104	XLOC_002383	--	Novel_lncRNA	5111326	5113647	+	XM_003962728.2	101072536	--	sp|Q0VCZ3|YTHD2_BOVIN YTH domain-containing family protein 2 OS=Bos taurus GN=YTHDF2 PE=2 SV=1//0	5127736	5134195	+	14088	upstream
NC_018891.1	LNC_000104	XLOC_002383	--	Novel_lncRNA	5111326	5113647	+	XM_011618347.1	101077542	--	sp|Q26636|CATL_SARPE Cathepsin L OS=Sarcophaga peregrina PE=1 SV=1//1.68498e-123	5111321	5113802	-	-2322	antisense
NC_018891.1	LNC_000104	XLOC_002383	--	Novel_lncRNA	5111326	5113647	+	XM_011618364.1	101072763	--	sp|Q6P0D0|QKIA_DANRE Protein quaking-A OS=Danio rerio GN=qkia PE=2 SV=2//0	5016781	5059681	+	51644	downstream
NW_004071228.1	LNC_001298	XLOC_027623	--	Novel_lncRNA	26602	27222	-	XM_011617179.1	101080237	--	-//-	37524	42836	-	10301	downstream
NW_004071228.1	LNC_001298	XLOC_027623	--	Novel_lncRNA	26602	27222	-	XM_003976257.2	101061907	--	sp|F6UH96|SPRTN_XENTR SprT-like domain-containing protein Spartan OS=Xenopus tropicalis GN=sprtn PE=2 SV=2//1.79127e-117	63727	66982	-	36504	downstream
NW_004071228.1	LNC_001298	XLOC_027623	--	Novel_lncRNA	26602	27222	-	XM_003976250.2	101079331	--	sp|P51916|CX33_MICUN Gap junction Cx32.7 protein OS=Micropogonias undulatus PE=2 SV=3//8.97823e-155	22605	24546	+	2055	downstream
NW_004071228.1	LNC_001298	XLOC_027623	--	Novel_lncRNA	26602	27222	-	XM_011617170.1	101079106	--	sp|A5WWC6|HSDL1_DANRE Inactive hydroxysteroid dehydrogenase-like protein 1 OS=Danio rerio GN=hsdl1 PE=2 SV=1//1.57001e-118	19707	21086	+	5515	downstream
NW_004071228.1	LNC_001298	XLOC_027623	--	Novel_lncRNA	26602	27222	-	XM_003976251.2	101079554	--	sp|Q7T047|CX32_DANRE Gap junction Cx32.2 protein OS=Danio rerio GN=cx32.2 PE=2 SV=4//9.54205e-113	28321	30183	+	1098	upstream
NW_004071228.1	LNC_001298	XLOC_027623	--	Novel_lncRNA	26602	27222	-	XM_011617171.1	101078651	--	sp|P51915|CX32_MICUN Gap junction Cx32.2 protein OS=Micropogonias undulatus PE=2 SV=2//1.44655e-167	25273	27183	+	-582	antisense
NW_004071228.1	LNC_001298	XLOC_027623	--	Novel_lncRNA	26602	27222	-	XR_965541.1	101062135	--	sp|Q5U247|EXOC8_XENLA Exocyst complex component 8 OS=Xenopus laevis GN=exoc8 PE=2 SV=1//0	67312	70293	+	40089	upstream
NW_004071228.1	LNC_001298	XLOC_027623	--	Novel_lncRNA	26602	27222	-	XM_003976252.2	101079784	--	sp|Q4KMC9|CA198_DANRE Uncharacterized protein C1orf198 homolog OS=Danio rerio GN=wu:fa18f11 PE=2 SV=2//3.55623e-96	31006	33924	+	3783	upstream
NW_004071228.1	LNC_001298	XLOC_027623	--	Novel_lncRNA	26602	27222	-	XM_011617180.1	101062360	--	sp|Q29RQ5|TRIM9_BOVIN E3 ubiquitin-protein ligase TRIM9 OS=Bos taurus GN=TRIM9 PE=2 SV=1//0	72959	99817	+	45736	upstream
NW_004071228.1	LNC_001298	XLOC_027623	--	Novel_lncRNA	26602	27222	-	XM_003976253.2	101080007	--	sp|Q9Y240|CLC11_HUMAN C-type lectin domain family 11 member A OS=Homo sapiens GN=CLEC11A PE=1 SV=1//1.02605e-52	35007	37587	+	7784	upstream
NW_004071228.1	LNC_001298	XLOC_027623	--	Novel_lncRNA	26602	27222	-	XM_011617173.1	101061227	--	sp|Q8NBP0|TTC13_HUMAN Tetratricopeptide repeat protein 13 OS=Homo sapiens GN=TTC13 PE=2 SV=3//0	42748	52531	-	15525	downstream
NW_004071228.1	LNC_001298	XLOC_027623	--	Novel_lncRNA	26602	27222	-	XR_965542.1	101062802	--	sp|O15228|GNPAT_HUMAN Dihydroxyacetone phosphate acyltransferase OS=Homo sapiens GN=GNPAT PE=1 SV=1//0	105311	110393	+	78088	upstream
NW_004071228.1	LNC_001298	XLOC_027623	--	Novel_lncRNA	26602	27222	-	XM_011617168.1	101078878	--	sp|Q5RHR6|BROMI_DANRE Protein broad-minded OS=Danio rerio GN=tbc1d32 PE=3 SV=2//0	4728	17491	-	9110	upstream
NW_004071228.1	LNC_001298	XLOC_027623	--	Novel_lncRNA	26602	27222	-	XM_011617174.1	101061681	--	sp|Q08AY9|FA89A_XENLA Protein FAM89A OS=Xenopus laevis GN=fam89a PE=2 SV=1//1.30936e-36	58511	60990	-	31288	downstream
NW_004071228.1	LNC_001298	XLOC_027623	--	Novel_lncRNA	26602	27222	-	XM_011617175.1	101061907	--	sp|F6UH96|SPRTN_XENTR SprT-like domain-containing protein Spartan OS=Xenopus tropicalis GN=sprtn PE=2 SV=2//1.79127e-117	63727	66982	-	36504	downstream
NW_004071228.1	LNC_001298	XLOC_027623	--	Novel_lncRNA	26602	27222	-	XM_003976258.2	101062135	--	sp|Q5U247|EXOC8_XENLA Exocyst complex component 8 OS=Xenopus laevis GN=exoc8 PE=2 SV=1//0	67312	70293	+	40089	upstream
NW_004071228.1	LNC_001298	XLOC_027623	--	Novel_lncRNA	26602	27222	-	XM_003976254.2	101061227	--	sp|Q8NBP0|TTC13_HUMAN Tetratricopeptide repeat protein 13 OS=Homo sapiens GN=TTC13 PE=2 SV=3//0	42748	52531	-	15525	downstream
NW_004071228.1	LNC_001298	XLOC_027623	--	Novel_lncRNA	26602	27222	-	XM_011617169.1	101078878	--	sp|Q5RHR6|BROMI_DANRE Protein broad-minded OS=Danio rerio GN=tbc1d32 PE=3 SV=2//0	4728	17505	-	9096	upstream
NW_004071228.1	LNC_001298	XLOC_027623	--	Novel_lncRNA	26602	27222	-	XM_003976255.2	101061455	--	sp|Q3SZW3|ARV1_BOVIN Protein ARV1 OS=Bos taurus GN=ARV1 PE=2 SV=1//3.39935e-76	52980	55594	+	25757	upstream
NW_004071228.1	LNC_001298	XLOC_027623	--	Novel_lncRNA	26602	27222	-	XM_011617177.1	101062802	--	sp|O15228|GNPAT_HUMAN Dihydroxyacetone phosphate acyltransferase OS=Homo sapiens GN=GNPAT PE=1 SV=1//0	105311	110393	+	78088	upstream
NW_004071228.1	LNC_001298	XLOC_027623	--	Novel_lncRNA	26602	27222	-	XM_003976249.2	101079106	--	sp|A5WWC6|HSDL1_DANRE Inactive hydroxysteroid dehydrogenase-like protein 1 OS=Danio rerio GN=hsdl1 PE=2 SV=1//1.57001e-118	19707	21803	+	4798	downstream
NW_004071228.1	LNC_001298	XLOC_027623	--	Novel_lncRNA	26602	27222	-	XM_011617178.1	101062583	--	sp|Q8NDD1|CA131_HUMAN Uncharacterized protein C1orf131 OS=Homo sapiens GN=C1orf131 PE=1 SV=3//6.67384e-22	101806	105124	-	74583	downstream
NW_004071228.1	LNC_001299	XLOC_027626	--	Novel_lncRNA	56689	57829	-	XM_011617179.1	101080237	--	-//-	37524	42836	-	13852	upstream
NW_004071228.1	LNC_001299	XLOC_027626	--	Novel_lncRNA	56689	57829	-	XM_003976257.2	101061907	--	sp|F6UH96|SPRTN_XENTR SprT-like domain-containing protein Spartan OS=Xenopus tropicalis GN=sprtn PE=2 SV=2//1.79127e-117	63727	66982	-	5897	downstream
NW_004071228.1	LNC_001299	XLOC_027626	--	Novel_lncRNA	56689	57829	-	XM_003976250.2	101079331	--	sp|P51916|CX33_MICUN Gap junction Cx32.7 protein OS=Micropogonias undulatus PE=2 SV=3//8.97823e-155	22605	24546	+	32142	downstream
NW_004071228.1	LNC_001299	XLOC_027626	--	Novel_lncRNA	56689	57829	-	XM_011617170.1	101079106	--	sp|A5WWC6|HSDL1_DANRE Inactive hydroxysteroid dehydrogenase-like protein 1 OS=Danio rerio GN=hsdl1 PE=2 SV=1//1.57001e-118	19707	21086	+	35602	downstream
NW_004071228.1	LNC_001299	XLOC_027626	--	Novel_lncRNA	56689	57829	-	XM_003976251.2	101079554	--	sp|Q7T047|CX32_DANRE Gap junction Cx32.2 protein OS=Danio rerio GN=cx32.2 PE=2 SV=4//9.54205e-113	28321	30183	+	26505	downstream
NW_004071228.1	LNC_001299	XLOC_027626	--	Novel_lncRNA	56689	57829	-	XM_011617171.1	101078651	--	sp|P51915|CX32_MICUN Gap junction Cx32.2 protein OS=Micropogonias undulatus PE=2 SV=2//1.44655e-167	25273	27183	+	29505	downstream
NW_004071228.1	LNC_001299	XLOC_027626	--	Novel_lncRNA	56689	57829	-	XR_965541.1	101062135	--	sp|Q5U247|EXOC8_XENLA Exocyst complex component 8 OS=Xenopus laevis GN=exoc8 PE=2 SV=1//0	67312	70293	+	9482	upstream
NW_004071228.1	LNC_001299	XLOC_027626	--	Novel_lncRNA	56689	57829	-	XM_003976252.2	101079784	--	sp|Q4KMC9|CA198_DANRE Uncharacterized protein C1orf198 homolog OS=Danio rerio GN=wu:fa18f11 PE=2 SV=2//3.55623e-96	31006	33924	+	22764	downstream
NW_004071228.1	LNC_001299	XLOC_027626	--	Novel_lncRNA	56689	57829	-	XM_011617180.1	101062360	--	sp|Q29RQ5|TRIM9_BOVIN E3 ubiquitin-protein ligase TRIM9 OS=Bos taurus GN=TRIM9 PE=2 SV=1//0	72959	99817	+	15129	upstream
NW_004071228.1	LNC_001299	XLOC_027626	--	Novel_lncRNA	56689	57829	-	XM_003976253.2	101080007	--	sp|Q9Y240|CLC11_HUMAN C-type lectin domain family 11 member A OS=Homo sapiens GN=CLEC11A PE=1 SV=1//1.02605e-52	35007	37587	+	19101	downstream
NW_004071228.1	LNC_001299	XLOC_027626	--	Novel_lncRNA	56689	57829	-	XM_011617173.1	101061227	--	sp|Q8NBP0|TTC13_HUMAN Tetratricopeptide repeat protein 13 OS=Homo sapiens GN=TTC13 PE=2 SV=3//0	42748	52531	-	4157	upstream
NW_004071228.1	LNC_001299	XLOC_027626	--	Novel_lncRNA	56689	57829	-	XR_965542.1	101062802	--	sp|O15228|GNPAT_HUMAN Dihydroxyacetone phosphate acyltransferase OS=Homo sapiens GN=GNPAT PE=1 SV=1//0	105311	110393	+	47481	upstream
NW_004071228.1	LNC_001299	XLOC_027626	--	Novel_lncRNA	56689	57829	-	XM_011617168.1	101078878	--	sp|Q5RHR6|BROMI_DANRE Protein broad-minded OS=Danio rerio GN=tbc1d32 PE=3 SV=2//0	4728	17491	-	39197	upstream
NW_004071228.1	LNC_001299	XLOC_027626	--	Novel_lncRNA	56689	57829	-	XM_011617174.1	101061681	--	sp|Q08AY9|FA89A_XENLA Protein FAM89A OS=Xenopus laevis GN=fam89a PE=2 SV=1//1.30936e-36	58511	60990	-	681	downstream
NW_004071228.1	LNC_001299	XLOC_027626	--	Novel_lncRNA	56689	57829	-	XM_011617175.1	101061907	--	sp|F6UH96|SPRTN_XENTR SprT-like domain-containing protein Spartan OS=Xenopus tropicalis GN=sprtn PE=2 SV=2//1.79127e-117	63727	66982	-	5897	downstream
NW_004071228.1	LNC_001299	XLOC_027626	--	Novel_lncRNA	56689	57829	-	XM_003976258.2	101062135	--	sp|Q5U247|EXOC8_XENLA Exocyst complex component 8 OS=Xenopus laevis GN=exoc8 PE=2 SV=1//0	67312	70293	+	9482	upstream
NW_004071228.1	LNC_001299	XLOC_027626	--	Novel_lncRNA	56689	57829	-	XM_003976254.2	101061227	--	sp|Q8NBP0|TTC13_HUMAN Tetratricopeptide repeat protein 13 OS=Homo sapiens GN=TTC13 PE=2 SV=3//0	42748	52531	-	4157	upstream
NW_004071228.1	LNC_001299	XLOC_027626	--	Novel_lncRNA	56689	57829	-	XM_011617169.1	101078878	--	sp|Q5RHR6|BROMI_DANRE Protein broad-minded OS=Danio rerio GN=tbc1d32 PE=3 SV=2//0	4728	17505	-	39183	upstream
NW_004071228.1	LNC_001299	XLOC_027626	--	Novel_lncRNA	56689	57829	-	XM_003976255.2	101061455	--	sp|Q3SZW3|ARV1_BOVIN Protein ARV1 OS=Bos taurus GN=ARV1 PE=2 SV=1//3.39935e-76	52980	55594	+	1094	downstream
NW_004071228.1	LNC_001299	XLOC_027626	--	Novel_lncRNA	56689	57829	-	XM_011617177.1	101062802	--	sp|O15228|GNPAT_HUMAN Dihydroxyacetone phosphate acyltransferase OS=Homo sapiens GN=GNPAT PE=1 SV=1//0	105311	110393	+	47481	upstream
NW_004071228.1	LNC_001299	XLOC_027626	--	Novel_lncRNA	56689	57829	-	XM_003976249.2	101079106	--	sp|A5WWC6|HSDL1_DANRE Inactive hydroxysteroid dehydrogenase-like protein 1 OS=Danio rerio GN=hsdl1 PE=2 SV=1//1.57001e-118	19707	21803	+	34885	downstream
NW_004071228.1	LNC_001299	XLOC_027626	--	Novel_lncRNA	56689	57829	-	XM_011617178.1	101062583	--	sp|Q8NDD1|CA131_HUMAN Uncharacterized protein C1orf131 OS=Homo sapiens GN=C1orf131 PE=1 SV=3//6.67384e-22	101806	105124	-	43976	downstream
NW_004072394.1	XR_965790.1	101063621	--	Annotated_lncRNA	278386	279440	+	XM_011618919.1	101062288	--	sp|A4QNP0|TOX4_XENTR TOX high mobility group box family member 4 OS=Xenopus tropicalis GN=tox4 PE=2 SV=1//1.55721e-15	205328	209032	+	69353	downstream
NW_004072394.1	XR_965790.1	101063621	--	Annotated_lncRNA	278386	279440	+	XM_011618930.1	101078575	--	sp|Q32NH8|PLCD4_XENLA 1-phosphatidylinositol 4,5-bisphosphate phosphodiesterase delta-4 OS=Xenopus laevis GN=plcd4 PE=2 SV=1//0	259745	267460	-	10925	upstream
NW_004072394.1	XR_965790.1	101063621	--	Annotated_lncRNA	278386	279440	+	XM_011618918.1	105418705	--	sp|Q61510|TRI25_MOUSE E3 ubiquitin/ISG15 ligase TRIM25 OS=Mus musculus GN=Trim25 PE=1 SV=2//1.10825e-13	208575	212128	-	66257	upstream
NW_004072394.1	XR_965790.1	101063621	--	Annotated_lncRNA	278386	279440	+	XM_011618928.1	101063177	--	sp|Q9HCP6|HHATL_HUMAN Protein-cysteine N-palmitoyltransferase HHAT-like protein OS=Homo sapiens GN=HHATL PE=2 SV=1//0	246659	250108	-	28277	upstream
NW_004072394.1	XR_965790.1	101063621	--	Annotated_lncRNA	278386	279440	+	XM_011618929.1	101078351	--	sp|Q9PTJ6|CTDSL_CHICK CTD small phosphatase-like protein OS=Gallus gallus GN=NFI1 PE=2 SV=2//5.28274e-158	253032	259657	+	18728	downstream
NW_004072394.1	XR_965790.1	101063621	--	Annotated_lncRNA	278386	279440	+	XM_011618925.1	101077903	--	sp|Q90308|VIPR_CARAU Vasoactive intestinal polypeptide receptor OS=Carassius auratus GN=vipr1 PE=2 SV=1//0	231526	243358	+	35027	downstream
NW_004072394.1	XR_965790.1	101063621	--	Annotated_lncRNA	278386	279440	+	XM_003977710.2	101078126	--	sp|B3DIV9|KL40A_DANRE Kelch-like protein 40a OS=Danio rerio GN=klhl40a PE=2 SV=2//0	243354	246273	-	32112	upstream
NW_004072394.1	XR_965790.1	101063621	--	Annotated_lncRNA	278386	279440	+	XM_011618932.1	105418707	--	sp|Q9Y226|S22AD_HUMAN Solute carrier family 22 member 13 OS=Homo sapiens GN=SLC22A13 PE=2 SV=2//8.50487e-110	281721	285460	+	2280	upstream
NW_004072394.1	XR_965790.1	101063621	--	Annotated_lncRNA	278386	279440	+	XM_011618926.1	101063177	--	sp|Q9HCP6|HHATL_HUMAN Protein-cysteine N-palmitoyltransferase HHAT-like protein OS=Homo sapiens GN=HHATL PE=2 SV=1//0	246660	252375	-	26010	upstream
NW_004072394.1	XR_965790.1	101063621	--	Annotated_lncRNA	278386	279440	+	XM_011618927.1	101063177	--	sp|Q9HCP6|HHATL_HUMAN Protein-cysteine N-palmitoyltransferase HHAT-like protein OS=Homo sapiens GN=HHATL PE=2 SV=1//0	246659	251512	-	26873	upstream
NW_004072394.1	XR_965790.1	101063621	--	Annotated_lncRNA	278386	279440	+	XM_011618922.1	105418706	--	-//-	201386	205080	-	73305	upstream
NW_004072394.1	XR_965790.1	101063621	--	Annotated_lncRNA	278386	279440	+	XM_011618923.1	105418706	--	-//-	201386	205943	-	72442	upstream
NW_004072394.1	XR_965790.1	101063621	--	Annotated_lncRNA	278386	279440	+	XM_011618934.1	101063844	--	sp|Q5PZ43|XIRP1_DANRE Xin actin-binding repeat-containing protein 1 OS=Danio rerio GN=xirp1 PE=1 SV=1//0	303938	310868	-	24497	downstream
NW_004072394.1	XR_965790.1	101063621	--	Annotated_lncRNA	278386	279440	+	XM_003977711.2	101078351	--	sp|Q9PTJ6|CTDSL_CHICK CTD small phosphatase-like protein OS=Gallus gallus GN=NFI1 PE=2 SV=2//5.28274e-158	253032	259657	+	18728	downstream
NW_004072394.1	XR_965790.1	101063621	--	Annotated_lncRNA	278386	279440	+	XM_011618920.1	105418706	--	-//-	201386	205945	-	72440	upstream
NW_004072394.1	XR_965790.1	101063621	--	Annotated_lncRNA	278386	279440	+	XM_011618921.1	105418706	--	-//-	201386	205135	-	73250	upstream
NW_004072394.1	XR_965790.1	101063621	--	Annotated_lncRNA	278386	279440	+	XM_003977707.2	101077453	--	sp|P07221|CASQ1_RABIT Calsequestrin-1 OS=Oryctolagus cuniculus GN=CASQ1 PE=1 SV=1//9.87498e-146	214870	219766	-	58619	upstream
NW_004072394.1	XR_965790.1	101063621	--	Annotated_lncRNA	278386	279440	+	XM_003977722.2	101061830	--	sp|Q91431|NF7O_XENLA Nuclear factor 7, ovary OS=Xenopus laevis PE=2 SV=1//2.16305e-30	178381	181667	+	96718	downstream
NW_004072394.1	XR_965790.1	101063621	--	Annotated_lncRNA	278386	279440	+	XM_003977706.2	101077223	--	sp|Q9R171|CBLN1_MOUSE Cerebellin-1 OS=Mus musculus GN=Cbln1 PE=1 SV=1//7.98858e-104	183068	184111	+	94274	downstream
NW_004072394.1	XR_965790.1	101063621	--	Annotated_lncRNA	278386	279440	+	XM_003977708.2	101077674	--	sp|P40821|CRJ1C_TRICY Crystallin J1C OS=Tripedalia cystophora PE=1 SV=1//4.84131e-60	220833	223509	+	54876	downstream
NW_004072394.1	XR_965790.1	101063621	--	Annotated_lncRNA	278386	279440	+	XM_003977725.2	101062511	--	sp|P51786|ZN157_HUMAN Zinc finger protein 157 OS=Homo sapiens GN=ZNF157 PE=2 SV=2//2.19054e-18	212193	214506	-	63879	upstream
NW_004072394.1	XR_965790.1	101063621	--	Annotated_lncRNA	278386	279440	+	XR_965789.1	101077903	--	sp|Q90308|VIPR_CARAU Vasoactive intestinal polypeptide receptor OS=Carassius auratus GN=vipr1 PE=2 SV=1//0	231526	244854	+	33531	downstream
NW_004072394.1	XR_965790.1	101063621	--	Annotated_lncRNA	278386	279440	+	XM_011618917.1	101062061	--	sp|B0R0I6|CHD8_DANRE Chromodomain-helicase-DNA-binding protein 8 OS=Danio rerio GN=chd8 PE=3 SV=2//1.92049e-15	186032	199838	+	78547	downstream
NW_004072394.1	XR_965790.1	101063621	--	Annotated_lncRNA	278386	279440	+	XM_011618916.1	101062061	--	sp|B0R0I6|CHD8_DANRE Chromodomain-helicase-DNA-binding protein 8 OS=Danio rerio GN=chd8 PE=3 SV=2//1.92049e-15	186032	199838	+	78547	downstream
NW_004072394.1	XR_965790.1	101063621	--	Annotated_lncRNA	278386	279440	+	XM_003977727.2	101062951	--	sp|Q5M7X9|MUL1A_DANRE Mitochondrial ubiquitin ligase activator of nfkb 1-A OS=Danio rerio GN=mul1a PE=2 SV=1//1.08118e-50	227734	229459	-	48926	upstream
NW_004072394.1	XR_965790.1	101063621	--	Annotated_lncRNA	278386	279440	+	XM_003977726.2	101062731	--	sp|P47823|EI2BE_RABIT Translation initiation factor eIF-2B subunit epsilon OS=Oryctolagus cuniculus GN=EIF2B5 PE=1 SV=1//0	223736	227643	+	50742	downstream
NW_004072394.1	XR_965790.1	101063621	--	Annotated_lncRNA	278386	279440	+	XM_011618915.1	101062061	--	sp|B0R0I6|CHD8_DANRE Chromodomain-helicase-DNA-binding protein 8 OS=Danio rerio GN=chd8 PE=3 SV=2//1.92049e-15	186032	199838	+	78547	downstream
NW_004072394.1	XR_965790.1	101063621	--	Annotated_lncRNA	278386	279440	+	XM_011618914.1	101062061	--	sp|B0R0I6|CHD8_DANRE Chromodomain-helicase-DNA-binding protein 8 OS=Danio rerio GN=chd8 PE=3 SV=2//1.92049e-15	186032	199838	+	78547	downstream
NW_004072394.1	XR_965790.1	101063621	--	Annotated_lncRNA	278386	279440	+	XM_003977729.2	101063399	--	sp|Q5R495|OXSR1_PONAB Serine/threonine-protein kinase OSR1 OS=Pongo abelii GN=OXSR1 PE=2 SV=1//0	269790	277523	+	862	downstream
NW_004071216.1	LNC_001294	XLOC_027501	--	Novel_lncRNA	104853	106605	-	XM_011617088.1	445957	--	sp|Q5RC21|TSNAX_PONAB Translin-associated protein X OS=Pongo abelii GN=TSNAX PE=2 SV=1//9.69006e-119	15075	19639	-	85213	upstream
NW_004071216.1	LNC_001294	XLOC_027501	--	Novel_lncRNA	104853	106605	-	XM_011617089.1	445957	--	sp|Q5RC21|TSNAX_PONAB Translin-associated protein X OS=Pongo abelii GN=TSNAX PE=2 SV=1//9.69006e-119	15075	19585	-	85267	upstream
NW_004071216.1	LNC_001294	XLOC_027501	--	Novel_lncRNA	104853	106605	-	NM_001032620.1	445957	--	sp|Q5RC21|TSNAX_PONAB Translin-associated protein X OS=Pongo abelii GN=TSNAX PE=2 SV=1//9.69006e-119	15316	19368	-	85484	upstream
NW_004071216.1	LNC_001294	XLOC_027501	--	Novel_lncRNA	104853	106605	-	XM_003976186.2	101062051	--	sp|O60478|G137B_HUMAN Integral membrane protein GPR137B OS=Homo sapiens GN=GPR137B PE=2 SV=1//2.23061e-166	34958	38766	-	66086	upstream
NW_004071216.1	LNC_001294	XLOC_027501	--	Novel_lncRNA	104853	106605	-	XM_003976187.2	101062276	--	sp|P10493|NID1_MOUSE Nidogen-1 OS=Mus musculus GN=Nid1 PE=1 SV=2//0	40188	52015	+	52837	downstream
NW_004071216.1	LNC_001294	XLOC_027501	--	Novel_lncRNA	104853	106605	-	XM_011617090.1	101061820	--	sp|P59722|EGLN1_RAT Egl nine homolog 1 (Fragment) OS=Rattus norvegicus GN=Egln1 PE=2 SV=2//1.53283e-97	20921	33962	+	70890	downstream
NW_004071216.1	LNC_001294	XLOC_027501	--	Novel_lncRNA	104853	106605	-	NM_001174172.1	445954	--	sp|Q9NRI5|DISC1_HUMAN Disrupted in schizophrenia 1 protein OS=Homo sapiens GN=DISC1 PE=1 SV=3//1.95306e-31	5472	13879	-	90973	upstream
NW_004071216.1	LNC_001294	XLOC_027501	--	Novel_lncRNA	104853	106605	-	XM_011617092.1	101062501	--	sp|Q99698|LYST_HUMAN Lysosomal-trafficking regulator OS=Homo sapiens GN=LYST PE=1 SV=3//0	52977	92425	+	12427	downstream
NW_004071217.1	LNC_001295	XLOC_027504	--	Novel_lncRNA	18806	19599	+	XM_011617095.1	101062720	--	sp|Q9WV25|PUF60_RAT Poly(U)-binding-splicing factor PUF60 OS=Rattus norvegicus GN=Puf60 PE=2 SV=2//0	7748	14472	-	4333	upstream
NW_004071217.1	LNC_001295	XLOC_027504	--	Novel_lncRNA	18806	19599	+	XM_011617101.1	101062720	--	sp|Q9WV25|PUF60_RAT Poly(U)-binding-splicing factor PUF60 OS=Rattus norvegicus GN=Puf60 PE=2 SV=2//0	7748	14198	-	4607	upstream
NW_004071217.1	LNC_001295	XLOC_027504	--	Novel_lncRNA	18806	19599	+	XM_011617094.1	101062720	--	sp|Q9WV25|PUF60_RAT Poly(U)-binding-splicing factor PUF60 OS=Rattus norvegicus GN=Puf60 PE=2 SV=2//0	7748	13926	-	4879	upstream
NW_004071217.1	LNC_001295	XLOC_027504	--	Novel_lncRNA	18806	19599	+	XM_011617100.1	101062720	--	sp|Q9WV25|PUF60_RAT Poly(U)-binding-splicing factor PUF60 OS=Rattus norvegicus GN=Puf60 PE=2 SV=2//0	7748	13926	-	4879	upstream
NW_004071217.1	LNC_001295	XLOC_027504	--	Novel_lncRNA	18806	19599	+	XM_011617093.1	101062720	--	sp|Q9WV25|PUF60_RAT Poly(U)-binding-splicing factor PUF60 OS=Rattus norvegicus GN=Puf60 PE=2 SV=2//0	7748	14472	-	4333	upstream
NW_004071217.1	LNC_001295	XLOC_027504	--	Novel_lncRNA	18806	19599	+	XM_011617112.1	101063759	--	sp|Q13515|BFSP2_HUMAN Phakinin OS=Homo sapiens GN=BFSP2 PE=1 SV=1//2.1914e-74	4	1834	+	16971	downstream
NW_004071217.1	LNC_001295	XLOC_027504	--	Novel_lncRNA	18806	19599	+	XM_011617113.1	101064209	--	sp|Q8JZQ2|AFG32_MOUSE AFG3-like protein 2 OS=Mus musculus GN=Afg3l2 PE=1 SV=1//7.74898e-98	14532	21377	-	-794	antisense
NW_004071217.1	LNC_001295	XLOC_027504	--	Novel_lncRNA	18806	19599	+	XM_011617110.1	101063538	--	sp|Q3ZBE1|ARMC1_BOVIN Armadillo repeat-containing protein 1 OS=Bos taurus GN=ARMC1 PE=2 SV=1//7.75293e-142	108287	112604	-	88687	downstream
NW_004071217.1	LNC_001295	XLOC_027504	--	Novel_lncRNA	18806	19599	+	XM_011617111.1	101063538	--	sp|Q3ZBE1|ARMC1_BOVIN Armadillo repeat-containing protein 1 OS=Bos taurus GN=ARMC1 PE=2 SV=1//7.75293e-142	108287	112604	-	88687	downstream
NW_004071217.1	LNC_001295	XLOC_027504	--	Novel_lncRNA	18806	19599	+	XM_011617114.1	101064882	--	sp|Q4QQW3|HOT_RAT Hydroxyacid-oxoacid transhydrogenase, mitochondrial OS=Rattus norvegicus GN=Adhfe1 PE=1 SV=1//0	68480	73168	+	48880	upstream
NW_004071217.1	LNC_001295	XLOC_027504	--	Novel_lncRNA	18806	19599	+	XM_011617115.1	105416235	--	sp|P10244|MYBB_HUMAN Myb-related protein B OS=Homo sapiens GN=MYBL2 PE=1 SV=1//3.16604e-45	78399	80938	-	58799	downstream
NW_004071217.1	LNC_001295	XLOC_027504	--	Novel_lncRNA	18806	19599	+	XM_011617116.1	101065321	--	sp|Q8K4P0|WDR33_MOUSE pre-mRNA 3&apos; end processing protein WDR33 OS=Mus musculus GN=Wdr33 PE=1 SV=1//0	81272	90639	+	61672	upstream
NW_004071217.1	LNC_001295	XLOC_027504	--	Novel_lncRNA	18806	19599	+	XM_011617109.1	101063538	--	sp|Q3ZBE1|ARMC1_BOVIN Armadillo repeat-containing protein 1 OS=Bos taurus GN=ARMC1 PE=2 SV=1//7.75293e-142	108287	112604	-	88687	downstream
NW_004071217.1	LNC_001295	XLOC_027504	--	Novel_lncRNA	18806	19599	+	XM_011617108.1	101065551	--	sp|Q64505|CP7A1_MOUSE Cholesterol 7-alpha-monooxygenase OS=Mus musculus GN=Cyp7a1 PE=2 SV=2//1.08886e-116	101954	107322	-	82354	downstream
NW_004071217.1	LNC_001295	XLOC_027504	--	Novel_lncRNA	18806	19599	+	XM_003976193.2	101063538	--	sp|Q3ZBE1|ARMC1_BOVIN Armadillo repeat-containing protein 1 OS=Bos taurus GN=ARMC1 PE=2 SV=1//7.75293e-142	108287	112604	-	88687	downstream
NW_004071217.1	LNC_001295	XLOC_027504	--	Novel_lncRNA	18806	19599	+	XM_003976192.2	101063316	--	sp|Q9CSV6|SFT2C_MOUSE Vesicle transport protein SFT2C OS=Mus musculus GN=Sft2d3 PE=2 SV=2//1.07731e-22	90723	91760	-	71123	downstream
NW_004071217.1	LNC_001295	XLOC_027504	--	Novel_lncRNA	18806	19599	+	XM_011617105.1	101062941	--	sp|P25980|UBF1B_XENLA Nucleolar transcription factor 1-B OS=Xenopus laevis GN=ubtf-b PE=2 SV=1//0	29363	35954	-	9763	downstream
NW_004071217.1	LNC_001295	XLOC_027504	--	Novel_lncRNA	18806	19599	+	XM_011617104.1	101064436	--	sp|Q14296|FASTK_HUMAN Fas-activated serine/threonine kinase OS=Homo sapiens GN=FASTK PE=1 SV=1//3.5136e-13	21396	28653	+	1796	upstream
NW_004071217.1	LNC_001295	XLOC_027504	--	Novel_lncRNA	18806	19599	+	XM_003976195.2	101063982	--	sp|O94889|KLH18_HUMAN Kelch-like protein 18 OS=Homo sapiens GN=KLHL18 PE=1 SV=3//2.21044e-17	2149	7284	-	11521	upstream
NW_004071217.1	LNC_001295	XLOC_027504	--	Novel_lncRNA	18806	19599	+	XM_011617099.1	101062720	--	sp|Q9WV25|PUF60_RAT Poly(U)-binding-splicing factor PUF60 OS=Rattus norvegicus GN=Puf60 PE=2 SV=2//0	7748	14472	-	4333	upstream
NW_004071217.1	LNC_001295	XLOC_027504	--	Novel_lncRNA	18806	19599	+	XM_011617097.1	101062720	--	sp|Q9WV25|PUF60_RAT Poly(U)-binding-splicing factor PUF60 OS=Rattus norvegicus GN=Puf60 PE=2 SV=2//0	7748	14198	-	4607	upstream
NW_004071217.1	LNC_001295	XLOC_027504	--	Novel_lncRNA	18806	19599	+	XM_011617098.1	101062720	--	sp|Q9WV25|PUF60_RAT Poly(U)-binding-splicing factor PUF60 OS=Rattus norvegicus GN=Puf60 PE=2 SV=2//0	7748	14018	-	4787	upstream
NW_004071217.1	LNC_001295	XLOC_027504	--	Novel_lncRNA	18806	19599	+	XM_011617107.1	101064660	--	sp|Q6P135|TMUB1_DANRE Transmembrane and ubiquitin-like domain-containing protein 1 OS=Danio rerio GN=tmub1 PE=2 SV=1//8.40395e-07	36915	40344	+	17315	upstream
NW_004071217.1	LNC_001295	XLOC_027504	--	Novel_lncRNA	18806	19599	+	XM_011617096.1	101062720	--	sp|Q9WV25|PUF60_RAT Poly(U)-binding-splicing factor PUF60 OS=Rattus norvegicus GN=Puf60 PE=2 SV=2//0	7748	13926	-	4879	upstream
NW_004071217.1	LNC_001295	XLOC_027504	--	Novel_lncRNA	18806	19599	+	XM_011617106.1	101062941	--	sp|P25980|UBF1B_XENLA Nucleolar transcription factor 1-B OS=Xenopus laevis GN=ubtf-b PE=2 SV=1//0	29363	35954	-	9763	downstream
NW_004071217.1	LNC_001295	XLOC_027504	--	Novel_lncRNA	18806	19599	+	XM_011617103.1	101064436	--	sp|Q14296|FASTK_HUMAN Fas-activated serine/threonine kinase OS=Homo sapiens GN=FASTK PE=1 SV=1//3.5136e-13	21396	28653	+	1796	upstream
NW_004071217.1	LNC_001295	XLOC_027504	--	Novel_lncRNA	18806	19599	+	XM_003976196.2	101064660	--	sp|Q6P135|TMUB1_DANRE Transmembrane and ubiquitin-like domain-containing protein 1 OS=Danio rerio GN=tmub1 PE=2 SV=1//8.40395e-07	36915	40344	+	17315	upstream
NW_004071223.1	LNC_001296	XLOC_027555	--	Novel_lncRNA	6492	10251	+	XM_011617135.1	101070476	--	sp|P49756|RBM25_HUMAN RNA-binding protein 25 OS=Homo sapiens GN=RBM25 PE=1 SV=3//2.25858e-10	3993	12060	-	-3760	antisense
NW_004071223.1	LNC_001296	XLOC_027555	--	Novel_lncRNA	6492	10251	+	XM_003976220.2	101071400	--	sp|Q6DDR8|LEGLB_XENLA Galectin-related protein B OS=Xenopus laevis GN=lgalsl-b PE=2 SV=1//1.1538e-32	42063	44254	+	31811	upstream
NW_004071223.1	LNC_001296	XLOC_027555	--	Novel_lncRNA	6492	10251	+	XM_011617131.1	101071627	--	sp|Q640S1|S39A9_XENTR Zinc transporter ZIP9 OS=Xenopus tropicalis GN=slc39a9 PE=2 SV=1//4.06557e-117	1088	3718	-	2773	upstream
NW_004071223.1	LNC_001296	XLOC_027555	--	Novel_lncRNA	6492	10251	+	XM_011617141.1	101072509	--	sp|Q8NB59|SYT14_HUMAN Synaptotagmin-14 OS=Homo sapiens GN=SYT14 PE=1 SV=2//3.90651e-127	82987	102919	+	72735	upstream
NW_004071223.1	LNC_001296	XLOC_027555	--	Novel_lncRNA	6492	10251	+	XM_003976221.2	101071627	--	sp|Q640S1|S39A9_XENTR Zinc transporter ZIP9 OS=Xenopus tropicalis GN=slc39a9 PE=2 SV=1//4.06557e-117	1088	3717	-	2774	upstream
NW_004071223.1	LNC_001296	XLOC_027555	--	Novel_lncRNA	6492	10251	+	XM_003976217.2	101070711	--	sp|Q91555|ARGN3_XENLA Arginase, non-hepatic 3 OS=Xenopus laevis GN=arg2-c PE=2 SV=1//1.13292e-157	13656	16778	+	3404	upstream
NW_004071223.1	LNC_001296	XLOC_027555	--	Novel_lncRNA	6492	10251	+	XM_011617137.1	101071848	--	sp|D4A8G9|ZFY26_RAT Zinc finger FYVE domain-containing protein 26 OS=Rattus norvegicus GN=Zfyve26 PE=3 SV=1//9.03569e-79	25030	41565	-	14778	downstream
NW_004071223.1	LNC_001296	XLOC_027555	--	Novel_lncRNA	6492	10251	+	XM_011617132.1	101070476	--	sp|P49756|RBM25_HUMAN RNA-binding protein 25 OS=Homo sapiens GN=RBM25 PE=1 SV=3//2.25858e-10	3993	12060	-	-3760	antisense
NW_004071223.1	LNC_001296	XLOC_027555	--	Novel_lncRNA	6492	10251	+	XM_003976218.2	101070941	--	sp|Q2KIU0|VTI1B_BOVIN Vesicle transport through interaction with t-SNAREs homolog 1B OS=Bos taurus GN=VTI1B PE=2 SV=1//1.60234e-73	17775	20974	-	7523	downstream
NW_004071223.1	LNC_001296	XLOC_027555	--	Novel_lncRNA	6492	10251	+	XM_011617133.1	101070476	--	sp|P49756|RBM25_HUMAN RNA-binding protein 25 OS=Homo sapiens GN=RBM25 PE=1 SV=3//2.25858e-10	3993	12060	-	-3760	antisense
NW_004071223.1	LNC_001296	XLOC_027555	--	Novel_lncRNA	6492	10251	+	XM_011617140.1	105418237	--	sp|Q9WVH9|FBLN5_MOUSE Fibulin-5 OS=Mus musculus GN=Fbln5 PE=1 SV=1//9.83143e-18	73610	74967	-	63358	downstream
NW_004071223.1	LNC_001296	XLOC_027555	--	Novel_lncRNA	6492	10251	+	XM_011617138.1	101072287	--	sp|P02553|TBA_LYTPI Tubulin alpha chain (Fragment) OS=Lytechinus pictus PE=3 SV=1//1.93043e-52	82462	82875	+	72210	upstream
NW_004071223.1	LNC_001296	XLOC_027555	--	Novel_lncRNA	6492	10251	+	XM_011617136.1	101071170	--	sp|Q96NR8|RDH12_HUMAN Retinol dehydrogenase 12 OS=Homo sapiens GN=RDH12 PE=1 SV=3//6.67373e-115	21315	24959	+	11063	upstream
NW_004071223.1	LNC_001296	XLOC_027555	--	Novel_lncRNA	6492	10251	+	XM_011617139.1	101072073	--	sp|Q9WV52|PLEK2_MOUSE Pleckstrin-2 OS=Mus musculus GN=Plek2 PE=1 SV=1//3.3261e-127	44730	48694	-	34478	downstream
NW_004071223.1	LNC_001296	XLOC_027555	--	Novel_lncRNA	6492	10251	+	XM_011617134.1	101070476	--	sp|P49756|RBM25_HUMAN RNA-binding protein 25 OS=Homo sapiens GN=RBM25 PE=1 SV=3//2.25858e-10	3993	12060	-	-3760	antisense
NW_004071223.1	LNC_001296	XLOC_027555	--	Novel_lncRNA	6492	10251	+	XM_003976219.2	101071170	--	sp|Q96NR8|RDH12_HUMAN Retinol dehydrogenase 12 OS=Homo sapiens GN=RDH12 PE=1 SV=3//6.67373e-115	21315	24959	+	11063	upstream
NW_004071223.1	LNC_001297	XLOC_027558	--	Novel_lncRNA	19011	20196	+	XM_011617135.1	101070476	--	sp|P49756|RBM25_HUMAN RNA-binding protein 25 OS=Homo sapiens GN=RBM25 PE=1 SV=3//2.25858e-10	3993	12060	-	6950	upstream
NW_004071223.1	LNC_001297	XLOC_027558	--	Novel_lncRNA	19011	20196	+	XM_003976220.2	101071400	--	sp|Q6DDR8|LEGLB_XENLA Galectin-related protein B OS=Xenopus laevis GN=lgalsl-b PE=2 SV=1//1.1538e-32	42063	44254	+	21866	upstream
NW_004071223.1	LNC_001297	XLOC_027558	--	Novel_lncRNA	19011	20196	+	XM_011617131.1	101071627	--	sp|Q640S1|S39A9_XENTR Zinc transporter ZIP9 OS=Xenopus tropicalis GN=slc39a9 PE=2 SV=1//4.06557e-117	1088	3718	-	15292	upstream
NW_004071223.1	LNC_001297	XLOC_027558	--	Novel_lncRNA	19011	20196	+	XM_011617141.1	101072509	--	sp|Q8NB59|SYT14_HUMAN Synaptotagmin-14 OS=Homo sapiens GN=SYT14 PE=1 SV=2//3.90651e-127	82987	102919	+	62790	upstream
NW_004071223.1	LNC_001297	XLOC_027558	--	Novel_lncRNA	19011	20196	+	XM_003976221.2	101071627	--	sp|Q640S1|S39A9_XENTR Zinc transporter ZIP9 OS=Xenopus tropicalis GN=slc39a9 PE=2 SV=1//4.06557e-117	1088	3717	-	15293	upstream
NW_004071223.1	LNC_001297	XLOC_027558	--	Novel_lncRNA	19011	20196	+	XM_003976217.2	101070711	--	sp|Q91555|ARGN3_XENLA Arginase, non-hepatic 3 OS=Xenopus laevis GN=arg2-c PE=2 SV=1//1.13292e-157	13656	16778	+	2232	downstream
NW_004071223.1	LNC_001297	XLOC_027558	--	Novel_lncRNA	19011	20196	+	XM_011617137.1	101071848	--	sp|D4A8G9|ZFY26_RAT Zinc finger FYVE domain-containing protein 26 OS=Rattus norvegicus GN=Zfyve26 PE=3 SV=1//9.03569e-79	25030	41565	-	4833	downstream
NW_004071223.1	LNC_001297	XLOC_027558	--	Novel_lncRNA	19011	20196	+	XM_011617132.1	101070476	--	sp|P49756|RBM25_HUMAN RNA-binding protein 25 OS=Homo sapiens GN=RBM25 PE=1 SV=3//2.25858e-10	3993	12060	-	6950	upstream
NW_004071223.1	LNC_001297	XLOC_027558	--	Novel_lncRNA	19011	20196	+	XM_003976218.2	101070941	--	sp|Q2KIU0|VTI1B_BOVIN Vesicle transport through interaction with t-SNAREs homolog 1B OS=Bos taurus GN=VTI1B PE=2 SV=1//1.60234e-73	17775	20974	-	-1186	antisense
NW_004071223.1	LNC_001297	XLOC_027558	--	Novel_lncRNA	19011	20196	+	XM_011617133.1	101070476	--	sp|P49756|RBM25_HUMAN RNA-binding protein 25 OS=Homo sapiens GN=RBM25 PE=1 SV=3//2.25858e-10	3993	12060	-	6950	upstream
NW_004071223.1	LNC_001297	XLOC_027558	--	Novel_lncRNA	19011	20196	+	XM_011617140.1	105418237	--	sp|Q9WVH9|FBLN5_MOUSE Fibulin-5 OS=Mus musculus GN=Fbln5 PE=1 SV=1//9.83143e-18	73610	74967	-	53413	downstream
NW_004071223.1	LNC_001297	XLOC_027558	--	Novel_lncRNA	19011	20196	+	XM_011617138.1	101072287	--	sp|P02553|TBA_LYTPI Tubulin alpha chain (Fragment) OS=Lytechinus pictus PE=3 SV=1//1.93043e-52	82462	82875	+	62265	upstream
NW_004071223.1	LNC_001297	XLOC_027558	--	Novel_lncRNA	19011	20196	+	XM_011617136.1	101071170	--	sp|Q96NR8|RDH12_HUMAN Retinol dehydrogenase 12 OS=Homo sapiens GN=RDH12 PE=1 SV=3//6.67373e-115	21315	24959	+	1118	upstream
NW_004071223.1	LNC_001297	XLOC_027558	--	Novel_lncRNA	19011	20196	+	XM_011617139.1	101072073	--	sp|Q9WV52|PLEK2_MOUSE Pleckstrin-2 OS=Mus musculus GN=Plek2 PE=1 SV=1//3.3261e-127	44730	48694	-	24533	downstream
NW_004071223.1	LNC_001297	XLOC_027558	--	Novel_lncRNA	19011	20196	+	XM_011617134.1	101070476	--	sp|P49756|RBM25_HUMAN RNA-binding protein 25 OS=Homo sapiens GN=RBM25 PE=1 SV=3//2.25858e-10	3993	12060	-	6950	upstream
NW_004071223.1	LNC_001297	XLOC_027558	--	Novel_lncRNA	19011	20196	+	XM_003976219.2	101071170	--	sp|Q96NR8|RDH12_HUMAN Retinol dehydrogenase 12 OS=Homo sapiens GN=RDH12 PE=1 SV=3//6.67373e-115	21315	24959	+	1118	upstream
NW_004071215.1	LNC_001290	XLOC_027477	--	Novel_lncRNA	4686	4975	-	XM_011617084.1	101079253	--	sp|Q9UMY1|NOL7_HUMAN Nucleolar protein 7 OS=Homo sapiens GN=NOL7 PE=1 SV=2//4.90673e-14	46467	48460	-	41491	downstream
NW_004071215.1	LNC_001290	XLOC_027477	--	Novel_lncRNA	4686	4975	-	XM_003976174.2	101077893	--	sp|Q9BZE4|NOG1_HUMAN Nucleolar GTP-binding protein 1 OS=Homo sapiens GN=GTPBP4 PE=1 SV=3//0	93182	97816	-	88206	downstream
NW_004071215.1	LNC_001290	XLOC_027477	--	Novel_lncRNA	4686	4975	-	XM_003976182.2	101079929	--	sp|Q9DCI3|MENTO_MOUSE MLN64 N-terminal domain homolog OS=Mus musculus GN=Stard3nl PE=1 SV=2//1.97936e-57	74094	77213	-	69118	downstream
NW_004071215.1	LNC_001290	XLOC_027477	--	Novel_lncRNA	4686	4975	-	XM_011617086.1	101079703	--	sp|Q9H2Y9|SO5A1_HUMAN Solute carrier organic anion transporter family member 5A1 OS=Homo sapiens GN=SLCO5A1 PE=2 SV=2//7.40735e-154	52277	71013	+	47301	upstream
NW_004071215.1	LNC_001290	XLOC_027477	--	Novel_lncRNA	4686	4975	-	XM_003976172.2	101077523	--	sp|Q8CBE3|WDR37_MOUSE WD repeat-containing protein 37 OS=Mus musculus GN=Wdr37 PE=2 SV=1//0	85722	92758	-	80746	downstream
NW_004071215.1	LNC_001290	XLOC_027477	--	Novel_lncRNA	4686	4975	-	XM_003976183.1	101080158	--	sp|P97616|RED2_RAT Double-stranded RNA-specific editase B2 OS=Rattus norvegicus GN=Adarb2 PE=2 SV=1//3.2139e-144	78156	84271	+	73180	upstream
NW_004071215.1	LNC_001290	XLOC_027477	--	Novel_lncRNA	4686	4975	-	XM_011617082.1	101078796	--	sp|Q8VE91|F134B_MOUSE Protein FAM134B OS=Mus musculus GN=Fam134b PE=1 SV=1//6.1553e-63	16627	24099	-	11651	downstream
NW_004071215.1	LNC_001290	XLOC_027477	--	Novel_lncRNA	4686	4975	-	XM_003976177.2	101078796	--	sp|Q8VE91|F134B_MOUSE Protein FAM134B OS=Mus musculus GN=Fam134b PE=1 SV=1//6.1553e-63	16627	23520	-	11651	downstream
NW_004071215.1	LNC_001290	XLOC_027477	--	Novel_lncRNA	4686	4975	-	XM_011617083.1	101078796	--	sp|Q8VE91|F134B_MOUSE Protein FAM134B OS=Mus musculus GN=Fam134b PE=1 SV=1//6.1553e-63	16627	21201	-	11651	downstream
NW_004071215.1	LNC_001290	XLOC_027477	--	Novel_lncRNA	4686	4975	-	XM_003976176.2	101078567	--	sp|Q969S3|ZN622_HUMAN Zinc finger protein 622 OS=Homo sapiens GN=ZNF622 PE=1 SV=1//5.77794e-41	13463	16332	-	8487	downstream
NW_004071215.1	LNC_001290	XLOC_027477	--	Novel_lncRNA	4686	4975	-	XM_011617085.1	101077523	--	sp|Q8CBE3|WDR37_MOUSE WD repeat-containing protein 37 OS=Mus musculus GN=Wdr37 PE=2 SV=1//0	85722	92758	-	80746	downstream
NW_004071215.1	LNC_001290	XLOC_027477	--	Novel_lncRNA	4686	4975	-	XM_011617079.1	101078567	--	sp|Q969S3|ZN622_HUMAN Zinc finger protein 622 OS=Homo sapiens GN=ZNF622 PE=1 SV=1//5.77794e-41	13463	16333	-	8487	downstream
NW_004071215.1	LNC_001290	XLOC_027477	--	Novel_lncRNA	4686	4975	-	XM_003976180.2	101079478	--	sp|Q99M71|EPDR1_MOUSE Mammalian ependymin-related protein 1 OS=Mus musculus GN=Epdr1 PE=2 SV=1//3.60457e-89	48765	50383	+	43789	upstream
NW_004071215.1	LNC_001290	XLOC_027477	--	Novel_lncRNA	4686	4975	-	XM_011617078.1	101078118	--	sp|F8VQB6|MYO10_MOUSE Unconventional myosin-X OS=Mus musculus GN=Myo10 PE=1 SV=1//0	238	8090	+	-290	antisense
NW_004071215.1	LNC_001290	XLOC_027477	--	Novel_lncRNA	4686	4975	-	XM_011617080.1	101078796	--	sp|Q8VE91|F134B_MOUSE Protein FAM134B OS=Mus musculus GN=Fam134b PE=1 SV=1//6.1553e-63	16627	23522	-	11651	downstream
NW_004071215.1	LNC_001290	XLOC_027477	--	Novel_lncRNA	4686	4975	-	XM_011617087.1	101061146	--	sp|Q6A0A2|LAR4B_MOUSE La-related protein 4B OS=Mus musculus GN=Larp4b PE=1 SV=2//1.28711e-127	101976	110052	+	97000	upstream
NW_004071215.1	LNC_001290	XLOC_027477	--	Novel_lncRNA	4686	4975	-	XM_003976175.2	101078343	--	sp|A6NNE9|MARHB_HUMAN E3 ubiquitin-protein ligase MARCH11 OS=Homo sapiens GN=MARCH11 PE=2 SV=3//6.83649e-99	9312	11823	-	4336	downstream
NW_004071215.1	LNC_001290	XLOC_027477	--	Novel_lncRNA	4686	4975	-	XM_003976178.2	101079022	--	sp|A1L252|RANB9_DANRE Ran-binding protein 9 OS=Danio rerio GN=ranbp9 PE=2 SV=1//0	39720	45227	+	34744	upstream
NW_004071216.1	LNC_001291	XLOC_027495	--	Novel_lncRNA	115159	118008	+	XM_011617088.1	445957	--	sp|Q5RC21|TSNAX_PONAB Translin-associated protein X OS=Pongo abelii GN=TSNAX PE=2 SV=1//9.69006e-119	15075	19639	-	95519	upstream
NW_004071216.1	LNC_001291	XLOC_027495	--	Novel_lncRNA	115159	118008	+	XM_011617089.1	445957	--	sp|Q5RC21|TSNAX_PONAB Translin-associated protein X OS=Pongo abelii GN=TSNAX PE=2 SV=1//9.69006e-119	15075	19585	-	95573	upstream
NW_004071216.1	LNC_001291	XLOC_027495	--	Novel_lncRNA	115159	118008	+	NM_001032620.1	445957	--	sp|Q5RC21|TSNAX_PONAB Translin-associated protein X OS=Pongo abelii GN=TSNAX PE=2 SV=1//9.69006e-119	15316	19368	-	95790	upstream
NW_004071216.1	LNC_001291	XLOC_027495	--	Novel_lncRNA	115159	118008	+	XM_003976186.2	101062051	--	sp|O60478|G137B_HUMAN Integral membrane protein GPR137B OS=Homo sapiens GN=GPR137B PE=2 SV=1//2.23061e-166	34958	38766	-	76392	upstream
NW_004071216.1	LNC_001291	XLOC_027495	--	Novel_lncRNA	115159	118008	+	XM_003976187.2	101062276	--	sp|P10493|NID1_MOUSE Nidogen-1 OS=Mus musculus GN=Nid1 PE=1 SV=2//0	40188	52015	+	63143	downstream
NW_004071216.1	LNC_001291	XLOC_027495	--	Novel_lncRNA	115159	118008	+	XM_011617090.1	101061820	--	sp|P59722|EGLN1_RAT Egl nine homolog 1 (Fragment) OS=Rattus norvegicus GN=Egln1 PE=2 SV=2//1.53283e-97	20921	33962	+	81196	downstream
NW_004071216.1	LNC_001291	XLOC_027495	--	Novel_lncRNA	115159	118008	+	XM_011617092.1	101062501	--	sp|Q99698|LYST_HUMAN Lysosomal-trafficking regulator OS=Homo sapiens GN=LYST PE=1 SV=3//0	52977	92425	+	22733	downstream
NW_004071216.1	LNC_001292	XLOC_027501	--	Novel_lncRNA	104853	106605	-	XM_011617088.1	445957	--	sp|Q5RC21|TSNAX_PONAB Translin-associated protein X OS=Pongo abelii GN=TSNAX PE=2 SV=1//9.69006e-119	15075	19639	-	85213	upstream
NW_004071216.1	LNC_001292	XLOC_027501	--	Novel_lncRNA	104853	106605	-	XM_011617089.1	445957	--	sp|Q5RC21|TSNAX_PONAB Translin-associated protein X OS=Pongo abelii GN=TSNAX PE=2 SV=1//9.69006e-119	15075	19585	-	85267	upstream
NW_004071216.1	LNC_001292	XLOC_027501	--	Novel_lncRNA	104853	106605	-	NM_001032620.1	445957	--	sp|Q5RC21|TSNAX_PONAB Translin-associated protein X OS=Pongo abelii GN=TSNAX PE=2 SV=1//9.69006e-119	15316	19368	-	85484	upstream
NW_004071216.1	LNC_001292	XLOC_027501	--	Novel_lncRNA	104853	106605	-	XM_003976186.2	101062051	--	sp|O60478|G137B_HUMAN Integral membrane protein GPR137B OS=Homo sapiens GN=GPR137B PE=2 SV=1//2.23061e-166	34958	38766	-	66086	upstream
NW_004071216.1	LNC_001292	XLOC_027501	--	Novel_lncRNA	104853	106605	-	XM_003976187.2	101062276	--	sp|P10493|NID1_MOUSE Nidogen-1 OS=Mus musculus GN=Nid1 PE=1 SV=2//0	40188	52015	+	52837	downstream
NW_004071216.1	LNC_001292	XLOC_027501	--	Novel_lncRNA	104853	106605	-	XM_011617090.1	101061820	--	sp|P59722|EGLN1_RAT Egl nine homolog 1 (Fragment) OS=Rattus norvegicus GN=Egln1 PE=2 SV=2//1.53283e-97	20921	33962	+	70890	downstream
NW_004071216.1	LNC_001292	XLOC_027501	--	Novel_lncRNA	104853	106605	-	NM_001174172.1	445954	--	sp|Q9NRI5|DISC1_HUMAN Disrupted in schizophrenia 1 protein OS=Homo sapiens GN=DISC1 PE=1 SV=3//1.95306e-31	5472	13879	-	90973	upstream
NW_004071216.1	LNC_001292	XLOC_027501	--	Novel_lncRNA	104853	106605	-	XM_011617092.1	101062501	--	sp|Q99698|LYST_HUMAN Lysosomal-trafficking regulator OS=Homo sapiens GN=LYST PE=1 SV=3//0	52977	92425	+	12427	downstream
NW_004071216.1	LNC_001293	XLOC_027501	--	Novel_lncRNA	104853	106605	-	XM_011617088.1	445957	--	sp|Q5RC21|TSNAX_PONAB Translin-associated protein X OS=Pongo abelii GN=TSNAX PE=2 SV=1//9.69006e-119	15075	19639	-	85213	upstream
NW_004071216.1	LNC_001293	XLOC_027501	--	Novel_lncRNA	104853	106605	-	XM_011617089.1	445957	--	sp|Q5RC21|TSNAX_PONAB Translin-associated protein X OS=Pongo abelii GN=TSNAX PE=2 SV=1//9.69006e-119	15075	19585	-	85267	upstream
NW_004071216.1	LNC_001293	XLOC_027501	--	Novel_lncRNA	104853	106605	-	NM_001032620.1	445957	--	sp|Q5RC21|TSNAX_PONAB Translin-associated protein X OS=Pongo abelii GN=TSNAX PE=2 SV=1//9.69006e-119	15316	19368	-	85484	upstream
NW_004071216.1	LNC_001293	XLOC_027501	--	Novel_lncRNA	104853	106605	-	XM_003976186.2	101062051	--	sp|O60478|G137B_HUMAN Integral membrane protein GPR137B OS=Homo sapiens GN=GPR137B PE=2 SV=1//2.23061e-166	34958	38766	-	66086	upstream
NW_004071216.1	LNC_001293	XLOC_027501	--	Novel_lncRNA	104853	106605	-	XM_003976187.2	101062276	--	sp|P10493|NID1_MOUSE Nidogen-1 OS=Mus musculus GN=Nid1 PE=1 SV=2//0	40188	52015	+	52837	downstream
NW_004071216.1	LNC_001293	XLOC_027501	--	Novel_lncRNA	104853	106605	-	XM_011617090.1	101061820	--	sp|P59722|EGLN1_RAT Egl nine homolog 1 (Fragment) OS=Rattus norvegicus GN=Egln1 PE=2 SV=2//1.53283e-97	20921	33962	+	70890	downstream
NW_004071216.1	LNC_001293	XLOC_027501	--	Novel_lncRNA	104853	106605	-	NM_001174172.1	445954	--	sp|Q9NRI5|DISC1_HUMAN Disrupted in schizophrenia 1 protein OS=Homo sapiens GN=DISC1 PE=1 SV=3//1.95306e-31	5472	13879	-	90973	upstream
NW_004071216.1	LNC_001293	XLOC_027501	--	Novel_lncRNA	104853	106605	-	XM_011617092.1	101062501	--	sp|Q99698|LYST_HUMAN Lysosomal-trafficking regulator OS=Homo sapiens GN=LYST PE=1 SV=3//0	52977	92425	+	12427	downstream
NW_004071275.1	LNC_001348	XLOC_028156	--	Novel_lncRNA	7284	9182	-	XM_003976494.2	101062278	--	sp|Q91431|NF7O_XENLA Nuclear factor 7, ovary OS=Xenopus laevis PE=2 SV=1//8.43111e-59	30957	32618	-	21774	downstream
NW_004071275.1	LNC_001348	XLOC_028156	--	Novel_lncRNA	7284	9182	-	XM_011617451.1	101063169	--	sp|Q8R1S4|MTSS1_MOUSE Metastasis suppressor protein 1 OS=Mus musculus GN=Mtss1 PE=1 SV=1//2.08892e-119	53006	72467	+	43823	upstream
NW_004071275.1	LNC_001348	XLOC_028156	--	Novel_lncRNA	7284	9182	-	XM_011617444.1	101061821	--	sp|Q5RBD6|CCD66_PONAB Coiled-coil domain-containing protein 66 OS=Pongo abelii GN=CCDC66 PE=2 SV=1//7.60874e-15	9706	16255	+	523	upstream
NW_004071275.1	LNC_001348	XLOC_028156	--	Novel_lncRNA	7284	9182	-	XM_011617445.1	101061147	--	sp|P31722|C1QC_RAT Complement C1q subcomponent subunit C OS=Rattus norvegicus GN=C1qc PE=1 SV=2//1.0951e-48	21460	23943	-	12277	downstream
NW_004071275.1	LNC_001348	XLOC_028156	--	Novel_lncRNA	7284	9182	-	XM_011617453.1	101062943	--	sp|Q9Y236|OSGI2_HUMAN Oxidative stress-induced growth inhibitor 2 OS=Homo sapiens GN=OSGIN2 PE=2 SV=1//1.16169e-153	44576	50169	+	35393	upstream
NW_004071275.1	LNC_001348	XLOC_028156	--	Novel_lncRNA	7284	9182	-	XM_011617452.1	101063169	--	sp|Q8R1S4|MTSS1_MOUSE Metastasis suppressor protein 1 OS=Mus musculus GN=Mtss1 PE=1 SV=1//2.08892e-119	53006	72467	+	43823	upstream
NW_004071275.1	LNC_001348	XLOC_028156	--	Novel_lncRNA	7284	9182	-	XM_011617448.1	101062503	--	sp|Q13609|DNSL3_HUMAN Deoxyribonuclease gamma OS=Homo sapiens GN=DNASE1L3 PE=1 SV=1//7.61621e-71	33491	37889	+	24308	upstream
NW_004071275.1	LNC_001348	XLOC_028156	--	Novel_lncRNA	7284	9182	-	XM_003976496.2	101062722	--	sp|Q5E9Q3|CCD51_BOVIN Coiled-coil domain-containing protein 51 OS=Bos taurus GN=CCDC51 PE=2 SV=1//6.87385e-90	38767	42909	+	29584	upstream
NW_004071275.1	LNC_001348	XLOC_028156	--	Novel_lncRNA	7284	9182	-	XM_003976493.2	101062052	--	sp|P02746|C1QB_HUMAN Complement C1q subcomponent subunit B OS=Homo sapiens GN=C1QB PE=1 SV=3//1.04035e-18	18057	19743	-	8874	downstream
NW_004071275.1	LNC_001348	XLOC_028156	--	Novel_lncRNA	7284	9182	-	XM_011617449.1	101062722	--	sp|Q5E9Q3|CCD51_BOVIN Coiled-coil domain-containing protein 51 OS=Bos taurus GN=CCDC51 PE=2 SV=1//6.87385e-90	38578	42909	+	29395	upstream
NW_004071275.1	LNC_001348	XLOC_028156	--	Novel_lncRNA	7284	9182	-	XM_011617446.1	105418295	--	sp|Q02105|C1QC_MOUSE Complement C1q subcomponent subunit C OS=Mus musculus GN=C1qc PE=2 SV=2//1.15836e-32	26976	30511	-	17793	downstream
NW_004071275.1	LNC_001348	XLOC_028156	--	Novel_lncRNA	7284	9182	-	XM_011617447.1	101062503	--	sp|Q13609|DNSL3_HUMAN Deoxyribonuclease gamma OS=Homo sapiens GN=DNASE1L3 PE=1 SV=1//7.61621e-71	33172	37889	+	23989	upstream
NW_004071275.1	LNC_001348	XLOC_028156	--	Novel_lncRNA	7284	9182	-	XR_965574.1	105418295	--	sp|Q02105|C1QC_MOUSE Complement C1q subcomponent subunit C OS=Mus musculus GN=C1qc PE=2 SV=2//1.15836e-32	26849	30511	-	17666	downstream
NW_004071275.1	LNC_001348	XLOC_028156	--	Novel_lncRNA	7284	9182	-	XM_011617450.1	101062722	--	sp|Q5E9Q3|CCD51_BOVIN Coiled-coil domain-containing protein 51 OS=Bos taurus GN=CCDC51 PE=2 SV=1//6.87385e-90	38578	42909	+	29395	upstream
NW_004071275.1	LNC_001348	XLOC_028156	--	Novel_lncRNA	7284	9182	-	XM_003976495.2	101062503	--	sp|Q13609|DNSL3_HUMAN Deoxyribonuclease gamma OS=Homo sapiens GN=DNASE1L3 PE=1 SV=1//7.61621e-71	33841	37889	+	24658	upstream
NC_018901.1	XR_964975.1	105417209	--	Annotated_lncRNA	9410478	9423475	+	XM_003969300.2	101067620	--	sp|Q91YT0|NDUV1_MOUSE NADH dehydrogenase [ubiquinone] flavoprotein 1, mitochondrial OS=Mus musculus GN=Ndufv1 PE=1 SV=1//0	9368910	9372960	+	37517	downstream
NC_018901.1	XR_964975.1	105417209	--	Annotated_lncRNA	9410478	9423475	+	XM_003969301.2	101067848	--	sp|Q9NRG0|CHRC1_HUMAN Chromatin accessibility complex protein 1 OS=Homo sapiens GN=CHRAC1 PE=1 SV=1//3.691e-38	9357515	9358989	-	51488	upstream
NC_018901.1	XR_964975.1	105417209	--	Annotated_lncRNA	9410478	9423475	+	XM_003969299.2	101067258	--	sp|P06871|TRY1_CANFA Cationic trypsin OS=Canis familiaris PE=2 SV=1//2.6019e-112	9401864	9403241	+	7236	downstream
NC_018901.1	XR_964975.1	105417209	--	Annotated_lncRNA	9410478	9423475	+	XM_011609506.1	105417217	--	-//-	9517847	9519460	+	94371	upstream
NC_018901.1	XR_964975.1	105417209	--	Annotated_lncRNA	9410478	9423475	+	XM_011609507.1	101063517	--	sp|Q28062|PGCB_BOVIN Brevican core protein OS=Bos taurus GN=BCAN PE=1 SV=1//0	9477528	9488656	-	54052	downstream
NC_018901.1	XR_964975.1	105417209	--	Annotated_lncRNA	9410478	9423475	+	XM_003969363.2	101062849	--	sp|Q641X9|RM09_RAT 39S ribosomal protein L9, mitochondrial OS=Rattus norvegicus GN=Mrpl9 PE=2 SV=1//1.04949e-72	9509795	9512252	-	86319	downstream
NC_018901.1	XR_964975.1	105417209	--	Annotated_lncRNA	9410478	9423475	+	XM_011609460.1	105417210	--	-//-	9355047	9357430	+	53047	downstream
NC_018901.1	XR_964975.1	105417209	--	Annotated_lncRNA	9410478	9423475	+	XM_003969362.2	101062629	--	sp|P34024|PLC_LISMO 1-phosphatidylinositol phosphodiesterase OS=Listeria monocytogenes serovar 1/2a (strain ATCC BAA-679 / EGD-e) GN=plcA PE=1 SV=1//8.42394e-30	9513784	9516362	-	90308	downstream
NC_018901.1	XR_964975.1	105417209	--	Annotated_lncRNA	9410478	9423475	+	XM_003969302.2	101068075	--	sp|Q8N4L2|TM55A_HUMAN Type 2 phosphatidylinositol 4,5-bisphosphate 4-phosphatase OS=Homo sapiens GN=TMEM55A PE=1 SV=1//1.02635e-162	9345241	9353952	-	56525	upstream
NC_018901.1	XR_964975.1	105417209	--	Annotated_lncRNA	9410478	9423475	+	XM_003969367.2	101063963	--	sp|Q9D709|TMM79_MOUSE Transmembrane protein 79 OS=Mus musculus GN=Tmem79 PE=1 SV=1//3.74807e-30	9430319	9433739	+	6843	upstream
NC_018901.1	XR_964975.1	105417209	--	Annotated_lncRNA	9410478	9423475	+	XM_011609461.1	105417211	--	sp|Q6YI46|TMM64_HUMAN Transmembrane protein 64 OS=Homo sapiens GN=TMEM64 PE=2 SV=2//3.32382e-125	9325390	9330005	-	80472	upstream
NC_018901.1	XR_964975.1	105417209	--	Annotated_lncRNA	9410478	9423475	+	XM_011609449.1	101062629	--	sp|P34024|PLC_LISMO 1-phosphatidylinositol phosphodiesterase OS=Listeria monocytogenes serovar 1/2a (strain ATCC BAA-679 / EGD-e) GN=plcA PE=1 SV=1//8.42394e-30	9513784	9517740	-	90308	downstream
NC_018901.1	XR_964975.1	105417209	--	Annotated_lncRNA	9410478	9423475	+	XM_003969304.2	101068534	--	sp|Q9CQR4|ACO13_MOUSE Acyl-coenzyme A thioesterase 13 OS=Mus musculus GN=Acot13 PE=1 SV=1//4.34981e-52	9317065	9318484	-	91993	upstream
NC_018901.1	XR_964975.1	105417209	--	Annotated_lncRNA	9410478	9423475	+	XM_003969364.2	101063069	--	sp|Q92733|PRCC_HUMAN Proline-rich protein PRCC OS=Homo sapiens GN=PRCC PE=1 SV=1//7.72387e-81	9505563	9508918	+	82087	upstream
NC_018901.1	XR_964975.1	105417209	--	Annotated_lncRNA	9410478	9423475	+	XM_003969305.2	101068758	--	sp|Q99LU8|CF062_MOUSE Uncharacterized protein C6orf62 homolog OS=Mus musculus PE=2 SV=1//1.12775e-129	9313742	9317441	+	93036	downstream
NC_018901.1	XR_964975.1	105417209	--	Annotated_lncRNA	9410478	9423475	+	XM_011609459.1	101064417	--	sp|P18751|ZO71_XENLA Oocyte zinc finger protein XlCOF7.1 (Fragment) OS=Xenopus laevis PE=2 SV=1//1.87272e-07	9373763	9377398	+	33079	downstream
NC_018901.1	XR_964975.1	105417209	--	Annotated_lncRNA	9410478	9423475	+	XM_011609453.1	101063738	--	sp|Q14814|MEF2D_HUMAN Myocyte-specific enhancer factor 2D OS=Homo sapiens GN=MEF2D PE=1 SV=1//2.33046e-169	9436794	9450799	-	13318	downstream
NC_018901.1	XR_964975.1	105417209	--	Annotated_lncRNA	9410478	9423475	+	XM_003969369.2	101064417	--	sp|P18751|ZO71_XENLA Oocyte zinc finger protein XlCOF7.1 (Fragment) OS=Xenopus laevis PE=2 SV=1//1.87272e-07	9373768	9377395	+	33082	downstream
NC_018901.1	XR_964975.1	105417209	--	Annotated_lncRNA	9410478	9423475	+	XM_011609463.1	101065077	--	sp|Q5XJA0|TYDP2_DANRE Tyrosyl-DNA phosphodiesterase 2 OS=Danio rerio GN=tdp2 PE=1 SV=3//4.86272e-165	9318197	9321293	+	89184	downstream
NC_018901.1	XR_964975.1	105417209	--	Annotated_lncRNA	9410478	9423475	+	XM_011609462.1	101065077	--	sp|Q5XJA0|TYDP2_DANRE Tyrosyl-DNA phosphodiesterase 2 OS=Danio rerio GN=tdp2 PE=1 SV=3//4.86272e-165	9318529	9321293	+	89184	downstream
NC_018901.1	XR_964975.1	105417209	--	Annotated_lncRNA	9410478	9423475	+	XM_011609450.1	101062629	--	sp|P34024|PLC_LISMO 1-phosphatidylinositol phosphodiesterase OS=Listeria monocytogenes serovar 1/2a (strain ATCC BAA-679 / EGD-e) GN=plcA PE=1 SV=1//8.42394e-30	9513784	9517824	-	90308	downstream
NC_018901.1	XR_964975.1	105417209	--	Annotated_lncRNA	9410478	9423475	+	XM_011609451.1	101063292	--	sp|Q9XSK7|HDGF_BOVIN Hepatoma-derived growth factor OS=Bos taurus GN=HDGF PE=2 SV=1//6.36946e-50	9500442	9504893	-	76966	downstream
NC_018901.1	XR_964975.1	105417209	--	Annotated_lncRNA	9410478	9423475	+	XM_011609454.1	101063963	--	sp|Q9D709|TMM79_MOUSE Transmembrane protein 79 OS=Mus musculus GN=Tmem79 PE=1 SV=1//3.74807e-30	9430337	9433739	+	6861	upstream
NC_018901.1	XR_964975.1	105417209	--	Annotated_lncRNA	9410478	9423475	+	XM_011609455.1	105417208	--	-//-	9426181	9429876	+	2705	upstream
NC_018901.1	XR_964975.1	105417209	--	Annotated_lncRNA	9410478	9423475	+	XM_003969372.2	101065077	--	sp|Q5XJA0|TYDP2_DANRE Tyrosyl-DNA phosphodiesterase 2 OS=Danio rerio GN=tdp2 PE=1 SV=3//4.86272e-165	9318640	9321293	+	89184	downstream
NC_018901.1	XR_964975.1	105417209	--	Annotated_lncRNA	9410478	9423475	+	XM_011609464.1	101065302	--	sp|O75496|GEMI_HUMAN Geminin OS=Homo sapiens GN=GMNN PE=1 SV=1//2.88379e-32	9311206	9313679	-	96798	upstream
NC_018901.1	XR_964975.1	105417209	--	Annotated_lncRNA	9410478	9423475	+	XM_011609452.1	101067034	--	sp|Q6DH02|RM24_DANRE Probable 39S ribosomal protein L24, mitochondrial OS=Danio rerio GN=mrpl24 PE=2 SV=1//2.18591e-102	9495994	9499842	-	72518	downstream
NC_018901.1	XR_964975.1	105417209	--	Annotated_lncRNA	9410478	9423475	+	XM_011609456.1	101064190	--	sp|O08550|KMT2B_MOUSE Histone-lysine N-methyltransferase 2B OS=Mus musculus GN=Kmt2b PE=1 SV=3//2.90758e-32	9377691	9400991	+	9486	downstream
NC_018901.1	XR_964975.1	105417209	--	Annotated_lncRNA	9410478	9423475	+	XM_003969371.2	101064861	--	sp|Q1L8G7|GATD1_DANRE GATA zinc finger domain-containing protein 1 OS=Danio rerio GN=gatad1 PE=2 SV=1//1.46143e-140	9359122	9361364	+	49113	downstream
NC_018901.1	XR_964975.1	105417209	--	Annotated_lncRNA	9410478	9423475	+	XM_011609458.1	101064417	--	sp|P18751|ZO71_XENLA Oocyte zinc finger protein XlCOF7.1 (Fragment) OS=Xenopus laevis PE=2 SV=1//1.87272e-07	9373768	9377396	+	33081	downstream
NC_018901.1	XR_964975.1	105417209	--	Annotated_lncRNA	9410478	9423475	+	XM_011609457.1	101064417	--	sp|P18751|ZO71_XENLA Oocyte zinc finger protein XlCOF7.1 (Fragment) OS=Xenopus laevis PE=2 SV=1//1.87272e-07	9373768	9377396	+	33081	downstream
NC_018901.1	XR_964975.1	105417209	--	Annotated_lncRNA	9410478	9423475	+	XM_003969303.1	101068306	--	sp|Q5R467|NECA1_PONAB N-terminal EF-hand calcium-binding protein 1 OS=Pongo abelii GN=NECAB1 PE=2 SV=1//2.97099e-170	9331848	9344233	+	66244	downstream
NC_018901.1	XR_964975.1	105417209	--	Annotated_lncRNA	9410478	9423475	+	XM_003969370.1	101064641	--	sp|Q9Y3Q4|HCN4_HUMAN Potassium/sodium hyperpolarization-activated cyclic nucleotide-gated channel 4 OS=Homo sapiens GN=HCN4 PE=1 SV=1//0	9362676	9367602	+	42875	downstream
NC_018901.1	XR_964975.1	105417209	--	Annotated_lncRNA	9410478	9423475	+	XM_003969297.2	101067034	--	sp|Q6DH02|RM24_DANRE Probable 39S ribosomal protein L24, mitochondrial OS=Danio rerio GN=mrpl24 PE=2 SV=1//2.18591e-102	9495994	9499944	-	72518	downstream
NW_004071271.1	LNC_001344	XLOC_028122	--	Novel_lncRNA	23498	24565	-	XM_011617417.1	101076770	--	sp|Q3UHC7|DAB2P_MOUSE Disabled homolog 2-interacting protein OS=Mus musculus GN=Dab2ip PE=1 SV=1//0	32632	38353	-	8066	downstream
NW_004071271.1	LNC_001344	XLOC_028122	--	Novel_lncRNA	23498	24565	-	XM_011617416.1	101076770	--	sp|Q3UHC7|DAB2P_MOUSE Disabled homolog 2-interacting protein OS=Mus musculus GN=Dab2ip PE=1 SV=1//0	32632	40126	-	8066	downstream
NW_004071271.1	LNC_001344	XLOC_028122	--	Novel_lncRNA	23498	24565	-	XM_011617421.1	101076539	--	sp|Q14258|TRI25_HUMAN E3 ubiquitin/ISG15 ligase TRIM25 OS=Homo sapiens GN=TRIM25 PE=1 SV=2//7.44381e-109	25101	31501	-	535	downstream
NW_004071271.1	LNC_001344	XLOC_028122	--	Novel_lncRNA	23498	24565	-	XM_003976470.2	101075856	--	sp|P52429|DGKE_HUMAN Diacylglycerol kinase epsilon OS=Homo sapiens GN=DGKE PE=1 SV=1//0	18851	23361	+	136	downstream
NW_004071271.1	LNC_001344	XLOC_028122	--	Novel_lncRNA	23498	24565	-	XM_011617422.1	101076993	--	sp|Q92503|S14L1_HUMAN SEC14-like protein 1 OS=Homo sapiens GN=SEC14L1 PE=1 SV=2//0	42140	60662	+	17574	upstream
NW_004071271.1	LNC_001344	XLOC_028122	--	Novel_lncRNA	23498	24565	-	XM_003976474.2	101076770	--	sp|Q3UHC7|DAB2P_MOUSE Disabled homolog 2-interacting protein OS=Mus musculus GN=Dab2ip PE=1 SV=1//0	32632	38164	-	8066	downstream
NW_004071271.1	LNC_001344	XLOC_028122	--	Novel_lncRNA	23498	24565	-	XM_003976471.2	101076082	--	sp|O55187|CBX4_MOUSE E3 SUMO-protein ligase CBX4 OS=Mus musculus GN=Cbx4 PE=1 SV=2//6.06811e-77	5561	11093	+	12404	downstream
NW_004071271.1	LNC_001344	XLOC_028122	--	Novel_lncRNA	23498	24565	-	XM_003976472.2	101076311	--	sp|Q9QXV1|CBX8_MOUSE Chromobox protein homolog 8 OS=Mus musculus GN=Cbx8 PE=1 SV=1//5.10097e-11	14173	16661	+	6836	downstream
NW_004071271.1	LNC_001344	XLOC_028122	--	Novel_lncRNA	23498	24565	-	XM_011617414.1	101076311	--	sp|Q9QXV1|CBX8_MOUSE Chromobox protein homolog 8 OS=Mus musculus GN=Cbx8 PE=1 SV=1//5.10097e-11	14173	16661	+	6836	downstream
NW_004071271.1	LNC_001344	XLOC_028122	--	Novel_lncRNA	23498	24565	-	XM_003976476.2	101077445	--	sp|Q62443|NPTX1_MOUSE Neuronal pentraxin-1 OS=Mus musculus GN=Nptx1 PE=2 SV=1//0	89622	92619	-	65056	downstream
NW_004071271.1	LNC_001344	XLOC_028122	--	Novel_lncRNA	23498	24565	-	XM_011617418.1	101077215	--	sp|Q8C9A2|ENDOV_MOUSE Endonuclease V OS=Mus musculus GN=Endov PE=1 SV=2//2.88718e-100	60712	72071	+	36146	upstream
NW_004071271.1	LNC_001344	XLOC_028122	--	Novel_lncRNA	23498	24565	-	XM_011617419.1	101077445	--	sp|Q62443|NPTX1_MOUSE Neuronal pentraxin-1 OS=Mus musculus GN=Nptx1 PE=2 SV=1//0	89622	92619	-	65056	downstream
NW_004071271.1	LNC_001344	XLOC_028122	--	Novel_lncRNA	23498	24565	-	XM_011617413.1	101076082	--	sp|O55187|CBX4_MOUSE E3 SUMO-protein ligase CBX4 OS=Mus musculus GN=Cbx4 PE=1 SV=2//6.06811e-77	4989	11093	+	12404	downstream
NC_018901.1	XR_964963.1	105417195	--	Annotated_lncRNA	7537301	7539049	+	XM_011609325.1	101079907	--	sp|Q99504|EYA3_HUMAN Eyes absent homolog 3 OS=Homo sapiens GN=EYA3 PE=1 SV=3//5.10553e-171	7510909	7518182	-	19118	upstream
NC_018901.1	XR_964963.1	105417195	--	Annotated_lncRNA	7537301	7539049	+	XM_003969190.2	101080136	--	sp|Q8VE97|SRSF4_MOUSE Serine/arginine-rich splicing factor 4 OS=Mus musculus GN=Srsf4 PE=2 SV=1//1.42614e-82	7500501	7503962	-	33338	upstream
NC_018901.1	XR_964963.1	105417195	--	Annotated_lncRNA	7537301	7539049	+	NM_001032719.1	503506	--	sp|M3W955|APOA4_FELCA Apolipoprotein A-IV OS=Felis catus GN=APOA4 PE=3 SV=2//9.87266e-11	7492171	7493003	+	44297	downstream
NC_018901.1	XR_964963.1	105417195	--	Annotated_lncRNA	7537301	7539049	+	XM_011609323.1	101079677	--	sp|Q9WVC6|SGK1_MOUSE Serine/threonine-protein kinase Sgk1 OS=Mus musculus GN=Sgk1 PE=1 SV=1//0	7519924	7523602	-	13698	upstream
NC_018901.1	XR_964963.1	105417195	--	Annotated_lncRNA	7537301	7539049	+	XM_003969227.2	101069989	--	sp|Q5ZMC2|MYO1G_CHICK Unconventional myosin-Ig OS=Gallus gallus GN=MYO1G PE=2 SV=1//0	7542697	7566311	+	3647	upstream
NC_018901.1	XR_964963.1	105417195	--	Annotated_lncRNA	7537301	7539049	+	XM_011609262.1	777965	--	sp|O42364|APOEB_DANRE Apolipoprotein Eb OS=Danio rerio GN=apoeb PE=2 SV=1//6.11363e-68	7493965	7495530	+	41770	downstream
NC_018901.1	XR_964963.1	105417195	--	Annotated_lncRNA	7537301	7539049	+	NM_001078592.1	777965	--	sp|O42364|APOEB_DANRE Apolipoprotein Eb OS=Danio rerio GN=apoeb PE=2 SV=1//6.11363e-68	7494145	7495403	+	41897	downstream
NC_018901.1	XR_964963.1	105417195	--	Annotated_lncRNA	7537301	7539049	+	XM_003969195.2	101061874	--	sp|Q8R197|SAST_MOUSE S-acyl fatty acid synthase thioesterase, medium chain OS=Mus musculus GN=Olah PE=2 SV=1//7.71422e-73	7453489	7456191	+	81109	downstream
NC_018901.1	XR_964963.1	105417195	--	Annotated_lncRNA	7537301	7539049	+	XM_003969192.2	101061276	--	sp|Q6P825|TOM40_XENTR Mitochondrial import receptor subunit TOM40 homolog OS=Xenopus tropicalis GN=tomm40 PE=2 SV=1//8.63406e-163	7486865	7489926	+	47374	downstream
NC_018901.1	XR_964963.1	105417195	--	Annotated_lncRNA	7537301	7539049	+	XM_003969233.1	101071367	--	sp|Q3UFD7|FFAR3_MOUSE Free fatty acid receptor 3 OS=Mus musculus GN=Ffar3 PE=1 SV=1//6.65444e-66	7441104	7442057	+	95243	downstream
NC_018901.1	XR_964963.1	105417195	--	Annotated_lncRNA	7537301	7539049	+	XM_003969225.2	101069297	--	sp|P86050|T170B_MOUSE Transmembrane protein 170B OS=Mus musculus GN=Tmem170b PE=3 SV=1//1.02368e-56	7634870	7640464	-	95820	downstream
NC_018901.1	XR_964963.1	105417195	--	Annotated_lncRNA	7537301	7539049	+	XM_003969234.1	101071595	--	sp|O14843|FFAR3_HUMAN Free fatty acid receptor 3 OS=Homo sapiens GN=FFAR3 PE=1 SV=1//3.80254e-41	7438297	7439403	+	97897	downstream
NC_018901.1	XR_964963.1	105417195	--	Annotated_lncRNA	7537301	7539049	+	XM_003969230.2	101070680	--	sp|P54823|DDX6_MOUSE Probable ATP-dependent RNA helicase DDX6 OS=Mus musculus GN=Ddx6 PE=1 SV=1//0	7477669	7485809	+	51491	downstream
NC_018901.1	XR_964963.1	105417195	--	Annotated_lncRNA	7537301	7539049	+	XM_003969228.2	101070217	--	sp|Q4VV71|XKR8_GASAC XK-related protein 8 OS=Gasterosteus aculeatus GN=xkr8 PE=2 SV=1//1.69757e-64	7507082	7510751	+	26549	downstream
NC_018901.1	XR_964963.1	105417195	--	Annotated_lncRNA	7537301	7539049	+	XM_003969194.2	101061500	--	sp|Q9H9G7|AGO3_HUMAN Protein argonaute-3 OS=Homo sapiens GN=AGO3 PE=1 SV=2//0	7443594	7452979	-	84321	upstream
NC_018901.1	XR_964963.1	105417195	--	Annotated_lncRNA	7537301	7539049	+	XM_011609330.1	101070680	--	sp|P54823|DDX6_MOUSE Probable ATP-dependent RNA helicase DDX6 OS=Mus musculus GN=Ddx6 PE=1 SV=1//0	7477669	7485809	+	51491	downstream
NC_018901.1	XR_964963.1	105417195	--	Annotated_lncRNA	7537301	7539049	+	XM_011609328.1	101080136	--	sp|Q8VE97|SRSF4_MOUSE Serine/arginine-rich splicing factor 4 OS=Mus musculus GN=Srsf4 PE=2 SV=1//1.42614e-82	7500501	7503963	-	33337	upstream
NC_018901.1	XR_964963.1	105417195	--	Annotated_lncRNA	7537301	7539049	+	XM_011609332.1	101071140	--	sp|P26433|SL9A3_RAT Sodium/hydrogen exchanger 3 OS=Rattus norvegicus GN=Slc9a3 PE=1 SV=1//0	7456449	7465916	-	71384	upstream
NC_018901.1	XR_964963.1	105417195	--	Annotated_lncRNA	7537301	7539049	+	XM_011609329.1	101070448	--	sp|Q1L908|MSTO1_DANRE Protein misato homolog 1 OS=Danio rerio GN=msto1 PE=2 SV=1//0	7496463	7500406	+	36894	downstream
NC_018901.1	XR_964963.1	105417195	--	Annotated_lncRNA	7537301	7539049	+	XM_011609331.1	101070911	--	sp|Q9R101|LIPS_SPETR Hormone-sensitive lipase OS=Spermophilus tridecemlineatus GN=LIPE PE=2 SV=1//0	7470972	7476865	+	60435	downstream
NC_018901.1	XR_964963.1	105417195	--	Annotated_lncRNA	7537301	7539049	+	XM_011609333.1	101061874	--	sp|Q8R197|SAST_MOUSE S-acyl fatty acid synthase thioesterase, medium chain OS=Mus musculus GN=Olah PE=2 SV=1//7.71422e-73	7454201	7456191	+	81109	downstream
NC_018901.1	XR_964963.1	105417195	--	Annotated_lncRNA	7537301	7539049	+	NM_001032711.1	497081	--	sp|Q49LS7|XKR8_TETNG XK-related protein 8 OS=Tetraodon nigroviridis GN=xkr8 PE=2 SV=1//0	7504539	7506567	+	30733	downstream
NC_018901.1	XR_964963.1	105417195	--	Annotated_lncRNA	7537301	7539049	+	XM_011609261.1	497081	--	sp|Q49LS7|XKR8_TETNG XK-related protein 8 OS=Tetraodon nigroviridis GN=xkr8 PE=2 SV=1//0	7504154	7506917	+	30383	downstream
NC_018901.1	XR_964963.1	105417195	--	Annotated_lncRNA	7537301	7539049	+	XM_011609326.1	101079907	--	sp|Q99504|EYA3_HUMAN Eyes absent homolog 3 OS=Homo sapiens GN=EYA3 PE=1 SV=3//5.10553e-171	7510909	7518533	-	18767	upstream
NC_018901.1	XR_964963.1	105417195	--	Annotated_lncRNA	7537301	7539049	+	XM_011609317.1	101069531	--	sp|P15822|ZEP1_HUMAN Zinc finger protein 40 OS=Homo sapiens GN=HIVEP1 PE=1 SV=3//0	7595296	7608908	-	56246	downstream
NC_018901.1	XR_964963.1	105417195	--	Annotated_lncRNA	7537301	7539049	+	XM_011609320.1	101069989	--	sp|Q5ZMC2|MYO1G_CHICK Unconventional myosin-Ig OS=Gallus gallus GN=MYO1G PE=2 SV=1//0	7542697	7566311	+	3647	upstream
NC_018901.1	XR_964963.1	105417195	--	Annotated_lncRNA	7537301	7539049	+	XM_011609316.1	101069531	--	sp|P15822|ZEP1_HUMAN Zinc finger protein 40 OS=Homo sapiens GN=HIVEP1 PE=1 SV=3//0	7595296	7624569	-	56246	downstream
NC_018901.1	XR_964963.1	105417195	--	Annotated_lncRNA	7537301	7539049	+	XM_011609334.1	101061500	--	sp|Q9H9G7|AGO3_HUMAN Protein argonaute-3 OS=Homo sapiens GN=AGO3 PE=1 SV=2//0	7443594	7452979	-	84321	upstream
NC_018901.1	XR_964963.1	105417195	--	Annotated_lncRNA	7537301	7539049	+	XM_011609324.1	101079907	--	sp|Q99504|EYA3_HUMAN Eyes absent homolog 3 OS=Homo sapiens GN=EYA3 PE=1 SV=3//5.10553e-171	7510909	7518658	-	18642	upstream
NC_018901.1	XR_964963.1	105417195	--	Annotated_lncRNA	7537301	7539049	+	XM_011609315.1	101069531	--	sp|P15822|ZEP1_HUMAN Zinc finger protein 40 OS=Homo sapiens GN=HIVEP1 PE=1 SV=3//0	7595296	7624569	-	56246	downstream
NC_018901.1	XR_964963.1	105417195	--	Annotated_lncRNA	7537301	7539049	+	XM_011609314.1	101069531	--	sp|P15822|ZEP1_HUMAN Zinc finger protein 40 OS=Homo sapiens GN=HIVEP1 PE=1 SV=3//0	7595296	7618400	-	56246	downstream
NC_018901.1	XR_964963.1	105417195	--	Annotated_lncRNA	7537301	7539049	+	XM_011609322.1	105417194	--	-//-	7539872	7542063	+	822	upstream
NC_018901.1	XR_964963.1	105417195	--	Annotated_lncRNA	7537301	7539049	+	NM_001078591.1	777964	--	sp|P33621|APOA4_MACFA Apolipoprotein A-IV OS=Macaca fascicularis GN=APOA4 PE=2 SV=1//1.23041e-27	7490150	7491075	-	46225	upstream
NC_018901.1	XR_964963.1	105417195	--	Annotated_lncRNA	7537301	7539049	+	XM_003969187.1	101079452	--	sp|Q28199|CD5R1_BOVIN Cyclin-dependent kinase 5 activator 1 OS=Bos taurus GN=CDK5R1 PE=1 SV=1//3.46181e-120	7571700	7572683	-	32650	downstream
NC_018901.1	XR_964963.1	105417195	--	Annotated_lncRNA	7537301	7539049	+	XM_011609319.1	101069760	--	sp|P22387|EDN1_MOUSE Endothelin-1 OS=Mus musculus GN=Edn1 PE=1 SV=3//2.22634e-25	7591907	7593682	-	52857	downstream
NC_018901.1	XR_964963.1	105417195	--	Annotated_lncRNA	7537301	7539049	+	XM_011609318.1	101069531	--	sp|P15822|ZEP1_HUMAN Zinc finger protein 40 OS=Homo sapiens GN=HIVEP1 PE=1 SV=3//0	7595296	7618400	-	56246	downstream
NC_018901.1	XR_964963.1	105417195	--	Annotated_lncRNA	7537301	7539049	+	XM_003969189.2	101079907	--	sp|Q99504|EYA3_HUMAN Eyes absent homolog 3 OS=Homo sapiens GN=EYA3 PE=1 SV=3//5.10553e-171	7510909	7518658	-	18642	upstream
NW_004071263.1	LNC_001340	XLOC_028037	--	Novel_lncRNA	68	727	-	XM_003976447.2	101070158	--	sp|Q8CF97|VCIP1_RAT Deubiquitinating protein VCIP135 OS=Rattus norvegicus GN=Vcpip1 PE=1 SV=2//0	78604	83967	-	77876	downstream
NW_004071263.1	LNC_001340	XLOC_028037	--	Novel_lncRNA	68	727	-	XM_011617390.1	105418285	--	sp|Q9BR84|ZN559_HUMAN Zinc finger protein 559 OS=Homo sapiens GN=ZNF559 PE=1 SV=1//6.75483e-09	16537	20685	+	15809	upstream
NW_004071263.1	LNC_001340	XLOC_028037	--	Novel_lncRNA	68	727	-	XM_011617391.1	101069241	--	sp|Q91590|TEFF1_XENLA Tomoregulin-1 OS=Xenopus laevis GN=tmeff1 PE=1 SV=2//2.16232e-97	38446	49852	-	37718	downstream
NW_004071263.1	LNC_001340	XLOC_028037	--	Novel_lncRNA	68	727	-	XM_003976446.2	101069929	--	sp|Q4G0W2|DUS28_HUMAN Dual specificity phosphatase 28 OS=Homo sapiens GN=DUSP28 PE=2 SV=1//5.26831e-46	77057	78316	-	76329	downstream
NW_004071263.1	LNC_001340	XLOC_028037	--	Novel_lncRNA	68	727	-	XM_011617383.1	101069471	--	sp|Q5R9M9|S39A6_PONAB Zinc transporter ZIP6 OS=Pongo abelii GN=SLC39A6 PE=2 SV=1//3.71347e-134	51628	57873	+	50900	upstream
NW_004071263.1	LNC_001340	XLOC_028037	--	Novel_lncRNA	68	727	-	XM_011617386.1	101070387	--	sp|P50478|AMPH_CHICK Amphiphysin OS=Gallus gallus GN=AMPH PE=2 SV=1//8.79943e-32	95323	97538	-	94595	downstream
NW_004071263.1	LNC_001340	XLOC_028037	--	Novel_lncRNA	68	727	-	XM_011617388.1	101070387	--	sp|P50478|AMPH_CHICK Amphiphysin OS=Gallus gallus GN=AMPH PE=2 SV=1//8.79943e-32	95996	97538	-	95268	downstream
NW_004071263.1	LNC_001340	XLOC_028037	--	Novel_lncRNA	68	727	-	XM_011617389.1	101070387	--	sp|P50478|AMPH_CHICK Amphiphysin OS=Gallus gallus GN=AMPH PE=2 SV=1//8.79943e-32	95323	97538	-	94595	downstream
NW_004071263.1	LNC_001340	XLOC_028037	--	Novel_lncRNA	68	727	-	XM_011617392.1	105418286	--	sp|Q4ZJM7|OTOL1_MOUSE Otolin-1 OS=Mus musculus GN=Otol1 PE=1 SV=2//9.65867e-34	69314	71839	-	68586	downstream
NW_004071263.1	LNC_001340	XLOC_028037	--	Novel_lncRNA	68	727	-	XM_003976441.2	101068555	--	sp|D3ZQJ0|CLD15_RAT Claudin-15 OS=Rattus norvegicus GN=Cldn15 PE=1 SV=1//1.80843e-42	61424	63710	+	60696	upstream
NW_004071263.1	LNC_001340	XLOC_028037	--	Novel_lncRNA	68	727	-	XM_011617385.1	105418284	--	sp|Q6UXL0|I20RB_HUMAN Interleukin-20 receptor subunit beta OS=Homo sapiens GN=IL20RB PE=1 SV=1//2.02062e-28	58289	60860	-	57561	downstream
NW_004071263.1	LNC_001340	XLOC_028037	--	Novel_lncRNA	68	727	-	XM_003976445.2	101069699	--	sp|Q9GLP2|PROC_PIG Vitamin K-dependent protein C OS=Sus scrofa GN=PROC PE=2 SV=1//1.5979e-137	74379	77057	+	73651	upstream
NW_004071263.1	LNC_001340	XLOC_028037	--	Novel_lncRNA	68	727	-	XM_011617384.1	105418284	--	sp|Q6UXL0|I20RB_HUMAN Interleukin-20 receptor subunit beta OS=Homo sapiens GN=IL20RB PE=1 SV=1//2.02062e-28	58289	60863	-	57561	downstream
NW_004071263.1	LNC_001340	XLOC_028037	--	Novel_lncRNA	68	727	-	XM_003976440.2	101068328	--	sp|P51477|ARRS_XENLA S-arrestin OS=Xenopus laevis GN=sag PE=2 SV=1//2.02779e-142	64877	68754	+	64149	upstream
NW_004071263.1	LNC_001340	XLOC_028037	--	Novel_lncRNA	68	727	-	XR_965569.1	101068784	--	sp|Q6IVW0|IFT57_DANRE Intraflagellar transport protein 57 homolog OS=Danio rerio GN=ift57 PE=2 SV=1//1.87898e-67	32344	34287	-	31616	downstream
NW_004071263.1	LNC_001340	XLOC_028037	--	Novel_lncRNA	68	727	-	XM_003976442.2	101068784	--	sp|Q6IVW0|IFT57_DANRE Intraflagellar transport protein 57 homolog OS=Danio rerio GN=ift57 PE=2 SV=1//1.87898e-67	32650	34287	-	31922	downstream
NW_004071263.1	LNC_001340	XLOC_028037	--	Novel_lncRNA	68	727	-	XM_011617382.1	101069471	--	sp|Q5R9M9|S39A6_PONAB Zinc transporter ZIP6 OS=Pongo abelii GN=SLC39A6 PE=2 SV=1//3.71347e-134	52000	57873	+	51272	upstream
NW_004071263.1	LNC_001340	XLOC_028037	--	Novel_lncRNA	68	727	-	XM_003976443.2	101069009	--	sp|A1L260|MURC_DANRE Muscle-related coiled-coil protein OS=Danio rerio GN=murc PE=1 SV=1//1.24278e-126	35176	37668	-	34448	downstream
NW_004071263.1	LNC_001340	XLOC_028037	--	Novel_lncRNA	68	727	-	XM_011617387.1	101070387	--	sp|P50478|AMPH_CHICK Amphiphysin OS=Gallus gallus GN=AMPH PE=2 SV=1//8.79943e-32	95323	97538	-	94595	downstream
NW_004071263.1	LNC_001340	XLOC_028037	--	Novel_lncRNA	68	727	-	XR_965570.1	101070387	--	sp|P50478|AMPH_CHICK Amphiphysin OS=Gallus gallus GN=AMPH PE=2 SV=1//8.79943e-32	96003	97538	-	95275	downstream
NW_004071263.1	LNC_001341	XLOC_028038	--	Novel_lncRNA	1116	2243	-	XM_003976447.2	101070158	--	sp|Q8CF97|VCIP1_RAT Deubiquitinating protein VCIP135 OS=Rattus norvegicus GN=Vcpip1 PE=1 SV=2//0	78604	83967	-	76360	downstream
NW_004071263.1	LNC_001341	XLOC_028038	--	Novel_lncRNA	1116	2243	-	XM_011617390.1	105418285	--	sp|Q9BR84|ZN559_HUMAN Zinc finger protein 559 OS=Homo sapiens GN=ZNF559 PE=1 SV=1//6.75483e-09	16537	20685	+	14293	upstream
NW_004071263.1	LNC_001341	XLOC_028038	--	Novel_lncRNA	1116	2243	-	XM_011617391.1	101069241	--	sp|Q91590|TEFF1_XENLA Tomoregulin-1 OS=Xenopus laevis GN=tmeff1 PE=1 SV=2//2.16232e-97	38446	49852	-	36202	downstream
NW_004071263.1	LNC_001341	XLOC_028038	--	Novel_lncRNA	1116	2243	-	XM_003976446.2	101069929	--	sp|Q4G0W2|DUS28_HUMAN Dual specificity phosphatase 28 OS=Homo sapiens GN=DUSP28 PE=2 SV=1//5.26831e-46	77057	78316	-	74813	downstream
NW_004071263.1	LNC_001341	XLOC_028038	--	Novel_lncRNA	1116	2243	-	XM_011617383.1	101069471	--	sp|Q5R9M9|S39A6_PONAB Zinc transporter ZIP6 OS=Pongo abelii GN=SLC39A6 PE=2 SV=1//3.71347e-134	51628	57873	+	49384	upstream
NW_004071263.1	LNC_001341	XLOC_028038	--	Novel_lncRNA	1116	2243	-	XM_011617386.1	101070387	--	sp|P50478|AMPH_CHICK Amphiphysin OS=Gallus gallus GN=AMPH PE=2 SV=1//8.79943e-32	95323	97538	-	93079	downstream
NW_004071263.1	LNC_001341	XLOC_028038	--	Novel_lncRNA	1116	2243	-	XM_011617388.1	101070387	--	sp|P50478|AMPH_CHICK Amphiphysin OS=Gallus gallus GN=AMPH PE=2 SV=1//8.79943e-32	95996	97538	-	93752	downstream
NW_004071263.1	LNC_001341	XLOC_028038	--	Novel_lncRNA	1116	2243	-	XM_011617389.1	101070387	--	sp|P50478|AMPH_CHICK Amphiphysin OS=Gallus gallus GN=AMPH PE=2 SV=1//8.79943e-32	95323	97538	-	93079	downstream
NW_004071263.1	LNC_001341	XLOC_028038	--	Novel_lncRNA	1116	2243	-	XM_011617392.1	105418286	--	sp|Q4ZJM7|OTOL1_MOUSE Otolin-1 OS=Mus musculus GN=Otol1 PE=1 SV=2//9.65867e-34	69314	71839	-	67070	downstream
NW_004071263.1	LNC_001341	XLOC_028038	--	Novel_lncRNA	1116	2243	-	XM_003976441.2	101068555	--	sp|D3ZQJ0|CLD15_RAT Claudin-15 OS=Rattus norvegicus GN=Cldn15 PE=1 SV=1//1.80843e-42	61424	63710	+	59180	upstream
NW_004071263.1	LNC_001341	XLOC_028038	--	Novel_lncRNA	1116	2243	-	XM_011617385.1	105418284	--	sp|Q6UXL0|I20RB_HUMAN Interleukin-20 receptor subunit beta OS=Homo sapiens GN=IL20RB PE=1 SV=1//2.02062e-28	58289	60860	-	56045	downstream
NW_004071263.1	LNC_001341	XLOC_028038	--	Novel_lncRNA	1116	2243	-	XM_003976445.2	101069699	--	sp|Q9GLP2|PROC_PIG Vitamin K-dependent protein C OS=Sus scrofa GN=PROC PE=2 SV=1//1.5979e-137	74379	77057	+	72135	upstream
NW_004071263.1	LNC_001341	XLOC_028038	--	Novel_lncRNA	1116	2243	-	XM_011617384.1	105418284	--	sp|Q6UXL0|I20RB_HUMAN Interleukin-20 receptor subunit beta OS=Homo sapiens GN=IL20RB PE=1 SV=1//2.02062e-28	58289	60863	-	56045	downstream
NW_004071263.1	LNC_001341	XLOC_028038	--	Novel_lncRNA	1116	2243	-	XM_003976440.2	101068328	--	sp|P51477|ARRS_XENLA S-arrestin OS=Xenopus laevis GN=sag PE=2 SV=1//2.02779e-142	64877	68754	+	62633	upstream
NW_004071263.1	LNC_001341	XLOC_028038	--	Novel_lncRNA	1116	2243	-	XR_965569.1	101068784	--	sp|Q6IVW0|IFT57_DANRE Intraflagellar transport protein 57 homolog OS=Danio rerio GN=ift57 PE=2 SV=1//1.87898e-67	32344	34287	-	30100	downstream
NW_004071263.1	LNC_001341	XLOC_028038	--	Novel_lncRNA	1116	2243	-	XM_003976442.2	101068784	--	sp|Q6IVW0|IFT57_DANRE Intraflagellar transport protein 57 homolog OS=Danio rerio GN=ift57 PE=2 SV=1//1.87898e-67	32650	34287	-	30406	downstream
NW_004071263.1	LNC_001341	XLOC_028038	--	Novel_lncRNA	1116	2243	-	XM_011617382.1	101069471	--	sp|Q5R9M9|S39A6_PONAB Zinc transporter ZIP6 OS=Pongo abelii GN=SLC39A6 PE=2 SV=1//3.71347e-134	52000	57873	+	49756	upstream
NW_004071263.1	LNC_001341	XLOC_028038	--	Novel_lncRNA	1116	2243	-	XM_003976443.2	101069009	--	sp|A1L260|MURC_DANRE Muscle-related coiled-coil protein OS=Danio rerio GN=murc PE=1 SV=1//1.24278e-126	35176	37668	-	32932	downstream
NW_004071263.1	LNC_001341	XLOC_028038	--	Novel_lncRNA	1116	2243	-	XM_011617387.1	101070387	--	sp|P50478|AMPH_CHICK Amphiphysin OS=Gallus gallus GN=AMPH PE=2 SV=1//8.79943e-32	95323	97538	-	93079	downstream
NW_004071263.1	LNC_001341	XLOC_028038	--	Novel_lncRNA	1116	2243	-	XR_965570.1	101070387	--	sp|P50478|AMPH_CHICK Amphiphysin OS=Gallus gallus GN=AMPH PE=2 SV=1//8.79943e-32	96003	97538	-	93759	downstream
NC_018896.1	XR_964660.1	101074339	--	Annotated_lncRNA	5888120	5888925	+	XM_003965897.2	101069365	--	sp|B5DGH9|EIF3E_SALSA Eukaryotic translation initiation factor 3 subunit E OS=Salmo salar GN=eif3e PE=2 SV=1//0	5941055	5959869	-	52129	downstream
NC_018896.1	XR_964660.1	101074339	--	Annotated_lncRNA	5888120	5888925	+	XM_003965830.2	101073135	--	sp|Q8CG08|CTHR1_RAT Collagen triple helix repeat-containing protein 1 OS=Rattus norvegicus GN=Cthrc1 PE=1 SV=1//6.82014e-121	5860543	5864191	-	23928	upstream
NC_018896.1	XR_964660.1	101074339	--	Annotated_lncRNA	5888120	5888925	+	XM_003965898.2	101069601	--	sp|Q8BFU0|RSPO2_MOUSE R-spondin-2 OS=Mus musculus GN=Rspo2 PE=1 SV=1//4.86434e-110	5894857	5937592	-	5931	downstream
NC_018896.1	XR_964660.1	101074339	--	Annotated_lncRNA	5888120	5888925	+	XM_011605322.1	101078153	--	sp|Q9EQZ7|RIMS2_MOUSE Regulating synaptic membrane exocytosis protein 2 OS=Mus musculus GN=Rims2 PE=1 SV=1//0	5769392	5850676	-	37443	upstream
NC_018896.1	XR_964660.1	101074339	--	Annotated_lncRNA	5888120	5888925	+	XM_011605254.1	101073135	--	sp|Q8CG08|CTHR1_RAT Collagen triple helix repeat-containing protein 1 OS=Rattus norvegicus GN=Cthrc1 PE=1 SV=1//6.82014e-121	5860543	5864191	-	23928	upstream
NC_018896.1	XR_964660.1	101074339	--	Annotated_lncRNA	5888120	5888925	+	XM_003965899.2	101069827	--	sp|P82951|HEPC_MORCS Hepcidin OS=Morone chrysops x Morone saxatilis GN=hamp PE=1 SV=1//2.74461e-23	5879693	5880460	-	7659	upstream
NC_018896.1	XR_964660.1	101074339	--	Annotated_lncRNA	5888120	5888925	+	XM_011605255.1	101077930	--	sp|Q9H2D1|MFTC_HUMAN Mitochondrial folate transporter/carrier OS=Homo sapiens GN=SLC25A32 PE=2 SV=2//6.17764e-156	5856664	5860500	+	27619	downstream
NC_018896.1	XR_964660.1	101074339	--	Annotated_lncRNA	5888120	5888925	+	XM_003965831.2	101073363	--	sp|Q5ZLK1|DCA13_CHICK DDB1- and CUL4-associated factor 13 OS=Gallus gallus GN=DCAF13 PE=2 SV=1//0	5851338	5856336	-	31783	upstream
NC_018896.1	XR_964660.1	101074339	--	Annotated_lncRNA	5888120	5888925	+	XM_003965896.2	101069136	--	sp|Q6TGY8|EMC2_DANRE ER membrane protein complex subunit 2 OS=Danio rerio GN=emc2 PE=2 SV=1//0	5966393	5980605	+	77467	upstream
NC_018896.1	XR_964660.1	101074339	--	Annotated_lncRNA	5888120	5888925	+	XM_003965852.2	101077930	--	sp|Q9H2D1|MFTC_HUMAN Mitochondrial folate transporter/carrier OS=Homo sapiens GN=SLC25A32 PE=2 SV=2//6.17764e-156	5856719	5860500	+	27619	downstream
NC_018896.1	XR_964660.1	101074339	--	Annotated_lncRNA	5888120	5888925	+	XM_011605253.1	101077702	--	sp|Q8WMU5|FZD6_CANFA Frizzled-6 OS=Canis familiaris GN=FZD6 PE=2 SV=1//0	5864544	5871750	-	16369	upstream
NC_018906.1	LNC_000964	XLOC_020471	--	Novel_lncRNA	146651	148766	-	XM_011612395.1	101073695	--	sp|Q9H2X3|CLC4M_HUMAN C-type lectin domain family 4 member M OS=Homo sapiens GN=CLEC4M PE=1 SV=1//3.93133e-30	104418	107179	+	39471	downstream
NC_018906.1	LNC_000964	XLOC_020471	--	Novel_lncRNA	146651	148766	-	XM_011612394.1	101066819	--	sp|O88751|CABP1_RAT Calcium-binding protein 1 OS=Rattus norvegicus GN=Cabp1 PE=1 SV=2//3.03813e-67	109223	119445	-	27205	upstream
NC_018906.1	LNC_000964	XLOC_020471	--	Novel_lncRNA	146651	148766	-	XM_003971961.2	101074364	--	sp|Q6DI06|TIM10_DANRE Mitochondrial import inner membrane translocase subunit Tim10 OS=Danio rerio GN=timm10 PE=3 SV=1//5.53862e-52	71614	73937	+	72713	downstream
NC_018906.1	LNC_000964	XLOC_020471	--	Novel_lncRNA	146651	148766	-	XM_003972006.2	101066142	--	sp|Q9UJW8|ZN180_HUMAN Zinc finger protein 180 OS=Homo sapiens GN=ZNF180 PE=1 SV=2//1.3019e-15	138662	142563	+	4087	downstream
NC_018906.1	LNC_000964	XLOC_020471	--	Novel_lncRNA	146651	148766	-	XM_011612386.1	101065231	--	sp|A6QLW8|S22A7_BOVIN Solute carrier family 22 member 7 OS=Bos taurus GN=SLC22A7 PE=2 SV=1//4.47153e-140	236096	240232	+	87329	upstream
NC_018906.1	LNC_000964	XLOC_020471	--	Novel_lncRNA	146651	148766	-	XM_011612422.1	101065688	--	sp|P30082|GLR_RAT Glucagon receptor OS=Rattus norvegicus GN=Gcgr PE=2 SV=2//3.91096e-117	155205	179394	+	6438	upstream
NC_018906.1	LNC_000964	XLOC_020471	--	Novel_lncRNA	146651	148766	-	XM_011612399.1	101067270	--	sp|P30999|CTND1_MOUSE Catenin delta-1 OS=Mus musculus GN=Ctnnd1 PE=1 SV=2//0	51170	67635	+	79015	downstream
NC_018906.1	LNC_000964	XLOC_020471	--	Novel_lncRNA	146651	148766	-	XM_011612398.1	101067270	--	sp|P30999|CTND1_MOUSE Catenin delta-1 OS=Mus musculus GN=Ctnnd1 PE=1 SV=2//0	50822	67635	+	79015	downstream
NC_018906.1	LNC_000964	XLOC_020471	--	Novel_lncRNA	146651	148766	-	XR_965207.1	101065007	--	sp|A6QLW8|S22A7_BOVIN Solute carrier family 22 member 7 OS=Bos taurus GN=SLC22A7 PE=2 SV=1//7.46108e-141	240419	244248	+	91652	upstream
NC_018906.1	LNC_000964	XLOC_020471	--	Novel_lncRNA	146651	148766	-	NM_001032683.1	446059	--	sp|P19686|GCYA3_RAT Guanylate cyclase soluble subunit alpha-3 OS=Rattus norvegicus GN=Gucy1a3 PE=1 SV=1//0	188114	194251	+	39347	upstream
NC_018906.1	LNC_000964	XLOC_020471	--	Novel_lncRNA	146651	148766	-	XM_003972001.2	101065007	--	sp|A6QLW8|S22A7_BOVIN Solute carrier family 22 member 7 OS=Bos taurus GN=SLC22A7 PE=2 SV=1//7.46108e-141	240419	244306	+	91652	upstream
NC_018906.1	LNC_000964	XLOC_020471	--	Novel_lncRNA	146651	148766	-	XM_003972000.1	101064788	--	sp|Q91WU2|S22A7_MOUSE Solute carrier family 22 member 7 OS=Mus musculus GN=Slc22a7 PE=1 SV=1//2.09442e-145	245205	247735	+	96438	upstream
NC_018906.1	LNC_000964	XLOC_020471	--	Novel_lncRNA	146651	148766	-	XM_011612397.1	101067270	--	sp|P30999|CTND1_MOUSE Catenin delta-1 OS=Mus musculus GN=Ctnnd1 PE=1 SV=2//0	50822	67635	+	79015	downstream
NC_018906.1	LNC_000964	XLOC_020471	--	Novel_lncRNA	146651	148766	-	XM_011612423.1	105417627	--	sp|B2RXH4|BTBDI_HUMAN BTB/POZ domain-containing protein 18 OS=Homo sapiens GN=BTBD18 PE=2 SV=1//3.91261e-15	67664	71125	+	75525	downstream
NC_018906.1	LNC_000964	XLOC_020471	--	Novel_lncRNA	146651	148766	-	XM_011612393.1	105417623	--	sp|Q14590|ZN235_HUMAN Zinc finger protein 235 OS=Homo sapiens GN=ZNF235 PE=2 SV=3//5.08987e-07	132727	138219	-	8431	upstream
NC_018906.1	LNC_000964	XLOC_020471	--	Novel_lncRNA	146651	148766	-	XM_003971959.1	101073919	--	sp|Q7M6Z0|R4RL2_MOUSE Reticulon-4 receptor-like 2 OS=Mus musculus GN=Rtn4rl2 PE=2 SV=1//4.00296e-114	94127	96213	+	50437	downstream
NC_018906.1	LNC_000964	XLOC_020471	--	Novel_lncRNA	146651	148766	-	XM_003972003.2	101065457	--	sp|Q70EK8|UBP53_HUMAN Inactive ubiquitin carboxyl-terminal hydrolase 53 OS=Homo sapiens GN=USP53 PE=2 SV=2//8.08005e-06	208749	219061	-	59982	downstream
NC_018906.1	LNC_000964	XLOC_020471	--	Novel_lncRNA	146651	148766	-	XM_003971955.2	101073019	--	sp|Q5E9V3|MYOZ2_BOVIN Myozenin-2 OS=Bos taurus GN=MYOZ2 PE=2 SV=1//8.23998e-63	221562	225421	-	72795	downstream
NC_018906.1	LNC_000964	XLOC_020471	--	Novel_lncRNA	146651	148766	-	NM_001032556.1	445898	--	sp|P20595|GCYB1_RAT Guanylate cyclase soluble subunit beta-1 OS=Rattus norvegicus GN=Gucy1b3 PE=1 SV=2//0	194413	204007	+	45646	upstream
NC_018906.1	LNC_000964	XLOC_020471	--	Novel_lncRNA	146651	148766	-	XM_003971956.2	101073239	--	sp|P02693|FABPI_RAT Fatty acid-binding protein, intestinal OS=Rattus norvegicus GN=Fabp2 PE=1 SV=4//8.41911e-60	205794	206788	+	57027	upstream
NC_018906.1	LNC_000964	XLOC_020471	--	Novel_lncRNA	146651	148766	-	XM_011612391.1	101066370	--	-//-	130415	132643	+	14007	downstream
NC_018906.1	LNC_000964	XLOC_020471	--	Novel_lncRNA	146651	148766	-	XM_003971957.2	101073470	--	sp|Q9QZD8|DIC_MOUSE Mitochondrial dicarboxylate carrier OS=Mus musculus GN=Slc25a10 PE=1 SV=2//9.76559e-159	146542	151830	+	-2116	antisense
NC_018906.1	LNC_000964	XLOC_020471	--	Novel_lncRNA	146651	148766	-	XM_011612388.1	101073470	--	sp|Q9QZD8|DIC_MOUSE Mitochondrial dicarboxylate carrier OS=Mus musculus GN=Slc25a10 PE=1 SV=2//9.76559e-159	146325	151830	+	-2116	antisense
NC_018906.1	LNC_000964	XLOC_020471	--	Novel_lncRNA	146651	148766	-	XM_011612389.1	101066370	--	-//-	131207	132643	+	14007	downstream
NC_018906.1	LNC_000964	XLOC_020471	--	Novel_lncRNA	146651	148766	-	XM_003972012.2	101067489	--	sp|Q8NBI5|S43A3_HUMAN Solute carrier family 43 member 3 OS=Homo sapiens GN=SLC43A3 PE=1 SV=2//1.85677e-151	45181	48706	-	97944	upstream
NC_018906.1	LNC_000964	XLOC_020471	--	Novel_lncRNA	146651	148766	-	XM_003972008.2	101066598	--	sp|Q9Z2J6|PD2R2_MOUSE Prostaglandin D2 receptor 2 OS=Mus musculus GN=Ptgdr2 PE=1 SV=1//3.74574e-78	120355	124675	-	21975	upstream
NC_018906.1	LNC_000964	XLOC_020471	--	Novel_lncRNA	146651	148766	-	XM_011612390.1	101066370	--	-//-	130415	132643	+	14007	downstream
NC_018906.1	LNC_000964	XLOC_020471	--	Novel_lncRNA	146651	148766	-	XM_003972010.2	101067046	--	sp|Q9H1C4|UN93B_HUMAN Protein unc-93 homolog B1 OS=Homo sapiens GN=UNC93B1 PE=1 SV=2//0	74231	80064	+	66586	downstream
NC_018906.1	LNC_000964	XLOC_020471	--	Novel_lncRNA	146651	148766	-	XM_003971960.2	101074139	--	sp|Q007T1|CRBB1_PIG Beta-crystallin B1 OS=Sus scrofa GN=CRYBB1 PE=2 SV=1//1.3525e-89	84292	86426	+	60224	downstream
NC_018906.1	LNC_000964	XLOC_020471	--	Novel_lncRNA	146651	148766	-	XM_011612313.1	446059	--	sp|P19686|GCYA3_RAT Guanylate cyclase soluble subunit alpha-3 OS=Rattus norvegicus GN=Gucy1a3 PE=1 SV=1//0	188555	193950	+	39788	upstream
NC_018906.1	LNC_000964	XLOC_020471	--	Novel_lncRNA	146651	148766	-	XM_011612312.1	446059	--	sp|P19686|GCYA3_RAT Guanylate cyclase soluble subunit alpha-3 OS=Rattus norvegicus GN=Gucy1a3 PE=1 SV=1//0	188116	193950	+	39349	upstream
NC_018906.1	LNC_000964	XLOC_020471	--	Novel_lncRNA	146651	148766	-	XM_011612421.1	105417626	--	sp|Q9UMS6|SYNP2_HUMAN Synaptopodin-2 OS=Homo sapiens GN=SYNPO2 PE=1 SV=2//1.66241e-40	226300	231790	-	77533	downstream
NC_018906.1	LNC_000967	XLOC_020557	--	Novel_lncRNA	2119926	2120808	-	XM_003972036.2	101073537	--	sp|Q922W5|P5CR1_MOUSE Pyrroline-5-carboxylate reductase 1, mitochondrial OS=Mus musculus GN=Pycr1 PE=2 SV=1//6.85263e-178	2048199	2052166	+	67759	downstream
NC_018906.1	LNC_000967	XLOC_020557	--	Novel_lncRNA	2119926	2120808	-	XM_011612469.1	101073309	--	sp|O15525|MAFG_HUMAN Transcription factor MafG OS=Homo sapiens GN=MAFG PE=1 SV=1//1.15302e-80	2054709	2068419	+	51506	downstream
NC_018906.1	LNC_000967	XLOC_020557	--	Novel_lncRNA	2119926	2120808	-	XM_011612466.1	101072863	--	sp|Q9XZV3|GNAO_GEOCY Guanine nucleotide-binding protein G(o) subunit alpha OS=Geodia cydonium PE=2 SV=3//4.48075e-130	2085602	2097705	+	22220	downstream
NC_018906.1	LNC_000967	XLOC_020557	--	Novel_lncRNA	2119926	2120808	-	XM_011612468.1	105417636	--	sp|O43303|CP110_HUMAN Centriolar coiled-coil protein of 110 kDa OS=Homo sapiens GN=CCP110 PE=1 SV=3//3.42876e-12	2069158	2076752	+	43173	downstream
NC_018906.1	LNC_000967	XLOC_020557	--	Novel_lncRNA	2119926	2120808	-	XM_011612452.1	101078709	--	sp|P48377|RFX1_MOUSE MHC class II regulatory factor RFX1 OS=Mus musculus GN=Rfx1 PE=2 SV=2//0	2169152	2177241	-	48343	downstream
NC_018906.1	LNC_000967	XLOC_020557	--	Novel_lncRNA	2119926	2120808	-	XM_003972030.2	101072188	--	sp|Q86WA9|S2611_HUMAN Sodium-independent sulfate anion transporter OS=Homo sapiens GN=SLC26A11 PE=2 SV=2//0	2102256	2107743	+	12182	downstream
NC_018906.1	LNC_000967	XLOC_020557	--	Novel_lncRNA	2119926	2120808	-	XM_011612445.1	101077801	--	sp|P98161|PKD1_HUMAN Polycystin-1 OS=Homo sapiens GN=PKD1 PE=1 SV=3//0	2217940	2257303	-	97131	downstream
NC_018906.1	LNC_000967	XLOC_020557	--	Novel_lncRNA	2119926	2120808	-	XM_003972061.2	101079843	--	sp|Q6P1N0|C2D1A_HUMAN Coiled-coil and C2 domain-containing protein 1A OS=Homo sapiens GN=CC2D1A PE=1 SV=1//0	2130524	2139981	+	9715	upstream
NC_018906.1	LNC_000967	XLOC_020557	--	Novel_lncRNA	2119926	2120808	-	XM_003972031.2	101072409	--	sp|P51688|SPHM_HUMAN N-sulphoglucosamine sulphohydrolase OS=Homo sapiens GN=SGSH PE=1 SV=1//0	2099285	2102239	-	17686	upstream
NC_018906.1	LNC_000967	XLOC_020557	--	Novel_lncRNA	2119926	2120808	-	XM_003972029.2	101071973	--	sp|A9JRE2|MTNA_DANRE Methylthioribose-1-phosphate isomerase OS=Danio rerio GN=mri1 PE=2 SV=1//0	2140445	2148412	+	19636	upstream
NC_018906.1	LNC_000967	XLOC_020557	--	Novel_lncRNA	2119926	2120808	-	XM_011612448.1	101078033	--	sp|P49815|TSC2_HUMAN Tuberin OS=Homo sapiens GN=TSC2 PE=1 SV=2//0	2199578	2217902	+	78769	upstream
NC_018906.1	LNC_000967	XLOC_020557	--	Novel_lncRNA	2119926	2120808	-	XM_011612457.1	101079389	--	sp|Q66L49|SCMC1_DANRE Calcium-binding mitochondrial carrier protein SCaMC-1 OS=Danio rerio GN=slc25a24 PE=2 SV=1//0	2152709	2158386	+	31900	upstream
NC_018906.1	LNC_000967	XLOC_020557	--	Novel_lncRNA	2119926	2120808	-	XM_011612446.1	101078258	--	sp|A7M7B9|NTH_CHICK Endonuclease III-like protein 1 OS=Gallus gallus GN=NTHL1 PE=2 SV=1//1.2087e-108	2197665	2200460	-	76856	downstream
NC_018906.1	LNC_000967	XLOC_020557	--	Novel_lncRNA	2119926	2120808	-	XM_011612461.1	101080070	--	sp|P60322|NANO2_MOUSE Nanos homolog 2 OS=Mus musculus GN=Nanos2 PE=1 SV=2//8.19764e-21	2123273	2124549	+	2464	upstream
NC_018906.1	LNC_000967	XLOC_020557	--	Novel_lncRNA	2119926	2120808	-	XM_011612460.1	105417633	--	-//-	2127729	2130474	-	6920	downstream
NC_018906.1	LNC_000967	XLOC_020557	--	Novel_lncRNA	2119926	2120808	-	XM_011612451.1	101078709	--	sp|P48377|RFX1_MOUSE MHC class II regulatory factor RFX1 OS=Mus musculus GN=Rfx1 PE=2 SV=2//0	2169152	2178007	-	48343	downstream
NC_018906.1	LNC_000967	XLOC_020557	--	Novel_lncRNA	2119926	2120808	-	NM_001098641.1	100049622	--	sp|Q8BFS3|REL3_RAT Relaxin-3 OS=Rattus norvegicus GN=Rln3 PE=2 SV=1//2.83532e-23	2178789	2179326	+	57980	upstream
NC_018906.1	LNC_000967	XLOC_020557	--	Novel_lncRNA	2119926	2120808	-	XM_003972028.2	101071751	--	sp|Q24JV4|U390_DANRE UPF0390 protein zgc136864 OS=Danio rerio GN=zgc:136864 PE=3 SV=1//1.00493e-30	2149102	2150018	+	28293	upstream
NC_018906.1	LNC_000967	XLOC_020557	--	Novel_lncRNA	2119926	2120808	-	XM_003972027.2	101071525	--	sp|Q99LG2|TNPO2_MOUSE Transportin-2 OS=Mus musculus GN=Tnpo2 PE=2 SV=1//0	2179989	2190662	+	59180	upstream
NC_018906.1	LNC_000967	XLOC_020557	--	Novel_lncRNA	2119926	2120808	-	XM_003972069.2	101062420	--	sp|C5H5C4|NOT1A_DANRE Palmitoleoyl-protein carboxylesterase notum1a OS=Danio rerio GN=notum1a PE=2 SV=1//0	2021743	2026211	-	93714	upstream
NC_018906.1	LNC_000967	XLOC_020557	--	Novel_lncRNA	2119926	2120808	-	XM_011612463.1	105417634	--	sp|P50151|GBG10_HUMAN Guanine nucleotide-binding protein G(I)/G(S)/G(O) subunit gamma-10 OS=Homo sapiens GN=GNG10 PE=1 SV=1//3.17112e-20	2119806	2121619	+	-883	antisense
NC_018906.1	LNC_000967	XLOC_020557	--	Novel_lncRNA	2119926	2120808	-	XM_003972060.2	101079613	--	sp|Q864Z2|RGS5_PIG Regulator of G-protein signaling 5 OS=Sus scrofa GN=RGS5 PE=2 SV=1//5.78943e-37	2150824	2152170	-	30015	downstream
NC_018906.1	LNC_000967	XLOC_020557	--	Novel_lncRNA	2119926	2120808	-	XM_011612450.1	101078936	--	sp|A2BDA5|DCA15_XENLA DDB1- and CUL4-associated factor 15 OS=Xenopus laevis GN=dcaf15 PE=2 SV=1//0	2164609	2169280	+	43800	upstream
NC_018906.1	LNC_000967	XLOC_020557	--	Novel_lncRNA	2119926	2120808	-	XM_003972032.2	101072640	--	sp|Q8NG41|NPB_HUMAN Neuropeptide B OS=Homo sapiens GN=NPB PE=1 SV=1//6.68088e-31	2097257	2098430	-	21495	upstream
NC_018906.1	LNC_000967	XLOC_020557	--	Novel_lncRNA	2119926	2120808	-	XM_003972033.2	101072863	--	sp|Q9XZV3|GNAO_GEOCY Guanine nucleotide-binding protein G(o) subunit alpha OS=Geodia cydonium PE=2 SV=3//4.48075e-130	2085602	2097705	+	22220	downstream
NC_018906.1	LNC_000967	XLOC_020557	--	Novel_lncRNA	2119926	2120808	-	XM_003972066.2	101061742	--	sp|B2RZ87|MADL2_RAT Myeloid-associated differentiation marker-like protein 2 OS=Rattus norvegicus GN=Myadml2 PE=2 SV=1//9.59723e-104	2042083	2043843	+	76082	downstream
NC_018906.1	LNC_000967	XLOC_020557	--	Novel_lncRNA	2119926	2120808	-	XM_011612453.1	101078709	--	sp|P48377|RFX1_MOUSE MHC class II regulatory factor RFX1 OS=Mus musculus GN=Rfx1 PE=2 SV=2//0	2169152	2177801	-	48343	downstream
NC_018906.1	LNC_000967	XLOC_020557	--	Novel_lncRNA	2119926	2120808	-	XM_011612456.1	101079161	--	sp|Q99PF5|FUBP2_RAT Far upstream element-binding protein 2 OS=Rattus norvegicus GN=Khsrp PE=1 SV=1//3.97254e-177	2158645	2164231	+	37836	upstream
NC_018906.1	LNC_000967	XLOC_020557	--	Novel_lncRNA	2119926	2120808	-	XM_011612471.1	101061970	--	sp|Q9BZE9|ASPC1_HUMAN Tether containing UBX domain for GLUT4 OS=Homo sapiens GN=ASPSCR1 PE=1 SV=1//9.7586e-57	2032512	2040525	+	79400	downstream
NC_018906.1	LNC_000967	XLOC_020557	--	Novel_lncRNA	2119926	2120808	-	XM_003972065.2	101061516	--	sp|Q0P595|SIR7_BOVIN NAD-dependent protein deacetylase sirtuin-7 OS=Bos taurus GN=SIRT7 PE=2 SV=1//2.21777e-165	2077018	2080885	+	39040	downstream
NC_018906.1	LNC_000967	XLOC_020557	--	Novel_lncRNA	2119926	2120808	-	XM_011612462.1	101080070	--	sp|P60322|NANO2_MOUSE Nanos homolog 2 OS=Mus musculus GN=Nanos2 PE=1 SV=2//8.19764e-21	2123273	2124549	+	2464	upstream
NC_018906.1	LNC_000967	XLOC_020557	--	Novel_lncRNA	2119926	2120808	-	XM_011612487.1	101062197	--	sp|C5H5C4|NOT1A_DANRE Palmitoleoyl-protein carboxylesterase notum1a OS=Danio rerio GN=notum1a PE=2 SV=1//4.64091e-175	2027163	2031270	-	88655	upstream
NC_018906.1	LNC_000967	XLOC_020557	--	Novel_lncRNA	2119926	2120808	-	XM_011612449.1	101078485	--	sp|Q9JHL1|NHRF2_MOUSE Na(+)/H(+) exchange regulatory cofactor NHE-RF2 OS=Mus musculus GN=Slc9a3r2 PE=1 SV=2//2.00147e-15	2190520	2196899	-	69711	downstream
NC_018906.1	LNC_000967	XLOC_020557	--	Novel_lncRNA	2119926	2120808	-	XM_011612486.1	101061063	--	sp|Q95218|DMBT1_RABIT Deleted in malignant brain tumors 1 protein OS=Oryctolagus cuniculus GN=Dmbt1 PE=1 SV=2//1.17698e-29	2114782	2118904	+	1021	downstream
NC_018906.1	LNC_000967	XLOC_020557	--	Novel_lncRNA	2119926	2120808	-	XM_011612472.1	446004	--	sp|Q7TN60|TMC6_MOUSE Transmembrane channel-like protein 6 OS=Mus musculus GN=Tmc6 PE=2 SV=2//0	2014442	2021606	+	98319	downstream
NC_018906.1	LNC_000967	XLOC_020557	--	Novel_lncRNA	2119926	2120808	-	XM_011612458.1	101079389	--	sp|Q66L49|SCMC1_DANRE Calcium-binding mitochondrial carrier protein SCaMC-1 OS=Danio rerio GN=slc25a24 PE=2 SV=1//0	2152857	2158386	+	32048	upstream
NC_018906.1	LNC_000967	XLOC_020557	--	Novel_lncRNA	2119926	2120808	-	XM_011612465.1	101061291	--	sp|Q95218|DMBT1_RABIT Deleted in malignant brain tumors 1 protein OS=Oryctolagus cuniculus GN=Dmbt1 PE=1 SV=2//1.63619e-29	2109323	2112862	+	7063	downstream
NC_018906.1	LNC_000967	XLOC_020557	--	Novel_lncRNA	2119926	2120808	-	XM_011612464.1	105417634	--	sp|P50151|GBG10_HUMAN Guanine nucleotide-binding protein G(I)/G(S)/G(O) subunit gamma-10 OS=Homo sapiens GN=GNG10 PE=1 SV=1//3.17112e-20	2119806	2121619	+	-883	antisense
NC_018906.1	LNC_000967	XLOC_020557	--	Novel_lncRNA	2119926	2120808	-	XM_003972034.2	101073082	--	sp|Q5EA75|PCY2_BOVIN Ethanolamine-phosphate cytidylyltransferase OS=Bos taurus GN=PCYT2 PE=2 SV=1//0	2080973	2084992	+	34933	downstream
NC_018906.1	LNC_000967	XLOC_020557	--	Novel_lncRNA	2119926	2120808	-	XM_011612454.1	101079161	--	sp|Q99PF5|FUBP2_RAT Far upstream element-binding protein 2 OS=Rattus norvegicus GN=Khsrp PE=1 SV=1//3.97254e-177	2158645	2164231	+	37836	upstream
NC_018906.1	LNC_000967	XLOC_020557	--	Novel_lncRNA	2119926	2120808	-	XM_003972035.2	101073309	--	sp|O15525|MAFG_HUMAN Transcription factor MafG OS=Homo sapiens GN=MAFG PE=1 SV=1//1.15302e-80	2064146	2068419	+	51506	downstream
NC_018906.1	LNC_000966	XLOC_020545	--	Novel_lncRNA	1962378	1963141	-	XM_003972073.2	101063527	--	sp|B5XB27|KFA_SALSA Kynurenine formamidase OS=Salmo salar GN=afmid PE=2 SV=1//4.64188e-145	1988895	1993021	-	25753	downstream
NC_018906.1	LNC_000966	XLOC_020545	--	Novel_lncRNA	1962378	1963141	-	XM_003972036.2	101073537	--	sp|Q922W5|P5CR1_MOUSE Pyrroline-5-carboxylate reductase 1, mitochondrial OS=Mus musculus GN=Pycr1 PE=2 SV=1//6.85263e-178	2048199	2052166	+	85057	upstream
NC_018906.1	LNC_000966	XLOC_020545	--	Novel_lncRNA	1962378	1963141	-	XM_011612469.1	101073309	--	sp|O15525|MAFG_HUMAN Transcription factor MafG OS=Homo sapiens GN=MAFG PE=1 SV=1//1.15302e-80	2054709	2068419	+	91567	upstream
NC_018906.1	LNC_000966	XLOC_020545	--	Novel_lncRNA	1962378	1963141	-	XR_965211.1	101063079	--	sp|Q96RD9|FCRL5_HUMAN Fc receptor-like protein 5 OS=Homo sapiens GN=FCRL5 PE=1 SV=3//2.5221e-10	2001047	2004201	-	37905	downstream
NC_018906.1	LNC_000966	XLOC_020545	--	Novel_lncRNA	1962378	1963141	-	XM_003972066.2	101061742	--	sp|B2RZ87|MADL2_RAT Myeloid-associated differentiation marker-like protein 2 OS=Rattus norvegicus GN=Myadml2 PE=2 SV=1//9.59723e-104	2042083	2043843	+	78941	upstream
NC_018906.1	LNC_000966	XLOC_020545	--	Novel_lncRNA	1962378	1963141	-	XM_003971931.2	101067856	--	sp|P36887|KAPCA_PIG cAMP-dependent protein kinase catalytic subunit alpha OS=Sus scrofa GN=PRKACA PE=1 SV=4//0	1930116	1940284	-	22093	upstream
NC_018906.1	LNC_000966	XLOC_020545	--	Novel_lncRNA	1962378	1963141	-	XM_003972074.2	101063748	--	sp|Q8K4Y7|CANT1_RAT Soluble calcium-activated nucleotidase 1 OS=Rattus norvegicus GN=Cant1 PE=1 SV=1//4.75012e-167	1983670	1988574	-	20528	downstream
NC_018906.1	LNC_000966	XLOC_020545	--	Novel_lncRNA	1962378	1963141	-	XM_011612317.1	101068933	--	sp|Q5EBF6|SDF1_XENTR Stromal cell-derived factor 1 OS=Xenopus tropicalis GN=cxcl12 PE=3 SV=1//1.4649e-15	1901581	1905776	+	56601	downstream
NC_018906.1	LNC_000966	XLOC_020545	--	Novel_lncRNA	1962378	1963141	-	XM_011612316.1	101068259	--	sp|Q6NY34|AS1BB_DANRE Histone chaperone asf1b-B OS=Danio rerio GN=asf1bb PE=2 SV=1//1.68731e-122	1940929	1944404	-	17973	upstream
NC_018906.1	LNC_000966	XLOC_020545	--	Novel_lncRNA	1962378	1963141	-	XM_003971929.2	101067488	--	sp|P98093|CO3_ONCMY Complement C3 (Fragment) OS=Oncorhynchus mykiss GN=c3 PE=1 SV=1//0	1945557	1956523	-	5854	upstream
NC_018906.1	LNC_000966	XLOC_020545	--	Novel_lncRNA	1962378	1963141	-	XM_003972069.2	101062420	--	sp|C5H5C4|NOT1A_DANRE Palmitoleoyl-protein carboxylesterase notum1a OS=Danio rerio GN=notum1a PE=2 SV=1//0	2021743	2026211	-	58601	downstream
NC_018906.1	LNC_000966	XLOC_020545	--	Novel_lncRNA	1962378	1963141	-	XM_011612478.1	101063972	--	sp|Q14590|ZN235_HUMAN Zinc finger protein 235 OS=Homo sapiens GN=ZNF235 PE=2 SV=3//1.2554e-10	1974342	1982070	-	11200	downstream
NC_018906.1	LNC_000966	XLOC_020545	--	Novel_lncRNA	1962378	1963141	-	XM_011612476.1	101063079	--	sp|Q96RD9|FCRL5_HUMAN Fc receptor-like protein 5 OS=Homo sapiens GN=FCRL5 PE=1 SV=3//2.5221e-10	2001041	2004201	-	37899	downstream
NC_018906.1	LNC_000966	XLOC_020545	--	Novel_lncRNA	1962378	1963141	-	XM_011612479.1	101063972	--	sp|Q14590|ZN235_HUMAN Zinc finger protein 235 OS=Homo sapiens GN=ZNF235 PE=2 SV=3//1.2554e-10	1974342	1982069	-	11200	downstream
NC_018906.1	LNC_000966	XLOC_020545	--	Novel_lncRNA	1962378	1963141	-	XM_011612477.1	105417639	--	sp|A2VE58|SNG3_BOVIN Synaptogyrin-3 OS=Bos taurus GN=SYNGR3 PE=2 SV=1//2.93391e-46	1996158	2001025	-	33016	downstream
NC_018906.1	LNC_000966	XLOC_020545	--	Novel_lncRNA	1962378	1963141	-	XM_011612490.1	105417642	--	sp|P98093|CO3_ONCMY Complement C3 (Fragment) OS=Oncorhynchus mykiss GN=c3 PE=1 SV=1//6.37905e-40	1957770	1959119	-	3258	upstream
NC_018906.1	LNC_000966	XLOC_020545	--	Novel_lncRNA	1962378	1963141	-	XM_011612315.1	101067488	--	sp|P98093|CO3_ONCMY Complement C3 (Fragment) OS=Oncorhynchus mykiss GN=c3 PE=1 SV=1//0	1945557	1956523	-	5854	upstream
NC_018906.1	LNC_000966	XLOC_020545	--	Novel_lncRNA	1962378	1963141	-	XM_011612318.1	105417599	--	-//-	1861663	1868568	+	93809	downstream
NC_018906.1	LNC_000966	XLOC_020545	--	Novel_lncRNA	1962378	1963141	-	XM_011612474.1	105417637	--	sp|Q96RD9|FCRL5_HUMAN Fc receptor-like protein 5 OS=Homo sapiens GN=FCRL5 PE=1 SV=3//9.59561e-11	2004287	2007617	-	41145	downstream
NC_018906.1	LNC_000966	XLOC_020545	--	Novel_lncRNA	1962378	1963141	-	XM_011612475.1	101062860	--	sp|Q8C428|TMC7_MOUSE Transmembrane channel-like protein 7 OS=Mus musculus GN=Tmc7 PE=2 SV=1//4.54911e-91	2007706	2012085	-	44564	downstream
NC_018906.1	LNC_000966	XLOC_020545	--	Novel_lncRNA	1962378	1963141	-	XM_003972072.2	101063302	--	sp|P04183|KITH_HUMAN Thymidine kinase, cytosolic OS=Homo sapiens GN=TK1 PE=1 SV=2//6.1896e-101	1993479	1996262	+	30337	upstream
NC_018906.1	LNC_000966	XLOC_020545	--	Novel_lncRNA	1962378	1963141	-	XM_011612471.1	101061970	--	sp|Q9BZE9|ASPC1_HUMAN Tether containing UBX domain for GLUT4 OS=Homo sapiens GN=ASPSCR1 PE=1 SV=1//9.7586e-57	2032512	2040525	+	69370	upstream
NC_018906.1	LNC_000966	XLOC_020545	--	Novel_lncRNA	1962378	1963141	-	XM_011612487.1	101062197	--	sp|C5H5C4|NOT1A_DANRE Palmitoleoyl-protein carboxylesterase notum1a OS=Danio rerio GN=notum1a PE=2 SV=1//4.64091e-175	2027163	2031270	-	64021	downstream
NC_018906.1	LNC_000966	XLOC_020545	--	Novel_lncRNA	1962378	1963141	-	XM_011612489.1	105417641	--	sp|P98093|CO3_ONCMY Complement C3 (Fragment) OS=Oncorhynchus mykiss GN=c3 PE=1 SV=1//2.79238e-13	1961307	1962036	-	341	upstream
NC_018906.1	LNC_000966	XLOC_020545	--	Novel_lncRNA	1962378	1963141	-	XM_003971934.2	101068490	--	sp|P81018|LADD_ONCMY Ladderlectin OS=Oncorhynchus mykiss PE=1 SV=2//3.24467e-19	1925854	1927644	-	34733	upstream
NC_018906.1	LNC_000966	XLOC_020545	--	Novel_lncRNA	1962378	1963141	-	XM_011612488.1	105417640	--	sp|Q8N3T6|T132C_HUMAN Transmembrane protein 132C OS=Homo sapiens GN=TMEM132C PE=2 SV=3//3.97129e-54	1969495	1974729	+	6353	upstream
NC_018906.1	LNC_000966	XLOC_020545	--	Novel_lncRNA	1962378	1963141	-	XM_011612472.1	446004	--	sp|Q7TN60|TMC6_MOUSE Transmembrane channel-like protein 6 OS=Mus musculus GN=Tmc6 PE=2 SV=2//0	2014442	2021606	+	51300	upstream
NC_018906.1	LNC_000966	XLOC_020545	--	Novel_lncRNA	1962378	1963141	-	XM_003971935.2	101068713	--	sp|Q9JL56|GDE1_MOUSE Glycerophosphodiester phosphodiesterase 1 OS=Mus musculus GN=Gde1 PE=2 SV=1//1.89156e-132	1923181	1925778	+	36599	downstream
NC_018906.1	LNC_000966	XLOC_020545	--	Novel_lncRNA	1962378	1963141	-	XM_011612473.1	105417637	--	sp|Q96RD9|FCRL5_HUMAN Fc receptor-like protein 5 OS=Homo sapiens GN=FCRL5 PE=1 SV=3//9.59561e-11	2004287	2007617	-	41145	downstream
NC_018906.1	LNC_000966	XLOC_020545	--	Novel_lncRNA	1962378	1963141	-	XM_011612414.1	101074810	--	sp|B3DI94|TM186_DANRE Transmembrane protein 186 OS=Danio rerio GN=tmem186 PE=2 SV=1//5.38874e-58	1921601	1923274	-	39103	upstream
NC_018906.1	LNC_000966	XLOC_020545	--	Novel_lncRNA	1962378	1963141	-	XM_003971936.2	101068933	--	sp|Q5EBF6|SDF1_XENTR Stromal cell-derived factor 1 OS=Xenopus tropicalis GN=cxcl12 PE=3 SV=1//1.4649e-15	1901581	1908022	+	54355	downstream
NC_018906.1	LNC_000966	XLOC_020545	--	Novel_lncRNA	1962378	1963141	-	XM_003971937.2	101069159	--	sp|Q6P1B1|XPP1_MOUSE Xaa-Pro aminopeptidase 1 OS=Mus musculus GN=Xpnpep1 PE=2 SV=1//0	1868754	1875195	+	87182	downstream
NC_018906.1	LNC_000966	XLOC_020545	--	Novel_lncRNA	1962378	1963141	-	XM_003971933.2	101068259	--	sp|Q6NY34|AS1BB_DANRE Histone chaperone asf1b-B OS=Danio rerio GN=asf1bb PE=2 SV=1//1.68731e-122	1940929	1944382	-	17995	upstream
NW_004075412.1	LNC_002053	XLOC_037315	--	Novel_lncRNA	34	2305	-	XM_003979553.2	101065331	--	sp|P31580|HCE1_ORYLA High choriolytic enzyme 1 OS=Oryzias latipes GN=hcea PE=1 SV=1//3.22485e-61	5	1835	+	-1802	antisense
NC_018906.1	LNC_000960	XLOC_020427	--	Novel_lncRNA	10589374	10590449	+	XM_011613114.1	101077054	--	sp|A2RU54|HMX2_HUMAN Homeobox protein HMX2 OS=Homo sapiens GN=HMX2 PE=2 SV=1//3.51508e-29	10686309	10687218	+	95859	upstream
NC_018906.1	LNC_000960	XLOC_020427	--	Novel_lncRNA	10589374	10590449	+	XM_011612984.1	101074295	--	sp|P30533|AMRP_HUMAN Alpha-2-macroglobulin receptor-associated protein OS=Homo sapiens GN=LRPAP1 PE=1 SV=1//4.68856e-107	10587861	10593360	-	-1076	antisense
NC_018906.1	LNC_000960	XLOC_020427	--	Novel_lncRNA	10589374	10590449	+	XM_003972518.1	101074073	--	sp|Q90WY6|ADA2C_DANRE Alpha-2C adrenergic receptor OS=Danio rerio GN=adra2c PE=3 SV=1//0	10636931	10638274	+	46481	upstream
NC_018906.1	LNC_000960	XLOC_020427	--	Novel_lncRNA	10589374	10590449	+	XM_011612985.1	101074736	--	sp|O14924|RGS12_HUMAN Regulator of G-protein signaling 12 OS=Homo sapiens GN=RGS12 PE=1 SV=1//0	10544142	10572291	+	17082	downstream
NC_018906.1	LNC_000960	XLOC_020427	--	Novel_lncRNA	10589374	10590449	+	XM_011612988.1	101065600	--	sp|P51112|HD_TAKRU Huntingtin OS=Takifugu rubripes GN=htt PE=3 SV=1//0	10519698	10542832	+	46541	downstream
NC_018906.1	LNC_000960	XLOC_020427	--	Novel_lncRNA	10589374	10590449	+	XM_011612989.1	101074960	--	sp|P32298|GRK4_HUMAN G protein-coupled receptor kinase 4 OS=Homo sapiens GN=GRK4 PE=1 SV=3//0	10489530	10518782	+	70591	downstream
NC_018906.1	LNC_000960	XLOC_020427	--	Novel_lncRNA	10589374	10590449	+	XM_011612986.1	101065600	--	sp|P51112|HD_TAKRU Huntingtin OS=Takifugu rubripes GN=htt PE=3 SV=1//0	10519698	10542832	+	46541	downstream
NC_018906.1	LNC_000960	XLOC_020427	--	Novel_lncRNA	10589374	10590449	+	XM_011612987.1	101065600	--	sp|P51112|HD_TAKRU Huntingtin OS=Takifugu rubripes GN=htt PE=3 SV=1//0	10519698	10542832	+	46541	downstream
NC_018906.1	LNC_000960	XLOC_020427	--	Novel_lncRNA	10589374	10590449	+	XM_011613068.1	101074517	--	sp|Q18PD9|DOK7_TAKRU Protein Dok-7 OS=Takifugu rubripes GN=dok7 PE=2 SV=1//8.29539e-106	10575604	10585232	+	4141	downstream
NC_018906.1	LNC_000963	XLOC_020467	--	Novel_lncRNA	130682	131479	-	XM_011612401.1	101067949	--	sp|Q15723|ELF2_HUMAN ETS-related transcription factor Elf-2 OS=Homo sapiens GN=ELF2 PE=1 SV=2//1.00131e-144	28592	34329	+	96352	downstream
NC_018906.1	LNC_000963	XLOC_020467	--	Novel_lncRNA	130682	131479	-	XM_011612394.1	101066819	--	sp|O88751|CABP1_RAT Calcium-binding protein 1 OS=Rattus norvegicus GN=Cabp1 PE=1 SV=2//3.03813e-67	109223	119445	-	11236	upstream
NC_018906.1	LNC_000963	XLOC_020467	--	Novel_lncRNA	130682	131479	-	XM_003971961.2	101074364	--	sp|Q6DI06|TIM10_DANRE Mitochondrial import inner membrane translocase subunit Tim10 OS=Danio rerio GN=timm10 PE=3 SV=1//5.53862e-52	71614	73937	+	56744	downstream
NC_018906.1	LNC_000963	XLOC_020467	--	Novel_lncRNA	130682	131479	-	XM_003972006.2	101066142	--	sp|Q9UJW8|ZN180_HUMAN Zinc finger protein 180 OS=Homo sapiens GN=ZNF180 PE=1 SV=2//1.3019e-15	138662	142563	+	7182	upstream
NC_018906.1	LNC_000963	XLOC_020467	--	Novel_lncRNA	130682	131479	-	XM_011612395.1	101073695	--	sp|Q9H2X3|CLC4M_HUMAN C-type lectin domain family 4 member M OS=Homo sapiens GN=CLEC4M PE=1 SV=1//3.93133e-30	104418	107179	+	23502	downstream
NC_018906.1	LNC_000963	XLOC_020467	--	Novel_lncRNA	130682	131479	-	XM_011612422.1	101065688	--	sp|P30082|GLR_RAT Glucagon receptor OS=Rattus norvegicus GN=Gcgr PE=2 SV=2//3.91096e-117	155205	179394	+	23725	upstream
NC_018906.1	LNC_000963	XLOC_020467	--	Novel_lncRNA	130682	131479	-	XM_011612399.1	101067270	--	sp|P30999|CTND1_MOUSE Catenin delta-1 OS=Mus musculus GN=Ctnnd1 PE=1 SV=2//0	51170	67635	+	63046	downstream
NC_018906.1	LNC_000963	XLOC_020467	--	Novel_lncRNA	130682	131479	-	XM_011612398.1	101067270	--	sp|P30999|CTND1_MOUSE Catenin delta-1 OS=Mus musculus GN=Ctnnd1 PE=1 SV=2//0	50822	67635	+	63046	downstream
NC_018906.1	LNC_000963	XLOC_020467	--	Novel_lncRNA	130682	131479	-	NM_001032683.1	446059	--	sp|P19686|GCYA3_RAT Guanylate cyclase soluble subunit alpha-3 OS=Rattus norvegicus GN=Gucy1a3 PE=1 SV=1//0	188114	194251	+	56634	upstream
NC_018906.1	LNC_000963	XLOC_020467	--	Novel_lncRNA	130682	131479	-	XM_011612400.1	101067949	--	sp|Q15723|ELF2_HUMAN ETS-related transcription factor Elf-2 OS=Homo sapiens GN=ELF2 PE=1 SV=2//1.00131e-144	28595	34329	+	96352	downstream
NC_018906.1	LNC_000963	XLOC_020467	--	Novel_lncRNA	130682	131479	-	XM_011612403.1	101067716	--	sp|Q9ET55|NOCT_RAT Nocturnin OS=Rattus norvegicus GN=Ccrn4l PE=2 SV=2//1.59406e-145	34530	43559	-	87122	upstream
NC_018906.1	LNC_000963	XLOC_020467	--	Novel_lncRNA	130682	131479	-	XM_011612423.1	105417627	--	sp|B2RXH4|BTBDI_HUMAN BTB/POZ domain-containing protein 18 OS=Homo sapiens GN=BTBD18 PE=2 SV=1//3.91261e-15	67664	71125	+	59556	downstream
NC_018906.1	LNC_000963	XLOC_020467	--	Novel_lncRNA	130682	131479	-	XM_011612393.1	105417623	--	sp|Q14590|ZN235_HUMAN Zinc finger protein 235 OS=Homo sapiens GN=ZNF235 PE=2 SV=3//5.08987e-07	132727	138219	-	1247	downstream
NC_018906.1	LNC_000963	XLOC_020467	--	Novel_lncRNA	130682	131479	-	XM_003971959.1	101073919	--	sp|Q7M6Z0|R4RL2_MOUSE Reticulon-4 receptor-like 2 OS=Mus musculus GN=Rtn4rl2 PE=2 SV=1//4.00296e-114	94127	96213	+	34468	downstream
NC_018906.1	LNC_000963	XLOC_020467	--	Novel_lncRNA	130682	131479	-	XM_003972003.2	101065457	--	sp|Q70EK8|UBP53_HUMAN Inactive ubiquitin carboxyl-terminal hydrolase 53 OS=Homo sapiens GN=USP53 PE=2 SV=2//8.08005e-06	208749	219061	-	77269	downstream
NC_018906.1	LNC_000963	XLOC_020467	--	Novel_lncRNA	130682	131479	-	XM_003971955.2	101073019	--	sp|Q5E9V3|MYOZ2_BOVIN Myozenin-2 OS=Bos taurus GN=MYOZ2 PE=2 SV=1//8.23998e-63	221562	225421	-	90082	downstream
NC_018906.1	LNC_000963	XLOC_020467	--	Novel_lncRNA	130682	131479	-	NM_001032556.1	445898	--	sp|P20595|GCYB1_RAT Guanylate cyclase soluble subunit beta-1 OS=Rattus norvegicus GN=Gucy1b3 PE=1 SV=2//0	194413	204007	+	62933	upstream
NC_018906.1	LNC_000963	XLOC_020467	--	Novel_lncRNA	130682	131479	-	XM_003971956.2	101073239	--	sp|P02693|FABPI_RAT Fatty acid-binding protein, intestinal OS=Rattus norvegicus GN=Fabp2 PE=1 SV=4//8.41911e-60	205794	206788	+	74314	upstream
NC_018906.1	LNC_000963	XLOC_020467	--	Novel_lncRNA	130682	131479	-	XM_011612391.1	101066370	--	-//-	130415	132643	+	-798	antisense
NC_018906.1	LNC_000963	XLOC_020467	--	Novel_lncRNA	130682	131479	-	XM_003971957.2	101073470	--	sp|Q9QZD8|DIC_MOUSE Mitochondrial dicarboxylate carrier OS=Mus musculus GN=Slc25a10 PE=1 SV=2//9.76559e-159	146542	151830	+	15062	upstream
NC_018906.1	LNC_000963	XLOC_020467	--	Novel_lncRNA	130682	131479	-	XM_011612388.1	101073470	--	sp|Q9QZD8|DIC_MOUSE Mitochondrial dicarboxylate carrier OS=Mus musculus GN=Slc25a10 PE=1 SV=2//9.76559e-159	146325	151830	+	14845	upstream
NC_018906.1	LNC_000963	XLOC_020467	--	Novel_lncRNA	130682	131479	-	XM_011612389.1	101066370	--	-//-	131207	132643	+	-273	antisense
NC_018906.1	LNC_000963	XLOC_020467	--	Novel_lncRNA	130682	131479	-	XM_011612421.1	105417626	--	sp|Q9UMS6|SYNP2_HUMAN Synaptopodin-2 OS=Homo sapiens GN=SYNPO2 PE=1 SV=2//1.66241e-40	226300	231790	-	94820	downstream
NC_018906.1	LNC_000963	XLOC_020467	--	Novel_lncRNA	130682	131479	-	XM_003972012.2	101067489	--	sp|Q8NBI5|S43A3_HUMAN Solute carrier family 43 member 3 OS=Homo sapiens GN=SLC43A3 PE=1 SV=2//1.85677e-151	45181	48706	-	81975	upstream
NC_018906.1	LNC_000963	XLOC_020467	--	Novel_lncRNA	130682	131479	-	XM_003972008.2	101066598	--	sp|Q9Z2J6|PD2R2_MOUSE Prostaglandin D2 receptor 2 OS=Mus musculus GN=Ptgdr2 PE=1 SV=1//3.74574e-78	120355	124675	-	6006	upstream
NC_018906.1	LNC_000963	XLOC_020467	--	Novel_lncRNA	130682	131479	-	XM_011612390.1	101066370	--	-//-	130415	132643	+	-798	antisense
NC_018906.1	LNC_000963	XLOC_020467	--	Novel_lncRNA	130682	131479	-	XM_003972013.2	101067716	--	sp|Q9ET55|NOCT_RAT Nocturnin OS=Rattus norvegicus GN=Ccrn4l PE=2 SV=2//1.59406e-145	34530	36708	-	93973	upstream
NC_018906.1	LNC_000963	XLOC_020467	--	Novel_lncRNA	130682	131479	-	XM_003972010.2	101067046	--	sp|Q9H1C4|UN93B_HUMAN Protein unc-93 homolog B1 OS=Homo sapiens GN=UNC93B1 PE=1 SV=2//0	74231	80064	+	50617	downstream
NC_018906.1	LNC_000963	XLOC_020467	--	Novel_lncRNA	130682	131479	-	XM_011612397.1	101067270	--	sp|P30999|CTND1_MOUSE Catenin delta-1 OS=Mus musculus GN=Ctnnd1 PE=1 SV=2//0	50822	67635	+	63046	downstream
NC_018906.1	LNC_000963	XLOC_020467	--	Novel_lncRNA	130682	131479	-	XM_011612402.1	101067949	--	sp|Q15723|ELF2_HUMAN ETS-related transcription factor Elf-2 OS=Homo sapiens GN=ELF2 PE=1 SV=2//1.00131e-144	26547	34329	+	96352	downstream
NC_018906.1	LNC_000963	XLOC_020467	--	Novel_lncRNA	130682	131479	-	XM_011612313.1	446059	--	sp|P19686|GCYA3_RAT Guanylate cyclase soluble subunit alpha-3 OS=Rattus norvegicus GN=Gucy1a3 PE=1 SV=1//0	188555	193950	+	57075	upstream
NC_018906.1	LNC_000963	XLOC_020467	--	Novel_lncRNA	130682	131479	-	XM_011612312.1	446059	--	sp|P19686|GCYA3_RAT Guanylate cyclase soluble subunit alpha-3 OS=Rattus norvegicus GN=Gucy1a3 PE=1 SV=1//0	188116	193950	+	56636	upstream
NC_018906.1	LNC_000963	XLOC_020467	--	Novel_lncRNA	130682	131479	-	XM_003971960.2	101074139	--	sp|Q007T1|CRBB1_PIG Beta-crystallin B1 OS=Sus scrofa GN=CRYBB1 PE=2 SV=1//1.3525e-89	84292	86426	+	44255	downstream
NC_018906.1	LNC_000962	XLOC_020460	--	Novel_lncRNA	10636	11186	-	XM_011612401.1	101067949	--	sp|Q15723|ELF2_HUMAN ETS-related transcription factor Elf-2 OS=Homo sapiens GN=ELF2 PE=1 SV=2//1.00131e-144	28592	34329	+	17405	upstream
NC_018906.1	LNC_000962	XLOC_020460	--	Novel_lncRNA	10636	11186	-	XM_011612400.1	101067949	--	sp|Q15723|ELF2_HUMAN ETS-related transcription factor Elf-2 OS=Homo sapiens GN=ELF2 PE=1 SV=2//1.00131e-144	28595	34329	+	17408	upstream
NC_018906.1	LNC_000962	XLOC_020460	--	Novel_lncRNA	10636	11186	-	XM_003971961.2	101074364	--	sp|Q6DI06|TIM10_DANRE Mitochondrial import inner membrane translocase subunit Tim10 OS=Danio rerio GN=timm10 PE=3 SV=1//5.53862e-52	71614	73937	+	60427	upstream
NC_018906.1	LNC_000962	XLOC_020460	--	Novel_lncRNA	10636	11186	-	XM_003971962.2	101074590	--	sp|Q80UM3|NAA15_MOUSE N-alpha-acetyltransferase 15, NatA auxiliary subunit OS=Mus musculus GN=Naa15 PE=1 SV=1//0	5815	12505	+	-551	antisense
NC_018906.1	LNC_000962	XLOC_020460	--	Novel_lncRNA	10636	11186	-	XM_011612399.1	101067270	--	sp|P30999|CTND1_MOUSE Catenin delta-1 OS=Mus musculus GN=Ctnnd1 PE=1 SV=2//0	51170	67635	+	39983	upstream
NC_018906.1	LNC_000962	XLOC_020460	--	Novel_lncRNA	10636	11186	-	XM_011612398.1	101067270	--	sp|P30999|CTND1_MOUSE Catenin delta-1 OS=Mus musculus GN=Ctnnd1 PE=1 SV=2//0	50822	67635	+	39635	upstream
NC_018906.1	LNC_000962	XLOC_020460	--	Novel_lncRNA	10636	11186	-	XM_011612409.1	101068179	--	-//-	18113	22762	+	6926	upstream
NC_018906.1	LNC_000962	XLOC_020460	--	Novel_lncRNA	10636	11186	-	XM_011612408.1	101068179	--	-//-	18113	22762	+	6926	upstream
NC_018906.1	LNC_000962	XLOC_020460	--	Novel_lncRNA	10636	11186	-	XM_011612394.1	101066819	--	sp|O88751|CABP1_RAT Calcium-binding protein 1 OS=Rattus norvegicus GN=Cabp1 PE=1 SV=2//3.03813e-67	109223	119445	-	98036	downstream
NC_018906.1	LNC_000962	XLOC_020460	--	Novel_lncRNA	10636	11186	-	XM_011612397.1	101067270	--	sp|P30999|CTND1_MOUSE Catenin delta-1 OS=Mus musculus GN=Ctnnd1 PE=1 SV=2//0	50822	67635	+	39635	upstream
NC_018906.1	LNC_000962	XLOC_020460	--	Novel_lncRNA	10636	11186	-	XM_011612423.1	105417627	--	sp|B2RXH4|BTBDI_HUMAN BTB/POZ domain-containing protein 18 OS=Homo sapiens GN=BTBD18 PE=2 SV=1//3.91261e-15	67664	71125	+	56477	upstream
NC_018906.1	LNC_000962	XLOC_020460	--	Novel_lncRNA	10636	11186	-	XM_011612407.1	101068179	--	-//-	18113	22762	+	6926	upstream
NC_018906.1	LNC_000962	XLOC_020460	--	Novel_lncRNA	10636	11186	-	XM_003971959.1	101073919	--	sp|Q7M6Z0|R4RL2_MOUSE Reticulon-4 receptor-like 2 OS=Mus musculus GN=Rtn4rl2 PE=2 SV=1//4.00296e-114	94127	96213	+	82940	upstream
NC_018906.1	LNC_000962	XLOC_020460	--	Novel_lncRNA	10636	11186	-	XM_011612406.1	101068179	--	-//-	18113	22762	+	6926	upstream
NC_018906.1	LNC_000962	XLOC_020460	--	Novel_lncRNA	10636	11186	-	XM_011612410.1	101068179	--	-//-	18113	22762	+	6926	upstream
NC_018906.1	LNC_000962	XLOC_020460	--	Novel_lncRNA	10636	11186	-	XM_011612411.1	101068179	--	-//-	18113	22762	+	6926	upstream
NC_018906.1	LNC_000962	XLOC_020460	--	Novel_lncRNA	10636	11186	-	XM_011612405.1	101068179	--	-//-	18113	22762	+	6926	upstream
NC_018906.1	LNC_000962	XLOC_020460	--	Novel_lncRNA	10636	11186	-	XM_011612412.1	101068179	--	-//-	18113	22762	+	6926	upstream
NC_018906.1	LNC_000962	XLOC_020460	--	Novel_lncRNA	10636	11186	-	XM_011612413.1	101068179	--	-//-	18113	22762	+	6926	upstream
NC_018906.1	LNC_000962	XLOC_020460	--	Novel_lncRNA	10636	11186	-	XM_011612395.1	101073695	--	sp|Q9H2X3|CLC4M_HUMAN C-type lectin domain family 4 member M OS=Homo sapiens GN=CLEC4M PE=1 SV=1//3.93133e-30	104418	107179	+	93231	upstream
NC_018906.1	LNC_000962	XLOC_020460	--	Novel_lncRNA	10636	11186	-	XM_011612424.1	105417628	--	-//-	23238	26098	+	12051	upstream
NC_018906.1	LNC_000962	XLOC_020460	--	Novel_lncRNA	10636	11186	-	XM_003972012.2	101067489	--	sp|Q8NBI5|S43A3_HUMAN Solute carrier family 43 member 3 OS=Homo sapiens GN=SLC43A3 PE=1 SV=2//1.85677e-151	45181	48706	-	33994	downstream
NC_018906.1	LNC_000962	XLOC_020460	--	Novel_lncRNA	10636	11186	-	XM_011612404.1	101068179	--	-//-	18113	22762	+	6926	upstream
NC_018906.1	LNC_000962	XLOC_020460	--	Novel_lncRNA	10636	11186	-	XM_003972013.2	101067716	--	sp|Q9ET55|NOCT_RAT Nocturnin OS=Rattus norvegicus GN=Ccrn4l PE=2 SV=2//1.59406e-145	34530	36708	-	23343	downstream
NC_018906.1	LNC_000962	XLOC_020460	--	Novel_lncRNA	10636	11186	-	XM_003972010.2	101067046	--	sp|Q9H1C4|UN93B_HUMAN Protein unc-93 homolog B1 OS=Homo sapiens GN=UNC93B1 PE=1 SV=2//0	74231	80064	+	63044	upstream
NC_018906.1	LNC_000962	XLOC_020460	--	Novel_lncRNA	10636	11186	-	XM_011612403.1	101067716	--	sp|Q9ET55|NOCT_RAT Nocturnin OS=Rattus norvegicus GN=Ccrn4l PE=2 SV=2//1.59406e-145	34530	43559	-	23343	downstream
NC_018906.1	LNC_000962	XLOC_020460	--	Novel_lncRNA	10636	11186	-	XM_011612402.1	101067949	--	sp|Q15723|ELF2_HUMAN ETS-related transcription factor Elf-2 OS=Homo sapiens GN=ELF2 PE=1 SV=2//1.00131e-144	26547	34329	+	15360	upstream
NC_018906.1	LNC_000962	XLOC_020460	--	Novel_lncRNA	10636	11186	-	XM_003971960.2	101074139	--	sp|Q007T1|CRBB1_PIG Beta-crystallin B1 OS=Sus scrofa GN=CRYBB1 PE=2 SV=1//1.3525e-89	84292	86426	+	73105	upstream
NC_018906.1	LNC_000969	XLOC_020598	--	Novel_lncRNA	2655007	2655509	-	XM_011612520.1	101073760	--	sp|Q28BQ6|TMED1_XENTR Transmembrane emp24 domain-containing protein 1 OS=Xenopus tropicalis GN=tmed1 PE=2 SV=1//5.59756e-85	2663111	2665248	-	7601	downstream
NC_018906.1	LNC_000969	XLOC_020598	--	Novel_lncRNA	2655007	2655509	-	XM_011612521.1	105417647	--	sp|Q8IY92|SLX4_HUMAN Structure-specific endonuclease subunit SLX4 OS=Homo sapiens GN=SLX4 PE=1 SV=3//2.61948e-15	2635480	2643626	+	11380	downstream
NC_018906.1	LNC_000969	XLOC_020598	--	Novel_lncRNA	2655007	2655509	-	XM_003972120.2	101074878	--	sp|Q7SXX7|MB12A_DANRE Multivesicular body subunit 12A OS=Danio rerio GN=mvb12a PE=2 SV=1//1.42276e-99	2564952	2568414	+	86592	downstream
NC_018906.1	LNC_000969	XLOC_020598	--	Novel_lncRNA	2655007	2655509	-	XM_003972114.1	101073310	--	sp|A5PMF7|NXNL1_DANRE Nucleoredoxin-like protein 1 OS=Danio rerio GN=nxnl1 PE=3 SV=1//1.31099e-93	2701777	2702997	-	46267	downstream
NC_018906.1	LNC_000969	XLOC_020598	--	Novel_lncRNA	2655007	2655509	-	XM_011612531.1	101075099	--	sp|P98160|PGBM_HUMAN Basement membrane-specific heparan sulfate proteoglycan core protein OS=Homo sapiens GN=HSPG2 PE=1 SV=4//1.02142e-08	2561347	2564071	-	90935	upstream
NC_018906.1	LNC_000969	XLOC_020598	--	Novel_lncRNA	2655007	2655509	-	XM_011612522.1	101074204	--	sp|Q9DGG6|ADCY9_CHICK Adenylate cyclase type 9 OS=Gallus gallus GN=ADCY9 PE=2 SV=1//0	2585761	2607878	+	47128	downstream
NC_018906.1	LNC_000969	XLOC_020598	--	Novel_lncRNA	2655007	2655509	-	XM_003972113.1	101073083	--	sp|A5PMF7|NXNL1_DANRE Nucleoredoxin-like protein 1 OS=Danio rerio GN=nxnl1 PE=3 SV=1//4.14898e-76	2704696	2705693	-	49186	downstream
NC_018906.1	LNC_000969	XLOC_020598	--	Novel_lncRNA	2655007	2655509	-	XM_011612523.1	101074204	--	sp|Q9DGG6|ADCY9_CHICK Adenylate cyclase type 9 OS=Gallus gallus GN=ADCY9 PE=2 SV=1//0	2585761	2607878	+	47128	downstream
NC_018906.1	LNC_000969	XLOC_020598	--	Novel_lncRNA	2655007	2655509	-	XM_011612526.1	101073984	--	sp|Q92793|CBP_HUMAN CREB-binding protein OS=Homo sapiens GN=CREBBP PE=1 SV=3//8.09704e-12	2607976	2635229	+	19777	downstream
NC_018906.1	LNC_000969	XLOC_020598	--	Novel_lncRNA	2655007	2655509	-	XM_011612527.1	101074425	--	sp|Q90577|SRCA_CHICK Sarcalumenin OS=Gallus gallus GN=SRL PE=2 SV=1//0	2576133	2583896	+	71110	downstream
NC_018906.1	LNC_000969	XLOC_020598	--	Novel_lncRNA	2655007	2655509	-	XM_003972112.2	101072864	--	sp|A5PMF6|GT251_DANRE Procollagen galactosyltransferase 1 OS=Danio rerio GN=colgalt1 PE=3 SV=1//0	2708203	2716188	-	52693	downstream
NC_018906.1	LNC_000969	XLOC_020598	--	Novel_lncRNA	2655007	2655509	-	XM_003972111.2	101072641	--	sp|B2RYG7|DOK3_RAT Docking protein 3 OS=Rattus norvegicus GN=Dok3 PE=2 SV=1//2.45329e-39	2741429	2747115	-	85919	downstream
NC_018906.1	LNC_000969	XLOC_020598	--	Novel_lncRNA	2655007	2655509	-	XM_011612538.1	101073538	--	sp|O97831|LPHN1_BOVIN Latrophilin-1 OS=Bos taurus GN=LPHN1 PE=2 SV=1//0	2681968	2694928	-	26458	downstream
NC_018906.1	LNC_000969	XLOC_020598	--	Novel_lncRNA	2655007	2655509	-	XM_011612524.1	101074204	--	sp|Q9DGG6|ADCY9_CHICK Adenylate cyclase type 9 OS=Gallus gallus GN=ADCY9 PE=2 SV=1//0	2585761	2607878	+	47128	downstream
NC_018906.1	LNC_000969	XLOC_020598	--	Novel_lncRNA	2655007	2655509	-	XM_011612525.1	101073984	--	sp|Q92793|CBP_HUMAN CREB-binding protein OS=Homo sapiens GN=CREBBP PE=1 SV=3//8.09704e-12	2607976	2635229	+	19777	downstream
NC_018906.1	LNC_000969	XLOC_020598	--	Novel_lncRNA	2655007	2655509	-	XM_011612528.1	101074425	--	sp|Q90577|SRCA_CHICK Sarcalumenin OS=Gallus gallus GN=SRL PE=2 SV=1//0	2576133	2583896	+	71110	downstream
NC_018906.1	LNC_000969	XLOC_020598	--	Novel_lncRNA	2655007	2655509	-	XM_011612532.1	101075325	--	sp|P48960|CD97_HUMAN CD97 antigen OS=Homo sapiens GN=CD97 PE=1 SV=4//2.28564e-104	2548579	2555476	-	99530	upstream
NC_018906.1	LNC_000969	XLOC_020598	--	Novel_lncRNA	2655007	2655509	-	XM_003972090.2	101067628	--	sp|Q0II70|F195A_BOVIN Protein FAM195A OS=Bos taurus GN=FAM195A PE=2 SV=1//3.64979e-40	2643779	2646685	-	8321	upstream
NC_018906.1	LNC_000969	XLOC_020598	--	Novel_lncRNA	2655007	2655509	-	XM_011612517.1	105417646	--	-//-	2671014	2673076	-	15504	downstream
NC_018906.1	LNC_000969	XLOC_020598	--	Novel_lncRNA	2655007	2655509	-	XM_011612519.1	101073760	--	sp|Q28BQ6|TMED1_XENTR Transmembrane emp24 domain-containing protein 1 OS=Xenopus tropicalis GN=tmed1 PE=2 SV=1//5.59756e-85	2663111	2665777	-	7601	downstream
NC_018906.1	LNC_000969	XLOC_020598	--	Novel_lncRNA	2655007	2655509	-	XM_011612516.1	101072641	--	sp|B2RYG7|DOK3_RAT Docking protein 3 OS=Rattus norvegicus GN=Dok3 PE=2 SV=1//2.45329e-39	2741429	2747111	-	85919	downstream
NC_018906.1	LNC_000969	XLOC_020598	--	Novel_lncRNA	2655007	2655509	-	XM_011612518.1	101067179	--	sp|A6H7I5|DYN2_BOVIN Dynamin-2 OS=Bos taurus GN=DNM2 PE=2 SV=1//0	2651854	2661738	+	-503	antisense
NC_018906.1	LNC_000969	XLOC_020598	--	Novel_lncRNA	2655007	2655509	-	XM_003972089.2	101067398	--	sp|A5PK65|DOPD_BOVIN D-dopachrome decarboxylase OS=Bos taurus GN=DDT PE=3 SV=1//4.47358e-30	2648496	2649897	-	5109	upstream
NC_018906.1	LNC_000969	XLOC_020598	--	Novel_lncRNA	2655007	2655509	-	XM_003972088.2	101066955	--	sp|O43557|TNF14_HUMAN Tumor necrosis factor ligand superfamily member 14 OS=Homo sapiens GN=TNFSF14 PE=1 SV=2//1.15867e-12	2667596	2670010	+	12086	upstream
NC_018906.1	LNC_000969	XLOC_020598	--	Novel_lncRNA	2655007	2655509	-	XM_011612530.1	101075099	--	sp|P98160|PGBM_HUMAN Basement membrane-specific heparan sulfate proteoglycan core protein OS=Homo sapiens GN=HSPG2 PE=1 SV=4//1.02142e-08	2561347	2564071	-	90935	upstream
NC_018906.1	LNC_000969	XLOC_020598	--	Novel_lncRNA	2655007	2655509	-	XM_003972085.2	101066371	--	sp|P35802|GPM6A_MOUSE Neuronal membrane glycoprotein M6-a OS=Mus musculus GN=Gpm6a PE=1 SV=1//4.25316e-146	2730275	2737171	+	74765	upstream
NC_018906.1	LNC_000969	XLOC_020598	--	Novel_lncRNA	2655007	2655509	-	XM_003972119.2	101074652	--	sp|Q01664|TFAP4_HUMAN Transcription factor AP-4 OS=Homo sapiens GN=TFAP4 PE=1 SV=2//1.2718e-102	2569051	2575787	+	79219	downstream
NC_018906.1	LNC_000969	XLOC_020598	--	Novel_lncRNA	2655007	2655509	-	XM_003972086.2	101066599	--	sp|P98093|CO3_ONCMY Complement C3 (Fragment) OS=Oncorhynchus mykiss GN=c3 PE=1 SV=1//0	2718092	2728845	+	62582	upstream
NC_018906.1	LNC_000969	XLOC_020598	--	Novel_lncRNA	2655007	2655509	-	XM_003972116.2	101073760	--	sp|Q28BQ6|TMED1_XENTR Transmembrane emp24 domain-containing protein 1 OS=Xenopus tropicalis GN=tmed1 PE=2 SV=1//5.59756e-85	2663111	2665777	-	7601	downstream
NC_018906.1	LNC_000968	XLOC_020594	--	Novel_lncRNA	2571787	2573453	-	XM_011612520.1	101073760	--	sp|Q28BQ6|TMED1_XENTR Transmembrane emp24 domain-containing protein 1 OS=Xenopus tropicalis GN=tmed1 PE=2 SV=1//5.59756e-85	2663111	2665248	-	89657	downstream
NC_018906.1	LNC_000968	XLOC_020594	--	Novel_lncRNA	2571787	2573453	-	XM_011612521.1	105417647	--	sp|Q8IY92|SLX4_HUMAN Structure-specific endonuclease subunit SLX4 OS=Homo sapiens GN=SLX4 PE=1 SV=3//2.61948e-15	2635480	2643626	+	62026	upstream
NC_018906.1	LNC_000968	XLOC_020594	--	Novel_lncRNA	2571787	2573453	-	XM_003972120.2	101074878	--	sp|Q7SXX7|MB12A_DANRE Multivesicular body subunit 12A OS=Danio rerio GN=mvb12a PE=2 SV=1//1.42276e-99	2564952	2568414	+	3372	downstream
NC_018906.1	LNC_000968	XLOC_020594	--	Novel_lncRNA	2571787	2573453	-	XM_003972037.1	101073759	--	sp|Q3V5L5|MGT5B_HUMAN Alpha-1,6-mannosylglycoprotein 6-beta-N-acetylglucosaminyltransferase B OS=Homo sapiens GN=MGAT5B PE=1 SV=2//3.58876e-58	2481743	2527471	+	44315	downstream
NC_018906.1	LNC_000968	XLOC_020594	--	Novel_lncRNA	2571787	2573453	-	XM_003972088.2	101066955	--	sp|O43557|TNF14_HUMAN Tumor necrosis factor ligand superfamily member 14 OS=Homo sapiens GN=TNFSF14 PE=1 SV=2//1.15867e-12	2667596	2670010	+	94142	upstream
NC_018906.1	LNC_000968	XLOC_020594	--	Novel_lncRNA	2571787	2573453	-	XM_011612522.1	101074204	--	sp|Q9DGG6|ADCY9_CHICK Adenylate cyclase type 9 OS=Gallus gallus GN=ADCY9 PE=2 SV=1//0	2585761	2607878	+	12307	upstream
NC_018906.1	LNC_000968	XLOC_020594	--	Novel_lncRNA	2571787	2573453	-	XM_011612523.1	101074204	--	sp|Q9DGG6|ADCY9_CHICK Adenylate cyclase type 9 OS=Gallus gallus GN=ADCY9 PE=2 SV=1//0	2585761	2607878	+	12307	upstream
NC_018906.1	LNC_000968	XLOC_020594	--	Novel_lncRNA	2571787	2573453	-	XM_011612526.1	101073984	--	sp|Q92793|CBP_HUMAN CREB-binding protein OS=Homo sapiens GN=CREBBP PE=1 SV=3//8.09704e-12	2607976	2635229	+	34522	upstream
NC_018906.1	LNC_000968	XLOC_020594	--	Novel_lncRNA	2571787	2573453	-	XM_011612527.1	101074425	--	sp|Q90577|SRCA_CHICK Sarcalumenin OS=Gallus gallus GN=SRL PE=2 SV=1//0	2576133	2583896	+	2679	upstream
NC_018906.1	LNC_000968	XLOC_020594	--	Novel_lncRNA	2571787	2573453	-	XM_011612524.1	101074204	--	sp|Q9DGG6|ADCY9_CHICK Adenylate cyclase type 9 OS=Gallus gallus GN=ADCY9 PE=2 SV=1//0	2585761	2607878	+	12307	upstream
NC_018906.1	LNC_000968	XLOC_020594	--	Novel_lncRNA	2571787	2573453	-	XM_011612525.1	101073984	--	sp|Q92793|CBP_HUMAN CREB-binding protein OS=Homo sapiens GN=CREBBP PE=1 SV=3//8.09704e-12	2607976	2635229	+	34522	upstream
NC_018906.1	LNC_000968	XLOC_020594	--	Novel_lncRNA	2571787	2573453	-	XM_011612528.1	101074425	--	sp|Q90577|SRCA_CHICK Sarcalumenin OS=Gallus gallus GN=SRL PE=2 SV=1//0	2576133	2583896	+	2679	upstream
NC_018906.1	LNC_000968	XLOC_020594	--	Novel_lncRNA	2571787	2573453	-	XM_011612518.1	101067179	--	sp|A6H7I5|DYN2_BOVIN Dynamin-2 OS=Bos taurus GN=DNM2 PE=2 SV=1//0	2651854	2661738	+	78400	upstream
NC_018906.1	LNC_000968	XLOC_020594	--	Novel_lncRNA	2571787	2573453	-	XM_003972090.2	101067628	--	sp|Q0II70|F195A_BOVIN Protein FAM195A OS=Bos taurus GN=FAM195A PE=2 SV=1//3.64979e-40	2643779	2646685	-	70325	downstream
NC_018906.1	LNC_000968	XLOC_020594	--	Novel_lncRNA	2571787	2573453	-	XM_003972091.2	101067857	--	sp|Q8VDW0|DX39A_MOUSE ATP-dependent RNA helicase DDX39A OS=Mus musculus GN=Ddx39a PE=2 SV=1//0	2543025	2547021	+	24765	downstream
NC_018906.1	LNC_000968	XLOC_020594	--	Novel_lncRNA	2571787	2573453	-	XM_011612517.1	105417646	--	-//-	2671014	2673076	-	97560	downstream
NC_018906.1	LNC_000968	XLOC_020594	--	Novel_lncRNA	2571787	2573453	-	XM_011612519.1	101073760	--	sp|Q28BQ6|TMED1_XENTR Transmembrane emp24 domain-containing protein 1 OS=Xenopus tropicalis GN=tmed1 PE=2 SV=1//5.59756e-85	2663111	2665777	-	89657	downstream
NC_018906.1	LNC_000968	XLOC_020594	--	Novel_lncRNA	2571787	2573453	-	XM_011612532.1	101075325	--	sp|P48960|CD97_HUMAN CD97 antigen OS=Homo sapiens GN=CD97 PE=1 SV=4//2.28564e-104	2548579	2555476	-	16310	upstream
NC_018906.1	LNC_000968	XLOC_020594	--	Novel_lncRNA	2571787	2573453	-	XM_003972089.2	101067398	--	sp|A5PK65|DOPD_BOVIN D-dopachrome decarboxylase OS=Bos taurus GN=DDT PE=3 SV=1//4.47358e-30	2648496	2649897	-	75042	downstream
NC_018906.1	LNC_000968	XLOC_020594	--	Novel_lncRNA	2571787	2573453	-	XM_011612531.1	101075099	--	sp|P98160|PGBM_HUMAN Basement membrane-specific heparan sulfate proteoglycan core protein OS=Homo sapiens GN=HSPG2 PE=1 SV=4//1.02142e-08	2561347	2564071	-	7715	upstream
NC_018906.1	LNC_000968	XLOC_020594	--	Novel_lncRNA	2571787	2573453	-	XM_011612530.1	101075099	--	sp|P98160|PGBM_HUMAN Basement membrane-specific heparan sulfate proteoglycan core protein OS=Homo sapiens GN=HSPG2 PE=1 SV=4//1.02142e-08	2561347	2564071	-	7715	upstream
NC_018906.1	LNC_000968	XLOC_020594	--	Novel_lncRNA	2571787	2573453	-	XM_003972119.2	101074652	--	sp|Q01664|TFAP4_HUMAN Transcription factor AP-4 OS=Homo sapiens GN=TFAP4 PE=1 SV=2//1.2718e-102	2569051	2575787	+	-1667	antisense
NC_018906.1	LNC_000968	XLOC_020594	--	Novel_lncRNA	2571787	2573453	-	XM_003972116.2	101073760	--	sp|Q28BQ6|TMED1_XENTR Transmembrane emp24 domain-containing protein 1 OS=Xenopus tropicalis GN=tmed1 PE=2 SV=1//5.59756e-85	2663111	2665777	-	89657	downstream
NC_018906.1	LNC_000968	XLOC_020594	--	Novel_lncRNA	2571787	2573453	-	XM_011612539.1	101075541	--	sp|Q8VDW0|DX39A_MOUSE ATP-dependent RNA helicase DDX39A OS=Mus musculus GN=Ddx39a PE=2 SV=1//0	2536850	2539300	-	32486	upstream
NW_004075478.1	LNC_002059	XLOC_037390	--	Novel_lncRNA	5705	7690	-	XM_011621167.1	101071859	--	sp|Q9CUS9|SPPL3_MOUSE Signal peptide peptidase-like 3 OS=Mus musculus GN=Sppl3 PE=1 SV=3//0	196	4522	-	1182	upstream
NC_018896.1	XR_964662.1	105416655	--	Annotated_lncRNA	7800165	7829342	-	NM_001032751.1	445946	--	sp|Q9CWH5|TRM11_MOUSE tRNA (guanine(10)-N2)-methyltransferase homolog OS=Mus musculus GN=Trmt11 PE=2 SV=1//0	7862407	7868430	+	33064	upstream
NC_018896.1	XR_964662.1	105416655	--	Annotated_lncRNA	7800165	7829342	-	XM_011605401.1	101063868	--	sp|Q8NDA8|MROH1_HUMAN Maestro heat-like repeat-containing protein family member 1 OS=Homo sapiens GN=MROH1 PE=2 SV=3//0	7692473	7708236	+	91928	downstream
NC_018896.1	XR_964662.1	105416655	--	Annotated_lncRNA	7800165	7829342	-	XM_011605400.1	101063868	--	sp|Q8NDA8|MROH1_HUMAN Maestro heat-like repeat-containing protein family member 1 OS=Homo sapiens GN=MROH1 PE=2 SV=3//0	7692473	7708236	+	91928	downstream
NC_018896.1	XR_964662.1	105416655	--	Annotated_lncRNA	7800165	7829342	-	XM_011605351.1	445946	--	sp|Q9CWH5|TRM11_MOUSE tRNA (guanine(10)-N2)-methyltransferase homolog OS=Mus musculus GN=Trmt11 PE=2 SV=1//0	7862413	7868558	+	33070	upstream
NC_018896.1	XR_964662.1	105416655	--	Annotated_lncRNA	7800165	7829342	-	XM_003965958.2	101064760	--	sp|Q28BZ2|HINT3_XENTR Histidine triad nucleotide-binding protein 3 OS=Xenopus tropicalis GN=hint3 PE=2 SV=1//1.09602e-65	7857163	7859511	+	27820	upstream
NC_018896.1	XR_964662.1	105416655	--	Annotated_lncRNA	7800165	7829342	-	XM_011605404.1	101078154	--	sp|Q8CJD3|ZG16_RAT Zymogen granule membrane protein 16 OS=Rattus norvegicus GN=Zg16 PE=2 SV=1//1.39919e-18	7840989	7842387	-	11646	downstream
NC_018896.1	XR_964662.1	105416655	--	Annotated_lncRNA	7800165	7829342	-	XM_011605413.1	105416659	--	sp|Q5R4M2|ULK4_PONAB Serine/threonine-protein kinase ULK4 OS=Pongo abelii GN=ULK4 PE=2 SV=1//1.84793e-24	7752449	7755031	+	45133	downstream
NC_018896.1	XR_964662.1	105416655	--	Annotated_lncRNA	7800165	7829342	-	XM_003965933.2	101078154	--	sp|Q8CJD3|ZG16_RAT Zymogen granule membrane protein 16 OS=Rattus norvegicus GN=Zg16 PE=2 SV=1//1.39919e-18	7840989	7842435	-	11646	downstream
NC_018896.1	XR_964662.1	105416655	--	Annotated_lncRNA	7800165	7829342	-	XM_011605399.1	101064093	--	sp|Q9UPV9|TRAK1_HUMAN Trafficking kinesin-binding protein 1 OS=Homo sapiens GN=TRAK1 PE=1 SV=1//4.76314e-33	7726018	7739950	-	60214	upstream
NC_018896.1	XR_964662.1	105416655	--	Annotated_lncRNA	7800165	7829342	-	XM_011605397.1	101064093	--	sp|Q9UPV9|TRAK1_HUMAN Trafficking kinesin-binding protein 1 OS=Homo sapiens GN=TRAK1 PE=1 SV=1//4.76314e-33	7726018	7737176	-	62988	upstream
NC_018896.1	XR_964662.1	105416655	--	Annotated_lncRNA	7800165	7829342	-	XM_011605396.1	101064093	--	sp|Q9UPV9|TRAK1_HUMAN Trafficking kinesin-binding protein 1 OS=Homo sapiens GN=TRAK1 PE=1 SV=1//4.76314e-33	7726018	7743809	-	56355	upstream
NC_018896.1	XR_964662.1	105416655	--	Annotated_lncRNA	7800165	7829342	-	XM_003965957.2	101064539	--	sp|Q5ZMS4|NCOA7_CHICK Nuclear receptor coactivator 7 OS=Gallus gallus GN=NCOA7 PE=2 SV=1//8.91731e-54	7853097	7856716	+	23754	upstream
NC_018896.1	XR_964662.1	105416655	--	Annotated_lncRNA	7800165	7829342	-	XM_003965956.2	101064311	--	sp|Q8IZV2|CKLF8_HUMAN CKLF-like MARVEL transmembrane domain-containing protein 8 OS=Homo sapiens GN=CMTM8 PE=1 SV=2//2.14249e-35	7838897	7841103	+	9554	upstream
NC_018896.1	XR_964662.1	105416655	--	Annotated_lncRNA	7800165	7829342	-	XM_011605406.1	101064539	--	sp|Q5ZMS4|NCOA7_CHICK Nuclear receptor coactivator 7 OS=Gallus gallus GN=NCOA7 PE=2 SV=1//8.91731e-54	7853988	7856716	+	24645	upstream
NC_018896.1	XR_964662.1	105416655	--	Annotated_lncRNA	7800165	7829342	-	XM_003965931.2	101077703	--	sp|O57312|CCKN_PAROL Cholecystokinin OS=Paralichthys olivaceus GN=cck PE=2 SV=1//1.02287e-22	7709807	7714930	-	85234	upstream
NC_018896.1	XR_964662.1	105416655	--	Annotated_lncRNA	7800165	7829342	-	XM_003965932.2	101077931	--	sp|P35222|CTNB1_HUMAN Catenin beta-1 OS=Homo sapiens GN=CTNNB1 PE=1 SV=1//0	7789845	7798692	-	1472	upstream
NC_018896.1	XR_964662.1	105416655	--	Annotated_lncRNA	7800165	7829342	-	XM_011605403.1	105416654	--	sp|Q5R4M2|ULK4_PONAB Serine/threonine-protein kinase ULK4 OS=Pongo abelii GN=ULK4 PE=2 SV=1//8.57076e-114	7755423	7789683	+	10481	downstream
NC_018910.1	XR_965421.1	105417994	--	Annotated_lncRNA	1939794	1940789	+	XM_011615242.1	105417993	--	sp|Q71SG7|GCNT4_DANRE Beta-1,3-galactosyl-O-glycosyl-glycoprotein beta-1,6-N-acetylglucosaminyltransferase 4 OS=Danio rerio GN=gcnt4 PE=2 SV=2//0	1844430	1847111	+	92682	downstream
NC_018910.1	XR_965421.1	105417994	--	Annotated_lncRNA	1939794	1940789	+	XM_003974467.2	101067131	--	sp|P35763|PERF_RAT Perforin-1 OS=Rattus norvegicus GN=Prf1 PE=2 SV=1//2.96101e-07	1874599	1875356	-	64437	upstream
NC_018910.1	XR_965421.1	105417994	--	Annotated_lncRNA	1939794	1940789	+	XM_003974520.2	101079545	--	sp|O75928|PIAS2_HUMAN E3 SUMO-protein ligase PIAS2 OS=Homo sapiens GN=PIAS2 PE=1 SV=3//0	1932611	1939808	-	-15	antisense
NC_018910.1	XR_965421.1	105417994	--	Annotated_lncRNA	1939794	1940789	+	XM_003974468.2	101067352	--	sp|P35763|PERF_RAT Perforin-1 OS=Rattus norvegicus GN=Prf1 PE=2 SV=1//2.23477e-07	1879063	1879771	-	60022	upstream
NC_018910.1	XR_965421.1	105417994	--	Annotated_lncRNA	1939794	1940789	+	XM_011615254.1	101061217	--	sp|Q5REG4|DTX3_PONAB Probable E3 ubiquitin-protein ligase DTX3 OS=Pongo abelii GN=DTX3 PE=2 SV=1//6.9507e-70	2037460	2039724	-	96670	downstream
NC_018910.1	XR_965421.1	105417994	--	Annotated_lncRNA	1939794	1940789	+	XM_003974521.2	101079775	--	sp|Q9CYU6|DPH7_MOUSE Diphthine methyltransferase OS=Mus musculus GN=Dph7 PE=2 SV=1//6.21734e-119	1941278	1947680	-	488	downstream
NC_018910.1	XR_965421.1	105417994	--	Annotated_lncRNA	1939794	1940789	+	XM_003974522.2	101079998	--	sp|Q8BH27|MEGF9_MOUSE Multiple epidermal growth factor-like domains protein 9 OS=Mus musculus GN=Megf9 PE=2 SV=1//2.88652e-107	1948480	1957364	-	7690	downstream
NC_018910.1	XR_965421.1	105417994	--	Annotated_lncRNA	1939794	1940789	+	XM_011615248.1	101079545	--	sp|O75928|PIAS2_HUMAN E3 SUMO-protein ligase PIAS2 OS=Homo sapiens GN=PIAS2 PE=1 SV=3//0	1932611	1939808	-	-15	antisense
NC_018910.1	XR_965421.1	105417994	--	Annotated_lncRNA	1939794	1940789	+	XM_011615249.1	101079545	--	sp|O75928|PIAS2_HUMAN E3 SUMO-protein ligase PIAS2 OS=Homo sapiens GN=PIAS2 PE=1 SV=3//0	1932611	1939808	-	-15	antisense
NC_018910.1	XR_965421.1	105417994	--	Annotated_lncRNA	1939794	1940789	+	XM_011615244.1	101078869	--	sp|Q8N5I2|ARRD1_HUMAN Arrestin domain-containing protein 1 OS=Homo sapiens GN=ARRDC1 PE=1 SV=1//7.16568e-86	1883049	1891709	-	48084	upstream
NC_018910.1	XR_965421.1	105417994	--	Annotated_lncRNA	1939794	1940789	+	XM_011615253.1	101067807	--	sp|Q5ZK63|TCP4_CHICK Activated RNA polymerase II transcriptional coactivator p15 OS=Gallus gallus GN=SUB1 PE=2 SV=1//2.86357e-29	1967123	1976384	+	26333	upstream
NC_018910.1	XR_965421.1	105417994	--	Annotated_lncRNA	1939794	1940789	+	XM_003974524.2	101061217	--	sp|Q5REG4|DTX3_PONAB Probable E3 ubiquitin-protein ligase DTX3 OS=Pongo abelii GN=DTX3 PE=2 SV=1//6.9507e-70	2037456	2039843	-	96666	downstream
NC_018910.1	XR_965421.1	105417994	--	Annotated_lncRNA	1939794	1940789	+	XM_011615246.1	101079545	--	sp|O75928|PIAS2_HUMAN E3 SUMO-protein ligase PIAS2 OS=Homo sapiens GN=PIAS2 PE=1 SV=3//0	1932611	1939801	-	-8	antisense
NC_018910.1	XR_965421.1	105417994	--	Annotated_lncRNA	1939794	1940789	+	XM_011615251.1	105417995	--	sp|Q58DM3|CD53_BOVIN Leukocyte surface antigen CD53 OS=Bos taurus GN=CD53 PE=2 SV=1//2.66342e-21	1959290	1964252	-	18500	downstream
NC_018910.1	XR_965421.1	105417994	--	Annotated_lncRNA	1939794	1940789	+	XM_011615250.1	101079775	--	sp|Q9CYU6|DPH7_MOUSE Diphthine methyltransferase OS=Mus musculus GN=Dph7 PE=2 SV=1//6.21734e-119	1941278	1947675	-	488	downstream
NC_018910.1	XR_965421.1	105417994	--	Annotated_lncRNA	1939794	1940789	+	XM_003974517.2	101078642	--	sp|Q9Y6X4|F169A_HUMAN Soluble lamin-associated protein of 75 kDa OS=Homo sapiens GN=FAM169A PE=1 SV=2//3.7073e-86	1864103	1871942	+	67851	downstream
NC_018910.1	XR_965421.1	105417994	--	Annotated_lncRNA	1939794	1940789	+	XM_003974519.1	101079322	--	sp|A2BEA6|ARI3A_DANRE AT-rich interactive domain-containing protein 3A OS=Danio rerio GN=arid3a PE=1 SV=1//8.71536e-173	1909685	1928658	-	11135	upstream
NC_018910.1	XR_965421.1	105417994	--	Annotated_lncRNA	1939794	1940789	+	XM_003974518.2	101079096	--	sp|Q8C4Y3|NELFB_MOUSE Negative elongation factor B OS=Mus musculus GN=Nelfb PE=1 SV=2//0	1897929	1906047	-	33746	upstream
NC_018910.1	XR_965421.1	105417994	--	Annotated_lncRNA	1939794	1940789	+	XM_011615247.1	101079545	--	sp|O75928|PIAS2_HUMAN E3 SUMO-protein ligase PIAS2 OS=Homo sapiens GN=PIAS2 PE=1 SV=3//0	1932611	1939808	-	-15	antisense
NC_018910.1	XR_965421.1	105417994	--	Annotated_lncRNA	1939794	1940789	+	XR_965420.1	101078642	--	sp|Q9Y6X4|F169A_HUMAN Soluble lamin-associated protein of 75 kDa OS=Homo sapiens GN=FAM169A PE=1 SV=2//3.7073e-86	1864103	1871942	+	67851	downstream
NC_018910.1	XR_965421.1	105417994	--	Annotated_lncRNA	1939794	1940789	+	XM_011615241.1	101078418	--	sp|Q8N7Z5|ANR31_HUMAN Putative ankyrin repeat domain-containing protein 31 OS=Homo sapiens GN=ANKRD31 PE=5 SV=2//1.36502e-09	1834899	1844148	+	95645	downstream
NC_018910.1	XR_965421.1	105417994	--	Annotated_lncRNA	1939794	1940789	+	XM_003974523.2	101080227	--	sp|P17342|ANPRC_HUMAN Atrial natriuretic peptide receptor 3 OS=Homo sapiens GN=NPR3 PE=1 SV=2//0	1989258	2003791	-	48468	downstream
NC_018901.1	XR_964971.1	105417204	--	Annotated_lncRNA	9766060	9769818	+	XM_003969288.2	101064996	--	sp|Q3ZC71|DPM3_BOVIN Dolichol-phosphate mannosyltransferase subunit 3 OS=Bos taurus GN=DPM3 PE=3 SV=1//5.2796e-33	9852863	9853705	+	83044	upstream
NC_018901.1	XR_964971.1	105417204	--	Annotated_lncRNA	9766060	9769818	+	XM_011609434.1	101077341	--	sp|P52794|EFNA1_XENLA Ephrin-A1 OS=Xenopus laevis GN=efna1 PE=2 SV=1//7.88032e-56	9857817	9870034	-	87998	downstream
NC_018901.1	XR_964971.1	105417204	--	Annotated_lncRNA	9766060	9769818	+	XM_011609435.1	101065443	--	sp|Q91061|S10I_ICTPU Ictacalcin OS=Ictalurus punctatus PE=2 SV=1//1.50993e-22	9828251	9829677	-	58432	downstream
NC_018901.1	XR_964971.1	105417204	--	Annotated_lncRNA	9766060	9769818	+	XM_003969294.2	101066358	--	sp|P50568|RABP2_XENLA Cellular retinoic acid-binding protein 2 OS=Xenopus laevis GN=crabp2 PE=2 SV=2//6.2512e-62	9751725	9753892	+	12167	downstream
NC_018901.1	XR_964971.1	105417204	--	Annotated_lncRNA	9766060	9769818	+	XM_003969351.2	101079377	--	sp|Q6PBJ2|CFA20_DANRE Cilia- and flagella-associated protein 20 OS=Danio rerio GN=cfap20 PE=2 SV=1//1.23907e-132	9708313	9710093	-	55966	upstream
NC_018901.1	XR_964971.1	105417204	--	Annotated_lncRNA	9766060	9769818	+	XM_003969295.2	101066587	--	sp|P82920|RT21_BOVIN 28S ribosomal protein S21, mitochondrial OS=Bos taurus GN=MRPS21 PE=1 SV=3//1.78937e-39	9749690	9750785	-	15274	upstream
NC_018901.1	XR_964971.1	105417204	--	Annotated_lncRNA	9766060	9769818	+	XM_011609505.1	101078248	--	sp|Q9D3W5|LRC71_MOUSE Leucine-rich repeat-containing protein 71 OS=Mus musculus GN=Lrrc71 PE=2 SV=1//1.16344e-10	9790369	9791012	+	20550	upstream
NC_018901.1	XR_964971.1	105417204	--	Annotated_lncRNA	9766060	9769818	+	XM_003969350.2	101079149	--	sp|Q3ZBF8|CERS2_BOVIN Ceramide synthase 2 OS=Bos taurus GN=CERS2 PE=2 SV=1//2.82149e-140	9710836	9718216	-	47843	upstream
NC_018901.1	XR_964971.1	105417204	--	Annotated_lncRNA	9766060	9769818	+	XM_011609438.1	101078925	--	sp|Q9IBD1|CELF3_DANRE CUGBP Elav-like family member 3 OS=Danio rerio GN=celf3 PE=2 SV=2//1.07062e-10	9721168	9736111	-	29948	upstream
NC_018901.1	XR_964971.1	105417204	--	Annotated_lncRNA	9766060	9769818	+	XM_011609439.1	101079377	--	sp|Q6PBJ2|CFA20_DANRE Cilia- and flagella-associated protein 20 OS=Danio rerio GN=cfap20 PE=2 SV=1//1.23907e-132	9708313	9710095	-	55964	upstream
NC_018901.1	XR_964971.1	105417204	--	Annotated_lncRNA	9766060	9769818	+	XM_003969353.2	101079832	--	sp|Q9D9I4|TBC20_MOUSE TBC1 domain family member 20 OS=Mus musculus GN=Tbc1d20 PE=1 SV=1//4.95087e-144	9694747	9699368	-	66691	upstream
NC_018901.1	XR_964971.1	105417204	--	Annotated_lncRNA	9766060	9769818	+	XM_003969348.2	101078699	--	sp|Q5VT52|RPRD2_HUMAN Regulation of nuclear pre-mRNA domain-containing protein 2 OS=Homo sapiens GN=RPRD2 PE=1 SV=1//1.7342e-119	9740313	9748333	-	17726	upstream
NC_018901.1	XR_964971.1	105417204	--	Annotated_lncRNA	9766060	9769818	+	XM_011609504.1	101077567	--	sp|Q7Z4K8|TRI46_HUMAN Tripartite motif-containing protein 46 OS=Homo sapiens GN=TRIM46 PE=2 SV=2//0	9838553	9844138	+	68734	upstream
NC_018901.1	XR_964971.1	105417204	--	Annotated_lncRNA	9766060	9769818	+	XM_003969344.1	446018	--	sp|P36544|ACHA7_HUMAN Neuronal acetylcholine receptor subunit alpha-7 OS=Homo sapiens GN=CHRNA7 PE=1 SV=5//0	9805312	9812996	+	35493	upstream
NC_018901.1	XR_964971.1	105417204	--	Annotated_lncRNA	9766060	9769818	+	XM_003969292.2	101065905	--	sp|Q9Y4L5|RN115_HUMAN E3 ubiquitin-protein ligase RNF115 OS=Homo sapiens GN=RNF115 PE=1 SV=2//1.94037e-69	9761106	9765263	+	796	downstream
NC_018901.1	XR_964971.1	105417204	--	Annotated_lncRNA	9766060	9769818	+	XM_003969345.1	101078024	--	sp|P58392|KCNN3_PIG Small conductance calcium-activated potassium channel protein 3 OS=Sus scrofa GN=KCNN3 PE=2 SV=1//1.01662e-152	9797295	9801328	-	27476	downstream
NC_018901.1	XR_964971.1	105417204	--	Annotated_lncRNA	9766060	9769818	+	XM_003969352.2	101079602	--	sp|Q9Z2A7|DGAT1_MOUSE Diacylglycerol O-acyltransferase 1 OS=Mus musculus GN=Dgat1 PE=1 SV=1//0	9700380	9708232	+	57827	downstream
NC_018901.1	XR_964971.1	105417204	--	Annotated_lncRNA	9766060	9769818	+	XM_003969289.2	101065219	--	sp|Q7LZT1|S10A1_MISFO Protein S100-A1 OS=Misgurnus fossilis GN=s100a1 PE=1 SV=1//1.22123e-22	9832674	9834216	-	62855	downstream
NC_018901.1	XR_964971.1	105417204	--	Annotated_lncRNA	9766060	9769818	+	XM_003969290.2	101065443	--	sp|Q91061|S10I_ICTPU Ictacalcin OS=Ictalurus punctatus PE=2 SV=1//1.50993e-22	9828251	9829694	-	58432	downstream
NC_018901.1	XR_964971.1	105417204	--	Annotated_lncRNA	9766060	9769818	+	XM_003969291.2	101065676	--	sp|Q3UHD6|SNX27_MOUSE Sorting nexin-27 OS=Mus musculus GN=Snx27 PE=1 SV=2//0	9819544	9827185	-	49725	downstream
NC_018901.1	XR_964971.1	105417204	--	Annotated_lncRNA	9766060	9769818	+	XM_011609436.1	105417202	--	sp|Q71TY3|RS27_RAT 40S ribosomal protein S27 OS=Rattus norvegicus GN=Rps27 PE=2 SV=3//2.21346e-44	9795089	9796986	+	25270	upstream
NC_018901.1	XR_964971.1	105417204	--	Annotated_lncRNA	9766060	9769818	+	XR_964972.1	101078699	--	sp|Q5VT52|RPRD2_HUMAN Regulation of nuclear pre-mRNA domain-containing protein 2 OS=Homo sapiens GN=RPRD2 PE=1 SV=1//1.7342e-119	9739621	9748333	-	17726	upstream
NC_018901.1	XR_964971.1	105417204	--	Annotated_lncRNA	9766060	9769818	+	XM_011609437.1	101078475	--	sp|Q99MY8|ASH1L_MOUSE Histone-lysine N-methyltransferase ASH1L OS=Mus musculus GN=Ash1l PE=1 SV=3//4.84574e-07	9769833	9788371	+	14	upstream
NC_018901.1	XR_964971.1	105417204	--	Annotated_lncRNA	9766060	9769818	+	XM_003969293.2	101066130	--	sp|Q58DR5|SCAM3_BOVIN Secretory carrier-associated membrane protein 3 OS=Bos taurus GN=SCAMP3 PE=2 SV=1//4.28525e-91	9756353	9760468	+	5591	downstream
NC_018892.1	XR_964452.1	105416252	--	Annotated_lncRNA	4566524	4570003	+	XM_011602392.1	101064167	--	sp|A2A935|PRD16_MOUSE PR domain zinc finger protein 16 OS=Mus musculus GN=Prdm16 PE=1 SV=1//1.24176e-06	4418042	4559750	-	6773	upstream
NC_018892.1	XR_964452.1	105416252	--	Annotated_lncRNA	4566524	4570003	+	XM_011602384.1	101074028	--	sp|Q99895|CTRC_HUMAN Chymotrypsin-C OS=Homo sapiens GN=CTRC PE=1 SV=2//9.08998e-111	4612927	4614494	+	42923	upstream
NC_018892.1	XR_964452.1	105416252	--	Annotated_lncRNA	4566524	4570003	+	XM_003963255.2	101063717	--	sp|Q99LG1|TMM51_MOUSE Transmembrane protein 51 OS=Mus musculus GN=Tmem51 PE=1 SV=1//4.1585e-20	4624832	4629056	-	54828	downstream
NC_018892.1	XR_964452.1	105416252	--	Annotated_lncRNA	4566524	4570003	+	XM_011602424.1	105416259	--	sp|P00515|KAP2_BOVIN cAMP-dependent protein kinase type II-alpha regulatory subunit OS=Bos taurus GN=PRKAR2A PE=1 SV=2//4.04362e-13	4619029	4620272	+	49025	upstream
NC_018892.1	XR_964452.1	105416252	--	Annotated_lncRNA	4566524	4570003	+	XM_011602389.1	101064167	--	sp|A2A935|PRD16_MOUSE PR domain zinc finger protein 16 OS=Mus musculus GN=Prdm16 PE=1 SV=1//1.24176e-06	4418042	4559750	-	6773	upstream
NC_018892.1	XR_964452.1	105416252	--	Annotated_lncRNA	4566524	4570003	+	XM_011602388.1	101064167	--	sp|A2A935|PRD16_MOUSE PR domain zinc finger protein 16 OS=Mus musculus GN=Prdm16 PE=1 SV=1//1.24176e-06	4418042	4559750	-	6773	upstream
NC_018892.1	XR_964452.1	105416252	--	Annotated_lncRNA	4566524	4570003	+	XM_011602387.1	101064167	--	sp|A2A935|PRD16_MOUSE PR domain zinc finger protein 16 OS=Mus musculus GN=Prdm16 PE=1 SV=1//1.24176e-06	4418042	4559750	-	6773	upstream
NC_018892.1	XR_964452.1	105416252	--	Annotated_lncRNA	4566524	4570003	+	XM_011602386.1	101064167	--	sp|A2A935|PRD16_MOUSE PR domain zinc finger protein 16 OS=Mus musculus GN=Prdm16 PE=1 SV=1//1.24176e-06	4418042	4559750	-	6773	upstream
NC_018892.1	XR_964452.1	105416252	--	Annotated_lncRNA	4566524	4570003	+	XM_011602383.1	101063497	--	sp|Q674X7|KAZRN_HUMAN Kazrin OS=Homo sapiens GN=KAZN PE=1 SV=2//0	4632170	4701496	-	62166	downstream
NC_018892.1	XR_964452.1	105416252	--	Annotated_lncRNA	4566524	4570003	+	XM_003963256.2	101063941	--	sp|P08419|CEL2A_PIG Chymotrypsin-like elastase family member 2A OS=Sus scrofa GN=CELA2A PE=1 SV=1//1.3963e-93	4614564	4616303	+	44560	upstream
NC_018892.1	XR_964452.1	105416252	--	Annotated_lncRNA	4566524	4570003	+	XM_011602385.1	101074248	--	sp|P08217|CEL2A_HUMAN Chymotrypsin-like elastase family member 2A OS=Homo sapiens GN=CELA2A PE=1 SV=1//6.2329e-123	4610827	4612436	-	40823	downstream
NC_018910.1	XR_965423.1	105418001	--	Annotated_lncRNA	2489449	2490339	-	XM_011615292.1	101065378	--	sp|Q96I24|FUBP3_HUMAN Far upstream element-binding protein 3 OS=Homo sapiens GN=FUBP3 PE=1 SV=2//0	2381551	2393676	+	95772	downstream
NC_018910.1	XR_965423.1	105418001	--	Annotated_lncRNA	2489449	2490339	-	XM_011615297.1	101065378	--	sp|Q96I24|FUBP3_HUMAN Far upstream element-binding protein 3 OS=Homo sapiens GN=FUBP3 PE=1 SV=2//0	2382035	2393676	+	95772	downstream
NC_018910.1	XR_965423.1	105418001	--	Annotated_lncRNA	2489449	2490339	-	XM_011615307.1	101067189	--	sp|Q13443|ADAM9_HUMAN Disintegrin and metalloproteinase domain-containing protein 9 OS=Homo sapiens GN=ADAM9 PE=1 SV=1//0	2471949	2479990	-	9458	upstream
NC_018910.1	XR_965423.1	105418001	--	Annotated_lncRNA	2489449	2490339	-	XM_011615296.1	101065378	--	sp|Q96I24|FUBP3_HUMAN Far upstream element-binding protein 3 OS=Homo sapiens GN=FUBP3 PE=1 SV=2//0	2381551	2389947	+	99501	downstream
NC_018910.1	XR_965423.1	105418001	--	Annotated_lncRNA	2489449	2490339	-	XM_011615309.1	101067864	--	sp|Q568Q0|NUD18_DANRE 8-oxo-dGDP phosphatase NUDT18 OS=Danio rerio GN=nudt18 PE=2 SV=1//6.15917e-97	2490521	2493367	+	181	upstream
NC_018910.1	XR_965423.1	105418001	--	Annotated_lncRNA	2489449	2490339	-	XM_011615306.1	101066966	--	sp|Q02386|ZNF45_HUMAN Zinc finger protein 45 OS=Homo sapiens GN=ZNF45 PE=2 SV=2//6.27696e-07	2467440	2470475	+	18973	downstream
NC_018910.1	XR_965423.1	105418001	--	Annotated_lncRNA	2489449	2490339	-	XM_011615308.1	101067864	--	sp|Q568Q0|NUD18_DANRE 8-oxo-dGDP phosphatase NUDT18 OS=Danio rerio GN=nudt18 PE=2 SV=1//6.15917e-97	2490513	2493367	+	173	upstream
NC_018910.1	XR_965423.1	105418001	--	Annotated_lncRNA	2489449	2490339	-	XM_003974622.2	101066290	--	sp|P54219|VMAT1_HUMAN Chromaffin granule amine transporter OS=Homo sapiens GN=SLC18A1 PE=2 SV=1//0	2428612	2433422	-	56026	upstream
NC_018910.1	XR_965423.1	105418001	--	Annotated_lncRNA	2489449	2490339	-	XM_011615295.1	101065378	--	sp|Q96I24|FUBP3_HUMAN Far upstream element-binding protein 3 OS=Homo sapiens GN=FUBP3 PE=1 SV=2//0	2381551	2393676	+	95772	downstream
NC_018910.1	XR_965423.1	105418001	--	Annotated_lncRNA	2489449	2490339	-	XM_011615294.1	101065378	--	sp|Q96I24|FUBP3_HUMAN Far upstream element-binding protein 3 OS=Homo sapiens GN=FUBP3 PE=1 SV=2//0	2381551	2393676	+	95772	downstream
NC_018910.1	XR_965423.1	105418001	--	Annotated_lncRNA	2489449	2490339	-	XM_011615525.1	105418020	--	sp|Q9D3W1|RSP14_MOUSE Radial spoke head 14 homolog OS=Mus musculus GN=Rsph14 PE=2 SV=1//2.11116e-62	2546744	2548688	-	56404	downstream
NC_018910.1	XR_965423.1	105418001	--	Annotated_lncRNA	2489449	2490339	-	XM_011615299.1	101066065	--	sp|Q6NXR4|TTI2_HUMAN TELO2-interacting protein 2 OS=Homo sapiens GN=TTI2 PE=1 SV=1//3.47287e-62	2419839	2424189	-	65259	upstream
NC_018910.1	XR_965423.1	105418001	--	Annotated_lncRNA	2489449	2490339	-	XM_011615524.1	101068777	--	sp|Q5R4B6|DEMA_PONAB Dematin OS=Pongo abelii GN=DMTN PE=2 SV=1//9.7893e-16	2533418	2541553	-	43078	downstream
NC_018910.1	XR_965423.1	105418001	--	Annotated_lncRNA	2489449	2490339	-	XM_011615298.1	101065841	--	sp|P06684|CO5_MOUSE Complement C5 OS=Mus musculus GN=C5 PE=1 SV=2//0	2401742	2419047	+	70401	downstream
NC_018910.1	XR_965423.1	105418001	--	Annotated_lncRNA	2489449	2490339	-	XM_003974529.2	101064800	--	sp|Q3ZBG7|SRP19_BOVIN Signal recognition particle 19 kDa protein OS=Bos taurus GN=SRP19 PE=2 SV=1//6.89187e-60	2548994	2551352	-	58654	downstream
NC_018910.1	XR_965423.1	105418001	--	Annotated_lncRNA	2489449	2490339	-	XM_011615301.1	101066065	--	sp|Q6NXR4|TTI2_HUMAN TELO2-interacting protein 2 OS=Homo sapiens GN=TTI2 PE=1 SV=1//3.47287e-62	2419839	2424189	-	65259	upstream
NC_018910.1	XR_965423.1	105418001	--	Annotated_lncRNA	2489449	2490339	-	XM_011615300.1	101066065	--	sp|Q6NXR4|TTI2_HUMAN TELO2-interacting protein 2 OS=Homo sapiens GN=TTI2 PE=1 SV=1//3.47287e-62	2419839	2424189	-	65259	upstream
NC_018910.1	XR_965423.1	105418001	--	Annotated_lncRNA	2489449	2490339	-	XM_003974632.2	101068549	--	sp|Q1RML7|MAK16_BOVIN Protein MAK16 homolog OS=Bos taurus GN=MAK16 PE=2 SV=1//9.23254e-126	2517420	2520194	+	27080	upstream
NC_018910.1	XR_965423.1	105418001	--	Annotated_lncRNA	2489449	2490339	-	XM_003974619.1	101065610	--	sp|A2AJ77|PRD12_MOUSE PR domain zinc finger protein 12 OS=Mus musculus GN=Prdm12 PE=3 SV=1//0	2397114	2400128	+	89320	downstream
NC_018910.1	XR_965423.1	105418001	--	Annotated_lncRNA	2489449	2490339	-	XM_011615303.1	101066736	--	sp|Q8NF64|ZMIZ2_HUMAN Zinc finger MIZ domain-containing protein 2 OS=Homo sapiens GN=ZMIZ2 PE=1 SV=2//0	2440380	2449895	-	39553	upstream
NC_018910.1	XR_965423.1	105418001	--	Annotated_lncRNA	2489449	2490339	-	XM_011615316.1	101065244	--	sp|Q5R685|P85A_PONAB Phosphatidylinositol 3-kinase regulatory subunit alpha OS=Pongo abelii GN=PIK3R1 PE=2 SV=1//0	2563497	2573908	+	73157	upstream
NC_018910.1	XR_965423.1	105418001	--	Annotated_lncRNA	2489449	2490339	-	XM_011615317.1	101065244	--	sp|Q5R685|P85A_PONAB Phosphatidylinositol 3-kinase regulatory subunit alpha OS=Pongo abelii GN=PIK3R1 PE=2 SV=1//0	2563497	2573908	+	73157	upstream
NC_018910.1	XR_965423.1	105418001	--	Annotated_lncRNA	2489449	2490339	-	XM_011615314.1	105418002	--	sp|Q5DTU0|AF1L2_MOUSE Actin filament-associated protein 1-like 2 OS=Mus musculus GN=Afap1l2 PE=1 SV=2//1.27175e-37	2525497	2532990	-	35157	downstream
NC_018910.1	XR_965423.1	105418001	--	Annotated_lncRNA	2489449	2490339	-	XM_011615315.1	101065244	--	sp|Q5R685|P85A_PONAB Phosphatidylinositol 3-kinase regulatory subunit alpha OS=Pongo abelii GN=PIK3R1 PE=2 SV=1//0	2563497	2573908	+	73157	upstream
NC_018910.1	XR_965423.1	105418001	--	Annotated_lncRNA	2489449	2490339	-	XM_011615310.1	101067864	--	sp|Q568Q0|NUD18_DANRE 8-oxo-dGDP phosphatase NUDT18 OS=Danio rerio GN=nudt18 PE=2 SV=1//6.15917e-97	2490513	2493367	+	173	upstream
NC_018910.1	XR_965423.1	105418001	--	Annotated_lncRNA	2489449	2490339	-	XM_011615526.1	101069464	--	sp|Q460N5|PAR14_HUMAN Poly [ADP-ribose] polymerase 14 OS=Homo sapiens GN=PARP14 PE=1 SV=3//5.71528e-07	2574296	2579985	-	83956	downstream
NC_018910.1	XR_965423.1	105418001	--	Annotated_lncRNA	2489449	2490339	-	XM_011615311.1	101068093	--	sp|Q9BYS8|LRRC2_HUMAN Leucine-rich repeat-containing protein 2 OS=Homo sapiens GN=LRRC2 PE=2 SV=2//3.94412e-71	2500918	2503590	+	10578	upstream
NC_018910.1	XR_965423.1	105418001	--	Annotated_lncRNA	2489449	2490339	-	XM_003974629.2	101067864	--	sp|Q568Q0|NUD18_DANRE 8-oxo-dGDP phosphatase NUDT18 OS=Danio rerio GN=nudt18 PE=2 SV=1//6.15917e-97	2490499	2493367	+	159	upstream
NC_018910.1	XR_965423.1	105418001	--	Annotated_lncRNA	2489449	2490339	-	XM_011615302.1	101066520	--	sp|P54985|PPIA_BLAGE Peptidyl-prolyl cis-trans isomerase OS=Blattella germanica GN=CYPA PE=2 SV=1//3.24653e-94	2437398	2439494	-	49954	upstream
NC_018910.1	XR_965423.1	105418001	--	Annotated_lncRNA	2489449	2490339	-	XM_003974627.2	101067408	--	sp|A2BGR3|ERC6L_DANRE DNA excision repair protein ERCC-6-like OS=Danio rerio GN=ercc6l PE=1 SV=1//3.32115e-10	2480394	2486555	-	2893	upstream
NC_018910.1	XR_965423.1	105418001	--	Annotated_lncRNA	2489449	2490339	-	XM_003974526.2	101064136	--	sp|Q02218|ODO1_HUMAN 2-oxoglutarate dehydrogenase, mitochondrial OS=Homo sapiens GN=OGDH PE=1 SV=3//0	2450701	2467345	-	22103	upstream
NC_018910.1	XR_965423.1	105418001	--	Annotated_lncRNA	2489449	2490339	-	XM_011615312.1	101068322	--	sp|Q5SR56|HIAL1_HUMAN Hippocampus abundant transcript-like protein 1 OS=Homo sapiens GN=HIATL1 PE=2 SV=3//0	2503858	2510960	-	13518	downstream
NC_018910.1	XR_965423.1	105418001	--	Annotated_lncRNA	2489449	2490339	-	XM_003974527.2	101064355	--	sp|Q90WG1|SPINZ_CHICK Spindlin-Z OS=Gallus gallus GN=SPINZ PE=2 SV=1//3.63639e-153	2512063	2515684	+	21723	upstream
NC_018910.1	XR_965423.1	105418001	--	Annotated_lncRNA	2489449	2490339	-	XM_011615305.1	101066966	--	sp|Q02386|ZNF45_HUMAN Zinc finger protein 45 OS=Homo sapiens GN=ZNF45 PE=2 SV=2//6.27696e-07	2468127	2470475	+	18973	downstream
NC_018910.1	XR_965423.1	105418001	--	Annotated_lncRNA	2489449	2490339	-	XM_011615304.1	101066736	--	sp|Q8NF64|ZMIZ2_HUMAN Zinc finger MIZ domain-containing protein 2 OS=Homo sapiens GN=ZMIZ2 PE=1 SV=2//0	2440380	2449895	-	39553	upstream
NC_018910.1	XR_965423.1	105418001	--	Annotated_lncRNA	2489449	2490339	-	XM_003974530.2	101065017	--	sp|P62716|PP2AB_RAT Serine/threonine-protein phosphatase 2A catalytic subunit beta isoform OS=Rattus norvegicus GN=Ppp2cb PE=2 SV=1//0	2556181	2561279	+	65841	upstream
NC_018910.1	XR_965423.1	105418001	--	Annotated_lncRNA	2489449	2490339	-	XM_011615293.1	101065378	--	sp|Q96I24|FUBP3_HUMAN Far upstream element-binding protein 3 OS=Homo sapiens GN=FUBP3 PE=1 SV=2//0	2381551	2393676	+	95772	downstream
NC_018910.1	XR_965423.1	105418001	--	Annotated_lncRNA	2489449	2490339	-	XM_003974528.2	101064581	--	sp|Q5R8Z8|RAB14_PONAB Ras-related protein Rab-14 OS=Pongo abelii GN=RAB14 PE=2 SV=3//7.05044e-143	2521193	2525301	-	30853	downstream
NW_004071777.1	LNC_001430	XLOC_029369	--	Novel_lncRNA	16533	18543	-	XM_003976884.2	101071990	--	sp|P29218|IMPA1_HUMAN Inositol monophosphatase 1 OS=Homo sapiens GN=IMPA1 PE=1 SV=1//5.25459e-141	16455	19365	+	-2011	antisense
NW_004071777.1	LNC_001430	XLOC_029369	--	Novel_lncRNA	16533	18543	-	XM_011617929.1	105418446	--	sp|P56528|CD38_MOUSE ADP-ribosyl cyclase/cyclic ADP-ribose hydrolase 1 OS=Mus musculus GN=Cd38 PE=1 SV=2//4.77309e-13	7130	8078	-	8454	upstream
NW_004071777.1	LNC_001430	XLOC_029369	--	Novel_lncRNA	16533	18543	-	XM_003976883.2	101071769	--	sp|Q3SZE9|TBCC_BOVIN Tubulin-specific chaperone C OS=Bos taurus GN=TBCC PE=2 SV=1//3.54234e-99	15087	16245	-	287	upstream
NW_004071777.1	LNC_001430	XLOC_029369	--	Novel_lncRNA	16533	18543	-	XM_011617927.1	105418446	--	sp|P56528|CD38_MOUSE ADP-ribosyl cyclase/cyclic ADP-ribose hydrolase 1 OS=Mus musculus GN=Cd38 PE=1 SV=2//4.77309e-13	7130	8078	-	8454	upstream
NW_004071777.1	LNC_001430	XLOC_029369	--	Novel_lncRNA	16533	18543	-	XM_011617930.1	105418447	--	-//-	3389	14514	-	2018	upstream
NW_004071777.1	LNC_001430	XLOC_029369	--	Novel_lncRNA	16533	18543	-	XM_003976882.2	101071543	--	sp|P29218|IMPA1_HUMAN Inositol monophosphatase 1 OS=Homo sapiens GN=IMPA1 PE=1 SV=1//8.2275e-121	20673	22996	+	2129	upstream
NC_018904.1	LNC_000818	XLOC_017868	--	Novel_lncRNA	3621045	3622081	+	XM_003970865.2	101079007	--	sp|P18302|DREB_CHICK Drebrin OS=Gallus gallus GN=DBN1 PE=2 SV=4//3.61105e-07	3652707	3690326	-	30625	downstream
NC_018904.1	LNC_000818	XLOC_017868	--	Novel_lncRNA	3621045	3622081	+	XM_011611189.1	101078552	--	sp|A4IIJ3|KIBRA_XENTR Protein KIBRA OS=Xenopus tropicalis GN=wwc1 PE=2 SV=1//0	3594916	3612735	-	8309	upstream
NC_018904.1	LNC_000818	XLOC_017868	--	Novel_lncRNA	3621045	3622081	+	XM_011611194.1	101079687	--	sp|A0JM80|UIMC1_XENTR BRCA1-A complex subunit RAP80 OS=Xenopus tropicalis GN=uimc1 PE=2 SV=1//5.22081e-18	3720448	3727971	-	98366	downstream
NC_018904.1	LNC_000818	XLOC_017868	--	Novel_lncRNA	3621045	3622081	+	XM_011611187.1	101078101	--	sp|Q14CZ8|HECAM_HUMAN Hepatocyte cell adhesion molecule OS=Homo sapiens GN=HEPACAM PE=1 SV=1//2.32179e-120	3541354	3544005	+	77039	downstream
NC_018904.1	LNC_000818	XLOC_017868	--	Novel_lncRNA	3621045	3622081	+	XM_011611188.1	101078327	--	sp|Q923Q2|STA13_MOUSE StAR-related lipid transfer protein 13 OS=Mus musculus GN=Stard13 PE=1 SV=5//5.33309e-08	3567826	3583572	+	37472	downstream
NC_018904.1	LNC_000818	XLOC_017868	--	Novel_lncRNA	3621045	3622081	+	XM_003970864.2	101078781	--	sp|Q6T311|ARL9_HUMAN ADP-ribosylation factor-like protein 9 OS=Homo sapiens GN=ARL9 PE=2 SV=1//5.17487e-37	3613798	3619622	+	1422	downstream
NC_018904.1	LNC_000818	XLOC_017868	--	Novel_lncRNA	3621045	3622081	+	XM_011611190.1	101074360	--	sp|Q4SQ06|NOP16_TETNG Nucleolar protein 16 OS=Tetraodon nigroviridis GN=nop16 PE=3 SV=1//6.4716e-92	3620815	3623128	-	-1037	antisense
NC_018904.1	LNC_000818	XLOC_017868	--	Novel_lncRNA	3621045	3622081	+	XM_011611191.1	101079007	--	sp|P18302|DREB_CHICK Drebrin OS=Gallus gallus GN=DBN1 PE=2 SV=4//3.61105e-07	3652707	3690327	-	30625	downstream
NC_018904.1	LNC_000818	XLOC_017868	--	Novel_lncRNA	3621045	3622081	+	XM_003970844.2	101074135	--	sp|Q5RA20|SYRC_PONAB Arginine--tRNA ligase, cytoplasmic OS=Pongo abelii GN=RARS PE=2 SV=1//0	3586022	3593215	-	27829	upstream
NC_018904.1	LNC_000818	XLOC_017868	--	Novel_lncRNA	3621045	3622081	+	XM_003970867.2	101079462	--	sp|O08528|HXK2_MOUSE Hexokinase-2 OS=Mus musculus GN=Hk2 PE=2 SV=1//1.08708e-155	3711607	3720026	-	89525	downstream
NC_018904.1	LNC_000818	XLOC_017868	--	Novel_lncRNA	3621045	3622081	+	XM_003970866.2	101079236	--	sp|E1BLP6|ARI5B_BOVIN AT-rich interactive domain-containing protein 5B OS=Bos taurus GN=ARID5B PE=3 SV=1//9.10505e-89	3693754	3709489	-	71672	downstream
NC_018904.1	LNC_000818	XLOC_017868	--	Novel_lncRNA	3621045	3622081	+	XM_003970843.2	101073914	--	sp|P82347|SGCD_MOUSE Delta-sarcoglycan OS=Mus musculus GN=Sgcd PE=1 SV=1//9.62026e-110	3477945	3532551	+	88493	downstream
NC_018904.1	LNC_000818	XLOC_017868	--	Novel_lncRNA	3621045	3622081	+	XM_011611185.1	101078101	--	sp|Q14CZ8|HECAM_HUMAN Hepatocyte cell adhesion molecule OS=Homo sapiens GN=HEPACAM PE=1 SV=1//2.32179e-120	3541354	3544192	+	76852	downstream
NC_018904.1	LNC_000818	XLOC_017868	--	Novel_lncRNA	3621045	3622081	+	XM_011611192.1	101079236	--	sp|E1BLP6|ARI5B_BOVIN AT-rich interactive domain-containing protein 5B OS=Bos taurus GN=ARID5B PE=3 SV=1//9.10505e-89	3693754	3709489	-	71672	downstream
NC_018904.1	LNC_000818	XLOC_017868	--	Novel_lncRNA	3621045	3622081	+	XM_011611193.1	101079687	--	sp|A0JM80|UIMC1_XENTR BRCA1-A complex subunit RAP80 OS=Xenopus tropicalis GN=uimc1 PE=2 SV=1//5.22081e-18	3720448	3727971	-	98366	downstream
NC_018904.1	LNC_000818	XLOC_017868	--	Novel_lncRNA	3621045	3622081	+	XM_003970846.2	101074586	--	sp|O70293|GRK6_MOUSE G protein-coupled receptor kinase 6 OS=Mus musculus GN=Grk6 PE=1 SV=1//0	3624810	3643895	+	2728	upstream
NW_004071779.1	LNC_001432	XLOC_029375	--	Novel_lncRNA	33771	34363	+	XM_003976887.2	101072881	--	sp|P82264|DHE3_CHAAC Glutamate dehydrogenase, mitochondrial OS=Chaenocephalus aceratus GN=glud1 PE=1 SV=1//0	32523	39015	-	-593	antisense
NW_004071779.1	LNC_001432	XLOC_029375	--	Novel_lncRNA	33771	34363	+	NM_001033845.1	619280	--	sp|Q9NZ50|SYUG_BOVIN Gamma-synuclein OS=Bos taurus GN=SNCG PE=1 SV=1//7.05492e-22	28252	30311	+	3459	downstream
NW_004071779.1	LNC_001432	XLOC_029375	--	Novel_lncRNA	33771	34363	+	XM_003976888.2	101073099	--	sp|Q99814|EPAS1_HUMAN Endothelial PAS domain-containing protein 1 OS=Homo sapiens GN=EPAS1 PE=1 SV=3//2.21206e-78	42114	44457	-	7750	downstream
NW_004071779.1	LNC_001432	XLOC_029375	--	Novel_lncRNA	33771	34363	+	XM_003976889.2	101073327	--	sp|P16054|KPCE_MOUSE Protein kinase C epsilon type OS=Mus musculus GN=Prkce PE=1 SV=1//0	44641	50868	-	10277	downstream
NW_004071779.1	LNC_001433	XLOC_029376	--	Novel_lncRNA	34965	36334	+	XM_003976887.2	101072881	--	sp|P82264|DHE3_CHAAC Glutamate dehydrogenase, mitochondrial OS=Chaenocephalus aceratus GN=glud1 PE=1 SV=1//0	32523	39015	-	-1370	antisense
NW_004071779.1	LNC_001433	XLOC_029376	--	Novel_lncRNA	34965	36334	+	NM_001033845.1	619280	--	sp|Q9NZ50|SYUG_BOVIN Gamma-synuclein OS=Bos taurus GN=SNCG PE=1 SV=1//7.05492e-22	28252	30311	+	4653	downstream
NW_004071779.1	LNC_001433	XLOC_029376	--	Novel_lncRNA	34965	36334	+	XM_003976888.2	101073099	--	sp|Q99814|EPAS1_HUMAN Endothelial PAS domain-containing protein 1 OS=Homo sapiens GN=EPAS1 PE=1 SV=3//2.21206e-78	42114	44457	-	5779	downstream
NW_004071779.1	LNC_001433	XLOC_029376	--	Novel_lncRNA	34965	36334	+	XM_003976889.2	101073327	--	sp|P16054|KPCE_MOUSE Protein kinase C epsilon type OS=Mus musculus GN=Prkce PE=1 SV=1//0	44641	50868	-	8306	downstream
NW_004071779.1	LNC_001434	XLOC_029377	--	Novel_lncRNA	36473	39121	+	XM_003976887.2	101072881	--	sp|P82264|DHE3_CHAAC Glutamate dehydrogenase, mitochondrial OS=Chaenocephalus aceratus GN=glud1 PE=1 SV=1//0	32523	39015	-	-2543	antisense
NW_004071779.1	LNC_001434	XLOC_029377	--	Novel_lncRNA	36473	39121	+	NM_001033845.1	619280	--	sp|Q9NZ50|SYUG_BOVIN Gamma-synuclein OS=Bos taurus GN=SNCG PE=1 SV=1//7.05492e-22	28252	30311	+	6161	downstream
NW_004071779.1	LNC_001434	XLOC_029377	--	Novel_lncRNA	36473	39121	+	XM_003976888.2	101073099	--	sp|Q99814|EPAS1_HUMAN Endothelial PAS domain-containing protein 1 OS=Homo sapiens GN=EPAS1 PE=1 SV=3//2.21206e-78	42114	44457	-	2992	downstream
NW_004071779.1	LNC_001434	XLOC_029377	--	Novel_lncRNA	36473	39121	+	XM_003976889.2	101073327	--	sp|P16054|KPCE_MOUSE Protein kinase C epsilon type OS=Mus musculus GN=Prkce PE=1 SV=1//0	44641	50868	-	5519	downstream
NW_004071780.1	LNC_001435	XLOC_029383	--	Novel_lncRNA	50142	50908	+	XM_011617934.1	105418449	--	sp|Q9P266|JCAD_HUMAN Junctional protein associated with coronary artery disease OS=Homo sapiens GN=KIAA1462 PE=1 SV=3//2.42409e-21	11977	15791	+	34350	downstream
NW_004071780.1	LNC_001435	XLOC_029383	--	Novel_lncRNA	50142	50908	+	XM_011617933.1	101073556	--	sp|O95425|SVIL_HUMAN Supervillin OS=Homo sapiens GN=SVIL PE=1 SV=2//0	33905	47153	+	2988	downstream
NC_018903.1	LNC_000811	XLOC_017726	--	Novel_lncRNA	12273970	12274580	-	XM_003970685.2	101072938	--	sp|Q16533|SNPC1_HUMAN snRNA-activating protein complex subunit 1 OS=Homo sapiens GN=SNAPC1 PE=1 SV=1//2.71046e-52	12275371	12276594	+	790	upstream
NC_018903.1	LNC_000811	XLOC_017726	--	Novel_lncRNA	12273970	12274580	-	XM_003970665.2	101067943	--	sp|O76094|SRP72_HUMAN Signal recognition particle subunit SRP72 OS=Homo sapiens GN=SRP72 PE=1 SV=3//0	12270199	12275102	+	-611	antisense
NC_018903.1	LNC_000811	XLOC_017726	--	Novel_lncRNA	12273970	12274580	-	XM_011610966.1	100191073	--	sp|Q5RDE9|LERL1_PONAB Leptin receptor overlapping transcript-like 1 OS=Pongo abelii GN=LEPROTL1 PE=2 SV=1//8.97006e-71	12266599	12268997	-	4972	upstream
NC_018903.1	LNC_000811	XLOC_017726	--	Novel_lncRNA	12273970	12274580	-	XM_003970687.2	101073388	--	sp|Q8AYB8|HOP_DANRE Homeodomain-only protein OS=Danio rerio GN=hopx PE=3 SV=1//5.54735e-28	12285516	12288630	-	10935	downstream
NC_018903.1	LNC_000811	XLOC_017726	--	Novel_lncRNA	12273970	12274580	-	XM_011610999.1	101073161	--	sp|Q6T311|ARL9_HUMAN ADP-ribosylation factor-like protein 9 OS=Homo sapiens GN=ARL9 PE=2 SV=1//8.01255e-51	12276962	12279092	+	2381	upstream
NC_018903.1	LNC_000811	XLOC_017726	--	Novel_lncRNA	12273970	12274580	-	XM_011611000.1	101073617	--	sp|O95487|SC24B_HUMAN Protein transport protein Sec24B OS=Homo sapiens GN=SEC24B PE=1 SV=2//0	12293544	12305453	-	18963	downstream
NC_018903.1	LNC_000811	XLOC_017726	--	Novel_lncRNA	12273970	12274580	-	NM_001136150.2	100191073	--	sp|Q5RDE9|LERL1_PONAB Leptin receptor overlapping transcript-like 1 OS=Pongo abelii GN=LEPROTL1 PE=2 SV=1//8.97006e-71	12268184	12269633	-	4336	upstream
NC_018903.1	LNC_000810	XLOC_017725	--	Novel_lncRNA	12271973	12272548	-	XM_003970685.2	101072938	--	sp|Q16533|SNPC1_HUMAN snRNA-activating protein complex subunit 1 OS=Homo sapiens GN=SNAPC1 PE=1 SV=1//2.71046e-52	12275371	12276594	+	2822	upstream
NC_018903.1	LNC_000810	XLOC_017725	--	Novel_lncRNA	12271973	12272548	-	XM_003970665.2	101067943	--	sp|O76094|SRP72_HUMAN Signal recognition particle subunit SRP72 OS=Homo sapiens GN=SRP72 PE=1 SV=3//0	12270199	12275102	+	-576	antisense
NC_018903.1	LNC_000810	XLOC_017725	--	Novel_lncRNA	12271973	12272548	-	XM_011610966.1	100191073	--	sp|Q5RDE9|LERL1_PONAB Leptin receptor overlapping transcript-like 1 OS=Pongo abelii GN=LEPROTL1 PE=2 SV=1//8.97006e-71	12266599	12268997	-	2975	upstream
NC_018903.1	LNC_000810	XLOC_017725	--	Novel_lncRNA	12271973	12272548	-	XM_003970687.2	101073388	--	sp|Q8AYB8|HOP_DANRE Homeodomain-only protein OS=Danio rerio GN=hopx PE=3 SV=1//5.54735e-28	12285516	12288630	-	12967	downstream
NC_018903.1	LNC_000810	XLOC_017725	--	Novel_lncRNA	12271973	12272548	-	XM_011610999.1	101073161	--	sp|Q6T311|ARL9_HUMAN ADP-ribosylation factor-like protein 9 OS=Homo sapiens GN=ARL9 PE=2 SV=1//8.01255e-51	12276962	12279092	+	4413	upstream
NC_018903.1	LNC_000810	XLOC_017725	--	Novel_lncRNA	12271973	12272548	-	XM_011611000.1	101073617	--	sp|O95487|SC24B_HUMAN Protein transport protein Sec24B OS=Homo sapiens GN=SEC24B PE=1 SV=2//0	12293544	12305453	-	20995	downstream
NC_018903.1	LNC_000810	XLOC_017725	--	Novel_lncRNA	12271973	12272548	-	NM_001136150.2	100191073	--	sp|Q5RDE9|LERL1_PONAB Leptin receptor overlapping transcript-like 1 OS=Pongo abelii GN=LEPROTL1 PE=2 SV=1//8.97006e-71	12268184	12269633	-	2339	upstream
NC_018904.1	LNC_000813	XLOC_017744	--	Novel_lncRNA	204195	204827	+	NM_001032768.1	446035	--	sp|Q8N0U8|VKORL_HUMAN Vitamin K epoxide reductase complex subunit 1-like protein 1 OS=Homo sapiens GN=VKORC1L1 PE=1 SV=2//3.01887e-86	103345	105625	-	98569	upstream
NC_018904.1	LNC_000813	XLOC_017744	--	Novel_lncRNA	204195	204827	+	XM_011611017.1	101076663	--	sp|Q569U0|MYO19_XENLA Unconventional myosin-XIX OS=Xenopus laevis GN=myo19 PE=2 SV=1//0	108972	117912	-	86282	upstream
NC_018904.1	LNC_000813	XLOC_017744	--	Novel_lncRNA	204195	204827	+	XM_003970689.2	101074199	--	sp|Q5RFH0|ATP5L_PONAB ATP synthase subunit g, mitochondrial OS=Pongo abelii GN=ATP5L PE=3 SV=1//8.66668e-38	209741	210946	-	4913	downstream
NC_018904.1	LNC_000813	XLOC_017744	--	Novel_lncRNA	204195	204827	+	XM_003970711.2	101079383	--	sp|Q4V9F0|DGAT2_DANRE Diacylglycerol O-acyltransferase 2 OS=Danio rerio GN=dgat2 PE=2 SV=1//0	250644	257006	-	45816	downstream
NC_018904.1	LNC_000813	XLOC_017744	--	Novel_lncRNA	204195	204827	+	XM_011611020.1	101078930	--	sp|Q5DID3|UROL1_MOUSE Uromodulin-like 1 OS=Mus musculus GN=Umodl1 PE=1 SV=1//9.56684e-22	271040	275639	-	66212	downstream
NC_018904.1	LNC_000813	XLOC_017744	--	Novel_lncRNA	204195	204827	+	XM_003970708.2	101078703	--	sp|Q2KHS5|MOG2A_XENLA 2-acylglycerol O-acyltransferase 2-A OS=Xenopus laevis GN=mogat2-a PE=2 SV=1//1.22029e-168	260146	263890	-	55318	downstream
NC_018904.1	LNC_000813	XLOC_017744	--	Novel_lncRNA	204195	204827	+	XM_003970691.2	101074647	--	sp|P83571|RUVB2_DANRE RuvB-like 2 OS=Danio rerio GN=ruvbl2 PE=1 SV=1//0	193524	198381	+	5813	downstream
NC_018904.1	LNC_000813	XLOC_017744	--	Novel_lncRNA	204195	204827	+	XM_011611010.1	101076208	--	sp|A2CER7|SPNS3_DANRE Protein spinster homolog 3 OS=Danio rerio GN=spns3 PE=2 SV=1//0	144881	148318	+	55876	downstream
NC_018904.1	LNC_000813	XLOC_017744	--	Novel_lncRNA	204195	204827	+	XM_011611013.1	101076893	--	sp|Q9CQK1|ZNHI3_MOUSE Zinc finger HIT domain-containing protein 3 OS=Mus musculus GN=Znhit3 PE=1 SV=1//3.71184e-20	107708	108974	+	95220	downstream
NC_018904.1	LNC_000813	XLOC_017744	--	Novel_lncRNA	204195	204827	+	XM_011611008.1	101075093	--	sp|A2SWM2|SPNS2_DANRE Protein spinster homolog 2 OS=Danio rerio GN=spns2 PE=1 SV=2//0	153916	185746	+	18448	downstream
NC_018904.1	LNC_000813	XLOC_017744	--	Novel_lncRNA	204195	204827	+	XM_011611006.1	101074420	--	sp|Q99PP9|TRI16_MOUSE Tripartite motif-containing protein 16 OS=Mus musculus GN=Trim16 PE=2 SV=2//3.98628e-69	205164	209326	+	336	upstream
NC_018904.1	LNC_000813	XLOC_017744	--	Novel_lncRNA	204195	204827	+	XM_011611009.1	101075093	--	sp|A2SWM2|SPNS2_DANRE Protein spinster homolog 2 OS=Danio rerio GN=spns2 PE=1 SV=2//0	153916	188432	+	15762	downstream
NC_018904.1	LNC_000813	XLOC_017744	--	Novel_lncRNA	204195	204827	+	XM_003970698.2	101076208	--	sp|A2CER7|SPNS3_DANRE Protein spinster homolog 3 OS=Danio rerio GN=spns3 PE=2 SV=1//0	144219	148318	+	55876	downstream
NC_018904.1	LNC_000813	XLOC_017744	--	Novel_lncRNA	204195	204827	+	XM_003970699.2	101076431	--	sp|P62255|UB2G1_RAT Ubiquitin-conjugating enzyme E2 G1 OS=Rattus norvegicus GN=Ube2g1 PE=2 SV=3//1.6966e-110	140243	143805	-	60389	upstream
NC_018904.1	LNC_000813	XLOC_017744	--	Novel_lncRNA	204195	204827	+	XM_003970696.2	101075754	--	sp|Q1LZA4|PIGW_BOVIN Phosphatidylinositol-glycan biosynthesis class W protein OS=Bos taurus GN=PIGW PE=2 SV=1//1.06053e-100	117907	120503	+	83691	downstream
NC_018904.1	LNC_000813	XLOC_017744	--	Novel_lncRNA	204195	204827	+	XM_011611022.1	101079155	--	sp|O73737|MAP6_CHICK Microtubule-associated protein 6 homolog OS=Gallus gallus GN=MAP6 PE=2 SV=1//1.4366e-83	264845	269887	+	60017	upstream
NC_018904.1	LNC_000813	XLOC_017744	--	Novel_lncRNA	204195	204827	+	XM_011611005.1	101075979	--	sp|Q5RCF7|NHRF3_PONAB Na(+)/H(+) exchange regulatory cofactor NHE-RF3 OS=Pongo abelii GN=PDZK1 PE=2 SV=1//5.88499e-77	211561	214921	-	6733	downstream
NC_018904.1	LNC_000813	XLOC_017744	--	Novel_lncRNA	204195	204827	+	XM_011611012.1	101076893	--	sp|Q9CQK1|ZNHI3_MOUSE Zinc finger HIT domain-containing protein 3 OS=Mus musculus GN=Znhit3 PE=1 SV=1//3.71184e-20	107680	108974	+	95220	downstream
NC_018904.1	LNC_000813	XLOC_017744	--	Novel_lncRNA	204195	204827	+	XM_003970694.2	101075318	--	sp|Q810B6|ANFY1_MOUSE Rabankyrin-5 OS=Mus musculus GN=Ankfy1 PE=2 SV=2//0	130603	138929	-	65265	upstream
NC_018904.1	LNC_000813	XLOC_017744	--	Novel_lncRNA	204195	204827	+	XM_003970695.2	101075534	--	sp|Q71R50|DHR11_CHICK Dehydrogenase/reductase SDR family member 11 OS=Gallus gallus GN=DHRS11 PE=2 SV=1//3.29853e-155	121711	130049	+	74145	downstream
NC_018904.1	LNC_000813	XLOC_017744	--	Novel_lncRNA	204195	204827	+	XM_011611014.1	101075754	--	sp|Q1LZA4|PIGW_BOVIN Phosphatidylinositol-glycan biosynthesis class W protein OS=Bos taurus GN=PIGW PE=2 SV=1//1.06053e-100	117907	120503	+	83691	downstream
NC_018904.1	LNC_000813	XLOC_017744	--	Novel_lncRNA	204195	204827	+	XM_003970692.2	101074873	--	sp|Q99PP9|TRI16_MOUSE Tripartite motif-containing protein 16 OS=Mus musculus GN=Trim16 PE=2 SV=2//1.24942e-66	198958	202497	-	1697	upstream
NC_018904.1	LNC_000813	XLOC_017744	--	Novel_lncRNA	204195	204827	+	XM_003970693.2	101075093	--	sp|A2SWM2|SPNS2_DANRE Protein spinster homolog 2 OS=Danio rerio GN=spns2 PE=1 SV=2//0	153916	188432	+	15762	downstream
NC_018904.1	LNC_000812	XLOC_017739	--	Novel_lncRNA	132723	133230	+	XM_003970703.2	101077346	--	sp|O97524|BGLR_FELCA Beta-glucuronidase OS=Felis catus GN=GUSB PE=1 SV=1//0	95410	100257	+	32465	downstream
NC_018904.1	LNC_000812	XLOC_017739	--	Novel_lncRNA	132723	133230	+	NM_001032768.1	446035	--	sp|Q8N0U8|VKORL_HUMAN Vitamin K epoxide reductase complex subunit 1-like protein 1 OS=Homo sapiens GN=VKORC1L1 PE=1 SV=2//3.01887e-86	103345	105625	-	27097	upstream
NC_018904.1	LNC_000812	XLOC_017739	--	Novel_lncRNA	132723	133230	+	XM_011611017.1	101076663	--	sp|Q569U0|MYO19_XENLA Unconventional myosin-XIX OS=Xenopus laevis GN=myo19 PE=2 SV=1//0	108972	117912	-	14810	upstream
NC_018904.1	LNC_000812	XLOC_017739	--	Novel_lncRNA	132723	133230	+	XM_011611018.1	101078028	--	sp|Q91XS1|MTMR4_MOUSE Myotubularin-related protein 4 OS=Mus musculus GN=Mtmr4 PE=1 SV=1//6.04338e-170	41032	58961	+	73761	downstream
NC_018904.1	LNC_000812	XLOC_017739	--	Novel_lncRNA	132723	133230	+	XM_003970689.2	101074199	--	sp|Q5RFH0|ATP5L_PONAB ATP synthase subunit g, mitochondrial OS=Pongo abelii GN=ATP5L PE=3 SV=1//8.66668e-38	209741	210946	-	76510	downstream
NC_018904.1	LNC_000812	XLOC_017739	--	Novel_lncRNA	132723	133230	+	XM_003970691.2	101074647	--	sp|P83571|RUVB2_DANRE RuvB-like 2 OS=Danio rerio GN=ruvbl2 PE=1 SV=1//0	193524	198381	+	60293	upstream
NC_018904.1	LNC_000812	XLOC_017739	--	Novel_lncRNA	132723	133230	+	XM_011611010.1	101076208	--	sp|A2CER7|SPNS3_DANRE Protein spinster homolog 3 OS=Danio rerio GN=spns3 PE=2 SV=1//0	144881	148318	+	11650	upstream
NC_018904.1	LNC_000812	XLOC_017739	--	Novel_lncRNA	132723	133230	+	XM_011611013.1	101076893	--	sp|Q9CQK1|ZNHI3_MOUSE Zinc finger HIT domain-containing protein 3 OS=Mus musculus GN=Znhit3 PE=1 SV=1//3.71184e-20	107708	108974	+	23748	downstream
NC_018904.1	LNC_000812	XLOC_017739	--	Novel_lncRNA	132723	133230	+	XM_011611008.1	101075093	--	sp|A2SWM2|SPNS2_DANRE Protein spinster homolog 2 OS=Danio rerio GN=spns2 PE=1 SV=2//0	153916	185746	+	20685	upstream
NC_018904.1	LNC_000812	XLOC_017739	--	Novel_lncRNA	132723	133230	+	XM_011611006.1	101074420	--	sp|Q99PP9|TRI16_MOUSE Tripartite motif-containing protein 16 OS=Mus musculus GN=Trim16 PE=2 SV=2//3.98628e-69	205164	209326	+	71933	upstream
NC_018904.1	LNC_000812	XLOC_017739	--	Novel_lncRNA	132723	133230	+	XM_011611009.1	101075093	--	sp|A2SWM2|SPNS2_DANRE Protein spinster homolog 2 OS=Danio rerio GN=spns2 PE=1 SV=2//0	153916	188432	+	20685	upstream
NC_018904.1	LNC_000812	XLOC_017739	--	Novel_lncRNA	132723	133230	+	XM_003970698.2	101076208	--	sp|A2CER7|SPNS3_DANRE Protein spinster homolog 3 OS=Danio rerio GN=spns3 PE=2 SV=1//0	144219	148318	+	10988	upstream
NC_018904.1	LNC_000812	XLOC_017739	--	Novel_lncRNA	132723	133230	+	XM_003970699.2	101076431	--	sp|P62255|UB2G1_RAT Ubiquitin-conjugating enzyme E2 G1 OS=Rattus norvegicus GN=Ube2g1 PE=2 SV=3//1.6966e-110	140243	143805	-	7012	downstream
NC_018904.1	LNC_000812	XLOC_017739	--	Novel_lncRNA	132723	133230	+	XM_003970696.2	101075754	--	sp|Q1LZA4|PIGW_BOVIN Phosphatidylinositol-glycan biosynthesis class W protein OS=Bos taurus GN=PIGW PE=2 SV=1//1.06053e-100	117907	120503	+	12219	downstream
NC_018904.1	LNC_000812	XLOC_017739	--	Novel_lncRNA	132723	133230	+	XM_011611005.1	101075979	--	sp|Q5RCF7|NHRF3_PONAB Na(+)/H(+) exchange regulatory cofactor NHE-RF3 OS=Pongo abelii GN=PDZK1 PE=2 SV=1//5.88499e-77	211561	214921	-	78330	downstream
NC_018904.1	LNC_000812	XLOC_017739	--	Novel_lncRNA	132723	133230	+	XM_011611012.1	101076893	--	sp|Q9CQK1|ZNHI3_MOUSE Zinc finger HIT domain-containing protein 3 OS=Mus musculus GN=Znhit3 PE=1 SV=1//3.71184e-20	107680	108974	+	23748	downstream
NC_018904.1	LNC_000812	XLOC_017739	--	Novel_lncRNA	132723	133230	+	XM_003970694.2	101075318	--	sp|Q810B6|ANFY1_MOUSE Rabankyrin-5 OS=Mus musculus GN=Ankfy1 PE=2 SV=2//0	130603	138929	-	-508	antisense
NC_018904.1	LNC_000812	XLOC_017739	--	Novel_lncRNA	132723	133230	+	XM_003970695.2	101075534	--	sp|Q71R50|DHR11_CHICK Dehydrogenase/reductase SDR family member 11 OS=Gallus gallus GN=DHRS11 PE=2 SV=1//3.29853e-155	121711	130049	+	2673	downstream
NC_018904.1	LNC_000812	XLOC_017739	--	Novel_lncRNA	132723	133230	+	XM_011611015.1	101077346	--	sp|O97524|BGLR_FELCA Beta-glucuronidase OS=Felis catus GN=GUSB PE=1 SV=1//0	69299	100257	+	32465	downstream
NC_018904.1	LNC_000812	XLOC_017739	--	Novel_lncRNA	132723	133230	+	XM_011611014.1	101075754	--	sp|Q1LZA4|PIGW_BOVIN Phosphatidylinositol-glycan biosynthesis class W protein OS=Bos taurus GN=PIGW PE=2 SV=1//1.06053e-100	117907	120503	+	12219	downstream
NC_018904.1	LNC_000812	XLOC_017739	--	Novel_lncRNA	132723	133230	+	XM_003970692.2	101074873	--	sp|Q99PP9|TRI16_MOUSE Tripartite motif-containing protein 16 OS=Mus musculus GN=Trim16 PE=2 SV=2//1.24942e-66	198958	202497	-	65727	downstream
NC_018904.1	LNC_000812	XLOC_017739	--	Novel_lncRNA	132723	133230	+	XM_003970693.2	101075093	--	sp|A2SWM2|SPNS2_DANRE Protein spinster homolog 2 OS=Danio rerio GN=spns2 PE=1 SV=2//0	153916	188432	+	20685	upstream
NC_018904.1	LNC_000815	XLOC_017825	--	Novel_lncRNA	2702805	2709394	+	XM_011611170.1	101071055	--	sp|Q6PCX9|TRI37_MOUSE E3 ubiquitin-protein ligase TRIM37 OS=Mus musculus GN=Trim37 PE=1 SV=1//0	2799876	2811727	-	90481	downstream
NC_018904.1	LNC_000815	XLOC_017825	--	Novel_lncRNA	2702805	2709394	+	XM_011611148.1	105417442	--	sp|Q8VBY2|KKCC1_MOUSE Calcium/calmodulin-dependent protein kinase kinase 1 OS=Mus musculus GN=Camkk1 PE=1 SV=1//2.61988e-24	2712720	2718145	+	3325	upstream
NC_018904.1	LNC_000815	XLOC_017825	--	Novel_lncRNA	2702805	2709394	+	XM_003970806.2	101065003	--	sp|Q9YGL9|AT2A3_CHICK Sarcoplasmic/endoplasmic reticulum calcium ATPase 3 OS=Gallus gallus GN=ATP2A3 PE=2 SV=1//0	2665159	2692762	+	10042	downstream
NC_018904.1	LNC_000815	XLOC_017825	--	Novel_lncRNA	2702805	2709394	+	XR_965115.1	101072183	--	sp|Q9Z2J0|S23A1_MOUSE Solute carrier family 23 member 1 OS=Mus musculus GN=Slc23a1 PE=1 SV=2//0	2747882	2755720	+	38487	upstream
NC_018904.1	LNC_000815	XLOC_017825	--	Novel_lncRNA	2702805	2709394	+	XM_011611176.1	101072183	--	sp|Q9Z2J0|S23A1_MOUSE Solute carrier family 23 member 1 OS=Mus musculus GN=Slc23a1 PE=1 SV=2//0	2748814	2760205	+	39419	upstream
NC_018904.1	LNC_000815	XLOC_017825	--	Novel_lncRNA	2702805	2709394	+	XM_011611173.1	101071968	--	sp|Q5BJJ6|MAT2B_DANRE Methionine adenosyltransferase 2 subunit beta OS=Danio rerio GN=mat2b PE=2 SV=1//4.21185e-163	2766853	2769161	+	57458	upstream
NC_018904.1	LNC_000815	XLOC_017825	--	Novel_lncRNA	2702805	2709394	+	XM_003970837.2	101071746	--	sp|O88932|KCJ15_MOUSE ATP-sensitive inward rectifier potassium channel 15 OS=Mus musculus GN=Kcnj15 PE=2 SV=1//3.98153e-153	2769821	2772391	-	60426	downstream
NC_018904.1	LNC_000815	XLOC_017825	--	Novel_lncRNA	2702805	2709394	+	XM_011611147.1	101064784	--	sp|O43149|ZZEF1_HUMAN Zinc finger ZZ-type and EF-hand domain-containing protein 1 OS=Homo sapiens GN=ZZEF1 PE=1 SV=6//0	2607594	2637128	+	65676	downstream
NC_018904.1	LNC_000815	XLOC_017825	--	Novel_lncRNA	2702805	2709394	+	XM_003970836.2	101071521	--	sp|Q8VE18|SMG8_MOUSE Protein SMG8 OS=Mus musculus GN=Smg8 PE=2 SV=1//0	2772863	2777301	-	63468	downstream
NC_018904.1	LNC_000815	XLOC_017825	--	Novel_lncRNA	2702805	2709394	+	XM_011611146.1	101064566	--	sp|A2CES0|NEUFC_DANRE Neuferricin OS=Danio rerio GN=cyb5d2 PE=3 SV=1//3.02539e-72	2602241	2607558	-	95246	upstream
NC_018904.1	LNC_000815	XLOC_017825	--	Novel_lncRNA	2702805	2709394	+	XM_011611172.1	101071968	--	sp|Q5BJJ6|MAT2B_DANRE Methionine adenosyltransferase 2 subunit beta OS=Danio rerio GN=mat2b PE=2 SV=1//4.21185e-163	2766353	2769161	+	56958	upstream
NC_018904.1	LNC_000815	XLOC_017825	--	Novel_lncRNA	2702805	2709394	+	XM_011611171.1	101071055	--	sp|Q6PCX9|TRI37_MOUSE E3 ubiquitin-protein ligase TRIM37 OS=Mus musculus GN=Trim37 PE=1 SV=1//0	2799876	2811727	-	90481	downstream
NC_018904.1	LNC_000815	XLOC_017825	--	Novel_lncRNA	2702805	2709394	+	XM_011611174.1	101072183	--	sp|Q9Z2J0|S23A1_MOUSE Solute carrier family 23 member 1 OS=Mus musculus GN=Slc23a1 PE=1 SV=2//0	2747882	2752664	+	38487	upstream
NC_018904.1	LNC_000815	XLOC_017825	--	Novel_lncRNA	2702805	2709394	+	XM_011611175.1	101072183	--	sp|Q9Z2J0|S23A1_MOUSE Solute carrier family 23 member 1 OS=Mus musculus GN=Slc23a1 PE=1 SV=2//0	2747882	2755512	+	38487	upstream
NC_018904.1	LNC_000815	XLOC_017825	--	Novel_lncRNA	2702805	2709394	+	XM_011611145.1	101064566	--	sp|A2CES0|NEUFC_DANRE Neuferricin OS=Danio rerio GN=cyb5d2 PE=3 SV=1//3.02539e-72	2602241	2607558	-	95246	upstream
NC_018904.1	LNC_000815	XLOC_017825	--	Novel_lncRNA	2702805	2709394	+	XM_003970838.2	101071968	--	sp|Q5BJJ6|MAT2B_DANRE Methionine adenosyltransferase 2 subunit beta OS=Danio rerio GN=mat2b PE=2 SV=1//4.21185e-163	2766581	2769161	+	57186	upstream
NC_018904.1	LNC_000815	XLOC_017825	--	Novel_lncRNA	2702805	2709394	+	XM_003970835.2	101071285	--	sp|Q8WY54|PPM1E_HUMAN Protein phosphatase 1E OS=Homo sapiens GN=PPM1E PE=1 SV=2//0	2778191	2795222	+	68796	upstream
NC_018904.1	LNC_000815	XLOC_017825	--	Novel_lncRNA	2702805	2709394	+	XM_011611180.1	101072635	--	sp|O57379|S22A6_PSEAM Solute carrier family 22 member 6 OS=Pseudopleuronectes americanus GN=SLC22A6 PE=1 SV=1//1.22445e-139	2740094	2746922	+	30699	upstream
NC_018904.1	LNC_000814	XLOC_017746	--	Novel_lncRNA	214160	214436	+	XM_011611017.1	101076663	--	sp|Q569U0|MYO19_XENLA Unconventional myosin-XIX OS=Xenopus laevis GN=myo19 PE=2 SV=1//0	108972	117912	-	96247	upstream
NC_018904.1	LNC_000814	XLOC_017746	--	Novel_lncRNA	214160	214436	+	XM_003970689.2	101074199	--	sp|Q5RFH0|ATP5L_PONAB ATP synthase subunit g, mitochondrial OS=Pongo abelii GN=ATP5L PE=3 SV=1//8.66668e-38	209741	210946	-	3213	upstream
NC_018904.1	LNC_000814	XLOC_017746	--	Novel_lncRNA	214160	214436	+	XM_003970711.2	101079383	--	sp|Q4V9F0|DGAT2_DANRE Diacylglycerol O-acyltransferase 2 OS=Danio rerio GN=dgat2 PE=2 SV=1//0	250644	257006	-	36207	downstream
NC_018904.1	LNC_000814	XLOC_017746	--	Novel_lncRNA	214160	214436	+	XM_011611005.1	101075979	--	sp|Q5RCF7|NHRF3_PONAB Na(+)/H(+) exchange regulatory cofactor NHE-RF3 OS=Pongo abelii GN=PDZK1 PE=2 SV=1//5.88499e-77	211561	214921	-	-277	antisense
NC_018904.1	LNC_000814	XLOC_017746	--	Novel_lncRNA	214160	214436	+	XM_011611020.1	101078930	--	sp|Q5DID3|UROL1_MOUSE Uromodulin-like 1 OS=Mus musculus GN=Umodl1 PE=1 SV=1//9.56684e-22	271040	275639	-	56603	downstream
NC_018904.1	LNC_000814	XLOC_017746	--	Novel_lncRNA	214160	214436	+	XM_003970708.2	101078703	--	sp|Q2KHS5|MOG2A_XENLA 2-acylglycerol O-acyltransferase 2-A OS=Xenopus laevis GN=mogat2-a PE=2 SV=1//1.22029e-168	260146	263890	-	45709	downstream
NC_018904.1	LNC_000814	XLOC_017746	--	Novel_lncRNA	214160	214436	+	XM_003970691.2	101074647	--	sp|P83571|RUVB2_DANRE RuvB-like 2 OS=Danio rerio GN=ruvbl2 PE=1 SV=1//0	193524	198381	+	15778	downstream
NC_018904.1	LNC_000814	XLOC_017746	--	Novel_lncRNA	214160	214436	+	XM_011611010.1	101076208	--	sp|A2CER7|SPNS3_DANRE Protein spinster homolog 3 OS=Danio rerio GN=spns3 PE=2 SV=1//0	144881	148318	+	65841	downstream
NC_018904.1	LNC_000814	XLOC_017746	--	Novel_lncRNA	214160	214436	+	XM_011611008.1	101075093	--	sp|A2SWM2|SPNS2_DANRE Protein spinster homolog 2 OS=Danio rerio GN=spns2 PE=1 SV=2//0	153916	185746	+	28413	downstream
NC_018904.1	LNC_000814	XLOC_017746	--	Novel_lncRNA	214160	214436	+	XM_011611006.1	101074420	--	sp|Q99PP9|TRI16_MOUSE Tripartite motif-containing protein 16 OS=Mus musculus GN=Trim16 PE=2 SV=2//3.98628e-69	205164	209326	+	4833	downstream
NC_018904.1	LNC_000814	XLOC_017746	--	Novel_lncRNA	214160	214436	+	XM_011611009.1	101075093	--	sp|A2SWM2|SPNS2_DANRE Protein spinster homolog 2 OS=Danio rerio GN=spns2 PE=1 SV=2//0	153916	188432	+	25727	downstream
NC_018904.1	LNC_000814	XLOC_017746	--	Novel_lncRNA	214160	214436	+	XM_011611021.1	105417424	--	-//-	308721	309198	+	94284	upstream
NC_018904.1	LNC_000814	XLOC_017746	--	Novel_lncRNA	214160	214436	+	XM_003970698.2	101076208	--	sp|A2CER7|SPNS3_DANRE Protein spinster homolog 3 OS=Danio rerio GN=spns3 PE=2 SV=1//0	144219	148318	+	65841	downstream
NC_018904.1	LNC_000814	XLOC_017746	--	Novel_lncRNA	214160	214436	+	XM_003970699.2	101076431	--	sp|P62255|UB2G1_RAT Ubiquitin-conjugating enzyme E2 G1 OS=Rattus norvegicus GN=Ube2g1 PE=2 SV=3//1.6966e-110	140243	143805	-	70354	upstream
NC_018904.1	LNC_000814	XLOC_017746	--	Novel_lncRNA	214160	214436	+	XM_003970696.2	101075754	--	sp|Q1LZA4|PIGW_BOVIN Phosphatidylinositol-glycan biosynthesis class W protein OS=Bos taurus GN=PIGW PE=2 SV=1//1.06053e-100	117907	120503	+	93656	downstream
NC_018904.1	LNC_000814	XLOC_017746	--	Novel_lncRNA	214160	214436	+	XM_011611022.1	101079155	--	sp|O73737|MAP6_CHICK Microtubule-associated protein 6 homolog OS=Gallus gallus GN=MAP6 PE=2 SV=1//1.4366e-83	264845	269887	+	50408	upstream
NC_018904.1	LNC_000814	XLOC_017746	--	Novel_lncRNA	214160	214436	+	XM_011611023.1	101079837	--	sp|Q4VCS5|AMOT_HUMAN Angiomotin OS=Homo sapiens GN=AMOT PE=1 SV=1//4.64896e-53	310338	321267	+	95901	upstream
NC_018904.1	LNC_000814	XLOC_017746	--	Novel_lncRNA	214160	214436	+	XM_003970694.2	101075318	--	sp|Q810B6|ANFY1_MOUSE Rabankyrin-5 OS=Mus musculus GN=Ankfy1 PE=2 SV=2//0	130603	138929	-	75230	upstream
NC_018904.1	LNC_000814	XLOC_017746	--	Novel_lncRNA	214160	214436	+	XM_003970695.2	101075534	--	sp|Q71R50|DHR11_CHICK Dehydrogenase/reductase SDR family member 11 OS=Gallus gallus GN=DHRS11 PE=2 SV=1//3.29853e-155	121711	130049	+	84110	downstream
NC_018904.1	LNC_000814	XLOC_017746	--	Novel_lncRNA	214160	214436	+	XM_011611014.1	101075754	--	sp|Q1LZA4|PIGW_BOVIN Phosphatidylinositol-glycan biosynthesis class W protein OS=Bos taurus GN=PIGW PE=2 SV=1//1.06053e-100	117907	120503	+	93656	downstream
NC_018904.1	LNC_000814	XLOC_017746	--	Novel_lncRNA	214160	214436	+	XM_003970692.2	101074873	--	sp|Q99PP9|TRI16_MOUSE Tripartite motif-containing protein 16 OS=Mus musculus GN=Trim16 PE=2 SV=2//1.24942e-66	198958	202497	-	11662	upstream
NC_018904.1	LNC_000814	XLOC_017746	--	Novel_lncRNA	214160	214436	+	XM_003970693.2	101075093	--	sp|A2SWM2|SPNS2_DANRE Protein spinster homolog 2 OS=Danio rerio GN=spns2 PE=1 SV=2//0	153916	188432	+	25727	downstream
NC_018904.1	LNC_000817	XLOC_017847	--	Novel_lncRNA	3051880	3053750	+	XM_003970810.2	101065826	--	sp|Q6DK99|CNFNB_XENLA Cornifelin homolog B OS=Xenopus laevis GN=cnfn-b PE=3 SV=1//7.37644e-15	3064426	3066685	+	10675	upstream
NC_018904.1	LNC_000817	XLOC_017847	--	Novel_lncRNA	3051880	3053750	+	XM_003970825.2	101068990	--	sp|Q969Q5|RAB24_HUMAN Ras-related protein Rab-24 OS=Homo sapiens GN=RAB24 PE=1 SV=1//7.9638e-96	2958673	2964275	+	87604	downstream
NC_018904.1	LNC_000817	XLOC_017847	--	Novel_lncRNA	3051880	3053750	+	XM_003970811.2	101066051	--	sp|Q5RED0|PGRC1_PONAB Membrane-associated progesterone receptor component 1 OS=Pongo abelii GN=PGRMC1 PE=2 SV=3//1.37102e-69	2955786	2958262	-	93617	upstream
NC_018904.1	LNC_000817	XLOC_017847	--	Novel_lncRNA	3051880	3053750	+	XM_011611151.1	101068310	--	sp|A2RV29|ZN346_DANRE Zinc finger protein 346 OS=Danio rerio GN=znf346 PE=2 SV=1//5.3833e-06	3054709	3059731	-	958	downstream
NC_018904.1	LNC_000817	XLOC_017847	--	Novel_lncRNA	3051880	3053750	+	XM_011611154.1	101068538	--	sp|Q90413|FGFR4_DANRE Fibroblast growth factor receptor 4 OS=Danio rerio GN=fgfr4 PE=1 SV=1//3.71944e-16	3013624	3026898	+	24981	downstream
NC_018904.1	LNC_000817	XLOC_017847	--	Novel_lncRNA	3051880	3053750	+	XM_003970807.2	101065227	--	sp|Q6NYV5|SP30L_DANRE Histone deacetylase complex subunit SAP30L OS=Danio rerio GN=sap30l PE=2 SV=1//1.98836e-109	3110140	3114979	-	56389	downstream
NC_018904.1	LNC_000817	XLOC_017847	--	Novel_lncRNA	3051880	3053750	+	XM_011611155.1	101068538	--	sp|Q90413|FGFR4_DANRE Fibroblast growth factor receptor 4 OS=Danio rerio GN=fgfr4 PE=1 SV=1//3.71944e-16	3014087	3026898	+	24981	downstream
NC_018904.1	LNC_000817	XLOC_017847	--	Novel_lncRNA	3051880	3053750	+	XM_003970808.2	101065452	--	sp|Q90691|HAND1_CHICK Heart- and neural crest derivatives-expressed protein 1 OS=Gallus gallus GN=HAND1 PE=2 SV=1//9.77876e-69	3104507	3107844	+	50756	upstream
NC_018904.1	LNC_000817	XLOC_017847	--	Novel_lncRNA	3051880	3053750	+	XM_003970812.2	101066275	--	sp|P13183|COX7B_BOVIN Cytochrome c oxidase subunit 7B, mitochondrial OS=Bos taurus GN=COX7B PE=1 SV=3//2.32437e-19	2954044	2955277	-	96602	upstream
NC_018904.1	LNC_000817	XLOC_017847	--	Novel_lncRNA	3051880	3053750	+	XM_003970813.2	101066505	--	sp|P50310|PGK1_CRIGR Phosphoglycerate kinase 1 OS=Cricetulus griseus GN=PGK1 PE=2 SV=2//0	2946577	2952997	-	98882	upstream
NC_018904.1	LNC_000817	XLOC_017847	--	Novel_lncRNA	3051880	3053750	+	XM_011611153.1	101068538	--	sp|Q90413|FGFR4_DANRE Fibroblast growth factor receptor 4 OS=Danio rerio GN=fgfr4 PE=1 SV=1//3.71944e-16	3013623	3026898	+	24981	downstream
NC_018904.1	LNC_000817	XLOC_017847	--	Novel_lncRNA	3051880	3053750	+	XM_011611156.1	101068990	--	sp|Q969Q5|RAB24_HUMAN Ras-related protein Rab-24 OS=Homo sapiens GN=RAB24 PE=1 SV=1//7.9638e-96	2958673	2964275	+	87604	downstream
NC_018904.1	LNC_000817	XLOC_017847	--	Novel_lncRNA	3051880	3053750	+	XM_011611157.1	101068764	--	sp|Q96L73|NSD1_HUMAN Histone-lysine N-methyltransferase, H3 lysine-36 and H4 lysine-20 specific OS=Homo sapiens GN=NSD1 PE=1 SV=1//4.7057e-25	2964061	2980546	-	71333	upstream
NC_018904.1	LNC_000816	XLOC_017839	--	Novel_lncRNA	2868261	2871419	+	XM_011611179.1	105417447	--	-//-	2926196	2928089	-	54776	downstream
NC_018904.1	LNC_000816	XLOC_017839	--	Novel_lncRNA	2868261	2871419	+	XM_003970836.2	101071521	--	sp|Q8VE18|SMG8_MOUSE Protein SMG8 OS=Mus musculus GN=Smg8 PE=2 SV=1//0	2772863	2777301	-	90959	upstream
NC_018904.1	LNC_000816	XLOC_017839	--	Novel_lncRNA	2868261	2871419	+	XM_003970837.2	101071746	--	sp|O88932|KCJ15_MOUSE ATP-sensitive inward rectifier potassium channel 15 OS=Mus musculus GN=Kcnj15 PE=2 SV=1//3.98153e-153	2769821	2772391	-	95869	upstream
NC_018904.1	LNC_000816	XLOC_017839	--	Novel_lncRNA	2868261	2871419	+	XM_003970829.1	101069911	--	sp|P48548|KCNJ5_RAT G protein-activated inward rectifier potassium channel 4 OS=Rattus norvegicus GN=Kcnj5 PE=1 SV=2//1.91655e-140	2883149	2884651	-	11729	downstream
NC_018904.1	LNC_000816	XLOC_017839	--	Novel_lncRNA	2868261	2871419	+	XM_003970815.2	101066950	--	sp|Q08DS7|AP1B1_BOVIN AP-1 complex subunit beta-1 OS=Bos taurus GN=AP2B1 PE=2 SV=1//0	2899209	2908289	+	27789	upstream
NC_018904.1	LNC_000816	XLOC_017839	--	Novel_lncRNA	2868261	2871419	+	XM_011611170.1	101071055	--	sp|Q6PCX9|TRI37_MOUSE E3 ubiquitin-protein ligase TRIM37 OS=Mus musculus GN=Trim37 PE=1 SV=1//0	2799876	2811727	-	56533	upstream
NC_018904.1	LNC_000816	XLOC_017839	--	Novel_lncRNA	2868261	2871419	+	XM_003970838.2	101071968	--	sp|Q5BJJ6|MAT2B_DANRE Methionine adenosyltransferase 2 subunit beta OS=Danio rerio GN=mat2b PE=2 SV=1//4.21185e-163	2766581	2769161	+	99099	downstream
NC_018904.1	LNC_000816	XLOC_017839	--	Novel_lncRNA	2868261	2871419	+	XM_011611171.1	101071055	--	sp|Q6PCX9|TRI37_MOUSE E3 ubiquitin-protein ligase TRIM37 OS=Mus musculus GN=Trim37 PE=1 SV=1//0	2799876	2811727	-	56533	upstream
NC_018904.1	LNC_000816	XLOC_017839	--	Novel_lncRNA	2868261	2871419	+	XM_011611162.1	101069451	--	sp|P49658|KCNJ6_MESAU G protein-activated inward rectifier potassium channel 2 OS=Mesocricetus auratus GN=KCNJ6 PE=2 SV=1//0	2929355	2931655	-	57935	downstream
NC_018904.1	LNC_000816	XLOC_017839	--	Novel_lncRNA	2868261	2871419	+	XM_011611156.1	101068990	--	sp|Q969Q5|RAB24_HUMAN Ras-related protein Rab-24 OS=Homo sapiens GN=RAB24 PE=1 SV=1//7.9638e-96	2958673	2964275	+	87253	upstream
NC_018904.1	LNC_000816	XLOC_017839	--	Novel_lncRNA	2868261	2871419	+	XM_003970825.2	101068990	--	sp|Q969Q5|RAB24_HUMAN Ras-related protein Rab-24 OS=Homo sapiens GN=RAB24 PE=1 SV=1//7.9638e-96	2958673	2964275	+	87253	upstream
NC_018904.1	LNC_000816	XLOC_017839	--	Novel_lncRNA	2868261	2871419	+	XM_011611172.1	101071968	--	sp|Q5BJJ6|MAT2B_DANRE Methionine adenosyltransferase 2 subunit beta OS=Danio rerio GN=mat2b PE=2 SV=1//4.21185e-163	2766353	2769161	+	99099	downstream
NC_018904.1	LNC_000816	XLOC_017839	--	Novel_lncRNA	2868261	2871419	+	XM_011611173.1	101071968	--	sp|Q5BJJ6|MAT2B_DANRE Methionine adenosyltransferase 2 subunit beta OS=Danio rerio GN=mat2b PE=2 SV=1//4.21185e-163	2766853	2769161	+	99099	downstream
NC_018904.1	LNC_000816	XLOC_017839	--	Novel_lncRNA	2868261	2871419	+	XM_011611159.1	105417444	--	-//-	2942015	2946782	+	70595	upstream
NC_018904.1	LNC_000816	XLOC_017839	--	Novel_lncRNA	2868261	2871419	+	XM_011611165.1	101069681	--	sp|Q9NXB0|MKS1_HUMAN Meckel syndrome type 1 protein OS=Homo sapiens GN=MKS1 PE=1 SV=2//0	2893341	2898348	+	21921	upstream
NC_018904.1	LNC_000816	XLOC_017839	--	Novel_lncRNA	2868261	2871419	+	XM_011611157.1	101068764	--	sp|Q96L73|NSD1_HUMAN Histone-lysine N-methyltransferase, H3 lysine-36 and H4 lysine-20 specific OS=Homo sapiens GN=NSD1 PE=1 SV=1//4.7057e-25	2964061	2980546	-	92641	downstream
NC_018904.1	LNC_000816	XLOC_017839	--	Novel_lncRNA	2868261	2871419	+	XM_003970826.2	101069222	--	sp|Q0VFV7|KCTD7_DANRE BTB/POZ domain-containing protein KCTD7 OS=Danio rerio GN=kctd7 PE=2 SV=2//4.85433e-174	2935952	2941572	-	64532	downstream
NC_018904.1	LNC_000816	XLOC_017839	--	Novel_lncRNA	2868261	2871419	+	XM_003970814.2	101066723	--	sp|Q5RF33|DSCR3_PONAB Down syndrome critical region protein 3 homolog OS=Pongo abelii GN=DSCR3 PE=2 SV=1//1.30445e-173	2909987	2912478	+	38567	upstream
NC_018904.1	LNC_000816	XLOC_017839	--	Novel_lncRNA	2868261	2871419	+	XM_011611167.1	101070369	--	sp|Q9R099|TBL2_MOUSE Transducin beta-like protein 2 OS=Mus musculus GN=Tbl2 PE=2 SV=2//0	2871874	2874725	-	454	downstream
NC_018904.1	LNC_000816	XLOC_017839	--	Novel_lncRNA	2868261	2871419	+	XM_011611169.1	101070829	--	sp|P42571|PO2F3_RAT POU domain, class 2, transcription factor 3 OS=Rattus norvegicus GN=Pou2f3 PE=2 SV=1//8.25969e-128	2818833	2823377	+	44883	downstream
NC_018904.1	LNC_000816	XLOC_017839	--	Novel_lncRNA	2868261	2871419	+	XM_011611166.1	101069681	--	sp|Q9NXB0|MKS1_HUMAN Meckel syndrome type 1 protein OS=Homo sapiens GN=MKS1 PE=1 SV=2//0	2893341	2898348	+	21921	upstream
NC_018904.1	LNC_000816	XLOC_017839	--	Novel_lncRNA	2868261	2871419	+	XM_003970811.2	101066051	--	sp|Q5RED0|PGRC1_PONAB Membrane-associated progesterone receptor component 1 OS=Pongo abelii GN=PGRMC1 PE=2 SV=3//1.37102e-69	2955786	2958262	-	84366	downstream
NC_018904.1	LNC_000816	XLOC_017839	--	Novel_lncRNA	2868261	2871419	+	XM_011611168.1	101070602	--	sp|Q6DRL5|MBB1A_DANRE Myb-binding protein 1A-like protein OS=Danio rerio GN=mybbp1a PE=1 SV=1//5.92011e-106	2858765	2871558	-	-3159	antisense
NC_018904.1	LNC_000816	XLOC_017839	--	Novel_lncRNA	2868261	2871419	+	XM_003970816.2	101066950	--	sp|Q08DS7|AP1B1_BOVIN AP-1 complex subunit beta-1 OS=Bos taurus GN=AP2B1 PE=2 SV=1//0	2899209	2908289	+	27789	upstream
NC_018904.1	LNC_000816	XLOC_017839	--	Novel_lncRNA	2868261	2871419	+	XM_003970820.2	101067853	--	sp|Q7SY29|SPX2_DANRE Sugar phosphate exchanger 2 OS=Danio rerio GN=slc37a2 PE=2 SV=1//2.09476e-62	2824865	2826358	-	41902	upstream
NC_018904.1	LNC_000816	XLOC_017839	--	Novel_lncRNA	2868261	2871419	+	XM_003970812.2	101066275	--	sp|P13183|COX7B_BOVIN Cytochrome c oxidase subunit 7B, mitochondrial OS=Bos taurus GN=COX7B PE=1 SV=3//2.32437e-19	2954044	2955277	-	82624	downstream
NC_018904.1	LNC_000816	XLOC_017839	--	Novel_lncRNA	2868261	2871419	+	XM_003970813.2	101066505	--	sp|P50310|PGK1_CRIGR Phosphoglycerate kinase 1 OS=Cricetulus griseus GN=PGK1 PE=2 SV=2//0	2946577	2952997	-	75157	downstream
NC_018904.1	LNC_000816	XLOC_017839	--	Novel_lncRNA	2868261	2871419	+	XM_011611161.1	105417444	--	-//-	2941740	2946782	+	70320	upstream
NC_018904.1	LNC_000816	XLOC_017839	--	Novel_lncRNA	2868261	2871419	+	XM_011611160.1	105417444	--	-//-	2941700	2946782	+	70280	upstream
NC_018904.1	LNC_000816	XLOC_017839	--	Novel_lncRNA	2868261	2871419	+	XM_003970830.2	101070139	--	sp|Q96HA1|P121A_HUMAN Nuclear envelope pore membrane protein POM 121 OS=Homo sapiens GN=POM121 PE=1 SV=2//9.78382e-08	2874818	2882632	-	3398	downstream
NC_018904.1	LNC_000816	XLOC_017839	--	Novel_lncRNA	2868261	2871419	+	XM_003970819.2	101067625	--	sp|O43264|ZW10_HUMAN Centromere/kinetochore protein zw10 homolog OS=Homo sapiens GN=ZW10 PE=1 SV=3//0	2886488	2893273	-	15068	downstream
NC_018904.1	LNC_000816	XLOC_017839	--	Novel_lncRNA	2868261	2871419	+	XM_003970835.2	101071285	--	sp|Q8WY54|PPM1E_HUMAN Protein phosphatase 1E OS=Homo sapiens GN=PPM1E PE=1 SV=2//0	2778191	2795222	+	73038	downstream
NC_018904.1	LNC_000816	XLOC_017839	--	Novel_lncRNA	2868261	2871419	+	XM_011611163.1	105417445	--	sp|P53804|TTC3_HUMAN E3 ubiquitin-protein ligase TTC3 OS=Homo sapiens GN=TTC3 PE=1 SV=2//2.46132e-15	2913193	2925225	-	41773	downstream
NW_004072431.1	LNC_001619	XLOC_032565	--	Novel_lncRNA	174558	177859	+	XM_011619537.1	105418807	--	sp|P11799|MYLK_CHICK Myosin light chain kinase, smooth muscle OS=Gallus gallus GN=Mylk PE=1 SV=2//1.5959e-07	161501	163439	+	11118	downstream
NW_004072431.1	LNC_001619	XLOC_032565	--	Novel_lncRNA	174558	177859	+	XM_011619535.1	105418806	--	sp|Q6PDN3|MYLK_MOUSE Myosin light chain kinase, smooth muscle OS=Mus musculus GN=Mylk PE=1 SV=3//1.70765e-52	165662	168331	+	6226	downstream
NW_004072431.1	LNC_001619	XLOC_032565	--	Novel_lncRNA	174558	177859	+	XM_011619538.1	101069569	--	sp|Q17QG5|UB2G2_BOVIN Ubiquitin-conjugating enzyme E2 G2 OS=Bos taurus GN=UBE2G2 PE=2 SV=1//6.79962e-54	179146	185152	+	1286	upstream
NW_004072431.1	LNC_001619	XLOC_032565	--	Novel_lncRNA	174558	177859	+	XM_011619536.1	101069335	--	sp|A2ASS6|TITIN_MOUSE Titin OS=Mus musculus GN=Ttn PE=1 SV=1//8.64728e-06	15779	148126	+	26431	downstream
NW_004072431.1	LNC_001619	XLOC_032565	--	Novel_lncRNA	174558	177859	+	XM_011619539.1	101069799	--	sp|Q8WU66|TSEAR_HUMAN Thrombospondin-type laminin G domain and EAR repeat-containing protein OS=Homo sapiens GN=TSPEAR PE=2 SV=2//0	204158	218466	+	26298	upstream
NC_018909.1	XR_965383.1	105417934	--	Annotated_lncRNA	6956917	6959676	-	XM_011614842.1	101076603	--	sp|A2A8Z1|OSBL9_MOUSE Oxysterol-binding protein-related protein 9 OS=Mus musculus GN=Osbpl9 PE=1 SV=1//0	6960079	6973185	-	402	downstream
NC_018909.1	XR_965383.1	105417934	--	Annotated_lncRNA	6956917	6959676	-	XM_011614883.1	101077060	--	sp|Q96P44|COLA1_HUMAN Collagen alpha-1(XXI) chain OS=Homo sapiens GN=COL21A1 PE=2 SV=1//9.60274e-06	7010140	7020264	-	50463	downstream
NC_018909.1	XR_965383.1	105417934	--	Annotated_lncRNA	6956917	6959676	-	XR_965382.1	101075927	--	sp|P42773|CDN2C_HUMAN Cyclin-dependent kinase 4 inhibitor C OS=Homo sapiens GN=CDKN2C PE=1 SV=1//6.81646e-20	6899913	6904493	+	52423	downstream
NC_018909.1	XR_965383.1	105417934	--	Annotated_lncRNA	6956917	6959676	-	XM_011614838.1	101076375	--	sp|Q60902|EP15R_MOUSE Epidermal growth factor receptor substrate 15-like 1 OS=Mus musculus GN=Eps15l1 PE=1 SV=3//2.86777e-135	6934901	6947463	-	9453	upstream
NC_018909.1	XR_965383.1	105417934	--	Annotated_lncRNA	6956917	6959676	-	XM_011614839.1	101072647	--	sp|P15253|CALR_RABIT Calreticulin OS=Oryctolagus cuniculus GN=CALR PE=1 SV=1//4.83167e-165	6947674	6951805	-	5111	upstream
NC_018909.1	XR_965383.1	105417934	--	Annotated_lncRNA	6956917	6959676	-	XM_011614834.1	101072416	--	sp|Q9Y3C5|RNF11_HUMAN RING finger protein 11 OS=Homo sapiens GN=RNF11 PE=1 SV=1//1.59316e-85	6904572	6918094	-	38822	upstream
NC_018909.1	XR_965383.1	105417934	--	Annotated_lncRNA	6956917	6959676	-	XM_003974182.2	101075927	--	sp|P42773|CDN2C_HUMAN Cyclin-dependent kinase 4 inhibitor C OS=Homo sapiens GN=CDKN2C PE=1 SV=1//6.81646e-20	6899913	6904493	+	52423	downstream
NC_018909.1	XR_965383.1	105417934	--	Annotated_lncRNA	6956917	6959676	-	XM_011614835.1	101076151	--	sp|A2ACP1|TT39A_MOUSE Tetratricopeptide repeat protein 39A OS=Mus musculus GN=Ttc39a PE=2 SV=1//0	6918198	6929214	-	27702	upstream
NC_018909.1	XR_965383.1	105417934	--	Annotated_lncRNA	6956917	6959676	-	XM_011614845.1	101076835	--	sp|P42684|ABL2_HUMAN Abelson tyrosine-protein kinase 2 OS=Homo sapiens GN=ABL2 PE=1 SV=1//0	6982113	6992920	-	22436	downstream
NC_018909.1	XR_965383.1	105417934	--	Annotated_lncRNA	6956917	6959676	-	XM_003974183.2	101076151	--	sp|A2ACP1|TT39A_MOUSE Tetratricopeptide repeat protein 39A OS=Mus musculus GN=Ttc39a PE=2 SV=1//0	6918198	6932518	-	24398	upstream
NC_018909.1	XR_965383.1	105417934	--	Annotated_lncRNA	6956917	6959676	-	XM_011614844.1	101076835	--	sp|P42684|ABL2_HUMAN Abelson tyrosine-protein kinase 2 OS=Homo sapiens GN=ABL2 PE=1 SV=1//0	6982113	6999817	-	22436	downstream
NC_018909.1	XR_965383.1	105417934	--	Annotated_lncRNA	6956917	6959676	-	XM_003974167.2	101072195	--	sp|Q9UNN5|FAF1_HUMAN FAS-associated factor 1 OS=Homo sapiens GN=FAF1 PE=1 SV=2//0	6856616	6898892	-	58024	upstream
NC_018909.1	XR_965383.1	105417934	--	Annotated_lncRNA	6956917	6959676	-	XM_011614836.1	101076375	--	sp|Q60902|EP15R_MOUSE Epidermal growth factor receptor substrate 15-like 1 OS=Mus musculus GN=Eps15l1 PE=1 SV=3//2.86777e-135	6933095	6947463	-	9453	upstream
NC_018909.1	XR_965383.1	105417934	--	Annotated_lncRNA	6956917	6959676	-	XM_011614846.1	105417935	--	sp|P35610|SOAT1_HUMAN Sterol O-acyltransferase 1 OS=Homo sapiens GN=SOAT1 PE=1 SV=3//0	7000264	7005969	-	40587	downstream
NC_018909.1	XR_965383.1	105417934	--	Annotated_lncRNA	6956917	6959676	-	XM_011614885.1	101077288	--	sp|Q15878|CAC1E_HUMAN Voltage-dependent R-type calcium channel subunit alpha-1E OS=Homo sapiens GN=CACNA1E PE=1 SV=3//4.16555e-09	7028719	7066327	-	69042	downstream
NC_018909.1	XR_965383.1	105417934	--	Annotated_lncRNA	6956917	6959676	-	XM_003974168.2	101072416	--	sp|Q9Y3C5|RNF11_HUMAN RING finger protein 11 OS=Homo sapiens GN=RNF11 PE=1 SV=1//1.59316e-85	6904572	6918094	-	38822	upstream
NC_018909.1	XR_965383.1	105417934	--	Annotated_lncRNA	6956917	6959676	-	XM_011614884.1	105416181	--	sp|Q07652|CAC1E_RAT Voltage-dependent R-type calcium channel subunit alpha-1E OS=Rattus norvegicus GN=Cacna1e PE=1 SV=1//1.10303e-10	7027209	7028609	-	67532	downstream
NC_018909.1	XR_965383.1	105417934	--	Annotated_lncRNA	6956917	6959676	-	XM_003974169.2	101072647	--	sp|P15253|CALR_RABIT Calreticulin OS=Oryctolagus cuniculus GN=CALR PE=1 SV=1//4.83167e-165	6948252	6951805	-	5111	upstream
NC_018909.1	XR_965383.1	105417934	--	Annotated_lncRNA	6956917	6959676	-	XM_011614837.1	101076375	--	sp|Q60902|EP15R_MOUSE Epidermal growth factor receptor substrate 15-like 1 OS=Mus musculus GN=Eps15l1 PE=1 SV=3//2.86777e-135	6933095	6947463	-	9453	upstream
NC_018909.1	XR_965383.1	105417934	--	Annotated_lncRNA	6956917	6959676	-	XR_965379.1	101075927	--	sp|P42773|CDN2C_HUMAN Cyclin-dependent kinase 4 inhibitor C OS=Homo sapiens GN=CDKN2C PE=1 SV=1//6.81646e-20	6900483	6904493	+	52423	downstream
NC_018909.1	XR_965383.1	105417934	--	Annotated_lncRNA	6956917	6959676	-	XM_011614841.1	101076603	--	sp|A2A8Z1|OSBL9_MOUSE Oxysterol-binding protein-related protein 9 OS=Mus musculus GN=Osbpl9 PE=1 SV=1//0	6960079	6982051	-	402	downstream
NC_018909.1	XR_965383.1	105417934	--	Annotated_lncRNA	6956917	6959676	-	XM_011614840.1	101072869	--	sp|Q9H497|TOR3A_HUMAN Torsin-3A OS=Homo sapiens GN=TOR3A PE=1 SV=1//1.61874e-121	6952424	6956319	-	597	upstream
NC_018909.1	XR_965383.1	105417934	--	Annotated_lncRNA	6956917	6959676	-	XR_965378.1	101075927	--	sp|P42773|CDN2C_HUMAN Cyclin-dependent kinase 4 inhibitor C OS=Homo sapiens GN=CDKN2C PE=1 SV=1//6.81646e-20	6899913	6904493	+	52423	downstream
NC_018909.1	XR_965383.1	105417934	--	Annotated_lncRNA	6956917	6959676	-	XM_011614843.1	101076603	--	sp|A2A8Z1|OSBL9_MOUSE Oxysterol-binding protein-related protein 9 OS=Mus musculus GN=Osbpl9 PE=1 SV=1//0	6960079	6973184	-	402	downstream
NC_018909.1	XR_965383.1	105417934	--	Annotated_lncRNA	6956917	6959676	-	XM_011614832.1	101072195	--	sp|Q9UNN5|FAF1_HUMAN FAS-associated factor 1 OS=Homo sapiens GN=FAF1 PE=1 SV=2//0	6856616	6898948	-	57968	upstream
NC_018909.1	XR_965383.1	105417934	--	Annotated_lncRNA	6956917	6959676	-	XM_003974185.2	101076603	--	sp|A2A8Z1|OSBL9_MOUSE Oxysterol-binding protein-related protein 9 OS=Mus musculus GN=Osbpl9 PE=1 SV=1//0	6960079	6982051	-	402	downstream
NC_018909.1	XR_965383.1	105417934	--	Annotated_lncRNA	6956917	6959676	-	XM_011614833.1	101075927	--	sp|P42773|CDN2C_HUMAN Cyclin-dependent kinase 4 inhibitor C OS=Homo sapiens GN=CDKN2C PE=1 SV=1//6.81646e-20	6899913	6904493	+	52423	downstream
NC_018909.1	XR_965383.1	105417934	--	Annotated_lncRNA	6956917	6959676	-	XR_965381.1	101075927	--	sp|P42773|CDN2C_HUMAN Cyclin-dependent kinase 4 inhibitor C OS=Homo sapiens GN=CDKN2C PE=1 SV=1//6.81646e-20	6899913	6904493	+	52423	downstream
NC_018909.1	XR_965383.1	105417934	--	Annotated_lncRNA	6956917	6959676	-	XR_965380.1	101075927	--	sp|P42773|CDN2C_HUMAN Cyclin-dependent kinase 4 inhibitor C OS=Homo sapiens GN=CDKN2C PE=1 SV=1//6.81646e-20	6899913	6904493	+	52423	downstream
NC_018906.1	XR_965194.1	105417604	--	Annotated_lncRNA	1577406	1578858	-	XM_011612311.1	445995	--	sp|P61800|APTX_TAKRU Aprataxin OS=Takifugu rubripes GN=aptx PE=2 SV=1//0	1600897	1602976	-	22038	downstream
NC_018906.1	XR_965194.1	105417604	--	Annotated_lncRNA	1577406	1578858	-	XM_011612320.1	101076141	--	sp|Q8IY17|PLPL6_HUMAN Neuropathy target esterase OS=Homo sapiens GN=PNPLA6 PE=1 SV=2//0	1670074	1690096	+	91215	upstream
NC_018906.1	XR_965194.1	105417604	--	Annotated_lncRNA	1577406	1578858	-	XM_011612321.1	101076141	--	sp|Q8IY17|PLPL6_HUMAN Neuropathy target esterase OS=Homo sapiens GN=PNPLA6 PE=1 SV=2//0	1670099	1690096	+	91240	upstream
NC_018906.1	XR_965194.1	105417604	--	Annotated_lncRNA	1577406	1578858	-	NM_001037851.1	652999	--	-//-	1586646	1588642	-	7787	downstream
NC_018906.1	XR_965194.1	105417604	--	Annotated_lncRNA	1577406	1578858	-	NM_001037849.1	652996	--	-//-	1598725	1600934	+	19866	upstream
NC_018906.1	XR_965194.1	105417604	--	Annotated_lncRNA	1577406	1578858	-	XM_011612340.1	101077958	--	sp|Q9W7R4|TEN3_DANRE Teneurin-3 OS=Danio rerio GN=tenm3 PE=2 SV=1//0	1401623	1508510	+	68895	downstream
NC_018906.1	XR_965194.1	105417604	--	Annotated_lncRNA	1577406	1578858	-	NM_001037857.1	653005	--	-//-	1570054	1571833	-	5572	upstream
NC_018906.1	XR_965194.1	105417604	--	Annotated_lncRNA	1577406	1578858	-	XM_003971968.2	101076366	--	sp|Q01703|MSXC_DANRE Homeobox protein MSH-C OS=Danio rerio GN=msxc PE=2 SV=1//3.31737e-70	1664330	1665532	+	85471	upstream
NC_018906.1	XR_965194.1	105417604	--	Annotated_lncRNA	1577406	1578858	-	XM_011612324.1	101076141	--	sp|Q8IY17|PLPL6_HUMAN Neuropathy target esterase OS=Homo sapiens GN=PNPLA6 PE=1 SV=2//0	1670074	1690096	+	91215	upstream
NC_018906.1	XR_965194.1	105417604	--	Annotated_lncRNA	1577406	1578858	-	NM_001032552.1	445896	--	sp|O93390|SPRC_COTJA SPARC OS=Coturnix coturnix japonica GN=SPARC PE=2 SV=1//5.72235e-112	1591954	1596827	-	13095	downstream
NC_018906.1	XR_965194.1	105417604	--	Annotated_lncRNA	1577406	1578858	-	XM_003971973.2	101077729	--	sp|Q5R6B8|SL9B2_PONAB Mitochondrial sodium/hydrogen exchanger 9B2 OS=Pongo abelii GN=SLC9B2 PE=2 SV=1//1.76897e-163	1513729	1521049	-	56356	upstream
NC_018906.1	XR_965194.1	105417604	--	Annotated_lncRNA	1577406	1578858	-	NM_001037854.1	653001	--	-//-	1579744	1580523	-	885	downstream
NC_018906.1	XR_965194.1	105417604	--	Annotated_lncRNA	1577406	1578858	-	NM_001280097.1	101071059	--	sp|P16177|NK3R_RAT Neuromedin-K receptor OS=Rattus norvegicus GN=Tacr3 PE=2 SV=1//1.41101e-179	1540475	1553643	-	23762	upstream
NC_018906.1	XR_965194.1	105417604	--	Annotated_lncRNA	1577406	1578858	-	NM_001037855.1	653002	--	-//-	1581811	1582687	-	2952	downstream
NC_018906.1	XR_965194.1	105417604	--	Annotated_lncRNA	1577406	1578858	-	XM_003971947.2	101071289	--	sp|Q561X9|BDH2_DANRE 3-hydroxybutyrate dehydrogenase type 2 OS=Danio rerio GN=bdh2 PE=2 SV=1//6.3253e-148	1521143	1526068	-	51337	upstream
NC_018906.1	XR_965194.1	105417604	--	Annotated_lncRNA	1577406	1578858	-	XM_003971942.2	101070227	--	sp|O75947|ATP5H_HUMAN ATP synthase subunit d, mitochondrial OS=Homo sapiens GN=ATP5H PE=1 SV=3//3.1431e-70	1667161	1669494	+	88302	upstream
NC_018906.1	XR_965194.1	105417604	--	Annotated_lncRNA	1577406	1578858	-	XM_003971971.2	101077279	--	sp|Q4PLW0|PLIN2_PIG Perilipin-2 OS=Sus scrofa GN=PLIN2 PE=2 SV=1//9.43555e-19	1610993	1612558	+	32134	upstream
NC_018906.1	XR_965194.1	105417604	--	Annotated_lncRNA	1577406	1578858	-	NM_001037856.1	653004	--	-//-	1574795	1576321	-	1084	upstream
NC_018906.1	XR_965194.1	105417604	--	Annotated_lncRNA	1577406	1578858	-	XM_003971945.2	101070833	--	sp|Q99M63|SMU1_RAT WD40 repeat-containing protein SMU1 OS=Rattus norvegicus GN=Smu1 PE=2 SV=1//0	1605286	1610229	-	26427	downstream
NC_018906.1	XR_965194.1	105417604	--	Annotated_lncRNA	1577406	1578858	-	XM_003971972.2	101077506	--	sp|Q90980|CNG3_CHICK Cyclic nucleotide-gated channel rod photoreceptor subunit alpha OS=Gallus gallus PE=2 SV=1//0	1559986	1565831	-	11574	upstream
NC_018906.1	XR_965194.1	105417604	--	Annotated_lncRNA	1577406	1578858	-	XM_003971949.2	101071750	--	sp|Q5M9G0|DCTD_RAT Deoxycytidylate deaminase OS=Rattus norvegicus GN=Dctd PE=2 SV=1//5.23776e-94	1509176	1511843	-	65562	upstream
NC_018906.1	XR_965194.1	105417604	--	Annotated_lncRNA	1577406	1578858	-	XM_003971944.2	101070606	--	sp|Q9YGF2|RS6_ONCMY 40S ribosomal protein S6 OS=Oncorhynchus mykiss GN=rps6 PE=2 SV=1//1.91758e-158	1612695	1615273	-	33836	downstream
NC_018906.1	XR_965194.1	105417604	--	Annotated_lncRNA	1577406	1578858	-	XM_011612332.1	105417603	--	sp|Q69CM7|MYBPP_RAT MYCBP-associated protein OS=Rattus norvegicus GN=Mycbpap PE=2 SV=1//2.81122e-19	1635499	1637215	-	56640	downstream
NC_018906.1	XR_965194.1	105417604	--	Annotated_lncRNA	1577406	1578858	-	XM_003971948.2	101071524	--	sp|B9EPI1|CID2A_SALSA CDGSH iron-sulfur domain-containing protein 2A OS=Salmo salar GN=cisd2a PE=2 SV=1//2.20741e-63	1511931	1514772	+	62633	downstream
NC_018906.1	XR_965194.1	105417604	--	Annotated_lncRNA	1577406	1578858	-	XM_011612314.1	652996	--	-//-	1598916	1600939	+	20057	upstream
NC_018906.1	XR_965194.1	105417604	--	Annotated_lncRNA	1577406	1578858	-	XM_011612322.1	101076141	--	sp|Q8IY17|PLPL6_HUMAN Neuropathy target esterase OS=Homo sapiens GN=PNPLA6 PE=1 SV=2//0	1670074	1690096	+	91215	upstream
NC_018906.1	XR_965194.1	105417604	--	Annotated_lncRNA	1577406	1578858	-	XM_011612323.1	101076141	--	sp|Q8IY17|PLPL6_HUMAN Neuropathy target esterase OS=Homo sapiens GN=PNPLA6 PE=1 SV=2//0	1670074	1690096	+	91215	upstream
NC_018906.1	XR_965194.1	105417604	--	Annotated_lncRNA	1577406	1578858	-	XM_011612335.1	101077279	--	sp|Q4PLW0|PLIN2_PIG Perilipin-2 OS=Sus scrofa GN=PLIN2 PE=2 SV=1//9.43555e-19	1610990	1612558	+	32131	upstream
NC_018906.1	XR_965194.1	105417604	--	Annotated_lncRNA	1577406	1578858	-	XM_011612334.1	101077052	--	sp|Q5QJU3|ACER2_HUMAN Alkaline ceramidase 2 OS=Homo sapiens GN=ACER2 PE=1 SV=2//4.7531e-150	1616056	1622098	+	37197	upstream
NC_018906.1	XR_965194.1	105417604	--	Annotated_lncRNA	1577406	1578858	-	NM_001032653.1	445995	--	sp|P61800|APTX_TAKRU Aprataxin OS=Takifugu rubripes GN=aptx PE=2 SV=1//0	1600815	1602907	-	21956	downstream
NC_018906.1	XR_965194.1	105417604	--	Annotated_lncRNA	1577406	1578858	-	XM_011612418.1	101076826	--	sp|Q17QJ5|TSN5_BOVIN Tetraspanin-5 OS=Bos taurus GN=TSPAN5 PE=2 SV=1//1.27719e-163	1622835	1628115	+	43976	upstream
NC_018906.1	XR_965194.1	105417604	--	Annotated_lncRNA	1577406	1578858	-	XM_011612333.1	101076594	--	sp|Q8JFQ6|K1C13_ONCMY Keratin, type I cytoskeletal 13 OS=Oncorhynchus mykiss GN=krt13 PE=2 SV=1//5.0124e-127	1630866	1633106	-	52007	downstream
NC_018906.1	XR_965194.1	105417604	--	Annotated_lncRNA	1577406	1578858	-	XM_011612337.1	101077729	--	sp|Q5R6B8|SL9B2_PONAB Mitochondrial sodium/hydrogen exchanger 9B2 OS=Pongo abelii GN=SLC9B2 PE=2 SV=1//1.76897e-163	1513729	1521088	-	56317	upstream
NC_018906.1	XR_965194.1	105417604	--	Annotated_lncRNA	1577406	1578858	-	XM_011612339.1	101071289	--	sp|Q561X9|BDH2_DANRE 3-hydroxybutyrate dehydrogenase type 2 OS=Danio rerio GN=bdh2 PE=2 SV=1//6.3253e-148	1521143	1525993	-	51412	upstream
NC_018906.1	XR_965194.1	105417604	--	Annotated_lncRNA	1577406	1578858	-	XM_011612336.1	101077729	--	sp|Q5R6B8|SL9B2_PONAB Mitochondrial sodium/hydrogen exchanger 9B2 OS=Pongo abelii GN=SLC9B2 PE=2 SV=1//1.76897e-163	1513729	1521049	-	56356	upstream
NC_018906.1	XR_965194.1	105417604	--	Annotated_lncRNA	1577406	1578858	-	XM_011612338.1	101077729	--	sp|Q5R6B8|SL9B2_PONAB Mitochondrial sodium/hydrogen exchanger 9B2 OS=Pongo abelii GN=SLC9B2 PE=2 SV=1//1.76897e-163	1513729	1521049	-	56356	upstream
NC_018896.1	XR_964674.1	105416703	--	Annotated_lncRNA	11852720	11853506	-	XM_011605674.1	101072917	--	sp|Q5BKX6|S45A4_HUMAN Solute carrier family 45 member 4 OS=Homo sapiens GN=SLC45A4 PE=1 SV=2//0	11861643	11869430	-	8136	downstream
NC_018896.1	XR_964674.1	105416703	--	Annotated_lncRNA	11852720	11853506	-	XM_003966159.2	101073820	--	sp|Q9H4G4|GAPR1_HUMAN Golgi-associated plant pathogenesis-related protein 1 OS=Homo sapiens GN=GLIPR2 PE=1 SV=3//1.43678e-79	11833315	11837756	+	14963	downstream
NC_018896.1	XR_964674.1	105416703	--	Annotated_lncRNA	11852720	11853506	-	XM_011605675.1	101073365	--	sp|Q6DJ55|TBRG4_XENTR Protein TBRG4 OS=Xenopus tropicalis GN=tbrg4 PE=2 SV=2//0	11848322	11852286	-	433	upstream
NC_018896.1	XR_964674.1	105416703	--	Annotated_lncRNA	11852720	11853506	-	XM_003966152.1	101072245	--	sp|Q8BTH6|SCRT2_MOUSE Transcriptional repressor scratch 2 OS=Mus musculus GN=Scrt2 PE=2 SV=2//1.77055e-94	11953142	11956398	-	99635	downstream
NC_018896.1	XR_964674.1	105416703	--	Annotated_lncRNA	11852720	11853506	-	XM_003966162.2	101074487	--	sp|Q687X5|STEA4_HUMAN Metalloreductase STEAP4 OS=Homo sapiens GN=STEAP4 PE=1 SV=1//2.75118e-140	11801939	11807711	+	45008	downstream
NC_018896.1	XR_964674.1	105416703	--	Annotated_lncRNA	11852720	11853506	-	XM_011605778.1	101072465	--	sp|Q9Z2A7|DGAT1_MOUSE Diacylglycerol O-acyltransferase 1 OS=Mus musculus GN=Dgat1 PE=1 SV=1//0	11876479	11885408	-	22972	downstream
NC_018896.1	XR_964674.1	105416703	--	Annotated_lncRNA	11852720	11853506	-	XM_011605678.1	101074043	--	sp|Q687X5|STEA4_HUMAN Metalloreductase STEAP4 OS=Homo sapiens GN=STEAP4 PE=1 SV=1//0	11816553	11822331	-	30388	upstream
NC_018896.1	XR_964674.1	105416703	--	Annotated_lncRNA	11852720	11853506	-	XM_003966161.2	101074263	--	sp|P23680|SAMP_RAT Serum amyloid P-component OS=Rattus norvegicus GN=Apcs PE=2 SV=2//1.43812e-43	11813683	11816003	-	36716	upstream
NC_018896.1	XR_964674.1	105416703	--	Annotated_lncRNA	11852720	11853506	-	XM_011605676.1	101073365	--	sp|Q6DJ55|TBRG4_XENTR Protein TBRG4 OS=Xenopus tropicalis GN=tbrg4 PE=2 SV=2//0	11848322	11852030	-	689	upstream
NC_018896.1	XR_964674.1	105416703	--	Annotated_lncRNA	11852720	11853506	-	XM_003966154.1	101072694	--	sp|Q99678|GPR20_HUMAN G-protein coupled receptor 20 OS=Homo sapiens GN=GPR20 PE=1 SV=2//6.8551e-106	11870088	11872026	-	16581	downstream
NC_018896.1	XR_964674.1	105416703	--	Annotated_lncRNA	11852720	11853506	-	XM_011605677.1	101073596	--	sp|Q8JIU7|NACA_DANRE Nascent polypeptide-associated complex subunit alpha OS=Danio rerio GN=naca PE=1 SV=1//9.42395e-55	11837862	11847318	-	5401	upstream
NC_018896.1	XR_964674.1	105416703	--	Annotated_lncRNA	11852720	11853506	-	XM_011605673.1	105416702	--	-//-	11934056	11936064	+	80549	upstream
NC_018896.1	XR_964674.1	105416703	--	Annotated_lncRNA	11852720	11853506	-	XM_011605780.1	101073137	--	sp|A2RT67|DEND3_MOUSE DENN domain-containing protein 3 OS=Mus musculus GN=Dennd3 PE=2 SV=2//0	11853916	11860112	-	409	downstream
NC_018894.1	XR_964555.1	105416452	--	Annotated_lncRNA	7219722	7253007	+	XM_011604016.1	101062310	--	sp|P48434|SOX9_CHICK Transcription factor SOX-9 OS=Gallus gallus GN=SOX9 PE=1 SV=3//1.81158e-41	7282129	7284784	-	29121	downstream
NC_018894.1	XR_964555.1	105416452	--	Annotated_lncRNA	7219722	7253007	+	XM_003964650.2	101075299	--	sp|P30680|SSR2_RAT Somatostatin receptor type 2 OS=Rattus norvegicus GN=Sstr2 PE=1 SV=1//2.41761e-171	7185561	7186757	-	32964	upstream
NC_018894.1	XR_964555.1	105416452	--	Annotated_lncRNA	7219722	7253007	+	XM_003964673.2	101061634	--	sp|Q9Y272|RASD1_HUMAN Dexamethasone-induced Ras-related protein 1 OS=Homo sapiens GN=RASD1 PE=1 SV=1//1.1004e-141	7158048	7159436	+	60285	downstream
NC_018894.1	XR_964555.1	105416452	--	Annotated_lncRNA	7219722	7253007	+	XM_011603989.1	101074923	--	sp|A6H8I0|UBP22_DANRE Ubiquitin carboxyl-terminal hydrolase 22 OS=Danio rerio GN=usp22 PE=2 SV=1//0	7169146	7182611	+	37110	downstream
NC_018894.1	XR_964555.1	105416452	--	Annotated_lncRNA	7219722	7253007	+	XM_003964649.2	101074923	--	sp|A6H8I0|UBP22_DANRE Ubiquitin carboxyl-terminal hydrolase 22 OS=Danio rerio GN=usp22 PE=2 SV=1//0	7169146	7182611	+	37110	downstream
NC_018894.1	XR_964555.1	105416452	--	Annotated_lncRNA	7219722	7253007	+	NM_001078644.1	778026	--	sp|Q6IZ48|SOX8_TETNG Transcription factor Sox-8 OS=Tetraodon nigroviridis GN=sox8 PE=2 SV=2//0	7133481	7135240	+	84481	downstream
NC_018894.1	XR_964555.1	105416452	--	Annotated_lncRNA	7219722	7253007	+	XM_003964674.2	101061855	--	sp|Q4V7L5|MED9_XENLA Mediator of RNA polymerase II transcription subunit 9 OS=Xenopus laevis GN=med9 PE=3 SV=1//1.4851e-33	7159522	7160314	-	59407	upstream
NC_018909.1	LNC_001091	XLOC_023395	--	Novel_lncRNA	5063421	5063982	+	XM_011614650.1	105417918	--	sp|Q66J36|NFIL3_XENLA Nuclear factor interleukin-3-regulated protein OS=Xenopus laevis GN=nfil3 PE=2 SV=1//5.14669e-27	5068345	5070060	+	4362	upstream
NC_018909.1	LNC_001091	XLOC_023395	--	Novel_lncRNA	5063421	5063982	+	XM_011614651.1	105417918	--	sp|Q66J36|NFIL3_XENLA Nuclear factor interleukin-3-regulated protein OS=Xenopus laevis GN=nfil3 PE=2 SV=1//5.14669e-27	5067415	5070060	+	3432	upstream
NC_018909.1	LNC_001091	XLOC_023395	--	Novel_lncRNA	5063421	5063982	+	XR_965371.1	101062350	--	sp|Q8TEK3|DOT1L_HUMAN Histone-lysine N-methyltransferase, H3 lysine-79 specific OS=Homo sapiens GN=DOT1L PE=1 SV=2//1.23391e-13	5130745	5145352	-	66762	downstream
NC_018909.1	LNC_001091	XLOC_023395	--	Novel_lncRNA	5063421	5063982	+	XM_011614649.1	105417918	--	sp|Q66J36|NFIL3_XENLA Nuclear factor interleukin-3-regulated protein OS=Xenopus laevis GN=nfil3 PE=2 SV=1//5.14669e-27	5066129	5070060	+	2146	upstream
NC_018909.1	LNC_001091	XLOC_023395	--	Novel_lncRNA	5063421	5063982	+	XM_011614648.1	101069550	--	-//-	5110008	5111332	-	46025	downstream
NC_018909.1	LNC_001091	XLOC_023395	--	Novel_lncRNA	5063421	5063982	+	XM_003974055.1	101063466	--	sp|P32183|FOXA3_RAT Hepatocyte nuclear factor 3-gamma OS=Rattus norvegicus GN=Foxa3 PE=1 SV=1//3.07099e-25	5008418	5009909	+	53511	downstream
NC_018909.1	LNC_001091	XLOC_023395	--	Novel_lncRNA	5063421	5063982	+	XR_965370.1	101062350	--	sp|Q8TEK3|DOT1L_HUMAN Histone-lysine N-methyltransferase, H3 lysine-79 specific OS=Homo sapiens GN=DOT1L PE=1 SV=2//1.23391e-13	5130745	5145352	-	66762	downstream
NC_018909.1	LNC_001091	XLOC_023395	--	Novel_lncRNA	5063421	5063982	+	XM_003973995.2	101069317	--	sp|Q9YI98|OAZ1_DANRE Ornithine decarboxylase antizyme 1 OS=Danio rerio GN=oaz1 PE=2 SV=1//2.67894e-107	5118996	5122259	-	55013	downstream
NC_018909.1	LNC_001091	XLOC_023395	--	Novel_lncRNA	5063421	5063982	+	XM_003974052.2	101062792	--	sp|Q69Z38|PEAK1_MOUSE Pseudopodium-enriched atypical kinase 1 OS=Mus musculus GN=Peak1 PE=1 SV=4//1.09966e-09	5116021	5119163	+	52038	upstream
NC_018909.1	LNC_001091	XLOC_023395	--	Novel_lncRNA	5063421	5063982	+	XM_003974053.2	101063013	--	sp|Q6GQU6|LIGO3_MOUSE Leucine-rich repeat and immunoglobulin-like domain-containing nogo receptor-interacting protein 3 OS=Mus musculus GN=Lingo3 PE=2 SV=2//0	5073677	5075532	-	9694	downstream
NC_018909.1	LNC_001091	XLOC_023395	--	Novel_lncRNA	5063421	5063982	+	XM_003973996.2	101069550	--	-//-	5110008	5111332	-	46025	downstream
NC_018909.1	LNC_001091	XLOC_023395	--	Novel_lncRNA	5063421	5063982	+	XM_003973997.2	101070009	--	sp|Q8N2W9|PIAS4_HUMAN E3 SUMO-protein ligase PIAS4 OS=Homo sapiens GN=PIAS4 PE=1 SV=1//8.04197e-164	4998648	5005899	-	57521	upstream
NC_018909.1	LNC_001091	XLOC_023395	--	Novel_lncRNA	5063421	5063982	+	XM_003973998.2	101070236	--	sp|Q90321|MP2K2_CYPCA Dual specificity mitogen-activated protein kinase kinase 2 OS=Cyprinus carpio GN=map2k2 PE=2 SV=1//0	4990862	4997752	-	65668	upstream
NC_018909.1	LNC_001091	XLOC_023395	--	Novel_lncRNA	5063421	5063982	+	XM_011614645.1	101062350	--	sp|Q8TEK3|DOT1L_HUMAN Histone-lysine N-methyltransferase, H3 lysine-79 specific OS=Homo sapiens GN=DOT1L PE=1 SV=2//1.23391e-13	5130745	5145352	-	66762	downstream
NC_018909.1	LNC_001091	XLOC_023395	--	Novel_lncRNA	5063421	5063982	+	XM_011614658.1	101063686	--	sp|O93567|ZBT7A_CHICK Zinc finger and BTB domain-containing protein 7A OS=Gallus gallus GN=ZBTB7A PE=2 SV=1//3.80796e-144	4969779	4987072	-	76348	upstream
NC_018909.1	LNC_001091	XLOC_023395	--	Novel_lncRNA	5063421	5063982	+	XM_011614744.1	101062573	--	sp|P79295|MIS_PIG Muellerian-inhibiting factor OS=Sus scrofa GN=AMH PE=2 SV=2//2.64226e-12	5124922	5127224	-	60939	downstream
NC_018909.1	LNC_001091	XLOC_023395	--	Novel_lncRNA	5063421	5063982	+	XM_003974048.2	101061895	--	sp|Q14318|FKBP8_HUMAN Peptidyl-prolyl cis-trans isomerase FKBP8 OS=Homo sapiens GN=FKBP8 PE=1 SV=2//7.84173e-105	5163277	5169243	-	99294	downstream
NC_018909.1	LNC_001091	XLOC_023395	--	Novel_lncRNA	5063421	5063982	+	XM_003974049.2	101062125	--	sp|P55199|ELL_HUMAN RNA polymerase II elongation factor ELL OS=Homo sapiens GN=ELL PE=1 SV=1//1.2514e-180	5147756	5162719	-	83773	downstream
NC_018909.1	LNC_001091	XLOC_023395	--	Novel_lncRNA	5063421	5063982	+	XM_003974054.2	101063241	--	sp|O43520|AT8B1_HUMAN Phospholipid-transporting ATPase IC OS=Homo sapiens GN=ATP8B1 PE=1 SV=3//0	5046877	5058388	-	5032	upstream
NC_018909.1	LNC_001091	XLOC_023395	--	Novel_lncRNA	5063421	5063982	+	XM_011614655.1	101063686	--	sp|O93567|ZBT7A_CHICK Zinc finger and BTB domain-containing protein 7A OS=Gallus gallus GN=ZBTB7A PE=2 SV=1//3.80796e-144	4969779	4989109	-	74311	upstream
NC_018909.1	LNC_001091	XLOC_023395	--	Novel_lncRNA	5063421	5063982	+	XM_011614646.1	101062350	--	sp|Q8TEK3|DOT1L_HUMAN Histone-lysine N-methyltransferase, H3 lysine-79 specific OS=Homo sapiens GN=DOT1L PE=1 SV=2//1.23391e-13	5130745	5145352	-	66762	downstream
NC_018909.1	LNC_001091	XLOC_023395	--	Novel_lncRNA	5063421	5063982	+	XM_011614656.1	101063686	--	sp|O93567|ZBT7A_CHICK Zinc finger and BTB domain-containing protein 7A OS=Gallus gallus GN=ZBTB7A PE=2 SV=1//3.80796e-144	4969779	4986399	-	77021	upstream
NC_018909.1	LNC_001091	XLOC_023395	--	Novel_lncRNA	5063421	5063982	+	XM_011614657.1	101063686	--	sp|O93567|ZBT7A_CHICK Zinc finger and BTB domain-containing protein 7A OS=Gallus gallus GN=ZBTB7A PE=2 SV=1//3.80796e-144	4969779	4986399	-	77021	upstream
NC_018909.1	LNC_001091	XLOC_023395	--	Novel_lncRNA	5063421	5063982	+	XM_011614652.1	101069780	--	sp|O08755|HNF6_MOUSE Hepatocyte nuclear factor 6 OS=Mus musculus GN=Onecut1 PE=1 SV=1//1.19444e-142	5027004	5040082	+	23338	downstream
NC_018909.1	LNC_001091	XLOC_023395	--	Novel_lncRNA	5063421	5063982	+	XM_011614653.1	101070236	--	sp|Q90321|MP2K2_CYPCA Dual specificity mitogen-activated protein kinase kinase 2 OS=Cyprinus carpio GN=map2k2 PE=2 SV=1//0	4990862	4997753	-	65667	upstream
NC_018893.1	XR_964478.1	101080111	--	Annotated_lncRNA	1133032	1135819	+	XM_003963614.2	101074031	--	sp|Q5U3F8|3HAO_DANRE 3-hydroxyanthranilate 3,4-dioxygenase OS=Danio rerio GN=haao PE=2 SV=1//5.40411e-143	1084041	1088621	-	44410	upstream
NC_018893.1	XR_964478.1	101080111	--	Annotated_lncRNA	1133032	1135819	+	XM_011602843.1	101061101	--	sp|P16236|REL_CHICK Proto-oncogene c-Rel OS=Gallus gallus GN=REL PE=1 SV=2//3.35275e-150	1119699	1129518	+	3513	downstream
NC_018893.1	XR_964478.1	101080111	--	Annotated_lncRNA	1133032	1135819	+	XM_003963640.2	101079883	--	sp|Q92968|PEX13_HUMAN Peroxisomal membrane protein PEX13 OS=Homo sapiens GN=PEX13 PE=1 SV=2//8.94387e-108	1136556	1139528	+	736	upstream
NC_018893.1	XR_964478.1	101080111	--	Annotated_lncRNA	1133032	1135819	+	XM_003963634.2	101078524	--	sp|Q3KPU8|RN166_XENLA RING finger protein 166 OS=Xenopus laevis GN=rnf166 PE=2 SV=1//1.48379e-123	1226926	1232169	+	91106	upstream
NC_018893.1	XR_964478.1	101080111	--	Annotated_lncRNA	1133032	1135819	+	XM_003963645.1	101061777	--	sp|Q5EA70|T229B_BOVIN Transmembrane protein 229B OS=Bos taurus GN=TMEM229B PE=2 SV=1//4.08062e-39	1082069	1082980	+	50051	downstream
NC_018893.1	XR_964478.1	101080111	--	Annotated_lncRNA	1133032	1135819	+	XM_003963613.2	101073809	--	sp|O14980|XPO1_HUMAN Exportin-1 OS=Homo sapiens GN=XPO1 PE=1 SV=1//0	1157295	1177723	-	21475	downstream
NC_018893.1	XR_964478.1	101080111	--	Annotated_lncRNA	1133032	1135819	+	XM_011602862.1	101061554	--	sp|Q5U3F8|3HAO_DANRE 3-hydroxyanthranilate 3,4-dioxygenase OS=Danio rerio GN=haao PE=2 SV=1//2.75499e-46	1089720	1099459	-	33572	upstream
NC_018893.1	XR_964478.1	101080111	--	Annotated_lncRNA	1133032	1135819	+	XM_011602841.1	101079202	--	sp|A0JC51|ZIC4_XENLA Zinc finger protein ZIC 4 OS=Xenopus laevis GN=zic4 PE=2 SV=1//1.08402e-74	1191499	1195820	-	55679	downstream
NC_018893.1	XR_964478.1	101080111	--	Annotated_lncRNA	1133032	1135819	+	XM_003963612.2	101073586	--	sp|Q3TJZ6|FA98A_MOUSE Protein FAM98A OS=Mus musculus GN=Fam98a PE=2 SV=1//2.63398e-147	1215373	1219708	-	79553	downstream
NC_018893.1	XR_964478.1	101080111	--	Annotated_lncRNA	1133032	1135819	+	XM_011602840.1	101078974	--	sp|Q8N3P4|VPS8_HUMAN Vacuolar protein sorting-associated protein 8 homolog OS=Homo sapiens GN=VPS8 PE=1 SV=3//0	1197526	1215419	+	61706	upstream
NC_018893.1	XR_964478.1	101080111	--	Annotated_lncRNA	1133032	1135819	+	XM_003963638.2	101079428	--	sp|Q91ZA3|PCCA_MOUSE Propionyl-CoA carboxylase alpha chain, mitochondrial OS=Mus musculus GN=Pcca PE=1 SV=2//0	1180359	1190623	-	44539	downstream
NC_018893.1	XR_964478.1	101080111	--	Annotated_lncRNA	1133032	1135819	+	XM_011602844.1	101061101	--	sp|P16236|REL_CHICK Proto-oncogene c-Rel OS=Gallus gallus GN=REL PE=1 SV=2//3.35275e-150	1119625	1129518	+	3513	downstream
NC_018893.1	XR_964478.1	101080111	--	Annotated_lncRNA	1133032	1135819	+	XM_003963643.2	101061332	--	sp|Q6PCL9|PAPOG_MOUSE Poly(A) polymerase gamma OS=Mus musculus GN=Papolg PE=1 SV=1//0	1106734	1116794	+	16237	downstream
NC_018893.1	XR_964478.1	101080111	--	Annotated_lncRNA	1133032	1135819	+	XM_011602845.1	101061332	--	sp|Q6PCL9|PAPOG_MOUSE Poly(A) polymerase gamma OS=Mus musculus GN=Papolg PE=1 SV=1//0	1106734	1116794	+	16237	downstream
NC_018893.1	XR_964478.1	101080111	--	Annotated_lncRNA	1133032	1135819	+	XM_003963639.2	101079653	--	sp|Q08AX9|K1841_XENLA Uncharacterized protein KIAA1841 homolog OS=Xenopus laevis PE=2 SV=1//0	1139622	1148359	+	3802	upstream
NC_018893.1	XR_964478.1	101080111	--	Annotated_lncRNA	1133032	1135819	+	XR_964476.1	101078524	--	sp|Q3KPU8|RN166_XENLA RING finger protein 166 OS=Xenopus laevis GN=rnf166 PE=2 SV=1//1.48379e-123	1226926	1232847	+	91106	upstream
NC_018893.1	XR_964478.1	101080111	--	Annotated_lncRNA	1133032	1135819	+	XM_011602838.1	101078751	--	sp|Q6DC53|CTU2_DANRE Cytoplasmic tRNA 2-thiolation protein 2 OS=Danio rerio GN=ctu2 PE=2 SV=2//0	1219788	1225358	-	83968	downstream
NC_018893.1	XR_964478.1	101080111	--	Annotated_lncRNA	1133032	1135819	+	XM_011602839.1	101078974	--	sp|Q8N3P4|VPS8_HUMAN Vacuolar protein sorting-associated protein 8 homolog OS=Homo sapiens GN=VPS8 PE=1 SV=3//0	1197526	1215419	+	61706	upstream
NW_004072153.1	LNC_001504	XLOC_030575	--	Novel_lncRNA	21570	21953	-	XM_003977260.1	101079633	--	sp|P54864|JUN_SERCA Transcription factor AP-1 OS=Serinus canaria GN=JUN PE=2 SV=1//3.64471e-62	13199	14212	+	7357	downstream
NW_004072153.1	LNC_001504	XLOC_030575	--	Novel_lncRNA	21570	21953	-	XM_003977259.2	101079408	--	sp|P52826|CACP_COLLI Carnitine O-acetyltransferase OS=Columba livia GN=CRAT PE=1 SV=1//3.64016e-174	3746	8271	+	13298	downstream
NW_004072154.1	LNC_001505	XLOC_030577	--	Novel_lncRNA	5180	6248	+	XM_011618400.1	101080091	--	sp|O76041|NEBL_HUMAN Nebulette OS=Homo sapiens GN=NEBL PE=1 SV=1//4.15523e-34	8906	26487	-	2657	downstream
NW_004072154.1	LNC_001505	XLOC_030577	--	Novel_lncRNA	5180	6248	+	XM_003977261.2	101079864	--	sp|A6QLP7|SSRA_BOVIN Translocon-associated protein subunit alpha OS=Bos taurus GN=SSR1 PE=2 SV=1//4.19259e-99	4431	8518	-	-1069	antisense
[truncated: 38,443 more rows]
